# Supplementary material for: Obtaining and Documenting Informed Consent: An Advanced UME Cross-Specialty, Role-Playing Skill Builder
Source: MedEdPORTAL. 2026 Mar 3;22:11580. doi: 10.15766/mep_2374-8265.11580 (PMC12956033; doi:10.15766/mep_2374-8265.11580)
Supplement: Supplementary file 1 — Course Syllabus.docxPrereadings.pdfStatPearls Article.pdfADMSEP eModule folderClinical Vignettes.pdfRubric.pdfMARRQD, PARRQD Templates.docxOrientation.pptxObserver-Scribe Template.docxVignette Answers.pdf [file mep_2374-8265.11580-s001.zip]

Archive with 143 entries (132 files):
- A. Course Syllabus.docx
- B. Prereadings.pdf
- C. StatPearls Article.pdf
- D. ADMSEP eModule folder/
- D. ADMSEP eModule folder/analytics-frame.html
- D. ADMSEP eModule folder/html5/
- D. ADMSEP eModule folder/html5/data/
- D. ADMSEP eModule folder/html5/data/css/
- D. ADMSEP eModule folder/html5/data/css/output.min.css
- D. ADMSEP eModule folder/html5/data/js/
- D. ADMSEP eModule folder/html5/data/js/5cqTalxBS1e.js
- D. ADMSEP eModule folder/html5/data/js/5gvZc16WOJq.js
- D. ADMSEP eModule folder/html5/data/js/5iBrChXMksT.js
- D. ADMSEP eModule folder/html5/data/js/5iUJETni6m5.js
- D. ADMSEP eModule folder/html5/data/js/5skX1KrvKNU.js
- D. ADMSEP eModule folder/html5/data/js/5tyIQ2yp7it.js
- D. ADMSEP eModule folder/html5/data/js/5UoAesXI97x.js
- D. ADMSEP eModule folder/html5/data/js/5WQF3l48tWQ.js
- D. ADMSEP eModule folder/html5/data/js/5X97utL54QB.js
- D. ADMSEP eModule folder/html5/data/js/60YmKDS7whV.js
- D. ADMSEP eModule folder/html5/data/js/67HXAbkjKVS.js
- D. ADMSEP eModule folder/html5/data/js/68VGeAC0aq4.js
- D. ADMSEP eModule folder/html5/data/js/6AoVEanDvom.js
- D. ADMSEP eModule folder/html5/data/js/6DkiBNibZ9Q.js
- D. ADMSEP eModule folder/html5/data/js/6DkxhwP2ssk.js
- D. ADMSEP eModule folder/html5/data/js/6eqwRKRot3b.js
- D. ADMSEP eModule folder/html5/data/js/6Iu3l4tYYwS.js
- D. ADMSEP eModule folder/html5/data/js/6NeHUZTXNfy.js
- D. ADMSEP eModule folder/html5/data/js/6nHF83Wms6J.js
- D. ADMSEP eModule folder/html5/data/js/6PqwhXHhI8d.js
- D. ADMSEP eModule folder/html5/data/js/6X7eYM1aVzm.js
- D. ADMSEP eModule folder/html5/data/js/data.js
- D. ADMSEP eModule folder/html5/data/js/frame.js
- D. ADMSEP eModule folder/html5/data/js/paths.js
- D. ADMSEP eModule folder/html5/lib/
- D. ADMSEP eModule folder/html5/lib/scripts/
- D. ADMSEP eModule folder/html5/lib/scripts/bootstrapper.min.js
- D. ADMSEP eModule folder/html5/lib/scripts/frame.desktop.min.js
- D. ADMSEP eModule folder/html5/lib/scripts/frame.mobile.min.js
- D. ADMSEP eModule folder/html5/lib/scripts/slides.min.js
- D. ADMSEP eModule folder/html5/lib/stylesheets/
- D. ADMSEP eModule folder/html5/lib/stylesheets/desktop.min.css
- D. ADMSEP eModule folder/html5/lib/stylesheets/mobile-fonts/
- D. ADMSEP eModule folder/html5/lib/stylesheets/mobile-fonts/open-sans-bold.woff
- D. ADMSEP eModule folder/html5/lib/stylesheets/mobile-fonts/open-sans-light.woff
- D. ADMSEP eModule folder/html5/lib/stylesheets/mobile-fonts/open-sans-regular.woff
- D. ADMSEP eModule folder/html5/lib/stylesheets/mobile.min.css
- D. ADMSEP eModule folder/meta.xml
- D. ADMSEP eModule folder/mobile/
- D. ADMSEP eModule folder/mobile/5aG988IOyVx.png
- D. ADMSEP eModule folder/mobile/5c29CxkMpgg.png
- D. ADMSEP eModule folder/mobile/5c6hfTUXrMD.png
- D. ADMSEP eModule folder/mobile/5cAZCviuZBN.png
- D. ADMSEP eModule folder/mobile/5cjbscBKYtL.png
- D. ADMSEP eModule folder/mobile/5e7jN9OA97v.png
- D. ADMSEP eModule folder/mobile/5gFe5LB3V1h.png
- D. ADMSEP eModule folder/mobile/5l4m05afIA6.png
- D. ADMSEP eModule folder/mobile/5lVaUwYCg9M.png
- D. ADMSEP eModule folder/mobile/5pl8V7Lye7Q.png
- D. ADMSEP eModule folder/mobile/5pyA9m1HXU2.png
- D. ADMSEP eModule folder/mobile/5q9seEyoFNC.png
- D. ADMSEP eModule folder/mobile/5qf3ZRMkblQ.png
- D. ADMSEP eModule folder/mobile/5scy59jBZlo.png
- D. ADMSEP eModule folder/mobile/5sEGbSRzbLh.png
- D. ADMSEP eModule folder/mobile/5tZDxINUky5.png
- D. ADMSEP eModule folder/mobile/5u12Siz1fT7.png
- D. ADMSEP eModule folder/mobile/5VDsWSKBZsQ.png
- D. ADMSEP eModule folder/mobile/5vqaGhSgyMU.png
- D. ADMSEP eModule folder/mobile/5VyqJKZQzpb.png
- D. ADMSEP eModule folder/mobile/5wBDTKUSb2e.png
- D. ADMSEP eModule folder/mobile/5wMPaoOWRrc.png
- D. ADMSEP eModule folder/mobile/5WZPftSZA6O.png
- D. ADMSEP eModule folder/mobile/5YLmHGOVQpg.png
- D. ADMSEP eModule folder/mobile/5Z0BUMSkUWt.png
- D. ADMSEP eModule folder/mobile/5ZREo6Pwzj2.png
- D. ADMSEP eModule folder/mobile/61nZDIvGv4G.png
- D. ADMSEP eModule folder/mobile/62rRBGGLYwK.png
- D. ADMSEP eModule folder/mobile/63dAaEiErsN.png
- D. ADMSEP eModule folder/mobile/64ilMJoEsYv.png
- D. ADMSEP eModule folder/mobile/66JZ4y5cL7X.png
- D. ADMSEP eModule folder/mobile/66knSNcMjF1.png
- D. ADMSEP eModule folder/mobile/673ogk9DSNH.png
- D. ADMSEP eModule folder/mobile/6BtOr9vlcdv.png
- D. ADMSEP eModule folder/mobile/6C76L3QS1hX.png
- D. ADMSEP eModule folder/mobile/6D4bU1L1KTx.png
- D. ADMSEP eModule folder/mobile/6DdFrJRvGXa.png
- D. ADMSEP eModule folder/mobile/6eVAOT6xk4I.png
- D. ADMSEP eModule folder/mobile/6GDf3hwMqUo.png
- D. ADMSEP eModule folder/mobile/6gFlKdc6uqx.png
- D. ADMSEP eModule folder/mobile/6hc5RrVBC7u.png
- D. ADMSEP eModule folder/mobile/6hcAo34MUTB.png
- D. ADMSEP eModule folder/mobile/6hm9k8IOTuR.png
- D. ADMSEP eModule folder/mobile/6hNsFxjwbGc.png
- D. ADMSEP eModule folder/mobile/6Hsb1e5UGQ1.png
- D. ADMSEP eModule folder/mobile/6iMNlObmWgG.png
- D. ADMSEP eModule folder/mobile/6jO8R5d458V.png
- D. ADMSEP eModule folder/mobile/6k4UY6z1dUl.png
- D. ADMSEP eModule folder/mobile/6kIbq2BpbI9.png
- D. ADMSEP eModule folder/mobile/6KiHxWVVOya.png
- D. ADMSEP eModule folder/mobile/6kiPODvd0iM.png
- D. ADMSEP eModule folder/mobile/6KP0nfKDDrN.png
- D. ADMSEP eModule folder/mobile/6KTDkJQUpHS.png
- D. ADMSEP eModule folder/mobile/6kTQKbYhtzy.png
- D. ADMSEP eModule folder/mobile/6l1PbxgXTgb.png
- D. ADMSEP eModule folder/mobile/6lVbRlXzIiY.png
- D. ADMSEP eModule folder/mobile/6lXrVp9DAGA.png
- D. ADMSEP eModule folder/mobile/6mjOYZeutiA.png
- D. ADMSEP eModule folder/mobile/6MLmiAU3ucV.png
- D. ADMSEP eModule folder/mobile/6ndWwQ6VIG2.png
- D. ADMSEP eModule folder/mobile/6NM7Z9QlLEz.png
- D. ADMSEP eModule folder/mobile/6O3pnQdcM3k.png
- D. ADMSEP eModule folder/mobile/6OJ8tt5QC3v.png
- D. ADMSEP eModule folder/mobile/6oQtmQWngnr.png
- D. ADMSEP eModule folder/mobile/6orcXSXDzDP.png
- D. ADMSEP eModule folder/mobile/6PmOxOMeMvs.png
- D. ADMSEP eModule folder/mobile/6QBa0KGKtuG.png
- D. ADMSEP eModule folder/mobile/6qsd3gxKceG.png
- D. ADMSEP eModule folder/mobile/6qvvaFyGuGQ.png
- D. ADMSEP eModule folder/mobile/6SVYPW7ewVD.png
- D. ADMSEP eModule folder/mobile/6TllgsFAh9G.png
- D. ADMSEP eModule folder/mobile/6UBqjSLLkja.png
- D. ADMSEP eModule folder/mobile/6UbW9Zl9S6e.png
- D. ADMSEP eModule folder/mobile/6VIh5AjOHnm.png
- D. ADMSEP eModule folder/mobile/6WDLza9LIln.png
- D. ADMSEP eModule folder/mobile/6X53VzQHhsj.png
- D. ADMSEP eModule folder/mobile/6YwGjgBcTYQ.png
- D. ADMSEP eModule folder/mobile/poster_5mnU5ziiI9G_video_6oyKetZH6eK_22_56_296x166.jpg
- D. ADMSEP eModule folder/mobile/poster_68q7f6OcjNt_video_6jLG7jVSM3E_22_56_296x166.jpg
- D. ADMSEP eModule folder/mobile/Shape5mnU5ziiI9G.png
- D. ADMSEP eModule folder/story.html
- D. ADMSEP eModule folder/story_content/
- D. ADMSEP eModule folder/story_content/thumbnail.jpg
- D. ADMSEP eModule folder/story_content/triggers.js
- D. ADMSEP eModule folder/story_content/user.js
- D. ADMSEP eModule folder/story_content/video_6jLG7jVSM3E_22_56_296x166.mp4
- D. ADMSEP eModule folder/story_content/video_6oyKetZH6eK_22_56_296x166.mp4
- E. Clinical Vignettes.pdf
- F. Rubric.pdf
- G. MARRQD, PARRQD Templates.docx
- H. Orientation.pptx
- I. Observer-Scribe Template.docx
- J. Vignette Answers.pdf
- _Educational Summary Report_11580.pdf
