# Supplementary material for: Obtaining and Documenting Informed Consent: An Advanced UME Cross-Specialty, Role-Playing Skill Builder
Source: MedEdPORTAL. 2026 Mar 3;22:11580. doi: 10.15766/mep_2374-8265.11580 (PMC12956033; doi:10.15766/mep_2374-8265.11580)
Supplement: Supplementary file 1 — Course Syllabus.docxPrereadings.pdfStatPearls Article.pdfADMSEP eModule folderClinical Vignettes.pdfRubric.pdfMARRQD, PARRQD Templates.docxOrientation.pptxObserver-Scribe Template.docxVignette Answers.pdf [file mep_2374-8265.11580-s001.zip › D. ADMSEP eModule folder/html5/data/css/output.min.css]

@font-face {
  font-family: 'LatoBold Charset1_ BoldC10979F9';
  src: url('data:application/font-woff;base64,d09GRgABAAAAADSQAA8AAAAAbJAAAAAAAAAAAAAAAAAAAAAAAAAAAAAAAABPUy8yAAABWAAAAFsAAABg2uetkGNtYXAAAAG0AAAAlQAAAdQukNJOY3Z0IAAAAkwAAAArAAAALgfIGaBmcGdtAAACeAAAA5AAAAblclpyQGdhc3AAAAYIAAAADAAAAAwADQAYZ2x5ZgAABhQAACHuAABDWNYubBpoZWFkAAAoBAAAADYAAAA2/N3yR2hoZWEAACg8AAAAIQAAACQP9gfUaG10eAAAKGAAAAEJAAAEPPBrEmNrZXJuAAApbAAAA4AAAAeAJj4q3mxvY2EAACzsAAAAmgAAAiyUAad0bWF4cAAALYgAAAAgAAAAIAH2B3NuYW1lAAAtqAAABoUAABAUPIRVK3Bvc3QAADQwAAAAEwAAACD/iwCgcHJlcAAANEQAAABLAAAAS6YHlRd42mNgZlFh2sPAysDAWsEqwsDAKAGhmXcxLGD8wsHMxM/BxMTEwszEvICBYX0AQ4I3AxSUVAb4MCgwMPxmYvP6V8U4gX0b4yogdzJIjoWJdRmQUmBgAgCeLg7zAHjavdBNSkJxAATw36PceYF2L9wolFLu3JhYoQtJdBEuTUWt1MyP8obuusKDDvL84yHeDMMwmxkYRC6CyLuMjsGXHuSUxQqKSm7chlRx515VTV1D06Mnz1raOl509fS9Ghh6MzI2MTUz9+7Dp0VoXfmy9m1ja2fvx69DfJVIojQNu5nupf9ZMPmL29e587sZ4gT1k41vAAAAeNpjYICD/wx7gRhE7mNdxsDAeoaFiYHh30bWbf8/ANlC/z/+mwEA/eMPfgB42pVU23LbRgzl6mZJTnOxJTkx3QbsRm5qLln3EkcPmkxGtKRJnuROO0OmL0tf8h195teAdj8gn9aDFSmlrfsQj0gD2LPAHuAs2TN0zWQ/avZW6U0WsUKA+NOKW8cfuDX/Iw104Bcp8WqVBvw284knYk2yjLg3z6/5pbi9OfGpGKeC+LRK6SMVRU7cX6UWEZK1vlhnYp1Z32ZZ5rMXZllVG8Ubhnf0jDt4PHkS7iQXKe8k4a2nvMTOeHRzBFzTYI1QsjG/YjW/tOcRt+qYF+qy0xpbmhc6FzKutufL+Zh8cKgrcnOs83PsbRtWlsAneS8rMPQs4754v8Lrw4u4IwW4MZ5VZyl7sMs+XqxGmpAM+YFojWdFQajN7ZNAs8pr26/243F+hnpLVFla/vNyy6X0vH19ziph782tUgqlIt4xHlnkutvdVd6ssGWnEUbcNQjuWkpQxkpu/C5STVO4mvdujvwgwMl7hrshd08i7huiJW1r6Xyiqfg9/XfQl227xgMz7p+wGp5G/MDQK+SN+CvEm2ssml1vE9Mb/eXJ3/kbPSkfqCEqPjQ0RfZNcvQgn0T8yMQH04gf37MK5ldAPDFlwxuNKaalE0Nj/K4olnqp80tWenb7WKnhAAX2MJYRmo6fW2UV3hSxJpoWyLK/XaXYrRO3kU2FxFYm/fYivWtSi/y75nHrMJvNMMlugpE5sF5YbicYjxVdrRXdTOy15laSX2PezST3YVvREmA56uLm6AVaqJFnITPpJi4XUqxTaadROFZ61hYxyF7sQ3YIF9mbeEO1vg6ybUaMZCB0CJH2cUVHT8Fy6MLc1TOsLfRS8kuXR459U2Sx7o33WxrTFDd6rZW6Idvmdcbw3jmFqvmVvqwUUfVTiywOqmJJ3VArHxAQqHv+1GiKhfkCl2eaxWVPDSDWZ5vw6vPw4T/R92J8lByudYDLh7nvx/wQsz/6n/jXpvTUYJ8fwf7G8BP804b3wnvPdWx4PyxwdhEGOP4Xg1HF3AP0xUZNdfshJFw3iqH3dbbAlF18Ab5cdcsvE5ocUS7vVOOyfjb0IKsOQkb0wM9hfivca7pjoRvoim917g3D58Jwjh7QAl+tmtR3hgebBC/F4aewvnfWM1gnrjFwDuGEhocbtBHHoSNnCTp2lkB/MDzaQE/FcdAfnSXQn5wl0J8NH2ygv4jjoK+cJdAzZwn0tcFrYvj1+sv1NxuE5h4AAQACAA0AB///AA942q17B5hc1ZXmvfeFqurKOedc1bGquzqpu0uhW7EVAKVWQgkFQEJIKxEkmSCMbHDAxjbemVmMMVqwjRFmBxszeMCW2V0wDGPP2t4J33rtsWfsNQzCO7AD6tKcc997VdXVLRG+tVG/eu+ec+M5/wn3XiKSAiFiSDpDkqSfDJMxUqt6xkZH5g0PDQ70lgq5RCwctNtE1qYrLj+7bfWG6kJCGaERIjDKBFoiVGRU7CaEMIEwSjJEJJJelPCXwSATkiKybIwSvV6Hv3U6ky5mCC4/uxuqmj93VTIxENlAoIK5Kq1XZNXF9MHqso9Uh06nJzBirS58xA0bN54dKDpHabkUYW6XRbTSZDYzKvb1ZpIJC0smss7eUaYWwmsno3F7vB/+/cvgfTsnbliZDxVKnUnJ85hd9ubLHdHuzlRPKmhN2Fa7U6VwqCftdqd7QuFSyl17THjrgmW+sO/Cl8RbO8cy49uH+1cNF9Ipz9U3pvuK6Xw5mWy32Czh6WyohGylULgn5XanesRPvjs1LoUJI3cKn2Evwbq1ETfZXXUYjYQY3Ua33Qpf2mRR1tYr6DIZqEgojcAkEPgvJQmiQKmRxIRgNVsv5V85QVIhgJ8phn8piYs4NdSus9BkItNF7fHGTzrl1aULqYLsYYu1X9KZ2i//tL2rq/1Paazxi+BakCzI20Ho9zxSpWIV1qcK4gZv8/r7ektdnflsJp1KRMMBv8/rsFnNbQYB2oWxTMBYOiwmJtrMAnRUhI5mDFSnM0atRiZJKGlteibLliiO00RiUlCZgCJ+RhpRlgjLzFmFyiKqglmEr7Ku97KMyGJFluqAQs3nqm82D4X5JUn8hXwpXgX+issbucRRASayr7fS70wKFlqkTv46RsvOZP8oHaZO/COUneWSx+3SCWUdEgn8zUrTQCWMTR6KtFM6/MqQoZq9fsXhWEIwf7/3Z05dd+XgqH4oe8OKH08eSLbT0Zedup6+XeVPx+KCafrRV8o/pg/U9nYnJYNES7UfdBfoA9GUxbGKuvZk0nRBrr22n34xF22Tas/Dh9ofommLY+W3qYugmOyvnWNmOUFCRFcVXW3UWKQuhzdC3S7ZSjuFPtCVfv6qkxmt7tqik1yWA8v2LohGF+xddsDiMm/exQ6/WrvxCbPH4PLrF97429+/eeLE+d//5sYFer/TGXiidoi3s7x2jr6htWNwYju9LIsTNkYjAqqiLttJcf4qDurbtdk8sxlJtwXboZ95IuB0+vULbvzN78+fOPHm739740K932XwmJ+gn+btrK79Iz1GoyRCtlXlYEAWmaZBDiulQaQBhYA/JgqKo8hJS4kVS6pB5SNXoGS9EB+gRrjg/U0wouMj6R8V+gFPVrszlVhmIOMID1zRV3QY9cZYLChHe9PuBxA9gl0jie79+3cVslaP3qU3JTv6It5cBereRf+V7Wc/JAJJV2VAQgJ9r3p500TpA1H6AFInIMjF3fFdTJ5+l/3wVSxcevEtehOM3Ulur8o2izp2A4zQ0hidg8YYjNs+86tb+eqbk3b3HLRqv2bNjbBx46zZQZBd6s0PxKIDOZ8vNxCNDeS9p+sv/TmvN9dP6MU3Lj4khKVXiZF0VGWjQe3/69C6CYfXBw2Yedtt2FgvNFxk2JbXIhQpRf36W0MolXPuZUvs1Y59gjfhNUk/K3Qg8yOAVx3So8RBPl81Oew2q8Vs0FEiadKRNIHFYWCBwA7BzJcIY8YoIqlIWIqIoknkSIRTEdNI4W8v70kTnRXpqoW5SEQRl7FBiw9EDxhBOm7v7dewmJbtsLAw1LTwmjlodsX1K+kzL1Pxwi+fEZb3VL5l1NuN19Jj79mfgZqvgtp6padJN3m6aqOkkEslXE6bmXTT7rrt6GinomCE/rAIAZMgiGBgBQENA5hRYo/CvDKULMZMLCZr4DmbCakFkQhoe+ssVoYD7n0fasYoiorGhQ916FRTIVjAcrzkCdM4qhIdBezpBNGR+bR0wTub2nXm6IKuVfuHat/r3lygh3NdF2JuL/1O//rhaGRgsnvjYa+xPWF13GFdd/t/lp4evu6BLatPHz8yr/aUxdqRvv8Kf8VLvztwza49g72rKsGpFZm44N37Z/v6UD6mLr4pLoB5XICeEyXzhiq9nR3txWQ86HfayQK6wFD3nEbBTrRRUfJSgQkRopMlWSeBwIiCyIQSkYgIdgNHLcs4x3pljgWhoVR6zXO6fFXIKeuIjHU1aq1XBHqoA8/pI9VBqYDrodWFj7h+5nog6Cu6m+2vgJ3yRsBajTK+Kn24OpkZi3No10M3jkSH11buuG316ad2Xf/Vm66KXB8KB/JGR3HemoGxrWNRz8SdBzbdtDh0w/YNR7ymQsKmrdTg7tOrxvetrDjyj37sujOHhko7Pr2lw+RxJxf1xfML1uR7185LnKWxwdXde/ZtWdpYNvBDDgHmfUX4Z8C8LPlltS2VCPgQ+UQN+QIwRka5pFqiM5BNVFHwEhRuhcL3vnVk3rcOXGof9BUcWK4NzeVgaeLNRZewN3ODqr3l/VAryL4f6LLftaIwzmn64ltCDnShQEbpjqpleLCnK59NJZwO1R/Fee2a22FnDEWecIkX0UtPEUlySCCoymR/GDa3wub7aK1t+2it4Vp1vG9s1MQkB6uV96WXUO2SdT58xHXaqjpHhRmxSi84XaICfnPGK+nEmq0Hqus/c81A+8KVE2XJ+5idti9YsaA92L0wO7iqP2NN2Y63rryUjFRy3u6NJ1euOHjFvL5y7HMPSzqpff5gZWx1JTWY9/ij/sh7P54tDiAP4JRLnwBf30w85HTVBKbTBNZZYg3rGXYC/MMMQAiCbjVDlJrljmtEEJb0NigbDniuqVzxwonqdRP0ucFkosOtmcw42MqsEOe+No3TuNBJsxaqkz7xWrKj7brpx67TdyX+mg1QZ+2z9JWzprDFEjQnAzRb+5/ejHTmwnH6v2Pry+UNcWhn9OKbkgnkvYO8UnVQkk2Hgz6P3aqTSAft0Glj7IXuwfJSiWEXwcqREqCqBOFoN/RP1X6QKElq4IMmUaXL8DJ4ZRyV65yACyBWwx+MCQhQtjRmfKBscSiPUllMJlIZQG1HJYUgzgFbES23K8IQ0SE8EY94bPs31C7+l4dqF5/eft05an/kofPrpvR+j7d72aH113zj1vHxo1/Z3L9x+cJ4m4eutR++/siBc9T20MPUeu76PWtPmBypQmrxqeeO3vL9O8ZNgXzEYFRk53MgO18E2TERPzlWbfO4nHaDTsXnbRw5uWuAozZGVa+EzBAbH3yCaWCK7VPLrURBzqYiQlSTppAIpO6pUxeDaYAIvyR6HBIqFv4eZdIX9z9fe+tr079gua9Ry/P7a69Xjz62v/ZP1L//saNV9tMHa28/v186c+1f1t5+8Nhzd05ckCfufA6qhTGJCRiTkXyl6oDOGImxzaAHwwtrQuvyklY7p2QvJPB7ZCpJfJAiOkEzfMoklAHmwz/0lup8dVJwK0FD2i9BJYJs8KEr1PiIS8rQ3XF0Jvk/MTH9MfpvNR27/cIN0pmf1Q7+VW3Pz2EYPLDQxmQg91Rt8MVA6iOq+5GRGSPCtiQqinxEJqG+XiEJdRb/tQzFKvBUBcCk0DeDhiEGtDiHLd3nnWfh6V/XzmPXr/r59FPYc95vaR1fi5NVS9MykHqvfRrWkIxEm2BJi/4CM8uhSykVk6C3MEL0YTkGzUGFT1XI8phOUf8vraudn56qnadWdgb+3TR9Wjoz/Tl2AGp4Cjr9AvRXIGvqMZ7ST5OiArxvjaiLx36qxPOoS03u1AvwgVGX2gX6Qu0taqnPjfxt+JlH1E4l4jG/B7DbWEftkKDYLTSHjJZwcBjz8NhYW83IbBqMQpHKSjlqzyLg2J1souQBq7qgEeodpejdD1N70o6OPgI4QDmUuOELGjrwZPfaAbAjdvpNvd0dcLz8uiDUllu7Y+lYt7U2Lgqvv+wIuB16epZtiI0nUxMxIW516Nm7U8KZwGjswo9D0WhI6I+PBS9MSWeY3mG98A/QwYWA89OA8+grHmvxFVuwyN6ERY73wSL3h8eiJkjWIKkJkKVpjktfq51/Yf/+F6j1awo6/WEM0Gn/149Vq8e+vh8QagwR6vyLBw++SK0PPkitLx684Ue184BUpyYmTj13DBEL8YqRPwFlfRjkwEKCinYH/XYrvJmlmdotSLCUgurhNEB5BhqHUAt45ivTTK/pSxYxv6+ZhjF1KhiPNxk+NWFAXdEcm6wWXIA5f7T2R/rz+/7mkwsm7v3Jp156admBJanUkgPLXqLTNUE6s+iWr+/e98TJiZ+kx3eODG1dkCTKGMGtOgNWJkW+iqicSoQC8OZz2qUZqGzB4BQ8FZkK2Mlms2tszjlyVFaJ0epSnnJusDX8lk6FisNBXzMt4LHi9QE9gD/PzGpRb9PQdR4vBv5Z2km1Wciok/DM/T+9e6y45tiKcprufyvZY6+9Zs/nDj+64tDS1H1f+Cbrm35ZOjNy4Mubl96xf7UvXJn+fShA/yrgeSGzcHP/gaMofRffFP4VZH6EvIiefCGXToYCBp3I6uteHgEPIkaZCG4GRoIEYljouAAeLHct0M/ljrLq4jhY3a3puTSrhBNBFVFSGd2YXKgOfSAextSpU3jxoTk1MxwYuRGjKhn/cqkCQiT3cZ/Z4xW+bAy7XKVFm0YHrhwMDW696cRNWwcX3v69m8Y/fuu1hZXGqNM/tOra5YdPQtFxKBq7+eyh236xQnzQ44hmouBQ58qLujPFwfUnp3Z842NLg6WJ4u0WZ76Uv/6awSU9idzA1N07V33xyMTqJdB3EyH6OMfbfVVTPheLRkJ2S5OX7E159AgJEW7ijFEYNRpOzRDNKBZILxYrNtM9R0lRwXzMJ3udGqrSYQqv1INvPOFMk1Txi2nS9Ktkl/5tg1WndxppCLzjVclOAw14bDqr/m1dd+KntbE/1s7JZhn+q73wR+lMPHThwdjyQmF5TNjuzeBbdWV2SVTY7k8B0P69s93vb3deSHH/4eK/gf4lYewusq2qd0GkyKigjdttEhACsfsNQNFG3VyoJPUUJHHO+q6OGFWH4qhp06gFd+2P0+dfT+Yt1OBNWMxxL9UZ2xNvsNL0q6wkHEkEauHiZDozWaC/9mQAL9aAXjwqukmOVOho1VPId3flK4VKKhEJ+b0up9HACM/4RKCL8+JUkDoBKUEbZAETXEwQWQlq0clMp9gCVVFcUT1V0j5UgRItFK1+mDpwhnhFs1NGo5eoRwIlkjicNWqEqWyuRckXLb9EBUSm0O85K9JjCYQeyUZlspow0iKxLmoRUA35fkF9qw0+V3jkSjHM6LMIbpdHePRgMtfmyS5fPdU//8Cq9pFP/+GJ9VfOWz1civhTxo4n35361I5yLZapDvYFr7tvQ3rSHVua7Es5khN7x4cObZonztuzMwQY5lz11eF9n1tfc1hC+dDjUrAwEJ8/oMQcd188L/ZLrwL6F+idVU8wQEgiFigEC2gPMK5jVI9riwmJHrRTkTCTRDdlEswHIeaojtbtnwsDOgQhcNY49mF+NPahGd0KI0pCXxOjMCejjLigsSvAqSFuuZUZNFuUFFOL9SCrdSYrtos59NJlWCXCkCMtq64t1iVgXnfe5ZgExiNPkByBEdWUKu3ig2+McQEp28v2+n6sgtYYhtKErLNHqGb3735n5D/uueqe3f2jhx/e3bWy2u83ymE/HZm8vquwc2hgaiwRrkxKr04/PX9y/NQPTh4+99k1zkRPZDzgEa6YP1zr7c0X1t25cerESu4Uj108L3xFdJB2yqqWQi4W8Xkw8lTtHq58uR0MUQBC7GZDBKjFmuweLCK3RBiCOcS6Mn9YVrfYMJmXZm2Yv2ZGNJkfiIfbymSdFx88xzTLZnIfs1yKNqksN5VrjW6XM1UaL8/fMT+WXLB1eHhpKe2NWBfnr95zoLLt0RNL55/83s2HHx8X8habN+zt2nBi1RW3re8IJ8Peqe75Wdvi0z86eeiFT61eNq7o4Qisweughz6Sp8uqnoAfehT15wN5L18L4qM+rodcndxUYuEQ49gjgqAJgrlJjl1cQziuyowDa12d3o9RRiBuVjB3Iy9TbmUGay0ySYFjM2e1trDW1emSrDrciUeONPILqE5QGXqV1ZH3Y0JPGbgoRgyZRsP4UPQJ8TbR1bJ0oF/pUqXfDg6kusTCum6rKzaxZkvlqntBo458dfe6W7rfqcUmr+su7Bwc2ITKtLJjZ2qo4J2469zJG0GZ+jtZ5N3Sn1eH6Y/LhcJaVKVVSb6OqEv/DLqUJp3UVvVlM5QU8pnObGc46HJYzUYDSdO0QdOrXi/mP2EdKIpoiYDtENBcgBmRUFxTYFLIJRTrQ/M2aVZpJi9QApNM+GLW62lVreEPxnQ53dJgLa5AGaxHs2Z5AeTigG6sffvDRxdIZo99+uPG+2+Zt35+j9fq0S/JX3PwcOXa755euehj37npulvs9LVA5QrRMXrs8YOhtNvwn+4PJUImo6Je97xy975nPrH6yVtu6F5bTSt5Gy8s0FPSX5IweZLnosIkHAoG/C6HxaST61FP0UrR95LQ6W6OcfmWZAq3JC1RzE6ZpPr+X7aJhWJ0j3Ee37yUMPWTQXKrhPFPuUEJH0WpbwZ9864nUXY9tSCobM920hFaVsRYSU1aWJhixufsxnDyy307P71x8YjESvH28W4/NdamhSUWKRLcvWLDvTt6ncfDFmfX5OCisxe+Q1DRYrUvCf9XdJEhspJspVdXQ6tXUbJh3aqtq7cuXzp/LJXw+xw2USBDdMiIMxOCYY4bqE5fdjKmW1AEMy5E2qgO4nidGsdLsiAp250WPPyEImhQRFCWVUHyiNw5G4HKlrRWBvTAoy/NXell69s2V+cuX58M4SlUkm6uWI8+36pL1YMkeh3IPMlcokpRRMev3jt8aH4fhhpxfk5E2yrMys0hGW7j4pEOcP2UB+3tFCEW0UwQVULdZAK5GP2nBUe6adYX3txmHLn28+uG+rsHtxw9fnTL4MKPfffof/jmoYENKzOdtngpsXLjyPVfoHtSo1du2dlZKAeHty4a3zU/UjvfuajDuwn+5+0YF13BwGZvQLIHhmIrbl3XZQynomGT0OavbFm66LZdIx3Ld/Qt2RF2Twx4e7qL9sK9W1fcur7zve9HMu42SZK9Y/lgV8LpTpfZNf720fSKjRtXpEY7/IrOnSK4kfoqcZOXeK7UTdwOm9mEfmU9qgalEqgL0x2Kg9fYtnVFQVP4VruWZkg00VJu2TV3jlNaGc++vN5Sa52SE2leG9JWO5obx1gT84VNFWOeFbmImmltcdIwMcc3d+2n3pn32e1X3bG+453166s3lMD7+tHgxOCez6ybPsw+tXXPUGk6AHUcgUbOSi+D2HjJV/CkiMvRpoc3aLAe+/oJTwRxUwiBL9enGYmlYCtBI++JJL/A7BuaQZ7wTDcRM4wWk7iDSnkuSiNKNiqhappWCR+TdlqXUGVnjd7zDg0FikPx2GDB7y8MxuJDxYDI3qsB7BdjA/htAL7hc4iwiy/WHuDjxTziz1ACMJMIb07AXIlLAIJBtg1iSIq2RVA1G9aT8g1ijGgZDs7T8GNSGjnvPWXpWXyKwPyiqWpMp+GgS3Mxcf+9ZxalCMui5L0o32RO1nuDj/ppNjufooySVgE9nWPOkpMnppLzonohkE6Xo+Y5Z/DvFh7dWDa03eUyWuOVnJiePZ3Q7N2gT0OgTxGYTbRhERIBI+ZHKRIamTtMxmGiGZBeiTbQApmjHJpFOkOh0pckRa8Qia0KMepUTiXGxLWy9a4yIZ22bWOW+GwqpPCBYklyNk+jCaqFQHw2y+CeKQkZC9VFaD3hp4jjyU5/yHbRnon+qvaCPeV2x2x03f8K52y196yRyMA70qsXHrc46bDLW7vTnTRbc96axeWjd3kttQJMG8ek++HPPfAikIPVNm4NhaYMjBkNtLllc6Hx0ap8xNmwqsfMeBnfcvAzTaEYbd10qCvUPdDJd0u8Mxwf5TTGXuSNqge+tJP2fDaVjIT8PqfdaBBoPbOSw32gIhXAdTCDkxuWVSefJ8gsUb0OjBWmyLRDoO0t9ERxXBQ3GbvnavBojkwrD5DJVEtPK/65wmPlGtM3qwkRnfHkpdjwl7bOgKEQVuF2vserbuqrWGqZgapf6rbagsMLJzu3n4j6lqzb3rP21FTXO+uuzMzvCf2/K9f0bcmJrGNFpJRy71tfXtrp6d312S2IuDt2BnqWdeOvPVv7Oqftmi2CufaT/8ZtkZ/4PS67DWdZ1mY5JoHY+hRzoGxJUO7xaXZI1CCoiQ7LL2ezmmnnMi2K1ap2NFcpMH625QNYInUWI62zZo+OT27obRgkmKY1sd6Mq8UkKbGn2Avz4iRR8o2qw+2iBBAl6o5CtOKkznoWIKTOiMi9MInWvWP1dM+2y9E0ne8JYKEKAjMpcBdxZiHHiGSDimmHfJrDCRVqnZjPVnwkDxs6/OypJUtOPXv48F/ctXTpXX9x+LZbb73tjuPHRcey0+duvuXcJ5ct++S5W24+d3rZhT/75pkz33rikUceh7k4VXsS5sIN1jlH7656/D5CYhFfzp+DL14FZRv5MBByEgoySfTwtFY97OYS04irHTzVZFPULPAhGN3NjGgn+1oYuejNlUhrZtYCxv45Wr0kn7pfZxEaMWNr283pNNzqEdDXaM6mYU5sVocVhGhJqAkSa0CFWlcjJ+a080CxOS2WydqdM1Nip77kS0iu0Yeu09Ji62/u/h3Ph6kh/GTtSWmNx7tt8YaJu37IU2J9XbXN4kOt+TDQh9qTwusgA0HSTk9XPeEQ3yFrD7fDlwBmY5pzol4qsViUZykoZimaEpmu5qVxoPGwkYYMfFBGdxMjlwFgFJoYcbUss9I/Lcx1GWhhvhybuhMnWEhz3mAmez0ng4vGt/jTM1NAmMiZ3WFJ2fOdmdHBE0y8IjWtyg8M1IUATWdzJifCvOhv0ZZczuvvRMdXbihrmZzuVQsHAmYp4at9Z0Y6R2TvPkFfi/el3VpKxx5rDw16PReeak3qcLshOEAePHQZtxse4nHabRbEAo6NuJxxowzI7OaJR4Eqp+ZUy0H56RUEvwT6W02EXH2FBgK6NOL6RQ4gFjRiJogCK8y2NgpL/SzyHCzNVkQ7imJVWvk2ZpLmakUQZxkglVXJSoD1n8Umlt6frynRrSm1ks1QLdd9mYhk7b9/84pSTHDZrb3FyQMZkYUSx7cdSD7jsFrWXjF9O9ReuPimkAObpe7V5jLJeMA3e682cvm9Wtdl9mojH2GvNvL/Ya9WnnurlqNcfa+W/abNY3fkK+NdS68qLp7aOrW4WNn75Z19u7esigwaI15vvrJ0oH0s7ywu3rRt0+Jiaft92/Z/a0gYspldftdoKd6RCMbyYxtGl53YVHYmOoNb7Y5AJOBOdPhSnVBUXHD1orEb15YnBqHv2Ytvsl9J80iC0ir4Bnjiz4nXAsyyCN8SHAut6D0aKBViMFYuD6wXg0o1paukzDB2wqykoxHKlVt4CAYMslSawUtmsNZX6RKsOO1UFqiyyaIxuglfpQ/CQ4h6SlDlxaeWwpQSmT47COuIumnMj1y5PI1sJqX/467P7nWFH+kVw57bqKX2VnfOG/U6DEaLflnlXtuX7mIjgcCOIPW5PLXnzk7/TXfFaDIajTd1dCLWHAS5fl1k4Ju+pPmoLoepzaCXhIaPCn2ChsARjAB+qukBFCiBzvRRZ9NBuQbtMLMOoe6jZlpoVdm2NlG7uc/f0SDkh3bRO0Mx1s7zaOT40LxUymcIgLpsTzYS8nZ6DXdM30FnNbZocmP5qts3dIhs+sjWPYMl9tv3ah1XxAChB/d+Zh27FxqyAJSEYW4cZGNV77Bhq/WozdlGtV1zS8uueaOoec/c3vJV3TGPJ2nTKQG+xOzjv6ztfSWY1r1o9xoMXsfLupT/hyILuKb/vntzZ+fmbpZyBXDtdOAHZcGT6yT3VE2d7YlYNDzzTEPW23SmwTLrTENzcfOZhuVn/ztu/s9RXISB+LXv/O4MP1mjlKlesrN1PC2vADtZ9UCwIBep7lwoI33eZNUZ/Zavyynf9cGU/KjZ3aazmx+QMv5na8/+15jlGYNVki2GZy2555SJ6FhXLK7rYBlXAN5eK67JF9d14rS8V2tna8LD4chwZPrJdugh+NNgCxkJ4amyUMBhs5ggTqzPkNsqA0jCYBTbqQq0NkP+GcWaxFuVrFZzGbe/ySYifKqnygzKAmvDN/D0AiiXcjr6WO2JN4KBtp9LVuPjpoDz17Vv0avfCMaNf2uwPW+M+f6B2el5q732mD1hpxanoxaY/seQg+5O+Wo/t4dRBiB+iEI3POS6qt7j0ssiE7Qsl8sisRlCalOEFEfuUcvU2wychMtprMGk5KB4ZoEqmYXGUTl+jXKW6NI3jcnUd5+vbf9FJKb/O6NN1juNr+rT3hdrvw0E6Z8IT4cc038IDITClRBzghBTMi6cYjvkQ6SD3IZ3pHKZRIzfkeqgHRx/+tHFKF72AlPDnVGuOxU/ynWnpvDOqp7VUW47jdEZ92kyXVBKtw5tGov585XwbaGK9/ZQdPrXZttfe3IhezYZz5mNfq9k1O203y8fSgyt6swvGh2K3KE3RPz7Bu0Z26uenp4eb6ojHnU4KLUePsDzMsuE42wXzMMI+Tbecerv6+nK57KZWMTvtVvJCB2p33GaP0h1sh6iGfeHuFTE7xQhqLqUi0kfpY5LXEyqz5zcei2J30qqKJeS6vsJ9VtJdO/ghtFY7+C80c5lW7sr6xaWnJMeR9oi23wxd0e3JT5YKPRHzdlsMm80+FxG6yZ918SUfCheGU+Prfe5lg6PbhwOubsmB6L6kNHnNJWSwZTHcMTsTbjTxXjA5RSsg2sHgkoObhvI2Wp5H6jAvqrJxq9J4CkbjpVXoD/dJnCL0nQtsHkHjt8cLM6mufTVQY6E9n6dzGWmH9xPd/yhe6RJm8Pqk/p/94XDtTXC23RvecRk0i//wfSnblT6uU74c3qzdAFwS1cVYQWMRb6DIys3cPu5LOKF1n7al4zv3jbZpjebwz6rJ2BISxcGbhjY9fRkl2zXO83WbNdALDFZNFtiZmUvUgxKPyEx8i9VvF0cI7EoZnIDbsyMy/r6fUS7DRUERKN5O5Lv2je2I3UymxkDNDEhBd6DIM2aaVZY1Bjgay0sWCaJfXNzcp3um009YyOTd46vASaF4Y/UnPhr3sn0NG1lQoSnbmaOnnz+zsKGmJ51JrbfuSbJjr9Tu1PdzoxvfejoQkPbbV5DYuHuhf4LOmEp39JU53RAOkeiNMlzqVHCp9TnAm/VirPKdTYHo81T3K6OkEYy1Iy7ioQo1zwxm8rqiVG+DCoDv7VSj28vwVS/G6UwYaEs4M2gzAxWxpTEKONmHls6DkyF2UwMaRhPrzT4uQb0at3ix/gx6lJORmRmsNfbYfW0yux14GfMMZCWw7TsTirrUN7/1YObHl5zz9t9u5M3HP3j/1HXoHjFFw+Pm95dIpmYfOJwke8p/zvvJvQ9AAAAAQAAAAEaoK2rRL5fDzz1ABkH0AAAAADKk15wAAAAAMrfLoD/T/6XCO4HUgABAAkAAgAAAAAAAHjaY2BkYGDf9i+MgYFT+7//f0+OdwxAEWTAyAkAkR4F3gAAAHjaY3Fj0GKAAsYmCM3sw9DM0sGgzoAGmCIYsoDYG67+EEMA0zmGFCDtycz2/x1IDKhvKRCHAHEUAw7AJMRQiC7G7MmgCqJZexjYwLQtgx3rdYZJLJVAnMwwCSz2gmESUwnDZmR97C4QOTZ7BmeWRwyzwerkGGazGDKoIKvj0GXgAcvJ/v/JgAewiDMEspQwtDPvYrAH0rYsugz2THsZxFm4GRRYChlamOQYSpik/h9j8WdoB7KnsE1haAGJA7EtSzaQBuphNmRoYc5i0GJmY1AHiuezaDPwsekxsLNYMEgA2ewMNARMsxhcgdgLh1w8wygYUgCYt8IGwl6WTcA0f4lBHJ8aABZGMaEAAAB42h3VP4gdVRTH8bvFJoKB9+70EVmGt0rSOMEgwwgKb9+b7BOZf/tn9k2RQkv/FG9kYbKdNpIyVUggTfoUaVJEFCIEjEEsTIpAIDa3srXz+Jtvig+HmzPnnjl33l7nxn/nb7itrY/POffW1tdu203skpzakfTEkX0qY5zZXzLB1F2WmYvl3H6SC7snl5hjhY18W8++lAku7JVcYo4VNnLitrXvRD3ckDN7JhNM7Uxm1srWTuWJPZIdcdBTUz17JCd6dqr+RyN7LGNMVX+qCtdlUKZnL89enr08e3n28uzl2cuzl2cvz16R3uyynFgmp3ZTeuJIlSN30e7KHbcrY1Zm9lQmOLcf5AKXmOM1eyP37TtZUKHEiv+tiRviA+JDuyWP7E95zEprv8q13jdSt2O8cR/IHgcM6lznpjON1fljuWO/yJn9LhNM7bbMbF+2dl92uLGrsscBg+rMVOdbveu2vo1dd0GnvKvJPJMeI9Xc1RxGM3sggzLfV85n0mNkX8mL9kTuuHdkzMrCfpZLzLEgp8SKlZq4IT4gPpYJ/ST0k9BPQj8J/ST0k9BPQj9X3OS/f6XHyL6UMc7tuVzodK6ok9EcK2zkh5reHzKRKd9Gqh3P5FRfXap9xziyH+WOe1fGxHOdWqrKL+QSc9zXryZV/TFu8NB+kxsq9zjgeJrZ+BuVE32xmXa8Lj1xpBPMNNUzOe6rXywrM711pm5H5/aNXPDUEnPct0IWPFtixXpN3BAfEB9aL4+JW7sjT9R/pu/wVHasbNxHsscBg3qe64weylZTmuupf2RHvGG9xwGD3FP+PXlBOXv6Sl/I1l7LtU58T8+OcVBOTmZOZk5mTmZOZk5mTuY1Te8TObHvpceN+0L2OGBQzopuV3S7otsV3a7odkW3K7pd0e3nmuoTucQcK2xkQbWCagXVCqoVVCuoVlCtoFpJfkl+SX5Jfkl+SX5Jfkl+xQQqJlAxgYoJVEygYgIVE6jJrMmsyazJrMmsyazJPNCUTqXHuf3tWlZaVlp9b/dljAs91erdR3OssJEneuqR9HLNlNZMac2U1kxpzZQ66nfU76jfUb+jfkf9jvod9Tvqb5R5VcaY6u/eRl/cezrRcb1nvWe9Z31gfWB9YH1gPXAnBu7EwJ0YuBMDd2LgTgzciYE7MXAnBu7EwJ0YuBMDd2LgTgzjnfg/sUx4oHjaY2BguAODjBZMMnAYwNQCho+YmZiTmCcA4R+WBaw1yJBNDQbZ9YBwHvs8Dh+ObZwKnDVAeIULBiZxTeLm427gbuDh4TkEgbwOQDgDFfK18XcIeAnqCf4RahLeJmInsk00ToxBzE3sj3iHBJ+kgJSE1CPpGTJ+MndkdWT3yenJ9ZEG5YXkDyGggtiwhU4UwDeKa3BDAIVEcU4AAAABAAABFQBfAAQAAAAAAAIAIgAtADkAAACBBuUAAAAAeNrVVr1vHEUUf47txI6dIEUUiCIaHQVn5bxnR6mcKh+yZMlKoiRKOsLc7tzd6HZ3NjOz3pwLGqiQ6PgbKBENElUK/g5EkYqKClFR8N6b2fuIE0SQQCLW3b2deR+/3++9mQ0AXF0pYQXCvy/xE+wVWMOnYJ+DtdXPo70KH68Oo70Gm6ufRXsduqtfRfs8rn8f7Quwt/oy2hvwwdpmtDfhPXgV7YvnfprV2kKfj6K9DdfXvov2Jfhx9ddoX4YP175GJCuYDVbeX3sV7RXYWP892udgY+uXaK/Cva1vo70GV7Z+jvY6PNj6I9rn4cr2cbQvwKfbn0R7A/a2f4v2Jlw9/020L67/MKu1BXuXutHehuzy7WhfWvli+2W0L8ONyxfvmGpq9WjsRTfdEdf39vd28WtfDKbCTx+YXJaZOK4n0p2Ku6daZac6FY32Y/FQOWVPVCYOTenFPVko0TmW3nQScaxTVTrcqstMWeHHSjw6Ohb3K1UG7+jQE0+UddqUYj/ZTyhYaCekcBI3rR4igkoNZarEUBY6n4pMOT0qMbEuQ9a6KLAAoSbAT6V1stkdSKodfe0Z9N0AUxQKy4hOyNGhlEhXu/FOIo688FYrJxBRKq0a1jlWH0hUA8E4g1wr41XptaSN1JTDXKdelyNRWW2s9hh8ILQXbmzqPBNOqUI8r7VHkbzFuhVmLX1HNGPUpHaB0sBkqLp64cWg9qLhyEy7KpfTUBQzj3Qpc0QntXfL0bm0I6Tr9KlyiXiM8qS5dE6n6F9ZUxnrUWrXE1jb67RGf8R+op0e5KpVtK4qZVNJvRnpE8VrufJe2aGxhQuN0NKKsbSFKaeC5kPlakTKJOKW5whH0+B1gVkIpsuVmsy7mhszEYWcoL7qRGeoAwdho8mQOB40CY10S/2mJvcwQBFQU4/GJG9mMElpvBiaPDcNosFu1NZyTvzOghBOFXrXGhpHGgwvde6EGS6wc4EuV5ZiqFROzUSXBnn6cQ+l1nmQw3lrcA9/6tTXVpG4RAN5ejlAdXxQhcia2pXKuaQ9SmEW21E8CPVumzw7IH77C8dh78ZN8VQ5hFZeC3MpDJ4fZ2qbKgrbpbD5mcGJyFQh7YR5veXkJv/ktHfH3lcH/X7TNMijYqckNUV/59+5CGYFXWp15V3idJ4YO+rfPzzeSd4Gpj3urh/wP2vx9+EOGKhgChY0jGAMHgR0IYUd/L0Oe7CPn91o7ePaAH0Fek3hAUbmIKGEDFeOoYYJPjk4xae7+K1B4Q79prjS4K/H/AIe4rrDj4UT9hBwiJlKrnwPMxS4KqCDGSWuGbQSzk95FPq5GFVzZcojODNFPYIj9BRwHzmR72Lu5Qw9XHnC0Q7XDfvuYyX6tJUF7jj8lvhxzDTg1jCMGlCVIe6kXH3I6DWqQhplzJNULSNizVXmWGv0LiKDVutW4aeYy3LVBvUfsLIhy3Je+ze07y6pKbhmYEM6L+LozFCG7hL/Mc4CdeCIVfTMX3Fs0ChlpKRDjRGBO+ENsxGUcegZ+lqh5bkLHvPIWUTKPRhyzZT3SmRI/pb7Y3l+QuUDRuk57xj3qG7GTwr/CrSe45rmOsSQMAe+VcRK1Ts8leM4J/VM38B/gHmzOOsKXnC1AXp5jprXzFijitlOl5iaeKYoH/EUEQfhcn9ZO2eUo9hd6vUp86YuPI7Tk7KX49005ietDCtsWSvDnHu8I+NaysjpKeh+wvg1css57/KM1hhZMY40TiBlI04nvN/6UaxnpSz2kOoXzHF+IjTXFOgveZewTflshftDcY7RbGaI6604ceM4Q+3dQDyKiKVV03G8wnPwprOaYz3DewXuTeL8KmafxXmYVwonul2R8fZo74SGlXj7+W5Pci9WUDNFaWpGfAeG6c1wJSAp+VQI1i5ntE3UJpyNGpnYBZzBzpYmwvHsa7wtLFcKt2N7Y3ievJyrmXh/ne2dW+runLNkbIq71J7MkKWJ/aRsvTjVOs7SvHOeMYW48FSzwjUzaSe37YaLXhKnMsyOX5qVtrOGT07JEXQ6Xn8rLd6Lr9+KB0v8bnNUxqvtu+7Nb4c9uAE3+X5WjJF8Sri2dF8KPoXhTWOYI010W213Vu1N75lwR2TcS1J2stCvd3vnJv/Zu73LuT3WOoA+/jX8l8Q35DxTwrd8gR47/6v/EZxl6DCOVK349kk4Isdfw/d2H6sdYnZ6b76rMq+/3R2uLer/7Iz+/T8BfPOVSQAAAHjaY2BmAIP/HQwLGLAAADG9AisAuQgACABjILABI0QgsAMjcLAURSAgsChgZiCKVViwAiVhsAFFYyNisAIjRLMJCgMCK7MLEAMCK7MRFgMCK1myBCgGRVJEswsQBAIrAA==');
  font-style: normal;
  font-weight: normal;
}
@font-face {
  font-family: 'Lato Charset1_ 6Yc9if48EC3E0EF9';
  src: url('data:application/font-woff;base64,d09GRgABAAAAAEVgAA8AAAAAkbwAAAAAAAAAAAAAAAAAAAAAAAAAAAAAAABPUy8yAAABWAAAAFwAAABg2a6qaWNtYXAAAAG0AAAAvwAAArT2OlncY3Z0IAAAAnQAAAAsAAAALgb3GKNmcGdtAAACoAAAA5AAAAblclpyQGdhc3AAAAYwAAAADAAAAAwAEgAYZ2x5ZgAABjwAAC7bAABfnLUTXE9oZWFkAAA1GAAAADYAAAA2/JzyI2hoZWEAADVQAAAAIQAAACQPtgelaG10eAAANXQAAAFGAAAEPFY1IRlrZXJuAAA2vAAABsoAAA9yU3BUe2xvY2EAAD2IAAAAzQAAAixqE4OUbWF4cAAAPlgAAAAgAAAAIAIFB3JuYW1lAAA+eAAABoUAABAmqrwz63Bvc3QAAEUAAAAAEwAAACD/dwB4cHJlcAAARRQAAABLAAAAS6YHlRd42mNgZhFinMDAysDAWsEqwsDAKAGhmXcxVDB+4WBm4mdlYmJiYWZiXsDAsD6AIcGbAQpKKgN8GBwYGH4zsXn9q2KcwL6NcZUCA8NkkBzzV9aZQEqBgQkAiGgPjnja1dI3SkRRAIXhb0bHyg0ICvdZjAFzDoWYHTNGRCxMmHO2cjXiWix0CxdcyPPhKpzzc/jbUxzkVGSlWmX+I/O7N1WKgkR95gaNmjRr0apNuw6dunTr0atPvwGDhgwbMWrMuAmTpkybUTJrzrwFi5YsW7FqzboNm7Zs27Frz74Dh44cO3HqzLkLl65cu3Hrzr0Hj548e/EaakJtqAvFKOZiPk2zvWWxM/35j8Tv+JXxGUpJISn8vaAM8gtZIs/DAHjaY2CAgx0M3UAMIntYZzIwsO5i/srA8G8l68r/H1h3sbD+//RvCgDeyQ6veNqVVNty20YM5epmSU5zsSU5Md0G7EZuai5Z9xJHD5pMRrSkSZ7kTjtDpi9LX/IdfebXgHY/IJ/WgxUppa37EI9IA9izwB7gLNkzdM1kP2r2VulNFrFCgPjTilvHH7g1/yMNdOAXKfFqlQb8NvOJJ2JNsoy4N8+v+aW4vTnxqRingvi0SukjFUVO3F+lFhGStb5YZ2KdWd9mWeazF2ZZVRvFG4Z39Iw7eDx5Eu4kFynvJOGtp7zEznh0cwRc02CNULIxv2I1v7TnEbfqmBfqstMaW5oXOhcyrrbny/mYfHCoK3JzrPNz7G0bVpbAJ3kvKzD0LOO+eL/C68OLuCMFuDGeVWcpe7DLPl6sRpqQDPmBaI1nRUGoze2TQLPKa9uv9uNxfoZ6S1RZWv7zcsul9Lx9fc4qYe/NrVIKpSLeMR5Z5Lrb3VXerLBlpxFG3DUI7lpKUMZKbvwuUk1TuJr3bo78IMDJe4a7IXdPIu4boiVta+l8oqn4Pf130Jdtu8YDM+6fsBqeRvzA0CvkjfgrxJtrLJpdbxPTG/3lyd/5Gz0pH6ghKj40NEX2TXL0IJ9E/MjEB9OIH9+zCuZXQDwxZcMbjSmmpRNDY/yuKJZ6qfNLVnp2+1ip4QAF9jCWEZqOn1tlFd4UsSaaFsiyv12l2K0Tt5FNhcRWJv32Ir1rUov8u+Zx6zCbzTDJboKRObBeWG4nGI8VXa0V3UzsteZWkl9j3s0k92Fb0RJgOeri5ugFWqiRZyEz6SYuF1KsU2mnUThWetYWMche7EN2CBfZm3hDtb4Osm1GjGQgdAiR9nFFR0/BcujC3NUzrC30UvJLl0eOfVNkse6N91sa0xQ3eq2VuiHb5nXG8N45har5lb6sFFH1U4ssDqpiSd1QKx8QEKh7/tRoioX5ApdnmsVlTw0g1meb8Orz8OE/0fdifJQcrnWAy4e578f8ELM/+p/416b01GCfH8H+xvAT/NOG98J7z3VseD8scHYRBjj+F4NRxdwD9MVGTXX7ISRcN4qh93W2wJRdfAG+XHXLLxOaHFEu71Tjsn429CCrDkJG9MDPYX4r3Gu6Y6Eb6Ipvde4Nw+fCcI4e0AJfrZrUd4YHmwQvxeGnsL531jNYJ64xcA7hhIaHG7QRx6EjZwk6dpZAfzA82kBPxXHQH50l0J+cJdCfDR9soL+I46CvnCXQM2cJ9LXBa2L49frL9TcbhOYeAAEAAgASAAf//wAPeNrFfHl8XNV18L1vmxnNvmsWzaoZrTOSZkaj1dJItmRZki3vlld5w8a2vGAb8AIYY2McsM1iBzAEY7ADYQkhhqQJoSU2gTRJ219D0vx+DS00W5Pv+9KGNKWlWBp/99y3zBstxuSP7/vDfpp3z7nv3XPPfs67iEMJhNir/FkUQ42oBc1A+ZxrRntba0tzUzaTqq4sjwTL7DaBK9HUDLw6Mn84NxNhBuEAYhnMsDiFMMdgrh4hxLCIwSiOOMRrOR7+0ukEhMqRIOiDSKvVwN8ajUET0vkGXh0lU3VNPZWAdEjQITLBVJMqE5k1Ia0v1/9nzaHRaBGKKnPBJaxbvvzV5hp7B5tOBRinw8SZcbQi3sE1ZuLRiImJRirsmaw0Rn7FcdgabiL/PvW0zBpKdm6eUxVIZOujnPWAgfMmmupDc1qqmiv9eo9hQ0e9q7LMai2rdNV35J9h/24slWI3jD3F3eqKl1mjuZXNTfPbauIx95ZbI+maymRrZbrd5rK5xq7W5ayBKre7MmDt5C5+ujnL18J60M+v/RH/hOyZEYXRXTkTQgG/w0Z+GTUCL++Tj0BisjoOY0zozxDqkKWyrI0NcRL9PWQMAW2ATgqAkw2xvlykaIwl5CX0kmHgEuYovbCVUEMTTbKNVjbTwRTok2TwK6ygE/aTf2yNPZz0epMRuz0C17CdPzv+vcTSZSszmZXLliaY9k//gYw6HGTUlwCoBF3n4+xZ5m6yzhLkRE/mbHo9Qnqn3mk1kzslAicoa3UYdJhDGAfghWHVPMuxZN2ILGXg1d8RkAoFhA5RqKgIRf4sZ+B/WJQvl6CQZIkBQgJWhCNXBlgMxYGcgIBEeF4igsaECUvUYWu48CdOW1h/0FsmWPDv5L/4s/kPngxFo6EncaTwF6x14bWP+H38C6gTDeBczoFR76y6RGU8ErKadRrUiTu1sNoASCCPMdOMWTynrybm4wWWDRAhIG/HpsgOwctpyEtbg2QvOfKDxxxnCBIpVH5wRHBEwnV9vqmQNBMPf/O8jacTASt1Tj+RRuQjKoLKNGbVNE4+pPHlem9sBoHjBWBFFnE8TBZX5oFLWLNc3BDChm6NQPahIsmC9Dod5AbuwE0duA2bsEbcItipJNNI+LYpieGCCVg6lW0iI8yZoXtGmridPGd085pgQ08yNb8laI1k4/hL8YSWcdh2ML3duPblsnLXQ2s+Pj3/if39dYt2z5rR2rjxwfzf1M/bmNl1aVZ++dZt/AvpxTvbXdhk8zYnA6GWuYlorqsnnl8983S/3bXng3X5vze5Hl65Nbv5zOreO7cuDsx9ZN6cu0earv6qa8Os6MJZ+KWWpxGVZiIPOE3lYUGuhNyhUsDKUuDSgSokulAUAQZLApALSQMMlvieKWZibgIPFxhXza4E8lj+fQYLZuRHmhznKMH6GuywuQPY6RDMmKgAICT9qREYHN5xs8CZ9EMDW7oCga4tA0N6U8mW7cytP8tv/wu9RWuyaer3/PLXvz2w/3e/+uXeBo3NZLZ/Mz9KX74//z5+R36Ozg7PyTAV8cZMthMHWNAvmgrYsGxT1oart28pKX4MJ9y8gzwHn/mm3Uwe07D3l7/63f4Dv/31L/fUk8doLfq/wKfpc9ayI8yb/C9RPbqZ0rMe1Ze6KT09hJ6RRFVleSjos1vMeq2GMxFaBSjlwGYgZMRA25opgMjUABQtbARcJTLDWxNqVTRlCc/V4Sa3y53EM3CaEK0Dd2I32QVNAAcxrLDCVYbxel7jCL9c+3J5zBG1fbX2q1GXTjNs0vus5J41bLOFreSmza+3sCPv2CMWj2PDwEYny+gNNw1sdIRsMce771QFzS49ua03MIxeT+7rXZZwxbv0/dbk/4jno9+jABrJCT6PwDEyP9nMGFMrApyCsQFTZTo6ecRMKeETb9LFRpVBuEimokllHzSwm00dbBMI4BprsNYbqAtavPWzEwGjqSQY8glGb3XQetBdFbS5KtKBxLqRFfEyg8Vo0sfqW8O2cALefSNjYBYyF4gyiOUEUM/k3XPuCeRHIvVZMO5hZ3gj/ve8jbnwGAwOEzu6gKzdjhblBItJtXZTYXU2HGKkdavuOuGu9KxJ62UnrReWOTzRCO6YbPPwtf+89hzzX/xl4r8kcoJOwzH0nU6SpxvglRvJA4z02SXwsAzBqWHgaW4TrsEY1NszpqayAWa5sT484IxG+H8MUfvSfu2P3CCxL3ZUgW7PlZRHvKWwYk5esZcofGltVN+L+gHZkOIulJJbxCxKilwad1INE1YPEYeSamgJhEUFZ8HBUJWLic61dWBCHGzTZJKMrKHTqQ6GG1xw4q3tO/7yxPz5J/5yx/a3Tiz4dtPqA93dB1Y1Na2C6+om5m/ezP/b68PDr2P7m29ixzeGh7+R//2bFz883tZ2/MOLFz+A6wdArB8ixAX5L5FF/ChnsFktZpNRR4yJ4iNFDcRbZDAYGrAuYPP0QXAOOMRQY8eFeGnxIRmU/J+hlFfBmUU48DOqp4LjOODHAgJcwoIvVzcJGOwaYqsJ1TiJhVUYknGLha2ZJl5S1jhtJUxN9EWGvYZKHDpzqdCMX3wYe8fRcfbHtYn3tRqjbi6+5dPfHxdtyM1kynLCB2n0zZwFo9rq8ojDbjGiNE4r/lSiDnOsnrwZE0DEQyJ2NiVtJy+6A8RUg2QxRP5CgkShmslIAE0WwgJbKChmhhArl/kMaMqMUQULLmFBse1UhRBmT4dTREWGQafiDmJ/RFaSDVkHyyxfeW5Pd/3Cbe35+yoXxvG/lEXGZpmt+Ecta2aWV/auyWZXzW4o0Ya8vF6z2jT/4NP8C8QKr5l//M5bZ+Tv0hsjvtEZ9kor/tvWbaM7OztHOoKhlnl1ZV6MLesf29QI9By99hGXJPTsh8gJo5ldbS0N9XXJeLnPY7eiftyvUyKnXqwRSjDHuzHxoAOIOOuChidMx7HE3UwhHnEML7k0QGut7HoVFJHsbnVdfyrAFDRIgLkKsyoTEd1FHK7+P2sO4hKLwi3OBZewtnhfwAEQNR4xcumUi3gE7gALsk03qHHKjRpd+cTOjmjXqpYTJwfu+eqG3c/u6vMMOp2OoJbhGFPlrJsGBm4ZiAcXPLhr5eGFsYpZq2Hr6g3akKewdZm1xxfN2rag2Rp75ciGczvbWjZ+YX5IZ7VxOr5sTq62Yd7auta1vZWHcbx7VXPHqnbiiw0lC5vJoEoiG2uJf2VBLvSDnMnlJEZdp9WA56zIRoC45hyJIjDQAtwqiCw5GmERYZB1ZWhKqIIEcJK6qBLhQLw5GmhMAQ+XMBGZhmJYsiss5qm0IDQljiA5w8S3EIh/F7WGRY3BgriE2fv+0e649NT4vY4yzsZ8+7mnWH78v4mg8Zssrvx9eL/bupJ9Kv8db3tovE3kczZPaJNE/5KzJBNVFcEyb6nNogWjKdOmjcc8rq1hWN6FCRuRqJwHL51E5Yi8KC++aiEnQF4WU4LYGMKQIuFappuCoGEQi7hqMmUCJ6ihXPfnwmUYDjhZngMuoGGpmRKiYTartt2Uk0UDJTKvoKmwh9n36lvyHd27Rna9tLdt/gNvbu/cu3FpOGsL2NN962YO7FuSrBi6bSi7t2PXXuZ5fiDekD9e2r333Ord3zrS66nOBga9wXiwfvkdc2eODlbbHGHmHKJxL+iUFKG1l1D7adDSNVXhoNup1yEv9iqcWF4KAS3wGNGgiIon2K8ihSGbLwmWzM1k1AhqnUBYLDEd2FRiX6yOxUgK9DBxQch/2KEml4lh7l/6xN5ZfYe/uX30a3fMXLwSbzOlQufy5vQd+Z9Vzt05u2/vokTt/F0z+/YuqGF3tGx/etOGF+/q6zn0jV1rfnoA/y+bZ/yBaEV+sGf3wkRy4a7u3luGqhsWbRdt2g7ypu2EXja0FbwkcrWZiaVXfBuHZEeIhwIEQsiACr4sC7KDGCxypxmBbxWgrhY4NIAXZbHsGzEFdxaiHg2WvK4mIlozMNdu1o5/zZisOMSsMPqs4w6rjz87P1JrvrrIG+POeartPut+YuLXkv2NE5sRJFZ4NvpeztuYCYcw6pyRmd04u6YqlA6nrWYUxEHFdiRLtQyxkQEt2R+W4ajU87zir2mwGK0TbQ0em2ySayUsYHuOsr0KX41DvDiy+9nPAKdReFSFB1eJDXhp+8U4WhQdQTIFFSo2ADfPPuE3M3Pbpbt7Hzp2y56O3U+vX3d+d8feXccemn3o0rbenXOrGhaNtrWNLmqomruzt3dDhz/ctS6XW9cV9ndssLRsfWzN/a/Fq5/fO3T/ptbWTfcP7X2+Ov7a/Wse29pyqmL2hvb+Ld3BYPeW/vYNsyuYV2tmr2pIDXfH493DqYZVs2tA1s4Q3slKe/EUyFo9sd0eN5E1Qv+CrJVJupdQhWjfItGxSrpflrWIBEt0OYfpTqmwJO2fS0hARNIa1ZAISVpJ8ra4AomxlKtQYiiF+UwYT/CimdiCh3d09d71ys2bv7Kvy107oyJ/wVgfvIhfd8WtTfdjT83gls7u7XOrK+Zs6erbOVjJDGa3nN2w5uKB3lkHXtzcsXPrlua81u5m2soy3tokvjBz+2BVzeDWzlnb+uN18zaJeupuEj/tZ39OY4rHJ8QU5TSmoIlD0NCmYFFExUkJqFLIq0HoIFoxZZxVYo4pxp1YjDlUQ9NEnVOFYdYJv++eGJZ9VpjG6qbKVd6dF2kRIGHEV3IldYlYFKJphRYBGh5PSQ+DqKeBHn4KNcWaDVjxLaaFMQNMLjZxeCra8MuvH5JPzOUemzZEFyaS6zoxOzM2kXIMilz7I/MJkb9K1I7ezZlamuoSFbFICGoOivSlwb9xEBvETEr0i7oIUU+Z4wqJSdmfaJgeVVUZ4AqpSOJHtN4QDs9LkiricrziP0yoIRCZ5WR1R6sIxaSNBAeWb24fum99c6Jn4ew0ZztgSPQM9SQirUOJGcvaYwaP6YuT0ueeskylO7l438DgjkUzstnw2ef01V0tLT3D7TW9Dd5AecB99fxkWpcgxM+hdQMneitnIOGwQa8TeKYQEZfZSFhGfUxQT4gBNacPQlbdUEgEyEAsx2YKkABkRopnW6kCotn1RgKGqePKATzhRLhAGJxUzwewDJEhRPTxlAhSFByG5C4bZqkOTBN3Nl5hwhp+zqPekPbY+J3HNBHPo8yMd/KPMO5fuJx6Z4nXgVfkn7P5+bNjB5nZ2QVVPV5ITrxCNO55QhMHsQDV6Ns5l9OJUHVlJOQMOgOlLnLfzmKtTJ9aA6YWktPgghmWOJDGAJhaRiqvshWulnAI8Tkk+p4F7AKGmXpg6esCYyzVYSQkpuCHpa3hCQEYJnfA0MajMfmP8Cv4B0ffOtgWnnnTrKfOzzz8nX357+Psotvnlj/1dP5HGC3cNxR//Hz+f/izmbUPLGtcv7jbGbx4bOWjo23Mybwx3jPSsvPw/eW5ldm7bgMPacW1j3gdkd0k+tucDSOICUpdVrOGR0mcVKKCjB1DnYVHIE4c+JQpAdPl1Rc8eCK+ij9jw4r4pq6Dy5CfDFfkCTmB6rm2G0PC4OJEFWS4yAFAKogLiapsOQSxNFZNcmoj25TlzluMg8NXv/7k2KX1W/4K686f+83yTo3NaiyrzPavz+156/65c+/95pbcpmUDcSuuNC7atHvbZWx69llsurJt/eLlJUa7P+S3Dz3y3j3H3nt40BxqiJjJKxKe5I8TnjQgD+TqXA67VaeZOlenV+XqDJ+RqzN/zlydwEXDhIc4l5ikC1N+4o9veiM/dm78d0zpOcy9sen7fUff3JN/CS/Z8+bRPuZvnsl/8uZm/uzmv8x/8szRv39o8Oozgw/+PfAKyFmYrEmPzudsIC1IXwKxNU/2Ayu8EpNeTqzc8gi4nOfpIjmEJuTkomSMTM3TGmUBTwE1c2APa6eB4ghf0KWL0HCRy3nOMCTV6D8uPD6fSYz/hHl17CR/9ly+/PG8+xxZBlKvSYceyFnIHR1SVlTIFxStCJ4FNTi6IkOhFOvnQdPBvwlLMdNqbAXUXBuLYBjQtxMSZMWvHxVffnD89bfhzfXnxh+nLy7KbY7IbQb9BiqNtdWxaJnPbjXotQLK4Iyi7drCmJbVsBGziMTTvMAQa5FChYBJrCoSWkMMQplJqjEr8fw0U3CI0Ikml5TJVBM4WZDjmZ8Ll/JwtDAJXCR5joGwWqMQooWtJjYaKY/Lgi3VCVVlQjbRum7pYPwDuxt/K3vrvY8v/1J+7M0tm9/C5q8seeTOrckmq89i93Qs379o//fu75974rsn9a6gA7e7LDvGf17RWmGnEn4Rmy5v9dTNrB726U2VMe/Q6R/fc/wfzsyT+YZvprJwKWdSiUEhy1Qq21UU57HKBMt+sbd4HNEykyThov0lbAbJVGo+pwCFK1S7a6helKAYCoXEYjcSbRstdsFF9hnDUSvwFrE31jTf/PbY2Ntvs9zbzInxvfzZ8cPMIfKw98giz5D1sWiBUpcR12UQVRZdS6GqotTUxOjbjaQ6pTIAF6mqQh6fxmeuXJFlsP3aR8wPyA83+mquxE2sj8kgaUov0EmDaUlUJKFc9ZSrGvBGYQ2wEJFS6GpgUhSy4FXakKJtAhIgi4mXQtRnpgAlhs8VkwHEiFkBlONlUb9Sb5CWpIl9oakSa5r5Qduer2xft4UhZHM6be2p7s2zY5fxH/b91ZFef1mL3+q0VS4+soJ9ha79CtmZVrL2CPphzhQJh4IBP1gKRpWtBNGh7gTZUPAheNoOwuHibOVUUGCYAU6VrawW4cBSiun5qRDgStOV0qSYV2Cl5L6YTkZiUQCL2ktFGFqAp1kkWgp10yJ9BU6yNIeZxkfmxBMO/M+uqtCXxz9wxpz+ajfT+hW7127R5q16uydcOnz5Mhsjwavf4xx/zB0q0ZX7xpcLJRYd02KwGvjxXZIeJFRk/4n8zaONOa0ogUo13Y6kXJHoeqrLn3aaHysMifVPv3RXVXxkxOIjI5nUGGjlNN7FjI69d+XCBXgJ+g7CYfJnFH03ZwgFyvwuO3jlikfuZ8UGJ1HVpUBCoUZVFBEGJsNgmu6SYkLJI58ERf3yqAqcVkrJ3tWxoAsCSmkC1AcNdsgGgtmMF9dW5Z0jm0X4me4d2SlIBgo1OFJB7jth54gXhdmdJmdJicuEf2P0ex98kWHyTk/Cn/DkS1j2xQe9fiP+AyOUNvr8aS97i7vk081cmbPeM3Z3IsEe8aacV3/Fny1xj51CRXrUhR7JGVxOh91AdKmqvmfmwCwCuSi7ywrHykm5LJoQNIsDQCE/DBBhRUCUAghcw9QKg/WtpLGgqDHBMYcgqYiPebkHhSw3iYlQg+VRiIBtXo+F7WCZF9e7g+axtxnmxY38WaPj6l97G9zsf3+62WLnmjz1jjEW+INBq679kf/F//+6LfEFVVZTdglVzjD/C+IXXj13Lj/2xqZNb2Du3DnMi97h3j1v3tvXd++be/ZKHuKfrmzbdgUbn3kGG98eHX07/6dnjr738Lx5D7939OiPH5479+Efw7qJbuMOERKYiA9MvSuP22omv4x8sXfF8lhqzYIwUXGKi7xhPxhAFoup7AK87BFXwPMa1TC00S0qZWt42oZU6PWKKpFWtELMcMdJCHrkMn7++A+OdvXe99eH//VfFx1aWvvCS//KlI7/jj/buffiTRuf2zfzidqhHd1feELMncH6fkPWV0qe8yF4xNGwz0N+ue1WvsgjNkkRp0DU6YTEr+IWKB6xBKwkcFVoE+LzpAhKXYFGNQLt0YKYm6UxJu2Wgyg9I83NsKD0xQD9s9DkdiwVzTQuUOhEneMJ1Pvi8XcPd9SvPLKo3I+ffbnRkz9hraw8/aMlh5fVvvD8T5ml4y/yZ5tuPr1y8OiWfruzcvz7VQwqdZ6sGri58+57RH3Qeu0j9n0iKzMgk9TWUkkCXr8XeigKmaQZJOoLEB3GQIqfvCJRbpB75eoRDQchCWSdujLVMD0qZAB4PEVFqvWGcK5TiRI71CQ5E6TO0wrqMijlFUFMCrvc7Amdw2JN9Kzr6do4M9K27uDhg+vacgdf2/3AbxY0a90mZ3bBnkU9owOVbWvJ0Nq2tl1f3rbv3X7u22ZzpCoSbV9Q1z7UXFXbtPjA8jVfPtB709JVenMim4j3rG3rWtRcUZVdenhk8NSO7sE+8u5+wr93Ef7VoKdoX4wGSU6son2dwHEsbUGlTlWxDSU3wfywYjQDdkrWwkGwKo0cDLFUE09yWmPAhIiplgFpslMBRCKcrIZpJBRu5O7KN1zJ1/FnL1wt4f7rAuWX89f+wDvJGjywBowcdpNBIyAP9hTWwEr+kmgMRI6Q1+CkFjOjGnQyiv8dVAap9xctQFFzQlYRBY6Ajg92WihpDTHRObTKZTb4M8Aw7y8/sS59eej0T48e/emZocvpdSefaB99dAW7eezsHT99cnj4yZ/eQf5+YsWjozNE+dASezmb1sluz2ltVouJUfk7WuodYCwlsgyFdRaGGJQRKxjyKq0ThmqIOnVqIS9FS2iKo1wjJePt1AlQ+Qk4qn3SG9LiL5rcep3ThE9rIp4vjX/ra/xZr2PMGJlfUzM/wv7JWvbpZjId4TPNb8n7V6LTOUNlBfi7VpMqe+mOurRgvgKMaPeBIwysso6iYRZlYNjMKmtxTjEM6wnDfY4pXhFHXD3iHJHtY2uEadYGP12qlWKaosRR0zPeiIArtUZBY9LhBULU0+wlYciQzSSUaHEVH/U8lu96Jf9F4gXq+PzpVygt/L6OSKTTy/7aWga/MjPD7eSHzU88pJ5glSNmvvodeY+5X9N85qGc1mETyIsre+w0sGDWxTbGiYVQ9aDYWKaKJu2TBoEybnpXbKCi4Q71iuW9Bq2PJ9KE+dnl8T+96A3ocZ/Dp9d7HXi2Luh5mWkdf5dpZUe89vGfRDsCwY4Ik7CUwXpO5T/EeX4cGVEz1TNGZCzRaniqZ3IRVeuDqkld1DlwDXOwMdaw2AGRhm6hU3iXz/XCCy5f/kNNoNfl+Z+/9bh7RflYQZ71Q/qsdK6EeOElGp5jiKdFa01KjVhMNCBRt4H4So9xZ7Lg94pZhvAK8SF4V/6h9x1+Ie1z9H7yS+rPfcQe4DSoCrXgVM5VU91QX91S0xKLBvwet8Ou1zFIJ3d6t4SJ6ajjifmiXVIM4UJIvmgERiM6c5LFcgS1WOwZwqI/oJGC2xk3PAHwAp1lcrNR21ST8MSOic0nhekIx6inENuM+qbCRgL0Y0w5ixZGoMW7MJMgNRnJaf86DDkcqXFb+TwD+oioWXRiSPc0mliazTkw5A3xjsrBxSOtbZsHE92n//3lmzZ0Le+qc9t82tDiK7ctOboimU/VzevpDBx8ebTBW9tu8a4pb6lwhLtv6mnfubSJG7ptf7gqbDe1LJjfvPHUkvHf2KOp0E+4YGpWdWVrzCr6c49f+w/OxV8msUgMj+RcpW6EgmXuWGmM3HFCTpwRqwg6aJXzee1k4WKe3xjUYMVzdUAaHAwAif+prYEiQuRzoDhFFNj8uuugCKAZZUTRcMl+TqKARpQVx4suMcwASOZiJHgW9KbWTonEIwZgY4JimZGRpZ0GU4OzDM3IE+6Q0grKs3g5QSDVOtJWaa8lj0gjRHFE0FgDkD2AYtvjr3Ve2DJ8amO2/ZYLm9Z/Ia3TxvGCZUea6m/tO/V4tHstf3n82TnLu49cvmvX5ZMLBmetirO3z5+Td3Vnf/idDadWVot96Nf+gz3E8agaMzlTZTzgL3VBfkXyJ2En09XEwfNCgKBy8IjGZVT+pAPMqZQmtXGKbH5eVCdXcEWnRy24lWpEcEVvCIf6oFEFFy6KE1/ki1LnMy3XSRjFBe3RWszmaHZuc//uuRXVg9tndS1uLre59anud3eMXNjX07n/0p6tFzvZLr3BE/A0bjw1vOrBdelgPGjtWjDQe++VO2757gNEFEWZ6iP0f0eSqTaQKSzJlNNBq0wu7KIyBQKStGOe8XlJGMJD2Yc1qhjVQZmf6keBoQpSlpHUdbGgNcagFhxnoTJVX4RJnBCO4UWdaqR45gl4sqTUTY2ngcYrAI8JWLYsrJHmFVuviwFhqkAdafGe9EgOywIDSjNSN2GfiADFUtkmK4nCIgLVkyvjJZau50eXUZF5dvPqo5lL+RlEYBpunX3q8Uj32tjBoZGZ91wh4nJqQWcLk/q08575c/D/7m4k8nKSygtD5eX7RF7KUQJbcqXxGEZVlbFEPOH3OmhHFtmAcp0sOxkXlNYhXwpsCF16mAVVT0yAWFOFXP40wvO5cVXSkyrGJZAESRCLrco8E8Wn7caQric/Yk9UNCz2wlLZUcyYmyivMFFbTHTlE7s6bZ7xNUz94r19M9f11lldhlR41ZZdTVu+friv68Cruw+fsTEVke4Rjp+x54XRav/aUyN1wXIiQJVtcfvsL/zwyNZv3Tf3yBePdmweqBL9Gi/ZnDP8KyiAY7T2FkCBMr/P67RBvEMzDSkwMWbw2zFhr0BRTol2r5dD97opCNU4A6+IT1UBhXa384hDSlGbYksIcoKiQvUM2j8GiRgVKoCbeSVJkS6AkxGObyxCUrfVI7FJnmYqWlQPIW4hMSWpidhTl/80in2poN/kiNICpd8aTNReGYYE7hu7nL7zDSvvnj+rlcOhsmByIFuGY/lfsKuNvNMxZ/2y+1bXO5Y7tKXZ4a7Vh8fOE2FO5U+zH3ACakFz0Wq8NucfmofRsiXzVg+t7u/LdUTDHrfFRN6nBbfo5a+PerRYo01ZGUbTVc3wLBsowRqyGI2Uq+MFlhfb6k3wcS2wvE5keaUk5xK/85tDJuubOBkNFLA2NfWk151vZKqXu/58AuJgkph6Yi04h0PTzQMgWg2RMRSfZkqOo98Bym8HF9lHhMCLePxm7BLdAxJ1FbIn6jZF+au/TJITYahVw1KzhKgY8W+799Rhe/WeSMtNDyya3RkKt649cOjA2lYiijt3Pr+jaWRRTdoSrg8NLGnZdBI/VN235ubRhpbZ0b7t/X27h6rz38suavbfMrrtlrLmhZxQ5u8O6yxd8/v3L01aHUlXeczC6Vyp4d6uAyMttf3rGge2BB0zm111yWpL9QOr+/cvSV59O570GHhB65uXjbTVeLz13cy8QHYgsXrHjtWJgaz4wd8jxGr8M7GVTvQxrUU7kdNmMRrA71SyX2EHzWyK/mChgdERJKJS1MIYlAEx9RFkB5CCSfWgk+r5FDAKIbt6qsKR8mBMs+tF80IBG/CQ1OeedNB+F6g+MI1SwTuq6pFUquiivE/2CaH2ANunsT5yqevc5kWHltRe2jI69IVW4vS93LOo6aZTS8cPMvfuOTTYNe6C599DnnI3/xphLze6AlGmw1aihchOymaBtfIUvpC2BuErYJMqyTxSDGCcBDBKv8ieAFAoesoELeWkTzSJrBSAId2Si9JIW/4GWayPFiahBVJueSHwtivMLnab4eFLP3dGk15vIupwRBNebzLqZD8e07Mf4w7lXh1c66jvde2v82coTRyoEmPgKOhnJL8cVsJTiv8b18n1VaUPgMe0u1GptbpEb2vOVNDG6aDp11kSNBY/U41NQhP59WRhYsjUA4lSU+HQwKN+ImChnRrT0l0UFX0aKygkVadeXRBkTEHiUM/2wXDWp2VMZq3NOK97Copf/e6MLfMSJSVrjRo8ZwGXm4L6GD1OZPkTIssBbFXZaw9wJVuoDECyv6hqC8bTGKQmQSrwyvIcmxZUVeWViVkpAU8q8gKc3JJj5JVP3hpEeHIXM7woqhMQUXFxmJjo1ORncPKLTV8dFndiivpwHOoJYsJpIOnwWnDOHPA8m3/A5LPayoz4xHlX0JR/zRwIpF7jL489pbfiZRZHfo/VW2IIOvIGqw0/7TTm/YTkVJc+R/4bJj9YtJN+F0w1gZJFM4JzYZzQxFC4aRZvAiXNqk+xjbS1wVP8DXZRc4OSMxu+xF/+tJO+DNXr/B9oDOrLEWWFqlF1RSwS9nuh10GnYbGSLQpX6Xlgd7ITYrBDs6CmoFZDbsvNRrSkJAMi0aUTYwZ4IUcBWGEdGZiMC1iukIkhighsZgtFpcLMHM2STYdEk2ZEHnOAoAEEXsOSAei/SNMPz6goEjOPpUYfTsNIk8CZHcRvgCu1+JL2J/40lU231H0rWQFTkT3YGi8xNj+wavMhv7Nn6brU/DuXJS/dvKF2qD16af2a7lvq2I9jN/cM717XND9Tml7/4CqwE7cfDLavbIe/DuybPWPciAr2luyLG/2J2ls3cpMYxwQ7Isg7UubiRbMn1lQxdaFlW6s0oMhAMHg9o6wATmU8i9o0lBlZRqLjdawtAVZZW5aTMT7L2kr0Dkykr6n7wraCySUE3TFnxUSTK8b2nInQz06e9lLO5nRgRDRc1BnV65Ad2xUL45eIx1FvlFe+xFF/RTAtjLPQI+GFQaVbRQ1BjGt58aDYZstP+upn8vdOHYwd8k1x5VOW2p2v3Tlz5p2v7dz52l2zZt312s5Hz5x5dHDXQCw2sIvj+49fvn3fd4/PmXP8u/tuv3y8f2zfD17/xg8z6x9cseLUugylyyP5Fzgzp6E5j1sn5BFp9okt5BGTPi/P8pyT6F0moKQ4KJcV0hg2mrezsNSuem8Uy6nGAtudUmNRXp0qB6nGVGL1ic+bFknyAUyF9sG6oqeq85FQ12bBT1KnIwk/txS/p6iGJiQlWZ4p6CNpokJ20a7mbcnsW4uzi8Dn5q7nt9Nsya4Lm9bcm8ZWmizpOwnZxfwL/GBs39DamUeu0PxiR0s+x/3dhPwikYH8C+w70l7f9hk54+L8lirj61BvhA0skAUV9vqGsJwqrDlSVoyVsWBjTJOSaRMwlb1WY14PR+oSYE2osNdFuEqeS5AKwShWnFCTMmPq9+TFDpbiFBl8RUBnUReHlc0Gg1ucGmvKpnFxauydS7kLW+TE2PovZA0l8fzzkEu+TUyNsR9/+jr+t/4VcnqsNzcUGzsJ2bFck5Qdo/aC+ZTu9S+ovaDSbDGBRyfI3YphA7HYToFoYsiniF2DktEQz+2RFR58hiADEnaGlvbUZPsh4igfA06Fo7YMcm8yPc0g1zjlIwrmgZnOPEjWwSWbY3oMj2gdNpW5OEPm7ObqWWVuTampNbP6zmr2Y5fv3Nbb7dZ7PfbRzeMHwbZ2XPuINRPbQL8Iam2G74F8Hq3AFiLZdDvGfBlmuOv0cTim6eOYHnX6Po4bwrlOH4fwOdo4mJ8ZPOZ402Am0Zf2JfrXbFjTn0itP7V668vt1VqXzVbZsmBGZl7Gk+gf2TDSn6hfdWzpxqdb2Xkul8/trmwMVmTiZeHK9mUzem9flurJzjKa/BG/L9keqW6qKAtVdazsat22oL6zSfRjaq99xLzBd6AwHoJe8DJfqcsOR2UYBY7cC2vl7GBahzEbJGul7MBkEPj7Ap+CGFRKV1MtQawlTb7aCkqhYRpUICEWWCx/RaMgyiz7+RCdIiJ4QK03goiQ9P2HNAFcwxrik+qIx6pGxpBdElK065yvhyM6oLV62ilkn5SPxBvFcnCTnbZEQvbQ4SoUTvA7+w4fsLieq2Jc1hVwHlhHg78q4NSa9JnkPZZjdzGjdsdsJ24x2/MXDo+fz3WYbWbrkpoGum8HiIy8w35M/M5PZP/TZoH+R54t+J8mDT34iahDKR0hNz2q/c8JQGRQVtBiK3+huUwFKImHWQXqZAunoEig9HM5cKVAFuRGw6IGfWgUBmB6WAJ0mXLQWsZIVntqHFVQDpF4E+2wVCocVly7ddu8+1svUV/04tZFh5bWsB+PH9hzV38383/G9LHtc5Y3bTy1lDlG6Ujia/bfCB0/oyfG9P+0J8b2iNMvkN2waLQ2E2E/n+OB/IZniKo0j+8t74tG+8qZExbnmF7sieH/wP43SqJv5AzJ2kgoWFbcE1PhVvXEmCb1xKiHi3tivg9NIVMM18gL9ciD9Oga2p8lAnC+XBjGaNOM2C9CSTGxaUZZvV1cvV3qmlH/hGZBNomhc4YVarDphMvPX9GaeK1D/zPeY5/r8PI/1lu1vEX3Lu+3H8t/66S35F+0JTxfov2VPnBMotnMSGRmOfOQ2eEwj++KzgqH+4IiBSPM19x1bne9e3whbSaBvjb2PcIPPvRirsTnsZqNehK+KtR0mASi6BWmkGRJpqanaFjVYSyTLKoGEFu+VJByZ1g1hWKx+FnClLmU4l5jHbW09qxIMh3NiBA1IH4ceSj/0ksuh/YTnfXnJQ7zxfxLeMNLLo/2msb0+xK342lGg//dZMwf9ftxzmTN+8f/4Dbhk2Xu/PMm+BDDRHzUjwg9XOhgTkumETiGygf4iQ4TLx8sJ6oXi9gxNKIaoycpUACsUMFWwCs0E7ng5rS9RLAS+6RuIvwdnc9/9Nv5NU+4vQI264w8dFRphDLrqfw/OErxI+wbbtP4Pa5at7vWzdxpcYo2r5dQcwlZkxk6quErWGhdLOqoLlg0udFd3W9fqvpERhk3S1+lq4amOodM7qgWNFBNoidmhBvD7BKTfvyfmKpx3mhgKsY/ZD5iX7BHTePxB/qNUQvz4Qk6yUL2KLNAuAkl0N1wUgGcDknPbkrghOIZ1dRc92AlJfA1iccw1fw5xzCpwmCz1OkmnsLUSU9hot6efLQPxisyS9rDcNzJs+4659tOdx6XGP7ZUxuytyeSLSat3crp+Nnm+4WbAtm5dZU9Ha2BLwuE0+bWGP2G9z2ZxkZfuqm+2mQhW7B1K6XDYvYOZiGhwwx0Cc5cymbqk9VVlfTrU4sJzcAzaE5sAA5KaiHcALGf43McckQPO6HbLx6U9OfMMc1BSQrlJp6SVHxCEp5ARBavTy9sC93e3VPds7K+ZfGMGnOT2VSmF2yBmlCwLmSxVnTVLZvdWl/fYtBazYSgMzW1XYuFm8rSsyrvTtjndTQtbinzNPTVlQpuY8hvdwQrnYEav2kZbs+kMnWVFjOhbuNQo3hq7D7CZ7OEESIfz0pfiZdoeOm7CjjLIKyjH0sVHVymqhIXTkOrmQx4nePQ6qeY9jPOQ6MGxNoEMUYdbiJxhzP81dPcNoPJrav4YPSe/Bb2H/G3aoZ1pua/Gj+whPb4sR/iXv7XqBTOliS7pofPVuCsEnqiZBPlX3oSAjaXeZcPNWn5Ekug1GR3a3z8r+vX1q/8ck+ENwimEnuiIRsIzYrr9aV6IvKt7H8yy/j/IfM2IF1OCHoExOhr7OIxleKhmNCR5nK7yF/uqW/vLvMtn69+4tsTb7D/Wb+ufoX8Co5a6RUMpSW10w2QdyNrZm6ja6bv5gkigZl23bEbJQd+6sYJVDst5SAgH772R34pPYexArVBL3ZzNlkrf+miaDYbZC3pIRbwgYT6XMYJI85CL3kZjIgHYBTBiMc0wueP0kdQcDo0K54ODXa2+GSN6Y7MAOmNfcbvSac+cvzEO+Pjn3XkiO8zfos9HuyP+LdIzLY954AUB4LvAcv8vlLa1a7EcQmrBZQ6FpMssjWgfU+FNg8Nifvl3AE1KiokgBC/GY2r8WUUOVq4URTp7MR3J6DAGM81To3JKAqmcTJKUYsIXRRVNVC4Iv/xYotIl4Qn8IUeEQ35xfEClyIKKq1uFeF5qVVEnAMuYpA3uVdEOicAlDexiPDhgdgv0rr3q3viQ2UC47DrS81ff4bZeCm/WOoYaV795K6OkpLVRg0+fSY9FmTXjp1X+nbY/+BfR0H8LK39BJG4ow4SoZthV6mdi0MjDoYWpAAqlHKM0LmBkHhkIxSBGOr3w45SNpAQ6MkLSlptGiQ5kK8RkWBQYOFUtfgkfPVzRgvPUaOonyZ6WhTJLCJdhPBxiucADEMTvgX8gqHJyMvhxCZwenASR7P56neVH0Zbw+HEOExMO61WAZMRU64RwG1OTZ6HMA4x+qppkDiJyAdTMAL9BJLmEFVtQ5mbv3TzorN9Gy9lt1fecwJr83mJB7KLH9vVbfx0OV/NCF88loW2of8LGMncdQAAAQAAAAEaoLcXITpfDzz1ABkH0AAAAADKk15wAAAAAMrfLoX/RP6TCLkHLQAAAAkAAgAAAAAAAHjaY2BkYGDf9i+MgYGT6b/Lf2eOnQxAEWTAyAkAh7MFbwAAAHja7ZMvSANhGMZ/9/3ZhuGCSY4FEVGDghjHMMpYGsMwDhkLQ0SGyTAMIgsiBsMwXFgQETFdEpNpQURMJjGaZMkgwzCc7x0LU9C2IPjAj+f73uf73vcO7swsCwzkNECFPGmPgCHZXYrOPYEqsS/k9SSV+PwFZXVFVbykOv03c0BWuBM2hJowN/CILaEiHDvv7EUMz9BppuJZBcasS2h9fPtMaA6FmuyvZf9CqNZ50HWytkjbGMLkomRST2RZMze04x4pyabJmBZpe8mJ9Ewlu7hRZjqkIpf3OBq4/+U5utKnTKDPyYvnzAR5dYqnP1gyJZoKGk6vfyv1QNbniU2aUV3ImYK43NEzNHWVZdVhXuo7BsZtD1e/kpa1q1usMCKpgKKw+kNW519/SvJvxd+neiQj+N9zG1IaxVyzjWfO8H478wn+U1F2AAB42h2XsYscVRzHRyXijRl2Z2rvimO5M4d3G+Y4d9+yLCnudie3EnZm9i63txNJYREsxGJXhD3ESiwsUoiFSApJYSEhpViIhBQpQpAUQUQkWMgw0/gX+Py+TwIffrx7+/t+3+/35rc7nuf+NT7yXnn17mXPW3vttnfJW7PHYsO+JTbtDTEkjlhvwS37XNyBMTTeVbEH+96GeGh/FYf2vjiCCczgVPTR8tHy0fLR8tHy0fLR8tHy0fLR8tHy0fLR8tHy0fLR8tHy0XpTeX4Xd2AMh/alOIIJzOBUDPAW4C3AW4C3AG8B3gK8BXgL8BbgLcBbgLcAbwHeArwFeAvwFuCt4V1S5obnwwA27afiln0i7sAYdux7ooE9+4XYt3fEmb0Qz+0jsSAuyVPBWmxK5Ya4Zp+KPnEAG9Jq6nSOEX9tQafVlNZdsaeaNKV1Wyz5VAVrMcR/iP8Q/yH+Q/yH+A/xH5IzxH+I/xD/If5D/If4D/Ef4j/Ef6Rbc1VcU+ZIXXVxABv2mtiUz0incHHEnnX7g7gBN9nZYn1Lp4vkynFX6pG8ufjQfiUO4Qgm8Lr9WzzmsxOypTDjrznxlPiE+NR+I960L8QzVmb2N3GOSkF8yz4QF7opkbeEK1jis4K12FJtj0UfBrCpPC1vU/Vs6SwvxB2468ViTNxRDVtelz1Gzluq9o9i3xbiTOotOXFc2ERcwhUsUalgLW5J8UNvW06ei2vKvy0/Lr6s52hbrlzckNa26u8YsacFO/aeaOR5W+oPxWt8quRTFazFK8p8ITZ0N64oj2PEyrp9LG7ATT1TV5TZre/anji0P4sjmMAJO1OYsZITT4lPiM/EXSk+ERv2mRjCiJWWuKdTPxK31P09VdgxhkP7pziCCbyu0+1Jy8VTeFO13VOdfxHPyVYobnuX/vtL9GEAG967YlNnaeumu3hTTtrSfSjuwBh27FQ06khb3bwj9u07ovPTxk8bP22ctHHSloevxXMyFMQL61SWcAVLnFSwFmN6HdPrmF7H9Dqm1zG9jul1TK9jeh3T65hex/Q6ptcxvY7pdUyv95X5E7Fh3xBDGLHSgrs6476ex2fiUDXf1+kcE5jBqXjABD5gAh8wgQ/k4anYlZ8ON6rDjeqowo4hjFhf1zTr6F45tljZkv+Osjnu2q4YEx/a18Wh3RNHMIHH9lCckCGFGes58ZT4hPjUvi+eEc/wcG4X4tx+LBas3LJfel3uZJc72eVOdrmTXe6kYQYaZqBhBhpmoGEGGmagYQYaZqBhBhpmoGEGGmagYQYaZqBhBhpmoGEGGmagYQYaZqBhBhpmoGEGGmagYQYaZqBhBhpmoGEGGmagYQYaZqBhBhpmoGEGGmagYQYaZqBhBhpmoGEG9jh1T6f+XvSJA9jQN0hPp34phsQRezb1v6eTunjXfiseykOPb/we3/g9vvF7OtE9MSOewlPdop5cufxLuIIlrKBz1ZerDXFNE7UvVy4OYEP17MvVbTEkjtizLof6TQCdw74cunX3pPd50vvcuj7Pe1+ePxeH5BnBBB5rDvTVBZcnhRnrOfGU+IT4lAxnxDP7nXiu3xt9deFCLFhZuGdVJ3VcwZJTVLAWB/x2GvDbacBvpwGVHFDJAZUcUMMBNTzU9PhJ9GEAZ6yf23/FgnjB+hKuYAkrWItHynNf9OFlfepI2VxsdNOO+E1ypAnjOLP/iHNN9SPld3HJzgrWYkK2hGwJ2RKyJWRLyJaQLSFbQraEbAnZErIlZLvufuGKPgxgw34mhnDhfSAu4QqW7KlgLY6p0pgqjanSmCqNqdKYKo2p0pgqjanSmCqNqdKYKt1QLx6LI5jADE7FCSoTVCaoTFCZoDJBZYLKBJUJKhNUJqhMUEnJk5InJU9KnpQ8KXlS8qTkScmTkiclT0qejC5kdCGjCxldyOhCRhcyupDRhYwuZHQhowsZXcjoQk62nGw52XKy5WTLyZaTLSdbTracbDnZcrLlZDtRBy/EEB7aP7yZnu4HolufsT7Ts+xWWnCoPDNV3jGBGZyK5/rUIzEU5/RoTo/m9GhOj+b0qEClQKVApUClQKVApUClQKVApUBloc8mYgRb0DC/erDvva1b6PYs2bNkz5I9S/Ys2bNiz4o9K/as2LNiz4o9Je9EJe9EJe9EJe9EJe9EJe9EJd/IJd/IJd/IJe9EJe9EJe9EJe9EJe9EJe9EJe9EJe9EJe9EFVoVWhVaFVoVWhVaFVoVWhVaFVoVWhVaFVoVWhVaFVoVWhVaNVo1WjVaNVo1WjVaNVo1WjVaNVo1WjVaNVo1WjVaNVo1WrXT+h/S5ArrAAB42mNgYLgFgYx+jEcgkOkasxizF3MdCwMQxrHUsZxg+cKax/qDbQF7G4cIxynOJM5dXA3cctxLeByg8BvPN94GPjm+U/wm/PP4fwnsEtQSTBC8J1QndEA4TviCiI/IHpE9omliMmJ1Yt/Ew8RfiL+QCADCNiDcAYGSS6T6pP1k1GQ+yW6SeyLfpMCjcEqxS/GC0hxlG+UTKvtUt6h5qTOo39Fo0Hig2aEloFWldY0UqB2lw4UEK4YtXAKEn3Sd4PAJ8VDvnD4eCAC/xsPlAAAAAAEAAAEVAF4ABAAAAAAAAgAiAC0AOQAAAJAG5QAAAAB42tVWv28cRRR+ztmJEztOQxEhFI1c2cTe80WpLlWUyJIlK4kcK6ELc7tzd6Pb3dnMzHpzLmigoqLmb6BEKDXiD+APoEIUVFSUFLz3ZvbOZ8eIIIFErLt7O/N+fN/33swGAO4slbAE4d+X+An2EizjU7CvwLXO59HuwMedYbSXYb3zWbRXYKvzVbSv4vrbaF+Dvc4P0V6F28u3on0dbsHP0b5x5adZrTX02Y72Otxb/i7aN+H7zu/R3oAPl79GJEvL1xHoB8u/RnsJVlf+iPYV2Fj7LdodOF77NtrLcHvtl2ivwLP11Whfhdvrn0T7Gny6XkV7FfZuXo32dbhz9Zto31h5O6u1hj79aK9DtnEc7ZtLX6z/GO0NuL/x0SNTTa0ejb3YSrfFvb3e3i5+9cRgKvz0mcllmYnDeiLdqXh8qlV2qlPRaD8WR8ope6IysW9KL57IQonNQ+nNZiIOdapKh1t1mSkr/FiJ5weH4mmlyuAdHXbEC2WdNqXoJb2EgoV2QgoncdPqISKo1FCmSgxlofOpyJTToxIT6zJkrYsCCxBqAvxSWieb3YGk2tHXXkC/FWCKQmEZsRlybFJKpKvdeDsRB154q5UTiCiVVg3rHKsPJKqBYJxBrpXxqvRa0kZqymGuU6/LkaisNlZ7DO4L7YUbmzrPhFOqEK9r7VEkb7FuhVlLvymaMWpSu0BpYDJUXb3xYlB70XBkpl2Vy2koiplHupQ5opPau8XoXNoR0nX6VLlEHKM8aS6d0yn6V9ZUxnqU2u0IrO11WqM/Yj/RTg9y1SpaV5WyqaTejPSJ4rVcea/s0NjChUZoacVY2sKUU0HzoXI1ImUS8dBzhKNp8LrALATT5UpN5l3NjZmIQk5QX3WiM9SBg7DRZEgcD5qERrqFflOTdzBAEVBTj8Ykb2YwSWm8GJo8Nw2iwW7U1nJO/M6CEE4VetcaGkcaDC917oQZnmHnAl2uLMVQqZyaiS4N8vTjHZRa50EO563BPfypU19bReISDeTp5QDV8UEVImtqVyrnkvYohVlsR7Ef6h2pETWjTxR7Z07E3v0H4qVyiK68G0ZTGDxCztQ2VRS5GyPnJwfnIlOFtBNmd8n5Tf7Jmd8ae1/1u92maZBNxU5Jaoru9r9zHcwKutTqyrvE6TwxdtR9un+4nVwGpj30rhvwv2rxd+ERGKhgChY0jGAMHgRsQQrb+HsP9qCHn91o9XBtgL4CvabwDCNzkFBChiuHUMMEnxyc4tNj/NagcId+U1xp8NdjfgFHuO7wY+GEPQTsY6aSKz/BDAWuCtjEjBLXDFoJ56c8Cv1cjKq5MuURnJminsMBegp4ipzI92zuxQw7uPKCox2uG/btYSX6tJUF7jj8lvhxzDTg1jCMGlCVIe6kXH3I6DWqQhplzJNULSNizVXmWGv0LiKDVutW4ZeYy3LVBvUfsLIhy2Je+ze031pQU3DNwIZ0Potjc4YydJf4j3EWqAMHrKJn/opjg0YpIyUdaowI3AlvmI2gjEPP0NcKLc9d8JhHziJS7sGQa6a8VyJD8rfcH8vzEyr3GaXnvGPco7oZPyn8K9B6jWua6xBDwhz4VhErVd/kqRzHOaln+gb+A8ybxVlX8IarDdDLc9S8ZsYaVcx2usDUxDNF+YiniDgIl/vL2jmjHMXuUq9PmTd14ThOT8pejnfTmJ+0MqywZa0Mc97hHRnXUkZOT0H3E8avkVvOeRdntMbIinGkcQIpG3E64f3Wj2I9K2Wxh1S/YI7zE6G5pkB/ybuEbcpnK9wfinOMZjNDXB/GiRvHGWrvBuJRRCytmo7jFZ6Dd53VHOsZ3itwbxLnVzH7LM7DvFI40e2KjLdHeyc0rMTl57s9yTuxgpopSlMz4jswTG+GKwFJyadCsHY5o22iNuFs1MjEnsEZ7GxhIhzPvsbbwnKlcDu2N4bnycu5mon318XeuYXuzjlLxqa4S+3JDFma2E/KthOnWsdZmnfOM6YQF55qVrhmJu3ktt1w0UviVIbZ8Quz0nbW8MkpOYJOx/m30tl78fyt2F/gd8Sz156M/qyLvUveEXtwHx7wLa0YKfmUcHfh1hR8FsP7xjBTmuu25u65mu9654T7IuO+ks/kTO/e7/2b/Gfv+S3O7bFWH7r41/BfEt+W80wJ3/gFemz/r/53cJGhwzhSteKbKOGIHH8N3+FdrLaP2ekd+r7KnH/TO1w7q/+rC/p3/wR08JmLAAAAeNpjYGYAg/8lDBUMWAAALKkB7wC5CAAIAGMgsAEjRCCwAyNwsBRFICCwKGBmIIpVWLACJWGwAUVjI2KwAiNEswkKAwIrswsQAwIrsxEWAwIrWbIEKAZFUkSzCxAEAisA');
  font-style: normal;
  font-weight: normal;
}
@font-face {
  font-family: 'Arial Charset1_ 5qBZ9aT62D86596';
  src: url('data:application/font-woff;base64,d09GRgABAAAAAEEsABUAAAACjlwAAAAAAAAAAAAAAAAAAAAAAAAAAAAAAABKU1RGAAAB0AAAAB4AAAAebSppBkxUU0gAAAHwAAAATQAAEcgDRWJyT1MvMgAAAkAAAABgAAAAYBRJfapQQ0xUAAACoAAAADQAAAA2/Xs+Q1ZETVgAAALUAAAD4wAAEZRQkmr1Y21hcAAABrgAAABGAAAAhEOf5OtjdnQgAAAHAAAABTAAAAZurb/fjmZwZ20AAAwwAAAGiAAAC7A4pRYrZ2FzcAAAErgAAAAQAAAAEAAZACFnbHlmAAASyAAAFAoAAB/uFVO6/GhkbXgAACbUAAAEoAABqsj2ESYzaGVhZAAAK3QAAAA2AAAANvXLdNdoaGVhAAArrAAAACEAAAAkEjMNNGhtdHgAACvQAAAAmAAALF5ejwTYa2VybgAALGgAAAAeAAAAHv/k/7Jsb2NhAAAsiAAAAGcAACOKvvG35m1heHAAACzwAAAAIAAAACAXdAyibWV0YQAALRAAAABDAAAAYAOgBWFuYW1lAAAtVAAADAoAAC5GwEFkonBvc3QAADlgAAAAEwAAACD/KgCWcHJlcAAAOXQAAAe1AAAML6Gy6OoAAQAAAAFhcmFiAAwABgAAAAAABQLwAxsEZwRoBGkAAHja7dChDYBAFATR+eajoQUgCAq4XGF0SGFnEQRCCKh5asWqgX7vIoLk0nzY2/llXKBUqJQJch14JpF+EJ9cddcyrClJkiRJrzWVBQMcAAAAAAMDiAGQAAUACAWaBTMAAAEbBZoFMwAAA9EAZgISCAUCCwYEAgICAgIE4AAu/8AAeFsAAAAJAAAAAFRNQyAAQAAgICIF0/5RATMHPgGyQAAB////AAAEJgW7AAAAIAAVeNpjYGRg8GXar8RkyaLGwOBwi3UXkK/gWJSZmKMAA/+BgMH+/z/HIJ8gAwOgKgYAW+kO73ja7dZVbBZWAIbht2tICkWGDR86YDBsuOvQYcOGDh023H3Y0OE6dNhw9yEdXsHaUqP6/0VKi7uefTsXC0vTpLtYFpL/XDz5cs79mwO44+7210nh7u72kZsbWVMkeHrxwsPggYd5R0pSmrekIpX0xFOmJrVMQxqZ1pqOtPJj0sn08g0ZSC8zkkFmIqPMLF/zCZlkFjLLrPIV2ciinZ1s2jnILnNac5FDfkpO85Lc1jzkknnJLfORR+aXLyhAXvkZ+WRB+ZxC5JeFKSA/p6AsYi1KIfOMLygsi1mLU0SWoKgsSTFZSj7lS4rL0pSQZShpnlDWWo5SsjylZQXKmMdUtFairKxsrUI5WZXyshoVZHUqmkfUoJKsSWVZiyqytnxIHarKr6gm61LdPKAeNWR9asoG1JINrY2oLb+mjmxMXXOfJtam1JPNqC+b08Dc4xtrCxrKljQyd2lFY9na2oYm8luamgTa0ky2k3dpT3PtDrSQHWkpO1m/o5WJpzOtZRfayK7yDt1oK7vTTvagvfyeDiaOntZedJS96WRu04fO2n2tP9BF9qOr7vvTTQ6wDqS7ucUgesjB9JRDrEPpZW4yjN5yOH3kCHmDkfSVo+gnR9NfjrGOZYAcx0A5nkEmlgnWHxkiJzJUTmKYcTKZ4XKKdSojjIOfGCmnMUpOZ7ScwRgTw0zGylmM081sGcPPjJdzmCDnMlHOk9HMZ5JcwGS5kCkmikXWxUyVS5gmlzJdr8tkFMuZIX9hpolkBbPkSmbLVdbVzJFrmCvXMk/+KiNYx3y5ngVyAwvlRhaZcDax2FznN5bIzSyVW6xbWSa3sVxuZ4XcYd3JSrmLVXI3q+UeGcZe1sh9rJX7WWdCOcB6E8JB6yE2yMNslEfYJI9af2ezPMYWE8xxtsoT1pNsk15sl3+wQ55ipzzNLhPEGXbLs+wx1zhnPc9eeYF9JhBv9ksfDkhfDko/DsmLHJaXOCIvW69wVF7lmPTnuAkgQPoTyAl5jZMyCC9zlWBrCKdkKKdlGGfkdWs4Z2UE52Qk580VoqzReJvLxOAjHfhKpzUWP3mDi/Iml+QtrphL3LbGcVXewd9cJJ4AmWC9S6C8R5Dx4z7B8oH1ISHyEaHyMWHyifUp4caXZ0TI50TKF9KHl0TJV0TL18TIN9a3OI0374iVhhvS1fT/vukPP/Cmxye76XFJND0uUdNvJ9H0W4mafjMZTY/9u+mD/9F0ZxJNd9qmOxM13WGb7niv6Q7bdIdtuuO9psckanq0bXq0bXr0B9j00P+p6YGuprua7vqnu5qezKbHupruavq/avqFD7/pfwIYclfTAHjaY2BgYGRgBmIGBh4GFoYKIC3FIAAU4WJQYHBkSGFIZchgyGTIYchjyGcoZihRUPr/H6gGp9z/x9jgg1SwDTgAAKT+I5cAAHjaVVR5UNZVFD33vvd+HyHSTLkAWQoqk5CZOGaODm6pLYALLmQiWTKApojKqIko4p4royS4ZS6gJprzQUha7tkoS2puFbhkqJNCzaS58HtdrT/qO/Pmzfd+791373nnHlOGQFOGIFOAQB2KAMDWyrjxeHZT7A35Fvh45lsASv8dQCF2UQp24Rscpno5tRv74MUJNMfrWIcMrMICOBghK4swWGBkfRUFWi86YBOUjHLZOxyZKEMzCrA3MQvz1Bk5NQ+NEYJeGIhULKUom46RqNHZ6IIoTMBEmm3j7DKbY7dgK/apE7YBjRCEDwTl9o65YH9CezmxGnmooZynitFTbpktO9djEvJVvCabZB9IBsGYKjloRKOcDnK4RE9ELQVQhuojUTbbPfao7GqBeCQjH2XUmfpzsBlpo205mskd0yRqHvaiRFCKA7hEfqbebrH1CMRLeFPq8aKCDiq3IcvtIYwZYakdusqXVHyNb1FFrekQpxo/E2F6mo/sWTRBRwyVbAvk5K90jzMFs9Rx3c/2hr/wsvIx2ziGKxREHWgADeN2nMob1CT4yI0dBWOQInyvkejVFE4l7MeVarPeqR86z7uXrb+8SCjWYj0OUWOptBVNpjl0jq5xH07gtXxVrdLb9WnPaKl6FMZjKXbiHj1Dr9EgepeSKYMW0ErKo3Kqohvci4fwOK5TySpNHdC9BbF6ss42883Hzg03zj3qfu/esxF2PgaJHrIk+9XYIJXtQyUuCmpwlQw1In9BKwqmoTRDkElL6TMqpO3klVuq6CrdpD/oT3rIEDj8HAdziKA1T+KpvIrXcaWgin/j+6q5ClHhqrPqrt5RqZLVArVCUKyu6CBdqa3wHGFyzUZTaHaaw6be8fPM8YHPqUebG8Iaql24C91cd6/rtVfQVN4wSFhoie6S/WjBWHnvXFHcbpwhP+EuiMIokqKEmQQaS2k0TZicS/m09UnuRbRfWDpPdZJzY27xJOeXuTP35gGCUZzIabyCc9jL5/iB8qhG6mnVVIWp/ipeJaoparrKVXvUKfWzuqruqkcCq311Sx2iQ3W47q8TdLreoGt1rRlpTprrjq8z3pnvlDq/e171RHoGegZ54j3LPSWesz7viTqPoBhf4j8/uqyyVF9VjGXcSQdyBVeInhMwRkWzKJULaSHPJC+3MdOcbtyNYlCvQ4Xr47yR73I3FU1vUyzGcsd/ojlN9A6ZuusjuK33S20VEnma40eZXOf4YS+Bu8qdx9QrOlydxCVVQx69CT9qX2pOt7lADRQVHNCRJg7Bah2KVBrNRDH3BXwf+iwRHcfQDvGFIRRBfykLxTGioi7qGrIxji/gtvTxQnxCY3QSlqETZaAW26Qr2pkJTpjTlL7jFL2YnyUvWG+X6rpSG1KmCeZSvMp36vgi0lGpfVGtPpfsK7lIRet6M5iSpQNmYj7SbBammzh9mpKgaBja6svibhkqQgfLPEtcZaR4Wol0d5n4QC8VLSsBopwo0cVQcYh8wRrxCS0KSpEeHy4uVgGvM4RLkWT8SVwH0CfdwRhhtyHPJmGCzUF78YMFNkMiFuI6lqOQ5rkzMBEvSOdUU5Tpx5Wmn23Pi/kix3Lu/99X2G5LAbglKJI/keYrLNbnEYsedon9QdT9ojhsHt7HW/hFqrwjN7yhDqKTG8Nf2H5qotRbg0G2wLYkXyTbDzEA+7HVYzDaEy5vvIdOS70zkMiD7RSV6KYID8uFhZ7CVrr4zyKdprP1fSyRns8Vv/lU+maHdI70/t/Em8VJeNqNVs1zE0cW7x4LWwgDAgIGj7Pp2Y60CSOF7AeLI7NmYmkERpXEHzKZMVCZkSzHsPlwslupZfeiCxWqIVU55pg/ocfkIHOict//YQ97TKpyydn5vR5JllKbrUjz8T5+r9/r169fj3f74d//9uknux9/9OEHf71/b+f97U7rbvDurY3mO2+/6V1b/MvVhcob81cu/+mPf/j965deK5fci6++8rti4WX5W0e89JsX5+zZC+dnzp194czpU/mTJ45PH8sdzU5NHslMWJyVfFmPhC5GOlOUN26UiZcxBPGIINICovo4RovIwMQ40gNy+2dIL0V6QyTPi6vsarkkfCn0v2tS9PjmagD6i5oMhf7e0G8Z+ktDHwftODAQ/vmdmtA8Er6uf7aj/KiG4ZJjuaqsdnLlEktyx0AeA6Vn5G7CZxa5IawZv5JYLHscQelZWfP1BVmjCPREwY+39Mpq4NdsxwnLJc2rbdnSTC7pk66BsKpxoyeresq4EfdoNuyxSErP1ZNenrUid3pLbsV3Aj0Rh+TjlAu/NT3zz/+eP2Qx+Olq8Pmo1p5Q/vl7glilPhf669VgVOvQMwwxBmytQj1Sdbh+giQ21gW8WQ/DQPOHcCloJjSrdH4d6ZMkui/0Ubkkd9T9CEszqzRbe+Dszc56+wf/YbO+UM1AOvqaLcO4Npe8wNTag6cXPHFhXFMuJflTaWKTEyf7xPTxUaIz1BnKwIlqrA0zyykiuYyC0KItEEkgMad5enTmmWrPA4ZfyGGlt7Ai9/TRaqTyFZKTvT5SyEuhfmSoAPn9d+OSuC+ZLOR/ZERSnQxLDfoBrV1XX7xIJTJVxZoixkXDXy6XPutZUu7mBV5IH1tBbuOwcgnpdxxa4Mc9j7XA6O5qkPKCtew95l1yQ21FpHk+0JzdIE13oBmaRxKV/A3jjLGzOlscXifz5874OxXNz/0fdSfVN9ZlY3UzEL6K+rltNMe4VD8/1PUpfaYaTNhWn7LsCaNFUd4ZgokJpnWmgGvSFPVWbyqLqjQSLuo6H91In2HOcX6lUe/gB7Iyr0Ozfpi64o7zC2P8WHjTagIBZ4pWo7mpVG5Mh1JLHS73X6h41gwcUdVsAzuzgKt38Hye7tDWHlJWJQDqLxX12TGg3adD/Kg6y6U6Gp1SdSnqKlJx76DbkiIv1b71rfWt2vWjQeH0Dp49tnX9SYhc7fBKuSRJo9RWwiYKcOPZCTfElerjUL/jhlK3XOnIoIO5JBU27TSjKiiLLSWSP1pNPP5ofTPYzzMmHjWDPYtb1WgpTF6GLtgXjHlGapGUhMQIYliDIzV7Vtbg7X2Psa7RZozA8O0eZ0aWHcg4a/esVJZPHRWNI49Z0GRSjTdAZyDLprJuin6lj85CkyfNM4YThxll+kvANAMvd8WreAveonXNQkZItAfJM2AXOHu6yK9xO8GYa0bc491kwbP3zUhrfWQXSJJ1hzJETrCRgeAvnfjG4Qw2NoOniwzjmycQS/SjTosgRveQaUxU5++6wbSlGuuoQFLm5u3ciFqQoeZSvyf/4dDs9C35wIFQaoFuDVDCrs+FSgn8JbLSvhWkT1Lx0hxGCnW3NcDac6iJQ3Yapqauns5RDxl6+9fA26fwRoQauNPt/+kN0Wt+m57mMuEnf2Yy9Y9TOnWq7qhN1KOjXyTH/TjAnpgLzQiI5CsTCTeHUxvfBNu0lwQ1ObRJeTOx3nbNm5u3uin9LSDoxqF7GYvliK2QUJI2DRX+L4L4CIgOEjO4yi8MON7n0u2r9Pvj7M6QrdONb5TCa2mbwFzMlnX0fVt/ELpDSExzVtjbFdrgFWN8ne4Ix8513W3HCBHnzXJbQnATAhG00gzSQa3oy6kdw4yy3PekP3LHhkRP4GhRGIimo7srIgpFhB7CV5FsW+gjeIttfD7JmPrGSjqfFTR/vGK1DltGy2brKfSz7bgjqblqqvc0+xRjBtGx9UAzWymJGkKIhTrAGL6oJ4vL9MK168q4Q1922/Rh10k/ORCuyQ6NZvvSCQGxCiaXSBw2WosebUXfjXcjF5k4pU4r8YbChr+LXpUptm9F6GsiL+rCLHVsg0MSlokLMVAKPFogIOzNVdQfusndqcKhxFwfuyk4a0Y1HxF6ZQCZMheIT1xtzcxDSZPna5vmXMBCUfKOFJaRXg9VZZM1dlGzf2yk9stkag8WLDWDJBwcAKj3pMAfrYx2wjv6dGPtto3Eln8C6GZQzgABAAMACAAKABEABf//AA942o1ZC3Qc1Xm+9877uTP7mH1Ku5JWD7TGeq0sBAo7AttAXT+w8YKNF5wEB9vIieUAIQcT7AZwHkCdEBM4yakhocF5nCBbwhZySNQeh1MCFOeU0JM0xO6pIKRUoBId1bEtbf97Z0daQ2izK9355n1n/u//7vffRQQjhAT4Ig5J6IoRgidEaZQ87oaQwE9wSJX4CYzisihMEO4npAMp+HG8GMVy1kzfbN8qa7pv5WwfKgC2zkPT0V5n19mN0GDEo/MZbvy8K6BzKMOPI0TQTdww+ZwwBrfT0CND9+dueA6h8pnh+sa8MFo+49Y3XZTXRFUSEI+RIIjau4oscxxBktynBpQ9ClFGy+NuxAjkld9hju8j2DXsPI7rg0/HctCZHO2NNZsr9bFOWfCd7YMG28HeXvrf0Y5zuaSrY15SkSASGTqFYoWCdSLa296xIcR1d0W4Ltbu73zl4jc6XmnnhnF0amruD14LT1GehTe2AZ5CQib5Cn2K/hqEy2eQjnTsoiJSy+fnsVK1XajCvI9HirKs66MUiHwFSLDlp5VTzsKr0thhoqb9tHLutL+R6P5GvLBRVDXNu45TAUivAE2s3EJVK0DwgWL63fC3SN6WY0VsBiyynoyW3x+pgDMjhiFSMO1u0HVxvaLTVmBtm9Vu3SpvVTZbX+L2Wy8KL4jj1pSlycIGXCRrrK3akPVH/Y/GH02F13mDNzlNVQSe1w1TFiVJByyLugS8pJQI6DpZjzKSHoZdhOPotgjdxmV4PQxnKbWCINeKnDhKdroKkvU/uAQTMoY1hLHmBvUM2iJxa9fwr/KneG4/j/lRjF1tjT4undK5/TrW6boVkF6VyL3SHolIjwRe/1fg93RpMA7/8BebtCYTcWtyEpjSl5gsTPRZk/C3T1icy91jndi3OMaWHsl6e/dZJ06YJ07sE7wlUG7FkLZuxVDttRuHyJVD7pqNN4zwAU6WxspTlP6XwGcD3jVYyv0fn+RhWRzlOlx9QJYR5mV4UEygP12FAty2LQfkbcBduIGr40J1XFOzKHGk65fkhjd+OPutJ3+N//vx5fWpLmHs7HL8k7mlZCN+9LnPPfRVhNFjCIkB4LLFraFMHpZbNYMFnwB4jjLrMCFXXgeJKpdnXI2+edk0bEaCd0cogMx9122hSA/S3UJA5xSEiaxoJpIVomqiBaTRLMOAdrR89ig9SrMgvG+N0D00ziOBAAPnR+hRqA2e+BXWoEJhfNw6eXLcDkZ7czmWvzmUPCzSTrlpKaNp4nqRtRxredYKrJWBsW4DRTRP4AiR8pOYC4xVWSv5hJYpvdIUNQlYz6jBfIA1gs4hbGpIljFR6YPTqzHALnKcFFEQWaToGojdCLEbIf+yCNNnmW6bhq4X+gp9fd7DlLynYR/kRdm9F5GAHCZJmb9Tf0D/J3iV+jX6NQHuIr7RWGTewN3I32ncZe4zZI0Icq+xxFxNVnBLJVdeaVxhqo+Rx7lHpUflQ9zTkhgkAdNsF0hYEIisG0a7IAOU9bWBtdiFFJFlBYTCMEzTonHaHNwTJMExcggZuOOIkJFHccezuqL6YlJRDFcpqhlXv1fD2hg8tok1OJaMwiKAUb9anvFUCBQJAWYSd6yIMoGdFrZGSfFYRtgs7BE4YZQcGrYv2xDLxSHTpkt9sdlcrs/LM1hLVK1OlKhC9zE1978JyEaaf/vuYekHi452NJ9mNzyP9PI5YOzroNavs/RaMaTDvpaFFHwOGeUzh02V7rxyE1t97Whdr7mortcYBdjTa3b2MPjsxbD14l4vThsgT9FgCZc2bEA0XoYGqSiYsi6TQCUh6bcA+dgFg6ATXdKD6+wGGzdg+zGcxTe2O/FufDMWjs8Vn5m7QRg79/7Xrl7zLe782eX8S+e6+dPnMjAkLS+/zZ2CrLRRDQnRvHR3q4Q3Go28sdQQusPdqevJdera8LrUreQWYYvyyfDm1Hj6NeFXoTfib4beDL8XfSf+Zs3pdDntpNO5RJ/Tl1iR2Jnen5YWk6yx2LmUdBsryDJjefia1PVq0bjVeFP8vXMWT5sWjnCmZgVQMqVJNlIjKU6LQVjPIAN4QcMaWxi5Yl0YHS+/7487qNEO9FtVhwZgTPIHvIB/nJstBhot66SNLdu1N9t7bD7tahpZn3Zp7ttBqgk2HVlsKgq2aJrQxtg+ms8aTTDbtCyRrnsZaPuZZh/3e3e0aN8elA1PzECYvCEtaDI2Hy0Gs5LlD3MWO8q9rPgzGAROSWWJT0sFabXESbW0X1KMCpZUS3sgsfSWdHovKcG0I16bX+OZD/YpDeZyKycBzFapd2kQuAxLsCZ9E1QEJkEG4N+mpgSYW8KUVcnDXGSUa3PVAU7DpolULQmrIwOaFGAmJVfoCvYWqNTXdYsN9U1N3fngkq5OJ2p32TjsdHUu6c43NdSL3CVbTtz7qzu2v/bFzY+2Dc9mfnTHnX9/6O67nnzg7x48992DmPvKtf3EPLucBF/+xT+88JuXT1BntqL8Nl/LX44iwDiHMS6aRqkIjLMloaSs17ZwtwmfUbZocmS0POG9agDuWopqUrRtDv5aOBueSfAdwUvjHan+4MpEf+ra4Kb42tTHgzsSH0/dJd4VmSEzMQs5OGBEo2uczc5Oh3NSgf3WExaxLD6ZUiU0Rn4AZmacDQ2Y2j0WagtjfCCU4rUoMGxqnlVRn1UMV5g3XIy6kLi/ZWOJwcYp6B+A/2RkMehFlebW/JCBjUQa1oYbm/J0eay2Id+exmnnODg4dqmjRafL8v2ZZVak0PJ45YaKVlZys615ny8+zShB6AG5Ih2g5imUYhQyGYVSjDwOIxJQqKeKQsCX3EpKnwnYBnSaGaTbGKmAObPgEyYKkzDog8sd9KwtJREuIeog8OCupFuD0Bq0E+1B+5HQXgHj6CQSEeIth3LMGLAQ+DQS4iyVDzGa8ZpK+XZkAIIQA7Llgr0331Rqy9ldbaVBIB2OisA6ZFuoqxPZYanOoZTDdU3NjHQ3jS1697k/zL2Hw7/9FTbx+bfVI/d/8sHZ35Br9UuKX979fVyMfncEpzGHddwy97u5P1mZZ8a24gMPXLn1ewicyD4oQd4GzQvjF73KwIHARKJ5sHynXZO+p0a+m1vGjRk82xSJxvNR2dbtMCdgFEgJUlhT9Qv0R69ih+5rkdtc1BsVt2tJvqzgcQU7THwcl/JNaWFtmEoOlBr/5do0YuBTIXpKgh4HW2c8CVLClJcKdQwa7Z2iBgJsfeYo8xerHMqzaH5JfsiZcshO5wlnyCk7vEPCviyFfb6EfWaFGzGip1nQvSl4KSgDUTsNpRT4Jt8snXWjtH+I9QrJtFeIZ66D7nNoLxBh/oMw87EqctUaWq8tiFGuj7KrzwI0nbtApnIeyag4gTb1YkqsKz/vmqIpNZqinsSGHEhilAPfshcBTXEueVRTkcoJgVGufWRAoL6dSlVvZQjssqlCOREYApk2iRF738gXxu/88YqRO25b81CfMDb7/tdLT3179mby5L671z18z+xxUKMvASFgF61Jicp8KfFtCOeDhSoHQH+8UgSdr7IfC1iowryPweNqlffP+UD0gQRg/qKz83qDqrBQhXkfw0X5SnQ5H4g+kABU9dSnKarCQhXmfez2FJUlNM6rlf3KE8qQMq6cUqYUCSlpZSeUxQcrm04rZUVNKxhhiSecInLHy+OVK7QWuS9gJAoir4pSIxTYB/kn+CF+nD/Ni+P8FE8Qn+FPwhrP07GUUo2fpxrPqMartAt8mLlsKqaU/wDmmLwCOO+qlHb8KvmDhNvF6nFKq1x1KV7aNfjRBc8xXhVE5DI+JV5hdArRuhwo9aWRkRH+nVdfPRfhm879BtLki8CXHsoXvPfDbOk3PpobH+DA/KF/JuIfiGzVVT8Ux2NFgYVLoGNLzyV5tsx3e8v2Dm/pTXqMu42gcQEhLRwUTgn8amimBC4t7ASTXBZ4eHqVcJ4o0CsxcYh0decPIjyOpujsxYJCnFlQiJoqhWBhQyxsSKYxQ37MAJRHKpVKJXhoFX9h8Gj0QCtY/GjI6NqHYjWMVC/vKzn/xRFaavqq/hb4Cge/xVxFSODEEDlkjVr/wf0+NMXNhERgzpRbrxn5z1v4Metk7HSsHOMzctgMO0FQdSw6hmqYunmBtJtV0m7OS3uqaGZjTMljTNU1puca03NtXs819l60enYENZpMzzWm57D+J0/PNabnGtX7IH0zGhsyNAx/2qoYjUOCantsKkZ2xp6IDcXGY3wMiu6I48u746u64+u8wyI5M2LbXpz+vKSrH5B0u0rS+Urcxt3gB4eIVVFrplSVUJ7ITzOZv2AHfCaZ/tM5skJhckHnHdFWVFmVVE60msB5J3FADVb0vnUvBB80fzDpKobqqFjkhCCI/hEQfeoXOgt++CNM8qMV0aeqD6L/nTve2PzkGksdab3t6s8+zTd985llO1d23jP7WfLAp3f0f/3l2Z8AmZeCC20GthgojsuUL0cjMfrAodHy24yxAQDuForibEdQUuP6VeLVclHcIN8qbpPlvHVp8FKnO7bMWhFc4SyLbRI2KWutUrDkrI3tEHYot1g7gjucW2KfwxFFFIwbueuE69Qb9QFui7BFHdDVaIqX7JSmhYFuCxQLV1UyYZ+GrlUMZ5Osakkyukmgil7VIrF6RbIqW6fYhAEDzPBRQIPKQGUGAoxutjHfDgOoZEkZMJPH4Z4VEyp1nEriJD1GoxYVsOmTzPS5ZXpsc/shB5Bu0vmUIJtM0RmpUoxUzHsi5qaQzrTAYbRy4dZpVIAQ6JXrIv+6lbnDo0XUkaA2lUlD6QImgUktzeRKpQv5RaucSZAMWtpAhe0q64R1yieETyg8VM/Im9TSbK/C0fgos558xXpSsbd6gEcoEmauM1RV3yx96ss//zfs3P3OV0/NTT53ZN8DR4bv33eEhHDzw3fO/fvsK+/8Da7FxssvvfzLn7/0C8iQ+6HAeQFYZWOJadBlbSFs8biBz/NX8uv4T/G386Jiy4qsGCFbMRAnYy0lgvAgVWnZL2O5PhPCIVJv+/ls+y/f9l+S/dG+bV6Vz7h2VZKLLB50xqsiydMV6+ZNHcmedQtedeLPWbcJqzS9awIUmSYvnXNkoyqyXtxnspmQ0i5cSh4DURYVTtRGuSVHBkQvSTsXkhTeblSi71OC/Lz/O5dvK9x40+VXXHHZTeFavunJwasvfbr5qsLmXbOvUR0vlN/mDsM7bOdr2Qgb9d9FzAdxAP09LENaqrKluQo3VeHGKpytwg1VuL4K11XhzLzg7y7y9eH6S5W/UpZmi/Vb6ncrDyv3Zb8X+uGif+QMJZqIRdtXLHo9KiTJekKsTqzGNsmblE3qJm2TvsnYLm9Xtqvbte36dmOkaaQ50NyUbc5etCS7Ud2g3dJ0S8vtDbdn92QfUb+tf73lm4sOtD+lfl//bvNTLcNNP29yWiBmLJ3rfdDgg6wP2DE0oPU+aPBB1gc1o+XfucHa3o1yc6Ou8olMU4TXFtckRskP3Pr4IjY1Ei/EV8dvjj8TfzUuBuLp+Gfip+J8Ov63cRJ/HmgUAYazqtkN08MtOr9n4ZOYIGxhQqvo4bCTZ9W0Zdp5jBdvqhmoITWpiMTTbjBj583HMif3lhuiXORTi7V0AieycTcUy3fS0zupusVjXkvlJe5QOscz9Mx4hp4Vt+hTxVlpS/f2KyxocXIjknxJHS5K2Va43rOp3pOtuJXeml6mleo8vTYD9DKt1GjSK7Ue94M+XGxNsL7UQQ2/uXO8kxQ693SSTjpFkEWsU8hi6ZPxwkDWM0B7SMEx2slMRS2dYiYbYDIdYA8SyNDjA3TYDdOOBNhkcYBN+AS8H09cuxioP4VwAa0GvYx3VGr30uDK6Sr1y1mw3LWKDb5s4yCt4KvKrcldIJCwLEwO0gl85rMmrFm2gGyGP0ynidm47DZfXNsghBc12VbQClmcWG9kkkhpkZJYuBia2jCs1pkNSVTfYOjyRWoStzQrqpjjkyht1dARPEenTb2GTTq35vbu3YuqXB5146WFDZhNR6sI4xqtqalmMQ/6fGxgsRZPJCI1TKsjnqK0dRVyUCt22b1tXVS2exxPqZubmheT7vySniWeHZA8JxCOgjOI1hJP15sKRwJfvnv3Xd2Nj7zw+Or+S1q/tu6e5zfaQ/pnt+3e7jhtyft+9s3ithfuefXX+GOp23ZtWfqxhlhj5zV7V131+ZZ07uq7b42t3bS2pyFVE1KzXf27N208eP2PQK2y5fdJq/A4iuJPs9/nMlD+z83Lh1aF5SosVWGxCquQPg1NefbbYxbAnjhUWLqhYg45lpILqKKT4rSAVY/qsbEw5+gLY7AycV5fDDbquCzJy5Rlm6Wd0h5pv8QjGOqfkIakcemkJEp0roqOFhLlK/MR9Dc3OmpUfqKoADab5PlHz0S4GrMTYsVLeGZJGiPbUQwvOfypDxj66QlrsjIFMDHdx2YjZ/vsXiBdV5f1InX58786cc4o1zlCJyQRAFcZwKph2KaqjHIXHxlQRUqBrs7Otsqg3Rj1Jibthu4uuwdGmQY7TPlArMRf931iYNF99w0/+2wo11L75EHr8i3fIZ98EEsDcw89OPvIykUJOs7swCfJVu4lUIl2bxaIw+tcUxFfzqB2yLY79Oufpg9TmkRt4C2SRzhXQbG2xCuUeXlKNOAV9GDHga3bDhzYtvUA+edt3/jGNsCgjmO4ER/C/4I4FHseEfIewuQdEM6pwwJus2A0pWalrrsOH5oL4ndx44+Rd46Q/P/PEZJnDwofXzgHCPIR57y5cB80N4aXL5wj/wXnyOh/xuSqc6y/4BwLvTdmsXP+FyeW444AAHja7d1LbhRXFAbgm3653y+/n7QNdoSTOMgoDnKUCIGYxEMYeughQ9bAElgCa2AJLCt1e1RE3W7fVKnC4Pukks7gDKy/PLlHt/qEEHZCmHztbbVDvR4a4V7tJXVOq5U9tRBq86rRqoc0jQAVqD28dU1apfmhtyUEAACA4vo7nQfMcfIH2s6SlqxnrR5CfV411sxx+C4lzHHa0iov9v6OEAAAAIob7HVDoxGa93flZze9xS3/nuOkzmWa3gVVSBgwmuOUpzbYEwIAAEBxo6NeOXOcdnbobc/nOLFqts1x+C4lzHG60ipNbXQkBAAAgOLGs36c47Tu78rPbgaLWzqdEOLwph7anf8yx2l5F1TBHOd/URvPhAAAAFDc5GQQms2S5jid+RwnVi1zHL5PCf+YPWmVpjY5EQIAAEBx62fDOMdZsZknP7sZLTnzZofebiMek7tZ1eqmfidlNxCVSJjj9KVVmtr6mRAAAACK2zwfx0XhCXOcyeKWXnbo7TXjMTlWa73U+zXmOFQiYY4zkFZp6pvnQgAAAChu59k0Lpjq3N+Vv4OzvrhlmB16h834fVSs2v3UuYzdQFQi4aLYSFqlqe88EwIAAEBx+1cbccHUil90nebq7SVn3uzQO2rFOU6sOsPUuUzHu6AKCRfFJtIqTX3/SggAAADFHV5vPWCOk7+Ds2SOMx5nz1r8PipW3VHqHMduICqRMMdZl1ZpGofXQgAAAChu9nInLphasZlnM1fvL26ZTEKYzuc406zqjVPv19gNRCUSPvjbkFZpGrOXQgAAACju+NVunOOs2MyzlauXzHGm385xJqlzHLuBqETCHGdTWqVpHL8SAgAAQHGnfx+EbnfVZp7dXP1oyZl3I3vmc5zN7Pjbn6Z+J2U3EJVI+OBvR1qlaZ7+LQQAAIDizt/NQr+/ajPPQa5+vLhlezt7uvF3bmI13Ei9X2M3EJVIuCi2L63SNM/fCQEAAKC4i9vHYTAI4/u78ndwThe37O1lz3yOE6vRdur9mrF3QRUSLoodSqs0rYtbIQAAABR3eXcWhsNvFosvcJyrny5uOTjInn78nZtYTXaHiX/I1LugCglznJm0StO6vBMCAABAcVfvn4bRaNWG5Se5+pfFLUdHIRwO4u/cHGbVdD/1Oyk7nqlEwmK0E2mVZu3qvRAAAACKu/7wcxiPV23m+TFX/7q4ZTbLnvkcJ1brh6nfSdnxTCUSfrjpVFqlWbv+IAQAAIDiXn+8DOvrqzbz5O/g/L7kzJsdek9H8feKY7V1knq/Ztu7oAoJH/z9JK3StF9/FAIAAEBxN59exEXhKzbzXObqPxe3nJ9nzySEybzaPdtM/EP2vAuqkHBR7Jm0StO5+SQEAACA4t5+/isuCl+xmSd/B+fN4paLi+yZxt8rjtXBeer9GruBqMTk4a2/Sas03befhQAAAFDc7Zc3cVH48f1d+Ts4N4tbnj/Pno34OzexenSRer9m5l1QhYQP/v6QVmn6t1+EAAAAUNzd15u4KPzJ/V2vc/XbxS0vXmTPVghb8+r48iDxD3nsXVCFhA/+XkqrNIO7r0IAAAAo7h9OJTkxAAEAAAAHB64xmFb4Xw889QgbCAAAAAAAouMnKgAAAADhBPtJ+q/9ZxAACFEAAAAJAAEAAAAAAAB42mNgZGBgt/vnx+AswPBr/a8qAQYGoAgyYMkGAIBfBYMAAAB42u3UMQrCQBCF4bdLEizT23qJVDYhjb2lN0jlEUT0CDmC5Ai5QKrUnkbWUVmwtZBk4f/gwcywxbDFFHJ68dUn7/qug2aS78Pjl/dFr+5fu2RHNZbdV39xo66xt/oU55Y6zn2vcyZt7T83Spif1AoAAACL4m5hSGXXfJ3OrgAw621XGFaWUtxNAAAAAAAAAAAALMETe+MYswAAAAAAAAAaAAEAAgAMAAEAAAADACT/jwAkAAP/jwAAeNrtwr0NQEAAgNGTi39xhUGuM4GQGEOpU5hDbQRz6OxgDiW5RqURuRD58p4QIj+NTzj7Nbnc4UqvMPw6aIxQhzoq485IsrRVlWU9APzGYMUEfNCsVrUBAAAAAAAAAAAAbzsANdU8fwAAAQAAEcQAMQACAAAAAAACABAAQACGAAAFFwwvAAAAAHjaY2BgYGSAAA0gZkrJyUuHssWKIWw7IFZyLMrN01FwrizK0VFwL0rN1lHwSSzJcyxKTNJRwJTzSE0qgqgAACZhFfoAeNrtWs2P28YVn/2w10m9RtDYRdo66aAo4t2a2V0nBydrtAAtcS3FWkmgtN7spQEljla0uSRBUha2h/4BOfXQU9pLjgF6aI8t0Bbon5DcesutvQc99dDfezOkqP1CaiBtA2wUkW9m3ryP3/sYkWshxPbin4UQS/iKxe/RlekF8TKPiF4UNxZ/Y+glUV/8haGXKzxXxGuLfzX0VfD/zdArwi95romtxX8a+iXx0ZWrhl69sXzll9DI/y2svvorQy+IKzc/MfSiWLn5haGXxA9vfmbo5QrPFXH95peGvipWbglDr4h7Jc818dqrvzb0S8K5tWLo1ZXFWy1IXlhegq7rt9tMXwH9yu2fMX2V5yOmV3j+50xfY/ojpl+CoW8s/t3QGkNNaww1rTHU9HKFR2OoaY2hplfE4PbHhtYYalpjqOnVGzdv/4vplyv2f4tsu/sK09cr8zeIviuZfoVsu7vF9Kugv333p0zfrPDfYh81/Z3K/Hd5b5fp77MuLfP1Cs8PKvSPmF/j+WOmQ6bfYprxvFax/1pF1/XK/PXCl0+FFG+LLXFP3AfVF2OhcN8VsYjwzcWxSHimhlEKmq4e5gPm2MCKLUJ8pHAxd4j9uch4pHBX4H6Oq8+cq/g0MBpgVokpZjosPYLeQk8L0o8hewI5EnJjyAzEEPQQdIK1tNQjS+u3xDug3ixH94XFNniQkIBXQq8HPSRjKJ4Z3vcxGmOWViewMSt9IhwC9iM8154RYyHFQ4wHWKFZj5GY91HLiY2nkrVMsDpkf2k0guwp9qY8MwGXz8hJzBfxaMImQifgfRFj+4D3K+ZQ4gg6CWmfr9JYVPBKns8wQ/glZQRnftB6DisC7MyAgs2c2qPCC49togzwWSPZ/Iy9G71Q9pzk3J7TSjl0CDxC1iPFGvgD9iAucVsXTxirrPTnPuRSPswk7cKy/26ev8zfy1z/puT66TyYRanOmTAFbwQ8KI4jfALj01uMfQx7AtbQ5pUxZgjNjGPT5UxKeSXgGurhOvOdMLsn3hPvIqKnM5z8nsCWhL3U/o7Y3pzjd8AYS67GY8ZUY5CXcS24aS7m7CL0ySbF9vnMl5j4W1znEetJ2Gq9d2ikKDP2WHbCHhyBK+c12jVgO4p4noxNbnboTElPzYxKH6xyPMuN0+gkPPaxZ4ixZfKE6lHrtUo9Jz3QEZsyTkOunLMwmxpPA66pkKunqPST2NOekKk18K/P5erZ0rUNL4pttRKK/Ew594t8K3L/LA8K7aftelDJAfJE+5KzvqI3plw9x5w/MVCKuGN453qqc8+byypd+bG5aq80TT0oMZ2IrH1eVpyWQ5zU7y7KUd21IxOZmfSiQgKDcsq9MeAazk1s6bdKcUqMuJpD9rJAeT6rLY6Mx7Rv8uB0RztZCWvc2cnPbbGJj+KOTDqecd9SHFUPc4TQITiKtU0j88MTXXLdVO+sW2QlYoU1/8k59BX7vrx9QkarkCFfL7P5KeZ0nIqsUXxmhua8mGX3RWdZkZXnn2cUuW5ZOVnll4GOt84CZXQdci5HJu4W+5yac0b3HuoMHuOv41zksc6rxHRwrYHOAX2uRGWmeJXz/GQ/+xpiUSLkse+xOXOK/uHzzATY6Brx5k5HqmidM2uFjefHls+xuRMd0V6vYOTzKRPO9ZnTPl4gj7tvwPsK7rO7m3WiuxXYn9xNqOl+WvW7sCud+2WnfZidREUMLe73MWsZlWNVyRDqWzpCGaTNTlht9YBtUeakmpSxrPYSHcNNE/GMqyQsbSjqej6Xvjqq1RNee1k9aeZzeobElHE8esE4FqcB/RqMDDKqYoHPV9I5w+UpOIaVsyO/oB/rzu+zB8WJtz3XxT1IjLnjnP37Wv/+K06ZGT7j8pw4q6fM78q4V+hYDYzfZ5+53jkRTUvvM87SiKXrKtInb/VEf9EMKM63hnB4tSN2MNrHaenyTBNz9LvVxcoTjOqYrWPmDjh6Zv0OR2qfz6EG+Pb4jNMyXFzbGB9wj9vhc7jNo8fgb0MW7XXEB6zDgbQec7osexezLdwdw0c7apjZw5joR9wFtb42dumnhaY5E7WlfczL0sN5q5qssbBsFyMX8htm1YbsJssj+0n/DtPt0s4dY6nNGJFkklmDRS0e0ewe7l3w9Vi/zT5ra9vsww7WtS8OW0CaN4yvmo/weWJWKEZkXwufmVc2Y9Bga2b41XDvwnKS/wirfT4hOthZZ097jJ5jMCNvWzyaeaUjVWNvCFWLn4JsUDbbO9PVMba4FWnz2O3z+oxL+2eba42R6/BIR6PGoz7HilYtE0uX/TipdZ8z0WEumz3ulRmyw9mrrS+yU+voVCzR+ii2VVuKrJYX1IiWUqzvmUifxoVQtxkTsqtXaj5P8san8u2te/dlf6zkbhzF+XGiZC1Okzj18iCONqQdhtINDsd5Jl2VqfS58jfk6mpDDVI1lZ1ERX3a0/KO40kuw/gwGMphnByntEeS+K135Jt0u29J1wuTsWx40TAePsPs+/E4ko2Jn5Gm/jjIZFiVM4pT+TAYhMHQC6XRCJ4YSmUWT9Khwm2UT71UyUnkq1Tm5EezL1vBUEWZeiAzpaQ6GijfV74M9az0VTZMg4QcZB2+yr0gzDbsNIAiaPBknnq+OvLSZzIenY9OMbmtd7rqcBJ6qVzbDYZpTKatP1FpRmrub2y9w0y7/VISA1dPvWkQHcrOaATr5FvSjQdBJNvBcByHXmbJrpenwTDwZM9jHzN577133y41yGySJGEA70ZxlG/Ig3gij7xjOYGfOSFK0zKP5TBVXq4s6QdZApQt6UW+TNIAq0OwKNy9TCYqPQryHOIGx4xmgVmOBUCfFsSINFh0Z8xLc5I09ifD3JKUK9hr0Z5CARybjuFZxbIplAbRMJz4lFiF9XEUHsu1YF3HrsIOCRdZq0NNeKYqI9woTDMFtL2U9YARWAugJVdHFNM0gFY/nkZh7Pnz6HkaKqQY3ImhCtdJniBVfUVuEs9Yhck8oiif6NiwU0AgEPiMg0EAmzdWVymxRnEYxpwCBmpLDrwMtsZRmc5FENbGeZ5sb26qaGMaPAsS5QfeRpwebtJoE5wfmsRfR3g5LTIyjMScXalnVdhnhqNFHJ8TzE9j+ETQqOcqRPUx3PO1TFDOVfPqapeCk3H2w29AoLDrMPWAjG/JUYrKRPYMx156CJ8JY2CFiGK7jAeoyIhA8bibFHn21b0gg7wsi1E5lB9+PJwcISKeLvogBDJrJHHOW9kz7eTzdbbIV9QPdBzO5JPTIB/TdCXdLJNuZH2xHAbIU62bZKW6oUIDFxF5aMmj2A9GdFcMSDKBQ9mYCxaiBxMq3owmTZbAw004nil0aEigWBuUzjRVFzxU6qIxSLMR03F8dIGPVAaTNIIxigX4Mdou2/JUDfMiwWZ5jOT3Ay68bZ3i3iB+riqnAvoflQzbQ0WWzDLFLGVjD14N1FzlehVHU1Kf5UgmarwoXl3oFwFA9dZwZK+z09+3XUc2e7Lrdp40605d3rF7GN+x5H6z3+js9SU4XLvdP5CdHWm3D+TjZrtuSeeDruv0erLjyuZut9V0MNds11p79Wb7kXyIfe0ODp8mKhFC+x1JCo2optMjYbuOW2tgaD9stpr9A0vuNPttkrkDobbs2m6/Wdtr2a7s7rndTs+B+jrEtpvtHRdanF2n3d+AVsxJ5wkGstewWy1WZe/Bepftq3W6B27zUaMvG51W3cHkQweW2Q9bjlYFp2otu7lrybq9az9yeFcHUlxmM9btNxyegj4b/9f6zU6b3Kh12n0XQwteuv1y636z51jSdps9AmTH7UA8wYkdHRaCfW1HSyGo5VxEwELjvZ4zs6Xu2C3I6tHmKvMGftfE/IxEzysRP4sMxPHCKp44nmL8D35aKtZ75vnG52cSf+njpd8v/WnpL/j+YemPS7+d+0vQ1/XXp8t37Zfv2i/ftf/v37Xrv5devm//Zr5v19G7fOd++c798p375Tv3k9388r37/Hv3Ap3Ld++X794v373/n717rzzBenxGFOMv+IlWzT3hqrlnWH6KXX5j+d7y4+VHyz/B9T1we+h89Dtd96vxwu8WPlkS3D/p+TblfwUGGf8GUZUPQAAAeNpjYGYAg//qDNMYsAAAKDQBwAB42o2WbWwUxxnHZ2Yvd2s75s5XsE28vln7fEvwYo4ckANM7L3jrk5yqmzAoXeui82LJUIigXQGpEqFRSpSURocpRJtqVSjfKiiRBHrvcg920imcps2blpQS6lE3py0H5oPqUM+NOXT9T+zZygqlbrr3/M88zz/nZmdnV3f1OC5VJ2yQZysnbQSrphKJ9kJ3+n6W3lZebxkNPMbV5X1ZAkwZb1rtvIZZZ3S6nZzq6xES+E1iWCqS9EJJXFpddhj4AqYBz4yokSQD8GeATa4AubBDeAnBFZUdXAMTIIlUVFaFc3VeSi1TlmLa9cSRoJKE1kGFaBgnk0YtYn0gxEwASaBX+pE5hg4A+bBF7JiKU3uq5sx9yb3JelKR19MyOYBrzn8bdksfbPg+W/s9nzmGU+2w5M9scVLb0x7ft0Gz4djCVv42vrEtVSj0oibbMTEj8NS9isSpJRwcllZQxzAFH81YynhUoeRmJxXfIQqTKHkMOGVawp16xsSqVpWYcskTDj7B/vcq7DPS6saEpOpZ9mn5AqYBwr7FOcn7BNyhi2JNYftBZNgHlwHy8DPlnB+jPMj9hEJsg9JHPSCETAJ5sEyCLAPYUPsA/RGpBVxL2DsA9gQex+39T5skN1GdJvdxtT+5Ca3J2ZkYMarAY9Vg6aWahBuTJTZH92767GjDDxp7Kg5pZ30kM1Kuxt7Atuv2d35PC+zv5Z0k19ObWI3iQMYZnITI98kOhgAo+A48CO6hegWscEr4DJwAHYZbAjobBG8B26RTcACA0BlN1wMU2bXXSPNU43sD+w3pAkr/nv2W+nfY+9I/zv2a+nfhY/AL7J33AgnqTrUCa4JwYfg46g/wn5Z6gjzSqqBzWPtOGwc9IJ+MAImgJ/Ns3b3MA+jkzmyqBIoXfKZ9D8nr6nEOsotYxc2oC6MseMpRDCT+qTBLOPiT9AUxrjwKiJhjO/9AJEwxnfOIhLGePEkImGMw0cRCWMMjSASxugfRARTZj/7Rcc6nux/geqpIDuFVTqFVTqFVTpFfOyUOMldn5jbT93OTqzYJctc38ntWWpfpfYear9G7TFqn6b2WWrvpPZ+apvU1qgdobZF7Tm6DUthU+vtB5rbrWZqL1L7LWoXqW1QO0btDmrrNGmVWZv7zGbpstKVUuKlg3+qB1+fIGvDirZhz7fhmzAPex1UZMuCSG/3xGsjwreXOnu99sYdiWN4fRZw4QIewwL5GPjwgBawjRbQyQI6CML2ghFwDSyDCvBD3Y6JT0gbhI2DXjACzoBl4JfTWQaMHKtO8YqcmJh0vDrxfuBjCzjbcbaxNqs1pIXM0NPKhEaDEdofqURYkjQ2EkLCDWpDmdZPf1X/r6/qSU2qhl1gE+LTzV6p+gn3Lj7d9MeuMcdTa+iPSMSHnUe3E4PG4LeRomxvJZoq/BaisTfhE662D5cFXWMDn6WrxFXT/K72N/6ZVmYI/67N8b/oZR91+Z+ReXOa39TO83fjZRWZq0aZws3qUjqjbeNvLUrpWRQuufy0cNP8u1off0GThTGvsL+IlhXke4wh/jT6y2gHuVVEn9O8V9vPd3qqreKaab4JUzC9sBOTXa/JQaMRZN7mW597LlmmR6wNgYuBfKA/8GQgEdgQaAvwQGugJbBaDashdZX6qFqrqqpf9alMJerqcmXJMgke4Gp/SDi/T1ifjENMWBj56aMqI88S52tKjuX2pmnOuXaI5A7qzj/3Rsu0dveQ80g0TZ1wjuQG0842M1cOVPY4STPnBAa+lZ+i9EIBWYd9v0zJYL5MKyJ1rsUJ78rPEEobzr3cIvzj514uFEhz48ne5t5wT8P2r2ceYkar1rx/ND8Qt6adi7m9eXfrG2+0pgtOQsaVCuKc88O9+nB+hn5Jv8hmZugd4Qr5GaWHfpndI/JKT6ZQyJXpPqkjOr0DHbbOHalT8V9a6IiuRjzdJU8Xw/XQdQgHXU0NiUldrKZG6nxU6KaKHdnMVEeH1DTppCg1xSb9PzWLMWhiMalptMmi1Cw22kLj9EiJpkES0aSEPkY0KdHoY1Ky774kXpWcvyc5L0dS6H2N5mnql1Y09UvQmP/vMZY2TVrqLhwazo5Fs6PR7BgYdV46eaTZsQ/q+tShgijojmKMHjx0RPgDY04hOpZxDkUz+lT38EPKw6LcHc1MkeHsYH5q2BrLuN1WdzZ6IFMo9Q1sST4w1vl7Y20ZeEhnA6KzLWKsvuRDyklR7hNjJcVYSTFWn9UnxyJyqw/kp1SSLuwa9nyJ1dVi2462tBXSjaHjPXIPd7c1n26ZxU+X10mdWXAejaadeiBKXamulCjh1RKlVUgHq6Xm091tLbP09WophHRDNE3M8RPFE6Q5+3zG+yviQGr8hFhwz5rF/3WglnWsA5niOCE5p3NvzundPZSfCgSQHRW35OxYydXVZcuVa15yI5I7RFJR7glFbqfI1dRUhf/9/E9U/S7xFthsrkStCB0nxYLiRHKDDF+EwSHc6/BQfhY/rMT/imIBN1ikJi2u9FGdtmkSr03EPa8wfqIaVddivOq9K3FJcWVJ7h1iscx7KzYuu5XLaQ7nU6uUJ5U4SeG38yb4Lvgu+AR8QolbYYMrLMlr1CSvq83wgD/DV3otmP8GZho29wAAAA==');
  font-style: normal;
  font-weight: normal;
}
@font-face {
  font-family: 'MontserratBold CharBold009E0C1D';
  src: url('data:application/font-woff;base64,d09GRgABAAAAABIIAA0AAAAAHhgAAAAAAAAAAAAAAAAAAAAAAAAAAAAAAABGRlRNAAABMAAAABwAAAAcY+w9RE9TLzIAAAFMAAAAVQAAAGCm6T0pY21hcAAAAaQAAACXAAACDBIkM0NnYXNwAAACPAAAAAgAAAAIAAAAEGdseWYAAAJEAAAK9AAADqj+ogxZaGVhZAAADTgAAAA1AAAANvwMDFVoaGVhAAANcAAAACAAAAAkB5cEC2htdHgAAA2QAAABAAAAA+KRdAu/bG9jYQAADpAAAACTAAACEOWw6axtYXhwAAAPJAAAACAAAAAgAUwANG5hbWUAAA9EAAACpwAABWptaek2cG9zdAAAEewAAAATAAAAIP+4ADJwcmVwAAASAAAAAAcAAAAHaAaMhQAAAAEAAAAAzG2xVQAAAADK7ye0AAAAAMyPZDp42mNgZgpm2sPAysDA1MUUwcDA4A2hGeMYjBiNgKIMrEA5IMXSwMCg78Cg4MUABQWVRcUMCgy8v5mYT/wHqmE+wfAbKMwIkmOSYtoNpBQYmABJ2QzrAAAAeNrF0TlOQgEAhOEPlc4L0FFhgxq0gpAIyKIG0SDGWCqbimwKIoQ7cgUaz/F48RJvJpO/nEkGMfthOHSwF8JaQVxeUsqRtGMnTmWcOZeVc6Go5FJZRVXNlWs36m413LnX9KDl0ZNnL161dXT19L1592Hg09DI2MTUl28zcz8Wfi2tkokgCFdE2B78RePt5v+HyLQDRYigLQAAAQAB//8AD3jaXVcLcFNlFr7nDyZFoTTNC1qSNLlt0mdKc/MoJW36Tpu+sC20pbz6EOjDQmlri7YolIKIyEsSsUGBotBdlRXXRbYIzOCqoygoMOMq6uzsLOviiooyVLS3e/57E3B2mt7k5p7H93/nfOf/wxDGA8eglYwxEkbGMAo5J/x5eu29+P00/mf6zzD4NHXyn+Qo+ZCZxRiYBIaJkxpNdpvTAnabw6pWKWVqjcOpkco0sli11WkyS1WRUqXGYbeZ4Eb1l8/sMegeO9q7I332rOk9GkNTE/94xmJ7sb2sj40viXXldzZ2LIjPTFiwqKa8sbpQb+Gq3Y7GpWctyWXuOU7Yobdb41mtDnEAxcucFvAKaD1BnMIz++R+5kfmKDOVYZwmiks5A9h61lHq1Lqaps2az1nzUleiXR5zHY7AahrDaTeo8qD5+tAQfp8+Oc58g/7IhENwlxrTOS/HeZPohRNyRE/uJKWSOOoLHLBw+hl+8XZJ3G9t+EyP32UgtvsQm0HOylk9RPuGyNhEAXFQXwvDEDNyqGJoAhNrlJmzgLInnQEGlcHuhAK7JTZ33kBaz5tbnd71oOQVH8FQSWHqUm9peVeTo6ls8OnuTwUcsZPjZCbm0mAuXINMBxjGaHaqOasY2u4sgVd2VC/e+01vdlN5amZhlsG1mTiG2kfCO70dA5X9hZYaTtH1AkMYG8bKRFyzmVisrNXhlLJG5I+zqjUUnAxvLWB26kgW2ExGqVINihxPWLa3cXB7m/dh/bzU+MqetEUWXblMk9uQ5Vo017a+piRpw+UNc7mmvct3JVZrtZoOqSLmN0dt9tzaTMRPmDzk+iespYyZcY9tEnzPE1jnfsc9ZIRKgL7s5Dh8jnijGRbxstiCbnBQZDJW5DOcyMKJShqMBiXPqYz5M2Js7JQXH+gf61GGae+bmRR+SAh/sSQhgS2MnGtKiWteu2JRvFluvG9mYnT0P+7lm/wVLzeQaxlzP8MYzAYZC9xUkHGkKIf/IudlsPjBwm+pPeb301rDtx9idyxEn03ooxBRJoDcINIpCwehWDIpCKVKAnnwHZ7kP4YIz8qoVHtkeGROmTWD/9yb484oKGnLy/OULyZjRq0jvzI+XBYWXpdbnJ4DB2Yv0fFlhgY9I/REMtZxDHmJpFVENcaYIrCIGhm2Ay2av6u4uZd/+5Mrz7/S3eDtqB145Kn6lZvPg/PiYMfirnOPCNxS3BeFtWJdGHWElOKLDOIkYe+fe//7211dXb01TWTsBP9XlOLEhfaPV/M1mJ/61qHvAwhGZQj9yUk5fxjm8u/ByokJMrZt59Cup9AoaO/Aj1Pv2qNoiIM/BTb+fICMbfVv5SnvgnZwbSdxbUqqOxVt0AhHjEZmAWFtVieZvX/VW89/cgVSVj+YWmGpe7TnkAOax7vp8pp6EvTr3u3Vh3IeDmLkMB1NyckNJCwQ4K8HAqAWSqjgvyNj/FXRnrkZnDdovzAQoAYi31GTd+AqPpshaFCuRFSiAO3yNdC+4aH1Sx90FxhSiX0znz7Q37Amn+OgKIhhtjgn6LQ1qBYGIBHDXtwmxsXnkmZ8Pg1vJKyEIoymYMn7by85Fbj05zc/DcBb/EZYzxchyifgCQGQGPeLIJ9oDtQRiBtX9kZgN9QIK/sL70WfLKHWlslfJNOQU7HWgrKtDkK7JkYdQR7uO9aHLzv/weXL4LgMZzZtGhsc5G9dANuFC/z5YK9sEPLJQ72iYkPdouLgxh7/8JLA7cXpxWV1LWRsgJ/oO4fJd7jXcd+Geu2ksE5aVaVMw5pZDIBCkQZDkO1Dr58dbg/A1JFtf89wlfSshUtH0+58/TUZ6/i3rTPxwt1ZWIHr0OKdVKkj9wphM5ktIE4yVAFEpDjf69je9fLQks7lSWm2skc7d7QVPm2rqG8guXGZsWmNp3oeW9sU545TaJe81z4nea3I62zEmS9ogqGcsjhvYX3gXRJPbBPniW3LFrQpnfyFjIi9EEsbgMN2iDEJ7+DYVBY4yt8ZDWxqqIaN/LrnRg77YQu/vpqByQmsNR+stYKWWcI+AKyEgzn9I49tG/25e99z3T+PQgLs5jtgNxbwGh8lSAJ9byGuHrwJw6nEyiWCNwwGbo76/aM3QQlH+N9gCl8n1DoROYogLO49Omptl9IJPw+3b9SPzEwZUsnsrFEltEDE9ow/dvetWlNvrtHltT7Z2O9fuihpfmZOcdNLlZKFek1DWWPrU1HpWn2aENuDsTvJNdSUgvYB3YdoH8gdRG0V5jJ8vdt3xu3zZWUXryovbS0m7L4fDlV4yDV+vIA/WlW1sbaG8hyPcRIQozI4v0KbUEjlUFziqlt188hod0ZvSnlUSdy8BQsGSprb990enpO6Qm8s21oq4EnAOFUhPGp6EtAgGlyzKYjnjG/3O1k+n/t0+ari4tbSsEM/7CuAsIkoT8WlqqrBmtpgjALEMoPu1nECFKtaCwYdTm089iBpHJlVf+vAyFfDfJ+sPK2C02bVeaX/LV/o532be+Ynp9s/sDksYn/i5TVyi65LoeKQGtpDHD05ibP5zsaNfre77cUchyFeoyNzY9v5GhhtN9SudD1kMjDB+iWTasQjo/ULaVWkyKqx026j27QJ297qgLNFrWUl7UUqz6Vde8+6fdbEqk7XQGqG96XlUOf1PlFRPlCx4/t9FR4+qWhNTK45tjO9UjhbYaIs5C2Cnq2EAmJX4AfaI1/6fPmj3b76lDww8l8Jletr5k+CqT9HwJeB1+u4RgmdrBw6m4K7LzqOCDstiVr6uz31nclk0KK9oH2NIJegZkOHgEd9bcOFBbo4ZdR0wf9+EjdxoXZF9mpWTw4GI4mYi4VaC1nlTk6mYM0yzHrk7Y+uHN+ahlAHj3/On/lYPL+hPfMl2ktEe7TDG/F7iQ/51Ysap11Cl86phA7MAu4eFcTuN9fkYTfP56pU+hb7sm5/fUoupQVM2a4cN9ITlVnoSkpzdLYFGQpxy97lVvV/3P6hS+A2mb9MolwitXMEapFbqosGofb0rBTs4SnBnjxT0lOCLzh06BZ9fVhVtam6+sSBA9cPHhS1mYXaZH+vTTH9XW1+tWfP31w+X4EnpM39Nw5U8LfJVdc9bVI9ZKGmWLFe6lDXoabYkKjOPe97q8Dvz65sLV9VVISqGv5pf4FrIvY7ThBVDRPiHx4X4jAoIi1QLFng1EBjXq7Pp61JAfAtK/8PifIYLLCdCZ65x3GfZWnnxwabnM52CzGbRA3h2NIRjRqu9ixybbTlVi/TGlPrUnWZfaeXpRduS16RpEuvXZ6UuDRHY4qZrVSY9i7Nbp5jUs2MkUcaxf0DjuEcFfSpxNjC7MkEKlIOBXsnRp2oTS8cbnO7/RvhtR/1rKkle0XtePvBg+0UXw7WZy6JorWNEweNUZz8iBIO+f3pr/fRDhkH48Q1T8Xqh6GQ/0KsLdA+JB4SzUixH8UJ/tmVwObNgSskmn8Vqib+hTbTsTfXYfxpdHILRsI+IYFlwyeGW1p2tbQETgSaSBQ/BgX0f+IaxDGiH3GhH2pDoXFyEioMViH5YPGyP508+0bLildPHSdRO3fyv/DfPfssREIY+kzBOeMV16IJbaIirnA4XFGYb4pX6S4eGBw8cEe95HL26rgEC5nOvw4VE5udmTRnIl549J8q/i4RftcoMuE4/yv+mknm4YX+Hv6zgX6gvEfDaeY8OSXY3v29VmRI9aSqiytJgrrCklxobEWa/gfQe8BheNpjYGRgYGBicFp7yqg9nt/mKwM38wugCMOZ/hQrGP1/4n82FmvmLQyMDBxAtUAAAGsHDJMAAAB42mNgZGBgPvGflYGBJfb/xP/7WKwZgCIo4BUAkOoGqXja7ZO9SkNBEIW/mVVIoS9gBAVv4Q1BEVRCOgm4Kv6AwrUSLMQiva1aCTYW2pnaB0gnYpl3SOMLaKE2Nga5TkYURUlhnQ8OZzh7ZrqVAo6s8YV8Zk0i39BbpmXwZ+a9lDl5oCbjVHSfomcXjOkOU7pBwh/oAbMyT+1XPsSE+33e0SaZ3lEOYn5m2jM92s1XMlmyucyIdytk4cY0Y6ra+xWZ523rHJLoLqP6xGo3C538zd/q+Qs90E1KeknURSbNU62Tyrndalh+RJSEqmznLd3yOYa2dS3XU+/H7o40zAsU5dr2jlnQFUI4YViXTesMaEqJPn168fzxn/7PO/DyMaB42mNgQAMiUBjBkAaHVQxtDDMYlgHhNoY7jExI0IYxCg4nAeEaxmdMHExqTHZMIUwVTBOY5jHtAsJTTM+Y/jHLMdsBYRLzJOYlzAeA8B4QfkGFLEosbixZLD0sm1iusLKxqrDasCawVrC2sG5hvcT6gU2EzYItiK2JbRHbAbZLbO/YOdg12O1GIRoMoQQCABAHW9QAAAEAAAEHACoAAwAAAAAAAgAAAAEAAQAAAEAABwAAAAB42o1U207bQBAdm1CgErSV+tDyUI1QVYiUOHHEU564VJFAgYjrY9XFXmKDY0f2Jog+9Bv6BVU/oP2NfkXVb+nZ9UKSQqUmsn32zMyZs+NNiOiV844cKj8ZrhI79JRCi12q0CeL52iNPltcoWeoKPE8LdM3i59M8QvUoB8WL9ILem3x0hRepi/0y+IVWnWO0cWpLGH120ksduilu2mxS4vuR4vn6L0bWVyhN+6+xfO06n63+MkUv0Af3J8WL9Ka89XipSm87PDcW4tXaLPyfDcb3uZxP1K8EVS51fT9Om6tGu+PklgqwWeJSLNxcX3LG1cl5Y3uqK3+QMSJF2SDao1vYhXxsSxkPpYhd7JU8aEYyILXD4BB50JNwfpOloS2yX2PNk8S2tpN81zmRZyl3PKaTX8S5LhgwSoXoRyI/Jqzy4eGvdMIWcbISXapbkQudVkSBzItYHGUhjJnFUk+2etybyjTMrlbJtT4rrfv+R4bMVtruo+xdXGRyHLjgjvbR6xdR0oN241GEeTxUBVegQFleb/R63RpF2dnSLeUU0x9ikgR0wYFVMWzRU3y8a1b1KIa2H0aUYJsiVyB9RlWglLojKmga2hphauZLM+sZrO20G8ALkbEQ8cMq6rpcANOwQvTMeoLXDmqJH4hTB3kpcblIWoHJs60TgeWL7NzxNQ/2DrtgE2gNruTh/toQ/kxhfb9bJp0bvgCKjpP8x5YHXuskpGn/eq5KcOFiOop5OjIqLj8rwl7dIr5lFqTiZyYeoX5aT15301rBVinxoue4gg4NL7YTFqa6j3q4tnDeZBmLxPl7oyCfkd/79uHJ33xlLPZvpO9j+1bF3SBu5x548L03aYjg8tZ61Op4KqNf7cGNAJzWodmtp7xoE9QBraPeA/13T/d7w8XAHjaY2BmAIP/WxmMGLAAACzCAeoAuAH/hbAEjQA=');
  font-style: normal;
  font-weight: normal;
}
@font-face {
  font-family: 'Courier New Charset1_ 5A302B90E';
  src: url('data:application/font-woff;base64,d09GRgABAAAAADeIABAAAAAAnkgAAAAAAAAAAAAAAAAAAAAAAAAAAAAAAABPUy8yAAABbAAAAGAAAABgEy5bGFZETVgAAAHMAAADjQAAEZQysk0nY21hcAAABVwAAAAmAAAALABdAKJjdnQgAAAFhAAABgwAAAeMqg5lFGZwZ20AAAuQAAAD8QAABspcomEOZ2FzcAAAD4QAAAAQAAAAEAArAAlnbHlmAAAPlAAABm4AAAh2uGlrk2hlYWQAABYEAAAANgAAADbtBtu9aGhlYQAAFjwAAAAgAAAAJAquAcRobXR4AAAWXAAADnoAAB1u0aK33WxvY2EAACTYAAAAOQAAHWqdapuBbWF4cAAAJRQAAAAgAAAAIBMKCy1tZXRhAAAlNAAAAEgAAACEg56Jkm5hbWUAACV8AAALzAAALXo6hlR0cG9zdAAAMUgAAAAVAAAAIP4nAFVwcmVwAAAxYAAABiUAAArDr8AXXAADBM0BkAAFAAgFmgUzAAABHQWaBTMAAANhAGYCEgUFAgcDCQICBQIEBOAALv/AAHhDAAAACQAAAABUTUMgAEAAIgByBOf+fgAABqkCZ0AAAf///wAAA2IEkgAAACAAFXja7dbVkxcEGIXhd93BoVtYpKSRlE4pQTolJaRBugUlpFNSpFNSSulY2KVZuru7u+vz8F15xYzjOOOMv3Px/AnvHCCY4KB3ixQcHPRBUBAhkW5HC+d5ZCMyH9pbohDF3hDVjUY0GZ3oMoZ8TUxiyFhubGLKOMSyV8R14xFbxieO/Ei+JAFxZULiyRDi2wsSkUB+7CYmoUwin5OUEJmMRDK5+wmJ7Rkp3JQkkalIak9J7aZx05JMpiO5PSG9+ykpZAb5mIyklJlIJTO7WUhtj8hKGvmZm420Mjvp7CE5yCBzklHmkg/ITSaZh8wyr5uPLHaf/G4BssqCZJOfy3sUIrssTA5ZRN6lKDllMXLJL9zi5LY7lCCP/JK8siT5ZCl5m9Lkl2UoIMvKW5SjoCzvVqCQrEhhu0kltzJFZBWKyq/kDapSTFZzq1PCrlODkrKmW4tS8mtK2zVqu3UoI+u69ShrV/mGcrI+5WUDKtgVGlJRNnIbU0k2obJdpqnbjCqyufstVe0SLagmW7qtqG4XaU0N2cZtS03ZTl6gPbVkB2rLjvI8nagjO1NXdnG/o56doyv1ZTcayO9pKH+gkZ2lO41lD5rInvIMvWgqf6SZ7O32obmdpq/bjxayPy3lAHmKgbSSg2gtB8uTDKGNHOoOo638iXZ2guG0lyPoIEfSUY6SxxlNJznG/ZnOdoyxdJG/uOPoKsfTzY4ywZ1IdznJnUwPO8IUesqp7jR62WGm01vOcGfSR/5KXzvELHc2/eQcdy797SDzGCDnM1D+xiA7wAIGy4XuIobIxXI/Sxgqf2eY/MNdynDbxzJGyOXuCkbaXla6qxglVzNarpF7WMsYuY6xMpRxtpv1jJcbmCDD3HAm2i42upuYJDczWW5hiu1kK1PlNqbJ7TKCHUyXEe5OZshdzLQd7Hb3MEvuZbbcJ7eznznygHuQubaNQ8yTh90jzJdHWWBbOeYeZ6E84Z5kkW3hFIvlafcMS2wzZ1kqz7FMnme5vMAK28RF9xIr5WX3CqtsI1dZLa+511lj4dxgnbzp3iJU3pZh3GG9vMsGec+9T5ht4AHh8iEb5SM22Xoeu0/YLJ+yRT6ToTxnq3zBDvnSfUWEreO1+4ad8i27bC3m/rXpUb3pUf+XTU8faHqg6YGm/4Omjw80PdD0wE//l5pe/G82vWyg6e9tevtA0wM//b1NX/tfavqfETocJQAAAHjaY2BgYGRgBmIGBh4GFgYFIM0ChCB+/v//EPL/YzCfAQBTkAb8AAB42kVVDVSW5Rm+7vt+3i9mWuZCZw4VNTNBDyZrmMAkWsMphQkiVMqhJHWwZE63UsHR0hoeU2lG0qqT0w3xJ386O0WnZGKNCf7BIH/OsbUcS455atnODnzvs0vynL3Peb/3e5/nfe6f677u63HdgNuCEa4bI60YIwF/4fr9SVjBNa6HUe+1C0Du9fubK5fjt/2/uZL9zROPowNl2IyXODdVjqMeM3Az5ztgApmPVNTgF/gb8vwXnI3HdlxBIqZhsQ9xCyoRyhpsF4VyVwrasQibNNUSXA8EEyXJGqQKk2glF1sxDCdocaIfwPeDGqep3JWLY7YwJtEn+S/lsGvxxXhDUrXT7UUrLssYh/AZX+3r/Cu4CV9ZXPSIn+LLuCsPRViB1YxgLV5FmxRomr7vn2dM8xlDJf6EY5Lg4IowBA/x61+jFm/jPZzAR7goIjfLBFkr7dIRINocNvuZvtg/iR/iAeRgLVfj5HbJ0EIrtD3WFf1H+LEfSdu5WIlfYhVewCY0oAtncE5MB2iu5tkejEAaClFMNGsYUz1acEFiJFnukRmyTnbrSmfRZhgcYolgVj/6m1FHTHdgH5pxEqdo8wtiajJcEiRPHpE18qxslBdlh+yWvdKjgX5kZr9yH7iesNMP8Nt8Pf2OwHcxGneyMimYzXq24RLzmyiJ8gM5rQmaaOIGRsNwqv+Rr/RHfRfG4g5+m4b7mHM28hn1U3gGjfiAe9twHP/Ef4iSyQAZQixGy1h5SObKCkaxR65IVIeyfilaqge0wxKszeW7vdFDYWx4ILwSet/g3/RHfGt/fe+mn0xW4FEsw/L+ir1FP0fxKT7DVfqIyCjGmiWzmG8t7V+QPtIpRit0t3pLs03W4oa72vCBsCysDQ/6ZJ9NbhkCDEcyxz1kUx4KaLuKaG7HLlbmINnTic/lOzJSkmSmzJP5UiSL5UlZJuWySlYT1Xo5JI3SKefkc3Ua0VjilKCPaZXW6CFt1k791GBzbb6V2yqrsUN20v7lBrtEl+SyXZF7yj0dILDI0JjWvmF9ZdHi6LbokXByeF/4k7A6bAo7w0/8jf59fxERJDHGAjzBGNcw/3XYiNfIj12M8e/oRg9r/iWxMPmW3MaIR/XXLZNxZzPyfCmQEo7FspT4r5UGOSDvymFpkhY5JqflvFxRYfSTOaazC/K0hDls0wZ9U89wXNX/2nhLtLtsqqVbEbNZb88xn5fsvF106mLdFDfXVboPAwseD7YGdUFz8JfgUmRw5OHrGvF/BeFlrdrk0q0UryNHzS7paU2VNdorf9A4aaK3OMuxHM3U6VBpJMvLcOsNdZH4SLzeisE3FF2zoS/rJMt3420gfs5+gxbqOi3CTnkXvZpFpq20Nn1dF1qd2+LSpQuV9AkdJF8jAxmSztq1o5wVmmT73PFrFoMY6wvKdJBf77oDtdPUwTRR+6sUymXJ0aFEa7puxFi+D5bLfM5kB54h89+WfKS4j22D/ljPca4UNdLEHBtRqo3yBuuSwn78meTIKzYFFVJONKZhqb6IMbpMx5DPefi3VEksO7eXtRmnJXA2SB9Dhxaw6idliE6WCvK0DNXyGyRKVA6jVTfjbllk7/UNj05Q6bss+y0L+6XXtbgWdbTURDSTqB4zyJDt1Ig8dma8jSdrUhBoIvn/KBVwNm7Rq7JaS7FEau0z2aEZeBCLbLneL1vDqy7DphKxd6gmmZFpMQhSgziXzIp3I51sfAKILHYXgqpr/63dvvIFPj5cGNwUnsfTRCeL6lbNXsrCWRkqC2SO8zrLeT8PDbrPnffDZKDE45Rnh4VvSaqM86Ol3N8oc8jwBZH66Muu2j3rVrjVPJt6qZrrsAXb8GeeJr/nuXUHcZxNNB+h9izhGZGEu/A9ZpeOe6lKM7mWg3nU0yKqZAl+inIq7++wG/t5Qs0iHgu4rwRLOb+cJ9QqVLD/12MDNWArduKU7tLXLF6f06O6UpfgLM7ahzZD5qHDPe8qMRfjMEe+Tc/fZ5VGcd8G305vd2IE1T+ZXUre+x7f6f8YPUF7Oxn7lsi96IlkYgIelK/dbRL8D57wCHN42o1UTW8bRRieWbuJ4zjJpmnixHZhlqlNiW3CV8G4IV1lvVaQhVQnLto1Oay/kNNTxKEicPGlajQJEkeO/IR3A4d1T/0D/AcOHKnUS8/hnVnbtTkg7NXs8z7P+zEf745pOY8a5oO9L3bvlz8vfXbvk48/+vCDnfeLhfz2e3ffzWXv8HcM9vZbtzPp1NZmcmP91trNVX1leSmxGF+Izc/diEY0Sgo2r3oMch5Ec/zgoCht3kKiNUV4wJCqzvoA85Qbm/U00fPbf3maoac58aQ62yW7xQKzOYM/KpwFtFl3EP9U4S6Dlwp/pfDPCi8hNgwMYPZmv8KAesyG6pO+sL0KpvMX4xa3evFigfjxRYSLiCDJT32a3KMKaEm77GsktoSTghSv2LDFK3IGEMnarS48rDt2JW0YbrEA1OrwNhC+Dyt55UIsVQbmLJhXZdiJXA25YH7hhbgMdNL28oku77aOHYi0XFljNY91K5D84a/NNyYmv2k5z6bVdETYmydMmkI8Y/Br3ZlWDTm6LubAWC1b9UQVS1/iJtaOGFbTnroO0KdYksmVyFWF6+txWzLeYwYLfJ/3xWMPjyYlgByeGVeplDm8/pOkbCYaDjfgQZq7rUrGv0XE4dlvWybbmlWKBV9fDTfWX14ZgcTSNOhNNIWUu0S1w8nOUjkj/iU2BLAOw5k4HNdUkkOvRESnhG74cylGQRdP5AQWLE/oZcnLeLiR1TkTrwl2AH/59yzTGjFzWf01kVD2yaTVUB9jyOdhe1u2yLyFZ4pz3FP2vWLhSaCd8FOd4Qu3jzzEvW255R3cfsOQB3wRmKSNBgzqTmgz0k5fEXMn74LmSeXFWFl/JJXBWJmEexw7+XdCCSHrEMtNnhV9Y83ul4Fu/IfcC/XaEa/Vmw6zhTfa21pjxgr10kQbIViznEhaGyEtHVEqNuXxxFkaTgKiWXzmVFN3g/kYdqViKKuC7h2Eoxs3jP8ZFFy/klHq9SZsNE0o52ft+zP2zPQSIoITjua0WqMpRHxGq+INJESVs6rwRCu4HrQ507kYRnKRnDi1vfGJBtfPL9JQvXRxEX1axm7VyL7P6XndN+n5UdMZ6oSw84ZzpVHN8vZd/w5qzpARYipWk6wkpcGkQWoUG/1Kiyn/9NAkZKDUqCKU3QkoUVxszFHSCbSQ08NCOVXIJBoq0VAxx95R5GIhNwi97468Y6joUnlO8FInSgx/8tawGs50P6iPTF0YqADl8CP/3vAxCL7jZwoIYHi3oBd0Mq4QDP8c83e+dsIRtx/oN3JUj0rof0p4BnO78pKHQRsTiGPR5AbeIbcxS0gZ0lzOuCoDnsMvGfwY/gEqZOITAAAAAAAAAwAIAAIAJAAB//8AA3jajVV9bBtnGX+e13fns8+x78v2+ePO9l3iS3IlSfNVRzXziYlurOoHgop2wmoFKqWDqfNAGgGGwh9QIRCDiVVCZVskKm1SxdYua+WFsWRVkDomLevItAhaklSoRdPMghQipNUx7+ukWic2idP59zzP796zX/+ejxcIHAPgjvEAAQjCrvNCsI6RFwkCzzEnAGGBp87FQICkQ0HGXURIifu+Z3h75bXynmZ5r7xe3iM3y1ApN8vss31gSCkoXQWlcIyDW/nA7C2fhw8gz80CwTB5JvAq9xaIoMCR81G+Tn7shzEcCgFC+J3QNDkDEnnFj+SVGWVeWVLeV3hlGhNAyCtTIr4DdXLmwoB4QiTiy+TXoMK/cD8YnrxeXWvIzfVqY61B91GWy3Rv2wewEBAExy66Hzr0t3YJ+VQqL+Cxtmuk8zz31ka6mMsV8campXsxqCqz3ONQIiW/ct28YZFdcF9pFt6EP+Ni9oq5Duu4boa7wDVdq1i6J/ul7LPWS9YCLOCC+S7+w+w4aCFGFPUzB6DeWr7AnIhKd+9rT8cwFsvFSKxHi8VUzYzkuhgvg73fJnZP0ba7imauf4SR0uDQ6ODgyKjZL/HtWBziRJHnTCkT3/wyA2NGziBGj24Ycd3M9HUzPgrefo94Pa7ndbtmX731Uz9rIuSzpmkh0ZGhVQKwTEunFJXV9CWri/55y8qaRWTxfdlsprSDBOLFDOnrd0eL/f2SFOG0YkQsuqWSaVnmjlHL9WEec+5h94T7vDvj8q7v9gy7vjoScx9z33SX3VXK1cmKHzdzeBjJYziPBJHLZjlCOLNOxv2Elg9wOmft0+a1Je19jdNSY5dOtAusuqdBk5lOyQ1DGevfvKs1GlY9r2bIN9K08DZZmRZgkyW+LDND/XK7DpqNNteQGyf5Pu/ko3MnxT7D4x+V5zwD5Oan1bF+A+V/V9fm7oxqHwk/Ofjf1zyP1t3DtSrU0EFHGRpMxHXBKdjFkeHRoSHF2XIQt558zBLy1JGNP8inrXTa2vgTw3tGGL6Bd+HYG7l0Oje8i+HG61YmnTut4mGydCuR1FTDULVk4N2kpiWb28gCs3fyQOAHrSXuLHcTLOiFlYuf6/16LxFJnTxH64VHvh95nqAtWgaj5Ex/MpMxkrYVTtjdoWq4jl+d6i5EEtT6ebugWxCR9CAAYDIXyk8gxhAxva2rMCGjXMefTXm9E0Ydt/2ItmetQcdEtUbHRZklqlJhKfk7vdcUdWzsk8XdPrD7XOILu891fv7+g1NRURVLpUOw+1xki3oJelvvvZDX3enWf6DYujnliJ2pUvs6BFW8La0zwpqfyTs6NJi8nQNtuOjYQlxPDA2OcuQhJukfH195+Mr4+JVvXT3Vjh9afOLU4uKpJxa5mx88yJR85vL48iPfWfruZfyLQcNblyevXp18+to1qu0vqbblwARIkMR7/ZKa4BJ6MhF4DV+T3iZ/5a8F35aEbwSPK+QoOcodF4+HH+j4pnJU+1pSjBcCsUIoIIWCkQIdFrNTsVSlbaPJtvU74iPnAGUYgCN0TNfJSd9QC4JPlwk+XXNCmBHmhWVhVeCFOl6fMnp/d1v3Knpeo1mtecxS3VkfbB+gCkpbCv4eEq010FtrL8p6VE9Ot66D1ro+1WEpVqn0oZKsnu/+8kFfSuhypqIzUOqtdV+LWRVJpyCGKQQZUP4931SlSlCXVPqQQkJXknfpDDQ9prMVc75KnXA4ItM3KZBALFdGD7yPXodQB8eGkWEYGoTgnfkqbzQuzW38E9W5S6gdWJmcXGEffH52YxWVmVlUNlZffepvS0/+ZnmJTvOzdJrfH3gEPIz7+vejuC20L/yAOq7+RD0lPKkFszYreCl32cnlbMfOZuLT5Dkw0PdD7alqZ7wutmJf997O7u6uTtuTonpECodEPtiBGuhROdzZtRM8IVyRC1wwvjNj76TTMxwLrgZJMP0p0POdMWe/M+H8wpl0Vh3BSW1r/nxzwm2eoTeq9Nzaw9JTaTTYKUr7grWGoibHUBkb+7+m0drceYHc/UXaFkirJ9M5jPToeUFJD1NdD7XTrmyl/YKmRxNqtp3dGtYwzjqj3Sv0kCwynYNK4eNHFyFnfvvZ3T9MaeGo5gyndpyewW+zXmk+aKVTuddPMwx8ZeFXB46mtVRQc9IHz24Ms95JqkqSvMza5r+rXSqdAAAAAQAAAAbwpGly3DZfDzz1CAkIAAAAAACjJVFhAAAAAN69Uf//B/qQBPsIKwAAAAkAAQAAAAAAAHjaY2BkYGBb+XcmAwPL2f/s/6NYfjMARVAAMwChwAZ6eNqtmXtU1VUWx/f+oWmoEISoMfQYQ0mjckozuJVm74dpPgBdTo1aUuRk+SwHocymVq4CK8FiUNNxKrLJxDEBy5KyRVJZUqu0h8+aKZ20nMqyO5997v1dr5dY9ke/79r3/Pj9fuecffbZz0ObJpkgXG2a7Fe/1Hipk53Qz7rNG6NZsl1KtbfUapPsll28qZb18r40aLK8J5/r8dqk/WWs3CiP6vHygSRJrhRLleTJQimRQnpUSz53XeUMKZCVUJ6skYdlmBwnGTJExkmzd77s0AAji9ZLqWTRYxY9PpAiGSFrpUZehpvOcquU8a6Et2/LPBktOdKfWR+TPfqYF9BH+SYJFDO+zTSMkQ6jmn4h1IZho/kYHcZPOhQu/iIP622OaycWrdMLmScZXicy0lh5FBolz0tv6Sf/kG2aqT3kfFYzSXbrl6zzAVkBL8NYWTH9jKcCKFnKgvtY/xY9pBmM8wScj0Py7aTQGy4Jcrz8iCR7y2eMlcQajPKQXggFDsMcajXAnAHN9kRXaK3m6GakN5I51yCZZtnjBYKH5G5Gf4z5sti9BJ2mI3SchC7blyLGtK+LWafRrOAur4E5Sx1V8fchZi9xVMLIPp2B3IwKkFoe/YxsnIfZEaNhSNEILhwVs8JRyGuVpkmFvCMzg7s0mfsE8bTIJ/uVp5HVAin10hUWvXQv3X5D5F9axFv72l2t3bd+eRP8G5AYpufY7x4SBzwdKC+ySo/1LdRE+D6WXeEx+1XHO09v1pvlOXTDZORLzpdSSFJFESpEdwvlAuRcF0Vr6VGDZr2MrHx5loTl6cs0JM+7IrL0KQN9tz39wM2fjMYNkUlYpT33iffoV0Duh/uOfNdB0rz26EedtpcBwZ9Yz8Dg/6RXcLPsd5Z6IzM2OyvNRxpmo4/Ax3j0pgEexjFDugR4O07GsmsPap3kahu5VEfKg7LSS0RTBspwuVIvgfdG+M5lDy+RqZrJXRk01WlyMVjj9LhauiP/JJkupzOLcWDe4krJC/4od0gmmM4XXeEoxEUxXJzu+MiX06QNsL3LRbtT4bcU2c1Er0bRpvBXNpghZ8tJ9C+DzJMsg//prPMauVROAVcx+jK5R06V2fR6iN7mT9biEWrk7OBedmwGPQqZuQIL7yMFXl4LpDrKQqsf8AJx98gzuhHdrtLOskQW6XS9gt0t0MnsVY2sw2vMwf5+J9dyv18OyifypLwmz8pGWcQuz+Hty/KdjNbpfP9YcE9wD99tRF5G7zj4I0/Q7Khx57gxbcTIeIxRxbuD8qw3SOfqDXqqbtAN8qOHUelWLYe26hKoUbfohzoez/atFutwPVfbazvtKfN1n+z2rtRN+o120p6axM4etr9GL85TL06f1KVarRP1Op5V6li9Ad3LcJ90kGPcl8fBh12lSN5sy654YNczeMqvpRz6mq+qsAUAJ+anQ8/LdbY2w/lT2sj36exD70jr3/8GF7xXarwaVylYeby8iYTK0fx1Wq/fOz6ds+A+vD59Q++NrNV/Fl5ri7ZKhxo5GRgdE5JNpI29OoblE271BPY3qvVli/a+79oa7N3et5fbXfuCvuCe/4xW29/fwKtdrMet5RmZ5v6egI3eI4ulEk8Ced3YbfRC/iRXI48t6EYnNGAJkhgjJ0tb9qERNLMbs3lrs1RKpf5HD+gB7LtQV+m3ukN7eOOQ2vPYzUDpoZ/xZIfu1VcYcQNSqGKuD8gb3pImvUWnwGGT1MNjAF1+AA1Mkr1oez3YII/jP+7TMeAlUK+P66eHpR2RgmlKVVgrbLWXgTz5Rj7S79mvt3hk/hS/CQ8LtEIb9E1dhx98Dc1do72xjK76R704rkjecP0X6lr9u67X1aC3Q6ZDMIIGJBD992FcxNdQJH7+WoqOHb9Eu/BKFjP86PBrKTZyRNM4l3eEyHiwOVrpo2dqihyA8IX45xT86AxHhWAs/Y2GoNmn4Vst3l0Ez4yFPszV0Xq5vgwud5jurMg00dfGGCv6tW2r1nYUK/xFKoeeiLLQ1ijWco9iwS0s9mitWbRPbYFdvtcMW3mL1vemR2kj3qGV1vcWR2sj8sSrkHV+4+5poTci+9oaJWKlYW8a3v9p4UgwjdjtYBGHaiKPqLJOF2HDk9G3eN3rpeBp1ulk3ahTwHLp47zCXl0Xuwu+1PHkLzjpxRHpK2W17+eiifF6k8vN8ZK9NHh4SH7QTi4XKXe5SmfyoGT0bSjZRxvIsuhU3mY5si+qyY/tSYmswlLvYNoS6pHOWNMOl93V4QU789QyuwDWlUq/lS6zayB3modntXw5gJWdz1eWKS922EI20oDOzZMsaprP5UYqivYgHn7aY6/tQDxzYbl6ZiQP9HNOm9n3AYtlLroS6mvv4uHAss1Y3xPyMbVHZKBGvh/ws/tqEMpp75PPHcf+KGbxmUf4H/MtBdRwvVwGdgt3Vs8NdhG+QP4KikC1LOXbEcSjCbKWXNIy5DqqyiQk1zksvWy+GEyUKZPJDtVIaCu/D4G3qbMMm+DO6sEX2Q+rCQfy1x4qs7myHA2rgaqZdSaz2grWyJ/J7Ercm/gwxkbunqaaTAYTNUt7gSz5gmio5EZUbXrIS/ASqLcGuCrwLrnL60dEqec3QJyqt1jgvqhwCKDHCXq2XqP52lcH8HeA6o9faiCr3S7EdnI0QO9m2mxgc2TEdXNjhUb4/PBotlbrQz5fq5vdnKfYaK4n9aBF01DL2nfTL6DP6Im63hPmq4fPTEZvb/3QqmZGDMW3W3R12IB68tdZOkR7aBc9T+PYiU1IIYcI0De0SjT4MrJZgcrkD8Rq2+u57MNCMICKYC5R2XYupCtTkfUaKpH1rma/G62pd3c19KuWH9CdTP7Oxs7nk5ef5/xnklVceMDTiCvW3olFplNR2EwnsLtGJ5LfD5Dr6ZfCSq13MWPWIOWA18nrJAoyGTdXbnKWmyHnYKGlLnJ1Ie+3ijweO8rFvq2Cexi/2xFYFGuLrzLaFYl33aknCsOwL7rKSWThvhWZ9ZkNEPlcD5tnPXKw+Y18i7ibjOt0rMInG8ljrClYxnGsyKx6KH4w3tlripMTfJFnP6VbvVSyrvn6vp4R3BfXyN38uGzy8tfQr9XowlaeXKLv8buI77dqbVx2cJ++Sq8zge3xxzoz7C18HxbyY9VW6begX8pEFuI3D1e1R5JlKOZBzPv4FH1mYNQVrfDJP0OIPkuIppXOV2ZFPFH0OUMs+ecOsecP0XQcOmPk18iWsRiZl/LPKYxG0L8/z0pZ69gYRF3BtGCaRuGIDODBGMT08zrpLnZpvqN4jSlHQFkUrE8laAg2uNgUDQlOAWnY2JGQ4FfBkWAWSAu2M94dj/CiJVrtxs11dfnUo63xaGv5NXNHwazOavckbLQfckAvo8b2wih00T0TD5zipItI3LkB70JvIhJoBNaOA9aTjAbvlhnFjz9mwMvEKyxAV/3LzhR74N+yZbedCVDPPqk7wQr8ZA7I1Cb9dxjmYa/QnfjTbCoE+6qrlxAex7Q0h/ojA020UwRDqaxWxY7exktZ9LoHqkbbuuupTvrLZDZYJiPhqCtRyCLWHno9z7sK/irkXTo+Z5u8T/WdpKl44y6uOr+JTPxH7SKbZR+ZUrJepVdrP+2uHeRjZ+Vx8q78jN8+C3/dB8ThyzPx4Tl49ADUg7c5jHU1+n2AnvlyiMz8ZKLcEPx8F57Zkz72JEopS8mr7tN5eid9x1AXvuSdQG7v17X+lS2d8FsnEvHTyXVOJDvJMiCblXJh5KsUqNg8KJnvZSDJ+aASLPdtZDAj7kH2IU0X8VV3l2UZKnSpl+p1poLIk63UgttdVdGELnwEn79VFRFdq4fzytj6u9Ws3s/UY1q/Ho+ty1tk1n4mHlttCHHvJX4toj9BvMtH2/fIYO1GzinkmTvRvpHSj99Z7Ghi5JQ8y+niCnTpRr4fxZ7MYg/6M3Y7d/64gt5z0Y7zNJEquI+OB3FkCkO8s3QqGEt2HJBPyUM3STPPU9CdFB2ug532XK7HU60f0NsdztFBpln6FRrW5PKHHmhfX/bU4mIxUSHGyzBSCB1DiPVs2hZEP7eMfS3W0QtfnuhikWUQw2kTuTMfXu1Q507sfN9ucZjIrbkhyCvyCvuL7bJ2s9UpfD+J3CTP5doWxSxqWRQIVbcz9XX9TE931h9grjOkRItDp+g6QwvwpTNAiWYQsUpcVJkq27nPIXs4AUlk6TZQBL50CEiKbtB/6Yv0ukmXE7VrmXkn+c2dcqycJYnUOd9T4xzA47xLdrYJfKS7dQtR/0N+V3nJZJcHY/U2oivoTeRdipKwyn8jFVds61dlZ6IbUIux/NavNC/Doi+QLjpEriF36SWXIIV79Ttt0O8ilVysDbQyt1agfddj74vkOnxGvlq2t1rGY0vH4jkSaBPYiSr2th2ZUAfeFLrdsdOjVdLHSXk7uWcbvEgSfiSZmqAMDzZRDpAPNId9Vh3xdSttuU5wJ1uiS+z8004woS3QD1rmMFe/0G+R+SSdJE/JTyAfmXSTtCOo3J0xhX5jPIjLHDu2PJ1rcSoXXfPadTcz2UljHHidHX9Tl+ir+qz3e/RkeegX3zsE2qiV+ol+4mkIuoBMd70udXWsne62PNfcQLwo16/xmu7cWBaRC1ZgP9OoO7sRkf4JXSc95WLqnXno7BXY0xvkeN3IljqzH10YexicJlGhnctdN57dLo/IV+5/IgWyQF9h/MV6gdajwxPx64/KIOqqa5293k52ni+3ajo18v3MOEI+JiOeT9/vgtvkIG8uYgf3E/VHY20peKwiLDxF+hIB58C9nQxa3XouPsSQCq10sePcYGPEk690/tq/fJ87yevlbOEdKvTaYDDs8we5LD4hjES4TGblr0Y8un+SuoQ3rUUO88z+3sWexPqefLz+DZnu10K9jd1b7npS6FGHnqoXSCP+IuH/01zLoQAAeNrtwqENwCAQAMAvdCcEW7EGazAjuqmpwiCaIC53EVE+/Q/X3JHGSm6vuwIAAAAAAACc4AFuxsCtAAAAAAEAAA60ADkAAgAAAAAAAgAQAC8AWQAAA+oKwwAAAAB42mNgYGBkgAANIGZKyclLh7L1iiHsMBDbsSgxSUcBSOaByFwg6ZxfUAIkK4tydBTci1KzdRQ8UpOKdBR8EkvySFMNAAhIISV42u1azW/jxhWnLe9Xsl4EjRtsGyedQ5G1F6y9mwT58KJAuRJtKStLKiWv41NAkSOLuzRJkNQKvvfQUw8F2kNP7TFAUbSHHlqgLfoXFGiA3gK0x16K/gn9vTdDitLaRrpAiwRwHJFvZt68j9/7GJKJYRg7y380DKOGn7H8TboyvWS8xiOil41byz/UdM343vJPNb1S4bli3F7+m6avGuvL/9L0NSMqea4b92q3NX3DWL+yoenVW1evNKCR/1laffUjTS8ZL68danrZuLb2I03XDLH2E02vVHiuGDfXfqvpq8attT9r+prxfslz3bj96vc1fQM8f9H06rXa2ueQvLRSg66br/+d6SugX3n930xfpfl1g+lrNL9+k+nrTK8zfQOGvll7SdMKQ0UrDBWtMFT0SoVHYahohaGiFYaKVhgqWmGo6NVbt9dNpl+q2P8y2Xa3wfTNyvwtou8OmH6FbLvrM/0q6K/dTZleq/B/nXFQ9GuV+W/w3h8w/TrrUjLfqPB8q0J/m/l/zPRdpn/O9HeY/hXR1yv2X6/oulmZv1n48qkhjLeNe8Z94wNQA2NsSNz3jdiI8MuNUyPhmTpGKWi6upgPmGMLK5YR4k8YDuaOsT83Mh5J3CW4n+HqM+cq/poYDTErjSlmuiw9gt5CTxvSTyF7AjkCcmPIDAwPtAc6wVpa6hGl9feMd0C9VY7eN0y2wYWEBLwCel3oIRme8VTzfoTRGLO0OoGNWekT4RCwH+G59owYC2E8xHiIFZp1GYl5H5WcWHsqWMsEqx77S6MRZE+xN+WZCbh8Rk5gvohHCzYROgHvixjbB7xfMoc0TqCTkPb5KrRFBa/g+QwzhF9SRnDmB63nsCLAzgwo1LWdgbalM+ePy9ZRLvism6x/yn6OXiiPKF+OoS9kSYv7ds61ZgO8AXsVl1huGo+ZKyt9fA8aPjTeXZCiZPSMPmQM/s+V8BL/Lqvhq1INTcwrq0jaI17NsSY5WxczkCyZQG7CepUFI9aQM6JH7LXgujllL5VVeYl0wU1zMceb8KB8kxxNn/kSHRGTKzJiPQn7pPZ6WorUY5dlJ2z1CbhyXqNdQ7ajQHgRrVzvULFLn5sZlT6Y5XgWrefRSXjsY4+HsakjRxWi9JqlnkUPAo7SlHHyOJfPwmyqPQ04y0PO56L2FrGnPSFTG+DfnMues6UrG14U22pukqRjzKWcjTlHziuz8SwPCu3P2/WgkgPkifIlZ31Ft0o5n085fyifI65h91xPVe65c1mlajHWV+WVoqkrJLo3kLVFNAs5xEkd6KIcVX000pGZSS8qJNAop9ytqNcEGuctfr4o+jb5ELJ30xLl+aw2OTIu077Og+d7zGIlbHCvJT93jG38Se6RpOMpdxLJUXUxRwgdg6NY29YyP1noW5u6emfdIisRK6z5b06GL9iJxfqCjHYhQ7xRZvMTzKk4FVkj+RQLdQefZfdFp0uRleefMBS5Xlk5WeXkVvFWWSC1rmPO5UjH3WSfU935Ve+hzuAy/irORR6rvEr004HSEEOq6vRRmSlu5YRd7Gf/g1iUCLnsO+EW6F7v61r1IP1E14g7d14FfAplnJvaxvNjC7o/f8Yi2psVjHw+ZcK5PvO8jxfI4+4b8L6C++zuZi50twL7xd2EmuqnVb8Lu9K5Zy3lw+wkKmJocr+PWcuoHMtKhlDfUhHKIG12wiqrh2yL1CfVpIxltZeoGG7riGdcJWFpQ1HX87n0xVGtnvDKy+pJM5/TMySmjOPJC8axOA3o+SzSyMiKBT5fSecMlyfg8CpnR35BP1ad32cPihNvZ66Lu5AYc8c5+4lXPZkXp8wMn3F5TpzVU+Z3ZdwrVKyG2u+zz1z3nIimpfcZZ2nE0lUVqZO3eqK/aAYU51vTsHm1a+xidIjT0uGZFuYEuqiDlccYNTDbwMwdcPT1+h2O1CGfQ03wHfAZp2Q4uHYwPuIet8vncIdHj8DfgSzaaxsfsw4b0vrM6bDsfcy2cbc1H+2oY+YAY6L3uAsqfR3sUs/vLX0mKksHmBelh/NWtVhjYdk+Rg7kN/WqBdktlkf2k/5dpjulnbvaUosxIskksw6L2jyi2QPce+Drs36LfVbWdtiHXawrX2y2gDRvaV8VH+HzWK9QjMi+Nv5mXlmMQZOtmeFXx70Hy0n+HlYHfEJ0sbPBnvYZPVtjRt62eTTzSkWqzt4QqoRBA/Q+fnsldg5flS1ORdo8doe8PuNS/ln6WmfkujxS0ajzaMCxolVTx9JhPxa1HnIm2sxlscf9MkN2OXuV9UV2Kh3diiVKH8W2akuR1eKCGlFSivUDHenncSHULcaE7OqXms+TjNr8VLx97/4HYjCWYj+O4vw0kaIep0mcunkQR1vCCkPhBMfjPBOOzGT6TPpbYnW1KYepnIpuIqMB7Wm7p/EkF2F8HHjCi5PTlPYIEn/vHfEW3d43heOGyVg03ciLvaeY/SgeR6I58TPSNBgHmQirckZxKh4GwzDw3FBojeCJoVRk8ST1JG6jfOqmUkwiX6YiJz9aA9EOPBll8oHIpBTyZCh9X/oiVLPCl5mXBgk5yDp8mbtBmG3VITOAlI7S44o8dX154qZPRTw6HyNHHk9CNy3WdqpiNvYDL43Jys3HMs1I43tbH76rWcDR6+8PmjFc8MUjmeehTMsdIpskSRjA8FEc5VviKJ6IE/dUTOBCTmDRtMhj4aXSzaUp/CBLAKAp3MgXSRpg1QOLxN3NRCLTkyDPIW54ykAVcORYAKppQYxIg0l3hrM0J0ljf+LlpqA0wF6T9hQKgkhMx4E3rlg2hdIg8sKJTzlTWB9H4anYCDZVWCrskHCRtSqKQXQsUpnlaeAR9jMFtL2U9YAR2AigJZcnFKg0gFY/nkZh7Prz6LkKKgQM7sRQheskT5CFviQ3iWcsw2QeUVRGdKrZKSAQCHzGwTCAzVurq5QtozgM4ymZrKE2xdDNYGsclZlaBGFjnOfJzva2jLamwdMgkX7gbsXp8TaNtsH5ic7pTYSX0yIjw0jM2UV4VvH8VXO0ieMzgvlJDJ8IGvlMhigshnu+TAnKuUJdXe1RcDLOZvgNCCR2HacukPFNMUpRdMgeb+ymx/CZMAZWiCi2i3iIYosIFJcbRZFnX9wLMsjNstgLXMoPP/YmJ4iIq+o5CIHMBkmc81b0daf4bJMt8iUEBioOZ/KJaZCPabqSbqZON7K+WA4D5KnSTbJS1SuhgYuIPDTFSewHI7pLBiSZwKFszAUL0cMJFW9GkzpL4OE2HM8kmi8kUKw1SmeaqgoeKlXRaKTZiOk4PrnARyqDSRrBGMkC/BgdlW15Ir28SLBZHiP5/YALb0eluDuMn8lKw0cLpJJhe6jIklmm6KVs7MKroZyrXLfiaErqsxzJFCBEKF5V6BcBQPXWtEW/uzs4tBxbtPqi53Qftxp2Q9yx+hjfMcVha9DsHgwEOByrMzgS3V1hdY7Eo1anYQr7455j9/ui64jWfq/dsjHX6tTbB41WZ088xL5OF+dKC5UIoYOuIIVaVMvuk7B926k3MbQettqtwZEpdluDDsnchVBL9Cxn0KoftC1H9A6cXrdvQ30DYjutzq4DLfa+3RlsQSvmhP0YA9FvWu02q7IOYL3D9tW7vSOntdcciGa33bAx+dCGZdbDtq1Uwal622rtm6Jh7Vt7Nu/qQorDbNq6w6bNU9Bn4d/6oNXtkBv1bmfgYGjCS2dQbj1s9W1TWE6rT4DsOl2IJzixo8tCsK9jKykEtZiLCFhofNC3Z7Y0bKsNWX3aXGXeWsVTS8xvQPQ2EvGbxtA4XVrF+8QTjP/J70LFel+/vfjqO3ftZ7Xf1P5Q+xN+v6v9vvbLy+/cl9+5L79zfym+c6v/enj5rfur+a1bRe/ye/fl9+7L792X37sXu/nlN+/5b94FOpffvS+/e19+9/7SffdGbc7eMV0+J4rxP/idU869g8q5t0x+z1x5c+X+yqOVvZXv4vohuF10P3pWVz1rvPTrpV/UDO6hFvhT/n/CIOM/K7Hp03jaY2BmAIN/ygwhDIxAiAYAInoBewAAAHjajVRPUBNXGP/evsgu6BqkDFIpbJagIS4WJ07U1mB2w0YqaQsKalIzEuwwtiedBnrgUGg7nWkHKfbQznRgRo9Opwyb4NiE/oFje7InLz3ooT1766EX+nsvS4XW6bhffr/fe9/3ve+9fe9l12h0c4NvlC8csyuQV6Ws7u2KzQrdrUst1x9LOr18g24AK8ADIEBj4Bnfw8kAJwHhXZDxO/x78oAN4FdAeNbgWYNnDZ41eJK8Qox/x++XuwxMfW/1xa7YE+cAX6VNQOFf8DkyUfuKr2O+LkAPQ2/5Os/nyqeMoFOPPqMn4E1AwbstlQeGYlXZOJGQjcUtz+IqPIbzIl/CqpawqiWsagmregJmqLoI/yL8i/AvSv8iMVnKjPql/MZSOdjie9BwGniOX6QYSmR9vcQvlmPGulPgF1B6RfIdPgpekDwmeUjyjIzOyPZ12b4u20nZTvptwb3b2JAcFMzP8xGKwnOOD0od5mk6CB1CX+ib/KzUN/iA1Nfhb4VmkNcEHeRnZP8s+i70NfSFDvAzZdc46txAfwwxBfMJv4s1uFiTi00SngXgDvBIesbAM8ADgMtMxl1YP8zhDkbYqGEjYhPnNiwJO81PI9KH3D6wzRPyHRPISmCmBPYqgcoJHE8Cx5MglSfAIR6no4ANDAMFYBfq9GBcD9bVgxl6+BHqQi1TuUnN0JCvhjJHHdAOZa7cYdhOvXKPhoECcAOYVe6VdzUFnWbkidxeYAgYA2aA28AKoFGyFrF3K0klyYeUIR7A7Y6uJhIxqceO1/Sl9pruORALOu/xKLYpSrcBjiVHseQoXnWrZwAKrk6E1oEHwCNAbHgEmxHBZkTwghGMj8isOpn3BNgEOC5RBPV35uySow2gd1sV4e2Gpxu9bozpRm43vI/ATI4Q8WFgAVj3Y53yMnfKy9mJWp1YbS84KVtBsME7y0p9sIL9Za8GnST2fQhAUJnHbs5j3+bFp0QRf+Kg5F6/fROtm7Q1YgFYAep4FRaFRWDdsE6YCQvBcKK8A6d5C7YA+xw2D7sJm8PpNK9Y65YyFr8en4kvxG/HV+LrcfV7ZRxWUAp2A7W0EFHTPu2A06gEKE86+0vysuT3JNuS99sH8vrvef3nvP51Xv8yr2fz+pt5/Uxe783rFXbV3m/pv1n6LUu/aOnHLT1u6ccsPWrpzj6WY5dIp58kpyTHJHdKbmeXyjrV/8Auk6nhH8Ai98wPjT/MSoCVjY/Nigb5qNa7XJNTwnnfOGpeM3pqnkM16TJ/DKACXWDfksosu0f9RR1TbfUV9WX1iNqtRtSwaqjNWpPWqO3V9mgNmqbVaQFN0Uhrrmw+ti3CWTTXNQqpCwgOyHajIhgEJoVpCg2S9wLPKJmRFMt4G29T5mrI+3MkXGEN597ydoVTzGvKUGY01eqdsDIVdfO8d9LKePXDl7Mlxj7Poecpn1YYjWYrbFO4PmnzmvqzVWKs55P5Nl9zOTEmWwqw+fkctbyfbE02nd73yhn3GVTw2Xr6tFrbO1hJu/dVZiTrfdOe82Kisdmey2DnRkL5bFU5qRxPu1XlhJBcttowq5xMnxf+hlk39zSPQvC7VTKFyDwKiTwK/SuvQzkh8g4KqeV1yLyOHXmlPjPtlkxzK6dP5vTtzLm2M+eazLnm5/BajrktR31Mpswx1cf/yel4jpyDz8zZtpsTKet/HlalQfaw1D+dnginC+H0BFDw5t5/p9WbvRoKVamfPRShkMcPFa6+/Y7Q8YkKexiecL3+sBsqDU7/N+5Ni/Bg2C3RdHo0W5q2J9zyoD2YDo+7udWB8cPLO6b7bGu60uHxZxQbF8UOi7kGlp8RXhbhATHXsphrWcw1YA/IueStx7XUKJXrz9d0VdndgAtcaDNzqZbGG6flbT5ltn7QthYgdpd2WzlvTzjl6YAIHXGOOCKEf5kI7YU76IdaPzhltq2xu36oEe594RS1pt918SsW/cZz/orimbxSvCJV/oqTU4A4KCpScZLwDs4e+VU28H1W5JdZfJHFV5sXi7lJkqdanCJRb1LQ0/L/tKZQmRW3XwMq/vsRd8OiGlCuOMWQJRKn/ItTZAiiDIlF1nx/A3owhBoAAAA=');
  font-style: normal;
  font-weight: normal;
}
@font-face {
  font-family: 'LatoItalic CharseItalic45C35CB1';
  src: url('data:application/font-woff;base64,d09GRgABAAAAAC/sAA8AAAAAY4QAAAAAAAAAAAAAAAAAAAAAAAAAAAAAAABPUy8yAAABWAAAAFwAAABg2a6p5mNtYXAAAAG0AAAAdwAAAYwNTA7fY3Z0IAAAAiwAAAAsAAAALgbwGJlmcGdtAAACWAAAA5AAAAblclpyQGdhc3AAAAXoAAAADAAAAAwAEQAYZ2x5ZgAABfQAAB8CAAA9RFklU9BoZWFkAAAk+AAAADYAAAA2+6rxnWhoZWEAACUwAAAAIwAAACQPyA5UaG10eAAAJVQAAADkAAAEPLbAC+xrZXJuAAAmOAAAAiYAAATCDQwO6WxvY2EAAChgAAAAhgAAAizq+fnwbWF4cAAAKOgAAAAgAAAAIAIMB3NuYW1lAAApCAAABn8AABAgkFDZhnBvc3QAAC+IAAAAFQAAACD/bgB0cHJlcAAAL6AAAABLAAAAS6YHlRd42mNgZr7EOIGBlYGBtYJVhIGBUQJCM+9iKGH8wsHMxM/KxMTEwszEvICBYX0AQ4I3AxSUVAb4MDAyMPxmYvP6V8U4gX0b4yoFBobJIDnmr6wzgZQCAxMAxJcQCnjatdA5DkEBAITh7wWdIyhQqIReY4kInSDRaOz7vnfu6iDPizu8mUz+biYZBBJRSEsGn4gjNSkZWTl5BUUlZRVVdQ1NLW0dXT19A0NjE1MzcwtLK2sbWzt7B0cnZxdXN3cPTy/vMIxWYmwPv3H5/1Ns+gFbvnjnAHjaY2CAg80M3UAMIntYZzIwsO5i/srA8G8l68r/H1h3sTD///RvCgDc5A6eeNqVVNty20YM5epmSU5zsSU5Md0G7EZuai5Z9xJHD5pMRrSkSZ7kTjtDpi9LX/IdfebXgHY/IJ/WgxUppa37EI9IA9izwB7gLNkzdM1kP2r2VulNFrFCgPjTilvHH7g1/yMNdOAXKfFqlQb8NvOJJ2JNsoy4N8+v+aW4vTnxqRingvi0SukjFUVO3F+lFhGStb5YZ2KdWd9mWeazF2ZZVRvFG4Z39Iw7eDx5Eu4kFynvJOGtp7zEznh0cwRc02CNULIxv2I1v7TnEbfqmBfqstMaW5oXOhcyrrbny/mYfHCoK3JzrPNz7G0bVpbAJ3kvKzD0LOO+eL/C68OLuCMFuDGeVWcpe7DLPl6sRpqQDPmBaI1nRUGoze2TQLPKa9uv9uNxfoZ6S1RZWv7zcsul9Lx9fc4qYe/NrVIKpSLeMR5Z5Lrb3VXerLBlpxFG3DUI7lpKUMZKbvwuUk1TuJr3bo78IMDJe4a7IXdPIu4boiVta+l8oqn4Pf130Jdtu8YDM+6fsBqeRvzA0CvkjfgrxJtrLJpdbxPTG/3lyd/5Gz0pH6ghKj40NEX2TXL0IJ9E/MjEB9OIH9+zCuZXQDwxZcMbjSmmpRNDY/yuKJZ6qfNLVnp2+1ip4QAF9jCWEZqOn1tlFd4UsSaaFsiyv12l2K0Tt5FNhcRWJv32Ir1rUov8u+Zx6zCbzTDJboKRObBeWG4nGI8VXa0V3UzsteZWkl9j3s0k92Fb0RJgOeri5ugFWqiRZyEz6SYuF1KsU2mnUThWetYWMche7EN2CBfZm3hDtb4Osm1GjGQgdAiR9nFFR0/BcujC3NUzrC30UvJLl0eOfVNkse6N91sa0xQ3eq2VuiHb5nXG8N45har5lb6sFFH1U4ssDqpiSd1QKx8QEKh7/tRoioX5ApdnmsVlTw0g1meb8Orz8OE/0fdifJQcrnWAy4e578f8ELM/+p/416b01GCfH8H+xvAT/NOG98J7z3VseD8scHYRBjj+F4NRxdwD9MVGTXX7ISRcN4qh93W2wJRdfAG+XHXLLxOaHFEu71Tjsn429CCrDkJG9MDPYX4r3Gu6Y6Eb6Ipvde4Nw+fCcI4e0AJfrZrUd4YHmwQvxeGnsL531jNYJ64xcA7hhIaHG7QRx6EjZwk6dpZAfzA82kBPxXHQH50l0J+cJdCfDR9soL+I46CvnCXQM2cJ9LXBa2L49frL9TcbhOYeAAEAAgARAAf//wAPeNqdewl0XNWZ5r3vvqVUVap93xeptJRKKpWW0q6SbNmWZLTYxrK8YhtjY2yD2Qw2i20wS4CwE0wgTBJoIExiliYhBAfok5NOT9Lp6SY56U56lk6f7uTMZDjANOQMtsrz//e9V1VavCTn2HpV7/7/fe/+91++//9vEZFkCGFnpJOknnSRPlIgxYKnMDjQ39fb053vyKTrahMxp0MWjUp6/LVtUxsKywgVCI0QJlCB0RyhokDFLCFEYESgJEVEIhlECT9VVcmE1BBZNkWJwaDgZ0UxK7Gq4Phr+2CqoaWnkkkVkasITLDUpKWJrErMECyM/VlzKIqBkGRpLrzEq2ZnX+tKOwdYWy4iuF0W0UqTdc20o31A7GhPJRMWIZmoc7Z3asPwLUXj9nge/n/h714+2Ty4e7QhkunMJkX7YaNAI5mOTGS0u6GrPmTym3cOZD31Ybs9XO/JDhS/zn5+NpdjO88+J97kSYXtycKmrvxUbzpV6716u9MsRlvqU81ddW19Do/Dc/ZMS8EeafB66yP2QfGFL3Z3Sk0E10WeP/eJIMPeVZM4uaNgISQScjngW7UiS/p+BYGSwipFSinsgwBSgiUz5mAxUdsHP4wRlBHKq0TgZjEWLCTmjTEQM8hNp8FLXORyo8zClOQAyztZ+4BQllGzIMgrZIvNZb6JMkmRV/zIGc8EA80JpzPRHAhm4k7p5NxfZS5fv7m9ffP6yzPCwBe/hFGXi48iVUZd66/ZM8JPpa8QI3GTJwsOk4kQk9vktlvhjlEWZX29flcVKASN4CvjuiUmMlg5gcWMv/Z7IKjVCPgAp0mqNPCxRsC/uKhgIQ10sMAICICpVHAVUNFICoWJ5ESlljQRKBYKWtFPnfHyR/p4TUKJhgOeWvoz/ZP0leL/+Go0kYh+lcbLn9R1dp/7WPx76SUyTCZotuCiZHRlLttQl4y7HNUmMkyHDbjSCCxksJcyunq8ORWSZCZEwBDg3VgOdgdfTYFXtkdhH0X4IlFRNEfBEktfRDAeVWD9lz4N0WaR8LMkOSQ+CapQ79KTKKrucPMrTWGtmMItxZRgYfji3LIoyah6jIgSTpQqzYGXuDKrbgHqXYhaKUq/rpmh1bpdHi8doPkB2gu3FSfqZAsnaBbAuIU8t3GBuiKgtp15GBF+seL6NRm6S1LEsCL7Gvoa2tb0xlpydLih0yI6nIdsm1Z+9IQ76nObr9j678fW3Lejs2PL7avqaruvfqJ4MNm/rnXbyyuKb95wvfRS08TeASZLTkrj4a5MKLVsU3v3LYPF3cMPrXR4bvjvVxQ/lMwuy+GZq1o3HZ+efPCmzbHho4NrHt07cOaHXTN90fUr6CsDb3ILzhU/oTXkD8RHthVkr1sUBF3jHdWUcitHcVBqplzV9y0eseJIIaje5AqcLA3iRTPlfNnHKXUpLiJQ5dxQZ6Q5avO3rshEq2ONdYq5fehIy7Cnri2S2b5tYypstplTHSONIzBX5twntA7e1UnWFmSbRRZL72opv42DxgTtPSvuuvFuwbv0+zHt/eY7mAz4iGAggz4jw33GgcUOhJ47de5F1iy9CnEhU5CrlAr5mVG8HfAAO3+2ER/WDjxpAZ/mtdA0pag8W2w9wVHhF5b22Kg/lpD+OhJHe8W1PsB+DWutI08XjDWJgA9XLOLsNTB7gHCnWQP2ZInOW72oGaAPvQpBX5qaN67v4pLjbr6X8cqh8+zoUiJzXkyEV15MpqxqkZAFcve5T5gTfFct6SbvFCyd7U2NNYloGPFDyT+3EAryWBSwVW9DuLMRxbKDUTQhZJZmq4juYtmlyMFC50XpJUlEcel8ouZGFmGA/IBUGf/nC+7u+PjMzq4VB6caW1bNTPYbaw+ZWMfqmdHWbdNda3rrqn1G66J45w2313sbx3b1rrt5ZrC3kH7mL7JjQwOrNvVPbIzURDxnvrZU/Dv3ASHiszzWe8h7BbPVUm02VcmSQEqRPuykEMYigHMogaUJ6HJNUYyDZlKK9ToRRLz2MiUSWVUiDJH1FUQ8InYAGRUJFxfQg3bhJQ5ybq6cD2kFkoP3bVuaQXPTcfAndSzOuGm10ThrpnXgmsVnH/GHpIm5t1+oqvU+Jrx3ujhA//fdskWyhKv9Lrq1+A1HUDp59rAwHRhOpZYF4DmMbAe57AK5uEiUNJLvFzxuNyGN9YmYO+qO+Dxw38moQZdRk5lC9AAZKaAeIrcbSdI0j6MjtB2Zci8qayJr1HgIKAnh+LGCu8wB3lUKFtouSEyphp80JrzGZS6TNmdcd7oRytXLROO5AQF1r7ZN/ZCm21+nL1/39T252rFrx44dX3nPB7f+bJAGJm+Zqj96rPjH303fOl1/2/GPpJOZtYdGCzfuWO0NP3rdzhdvGRYeLkqNEwdGth28O33ZvqHduznWANlJ/SA7M/GTQwWjx+W0Vyma79rGfZf6poRDR8Y0QVWokw9ugX1pAV4btxLVN1UMwU7x6K2RMFIGji5BFpNxvnqlvVlIxhkuW+o/+NfF//ONov11+tHdv3xi6v387ie2FH/+IM3d8uMvT7LW7xU//NXN0smN3/zXB/d959ahM09tevUzHidRH4ZgTVXk7oK5ygBIWET/W7YS7bXU3EAkHJLw1ZnLiDiIA6i/QFQmZ8zKMXEKkW9HJYmABpQEMQk4n4AXHRTCcpQ4SzrjYvPcQ4OC3z33v1affp21SKQoPD33FLwpf2dpBD6ZyOsFi8lYfuuS1/SVbRVgaNmsSzEC7i5l0TroTarjFzJmUN4MYRJMAr7wT7FlJy6vjcWdbeKTp6fnRqZOv/7upPCDyXeFL89dD+j+duEueOoxkNYfYI2MTBdkXFtF/OXqxddTRgSYdujaxBGBhtVLA3jREAG8Qxvtf/fUuzC/pgMyKAdJkK8VzNFwKOh2mE1GQ1kHvEzgWSMGHYHmYD1g/Uw1e10HAhoRLpagPIR2ppq57iZ9S1OkIXmI4RD3AyKMiIIIw0xoBysA+QKJrOHVCPUC5ER0ATIEkErlNE3UIU5FmeYAubJ22SQ5fEKbJex/4LUX7hKqpLkPAy2BZnvxJdC74y++fr8/bKCb6H+469yNdeyEt+qL3WLS1ew/e0c6ze72NbvO/Fo6WeU9e4Tb/PXwSleDbCwkSB4ruKxWkHDQGnDY4E61BBuj6FICm5ColvDIkDOUPcH8iEKojDGAg/IyR8kP1ONTO+YR8fwxqQEjiaP9chKVLDlC8ICq4wOvQA8Mv3OKPnD9y/s7xx76uxM3jv3Xy49vaE4s3zMiBOb+XTrZeeWD6w+evu8y4Q9zL7dvOba6Z/NQsrTey2G9Pnjg7woev58Qf9KfCAXgjtdpxxWXokPKokUHGVI97rIVKkmldWs2J2kLr9GoKRCJVPX1JcYFEbVFpYW7DGVRwcHTIjQtxkMCT0oxsHZoswNeYbodXpRPT4MqhKiADgFwoc20JM5Ukt48BtK89fqX9ne07/jSTMxNO/6i1V38tDpR27L8e5cfn83cf78wO/eSdDI7e+fEzFOH1ro8qbkf1Qui3yV8e+432ZlDK/ffwG3NfO5j9kvAfP3kxwVLb3d9KhkPBRBfl3xXWz+4kgjsPmR2gMpABDmAC/DGWZCqBto46tNgskMoob7W87Ni1MatSZUZ3QIiv55L4kHr5OJTefGioT8tNVRTx4islXrqIH9E4KcppNzBgaDHy75mclnsqd51g4UrR2qyE7v27JrIrrjrnRuP/s3QsMFncTYtv3J85NrLGrMTO6/eOZEt3PKf9x14rVv8gcWabEjWj2zuaF/ZVteQG9szdtVb903tWj9rsmTymaaJ/cP50VxtKju2b3LDN24bWzcK7w4WLJ4EXVbIczxnUogWKEqezY16x3i5B6PE/HTQKSImBpmoQQtdmaDpZxTzhQ4Rh+BfErnRy3J9JbwcUouaSIRGnZAnHiVCotJJmv6pES8vnnQVZ59959nijFM6+dwZUTz7HNcZiAXKB7COJvKVgrkpnUzEo05bBZL11fmNBhFAQoSHUlMUH2Nm5Wg3b5yRdhy3slK08yw1nsZqFh8QMTGA1wBPLECmB5sPLpqBiwYizTFz3+sE7+zxoldGB63d0L/SpIZaafLYY/4Iewa9GDW6TfTbhhpf2h8R35RkwWg30seVOt9jc2+98ldMEpRqpdjysnTS7zprtNQ7Pd5YX4B9bg/h90BPLNbDv4EDn7SlXK6U7czr6MOy5z5lr8B6/CRNPi/YgoGaeCAdTHvdpipBxQgJWHXaD0lOTBIYhmnGImXDcEURNCD0omUXxpOxC7Cgl+d85YxTR8QXYbMuYiv0LOTASEggLxNA8miKCGu4tSbLvExDx3rK0JG3MK1qI/LYCLaYd4JjS1hEt4tlNyf9jpq1W67K9+0YSWXW3vjwCxuHjvTNfdi6dd1oKO1Ju/uu2zHVHasJ/G1hz2h9y6YT6ze++vSdW9rcgbNv9O97cpZulljdiu033jXyiVqLmwS5/5v0Aci9iR4seIKQcUB+3xRsgjs+xMpa7KjCBDXGBEl0U0FCv0Oqo0o5ZIJUJAlUsQaAD/dvKMjEn8TkVplw01o1JrYkk4ymorOqTrHkTS/KaF3M+BDudwWjjH8hauYwGkHSzCO6RARkq8VZUbsKvfMeBaa2NBsQoRfWn4kXHsO0jKiNYSbuwUQcXTDWVCm4ZYVFMJJhWX7yjVMbUhuu2NN57JHE4Oz+oyum72qsNvgj9F+zOzZNhWOpvfn2zav7GjzrpQ/m2vt3rah79601Lzx5bFvn8sGhQIDd1Lf3sZni/+vMNI3vuuFI36HbuH/qg33fAfbWQt4tWDLpVE0o4HVjVUfWd7vFgdqJ0RnXkAPIzCQIMCWtd2E809IhByntwJ/C5ka2QufSHBRBFlO7GkSLZCofXrRIVlsyFx6qlHmBDSMZWFGUsrb2LVt39Wy4d1PLZV/64fVX3tfWJTtMlmB6qG3kyOaOUNd0Z2ZFZ0M8aHFZmr7bvTrj6Nt/cvOR335nz8rlywxGf9Q/fvyNqwZ2raxzhuIhp71TtZ2Oc5+KMredRjqFtkPRdhqDjT6vy2E0ED/1G3TP1eqhkhADlCzBkkTwDoxVq5qoORVUVO6+ZIH7L90UOi7GKKO/q9RzcEf6ZlwSs3UJZjSJtgXMMuZdourRJBHVGrCjiKkSJbU4M0OzKCx6pAD4/rysJFl+OF5U20BvqDvDlO4LwVZqy+4Qi97CfyT9ztTGndfkjz+s2sbYkfTIqe8Wu7PbN02G46m9nZN3zmbX1wQ+HNo73nD6L9e88NSxrZ09nULmi8FjvVc/up6aO5q2Pvn27KHb4c16wSYOgk00km7ydsHWlE53N3XX1Qb9TrvZWLKLTBZSRTemjhFMjmEJOWw3aC0lHh3KKE8PJ5fOpCK89sX0mHggxuOJB68lJktceNGKLBQBsewC6ejaXxlRIkItepcBhhkHO9j5yNkf05tuzo73ZlIxm8Pa1Lb9qmsLM1+6oj0+uOmmh6Yvu25Vsvjzwb1remzPvHNlzJbsYqHha2eHXSa36Z6HXOFk2GXPd4znvD3XPL114qsP3jKTa1q+Zrh905GVztbu4RpHXcxNuL8ZPKcIP5O+Q5K0quAgmOQCJApBdmI2SYznYzkQU94FqMsIiBkURuLqqknFDpoKaYrW5FOrzPoX1ffwWD+fHVgI/EOsR9U2Vm3FjIxDBMRS7QueCniK8oIz8OlzLOqHQcDX2MSFbLhjPI8XkVuUVChawaynxkyBXNiJHdh8Wx7jgOrAeCXWStsUevOuZvv4inuvtLsMj5pNQzvvHB1oswteR5XbnB7tShnMc3a2/ez7fzcuzlRLDvvEjpl7t2Rdmy0K9XdtHNpyFGXPzv2w+AT7KXiXXjJOtoKn8vX3bZpdOz2yrG+8f7y9LZetT4UgO+b97yDIY7ibSnINROwIBDIWqYJFAP7mGS8ligFu8pTEgk2usgYbDJpX9xDeMxuFmUbmzwT+QGainFt6xgtNtm/xa114MgMhBr7h5VllDDarl54EELQsMdjI1Pmno7ydrr4XXuIGbRstEgYbvV6uxyLsuXXmy0042N04bK8VEjeq5aiqF6PtqbqSS8Pki2WpN1Gf8Da0NgwfPrV/5uFd+TX3vDpbszJZZXJ6Ulv7enatbuq46qkdB6ap0yA4nXdUGYt3dK7pjsxOdK7pCs9Qj9HQua1xzS0TqVuvHd5/WVr459zU8r6+wdrG5asu71l5547umuEtXZPXjyVkydngiw43BEKpsWvHVj2wf7i91x5inkB38W9bLruidcPGprGtbRu3FiOBjKvKEM4OJlatTvZMoCZPgnL9COJfkHxasMFeBUnQ47JUKyC8UmYc4zahYrFKEABRQBDMQqnScEE6q0qHQSmi0uFtJnRUgAQOy/RaRIM+G8CyEimfFYtrqkJQrQrRwtTyPqfFnJqJAraG25bmUCqhG+XQTVZ4ZUvbUYVNvvHG2skPdt1wm8BWv7FaYP3DmW0bJ8JDgM/W3Xzr04+60t65I8IJV619zVTrxjsn5n6n4olt8A4/ld4EXfSS9zH75SgCiyNq9ovRx18+vWCPlnyhVqvaNp+gehHBvvMSaIUcFLFPc5cErKdMKmChC5vTAtXPB6jVSu4Yy+VKcbZUoAnSeSYBmep9h08d/tSdbPJ5m+IuV6LJ62tKuthnZ03sMzoQyCRdrmQmEGhOul3JFrUntLv4BP0xyMRF6ilFLatNBv3wzWU3K1IpJoPV4nmHcgPeDvkZ70bqfhcdiax5pUXU1eejRnklNeqKEDKfrayc2sRY7kMh5Zbi4SApu5BQJHoDhfLmZnJxwNCPoJQqNR7s5S+W8b33GDKrr16WzPkcksWi2E0rR4wnPnInM15fGoWe9qlCP/N+/9UTGaPximqFjk6LhaU2gBIwdPYrsPGIFrcjJBIOBf2omaxcR01aMLVF62U8CqYwWlejPC2gYvMM/WKkFbaeWEiKEFHAdkstZ5JK9t6sUsJdKrXzgreKjkp8yFSjMeulxzKDbvQVjGIlI1H5lNIu8FMUvERioUqEYvkxhfVHXpakb+yNugI2OmmL+J4r3moN220eE82e9ARNxWK1P5Tofe0t6YOzz5nsdMbmKt5gCxrNMWfRbHPS512WYgikTckGEP478ImRbQUj7wKio9PlXc39pKBW8/WGQvmmVvVCGVbjimiH6h6FYMHE/RwSpYWyI9vw5qk3pQ++GFSx2kpCpA8AL2RpY8EDd7Ikm25IJsJBj9taXaUwWqVnNTWI6k1Y88CsWU1geD3LEjUoEis1nPCd6ytoCVLoBXd8GVeZXleUS6K3llFc6zx6LI2RpEAravJq1ZDz4SeEcMtEKiOPgjySwmAMoABrI0RWOMCmRBYRFqawiqMI2jx4pA6AAV45CNDEmHMrakSojAudpbAwL0asPDzbZxl/Y+fuHatP77nuWpGtPrVazvWm10+NBIdeu4yJLb3Z2cnloUH2ed9bdxx76K4HTjx2vzcXxMDRWj++Mr32yNTcPwkngln3yuXZTXetmftY3zt2GjYiTAUek8Mk7PPYrLhrpSpaDIugvCcRIeWamaUUk/Udq6mgw/ELxe+L0mp2jTuVqaRlgibociDHDiPyEEHdpVaVnpe7BRFCOZqnxiTqTNjmlDBVImV3Wbkni6L0yltn+6zTP91/8HY9TA9ld26eDPWAxH90z31PP+ZqLIXpyfZt966dm4MXykOO+F2A9FZ4/H0Fh91GSdBvS9qTVQqxUmspIoVKqAHgrKie8sI+ECaFeiQ+L40baQo1vIeMYkxh+43LqYKK53xqg7l2Hp70VkQDBKX0/dFb1jUf2DN2aF3z/tm1X7qya+qB0wfU6w9vnzrxnW0PfnkS/z78QPe+Z688+ttv7eje99zOO3/7rZ0qLgkVX2H/DXTKR9J0dcET8EPUj/vTgTTc8bmdpipWrhFyK4xKgiR6AWSzSKmswTWsXHpw8GKcjZXqhJfK6K5kxGjesYCRq9/iIuN8Zr1Akl/iqefl07CBBdkLfYseq7qcBTVDJgll34OtM1ahn0HK9bOyAMgWVP9CL8722VMbd+7r0st/47c1dtL3UVXDsdQ1eu2v+Ip0Wd8/Dl+zukGv/vXmiyPiz/r2PTFTLOYrin8CycJ+Yq09Ap79jwVbLNqQimZj2VDAZtFq7bz+F6GiUGsEf4pgZXGtXT/FhejRVgZXl8jmrmDbtxSb2sVfmpfX2/NLclQW2+kFiu1ULSwJHc4LFtyl62IBcF69yamNO9oX1NyzW9atCmXces29+Eqtn9nsYG+/6t26rGZ+7b1v7+MzdOe82jv31cIv2Byg/f/Ce11e4nU5rNVMRfvLQCpxmxHs3m4CV4m+TygbhNYu0l117TxCbjGlcy0unVj31Rcn5mG10DyfTtD0u3TkpdSGU8Np2eeiNguq4/Uq4JZkHu9CMUw2hr4+29gYa2na/nRbF/s8EBStNjN9+8GnHa86T79fbES5GM99zLDY201+UrDkO1I18WjAN7/f2k2pFKKCeIF+q2vpfuufysp7BIWe83P9GR1XcemOq6iXDoQPDTazJd6yPJsZ6wwPbN2/dSC/+9GN259saTJ47LZYdrSrdTIPA/u2DrRdcf/6TQ/k2FqzyRP0+pt64y1dDamejatWHN3eM9K5vNoSSoYiuWWptr76ZH7DaOHQ5nx/O9e/bec+Ft6SBgDn5Qq2lgz2tf0+r8ftNMililxzmsr8BAC2ESX8gYGYwzPl6ikgzJlErH/hTyAccqkQ17QEFz/DKYEKC6l5PLoHuGQet8qDSKLjYjz8OHiyxIuXOGxnbyUfnggi5b6DetyUnI9bx3t43jTv1LzIIHXyAy54DsrCtDIO7GSU73vqecpkefBgtV0AV/TsuOixbW2iRmvxs35JYrSlIVAfdhkMVVJt9vbB7de9JztrelroGauNObw+k5t2W53Fbx4rWhpyETNra7U6rIaqy9Ote3EPrwA88kv2Gbzl5xzvJUkyHLRbLdUGuYT3wn6f+nMAUEg128deFKPzwF58AREMIiXDrhX/pYTuPRYTWhcT4uY0aoS650CGSt/BGfDCMR4Si5gSg8ghsuaW9jdlnoqUmGoCz0Mmo7t1XnhLYQXOSXfwGkzz9k0T4cHXD2+IJmAblOmf7OXIj302d5urxr5mKrf5+JRgPWsKhWmiPkGnj5145hGAgMLd3FbG4eH/AnJ2kEMFA8A+iJSlbMxp4D/Q0ZAKl2rpPMKCIatQ6uDbS0P8ZJWAzXu3Ac9LzuvcC2lxQb++3J4ff8TlY18xKILJ56A9hpD9gaL4JPvMY527sXaspmY0JTxoc5/lKd805HTfZ38kzeStgrm5KRGLhiFUlc8jeOu8BlY6jmBZeBxhqWHtNMJP8ExG5XD5MIK6UL8+yE+d8/MWKgFg3DiO8cMK6ol0LoqFhxWWXP0iYSTq9NMKcppOn3D5hS3gls1+UA85aB9zeYSDEIeMTgvkdCHH0eLMvV75CDxbMirF31gCx9lnLvvcjcmhWGwoKTxidbmsc9clh+OxZUlVignhlC1us8fsc2sSPH6f+znoxBugEyHyQsGIFXSLGVJNXaKQLPPkRtt8zdx0gS4xWqEbiYpRFfhrP1FCq1WBf7DQgES8c4o1pIqCB1lQt5DKZQsQGkiMO6sqXrRgskL5GeU9//d5l135lmQy/JvJUf314lPU8rzLo7xnNBX/YPQ5nhXi9BcmS/EFk8tEWyyWYnruf7ot9EmPrfiIxaXimWnAlb8HebjJVwsGtxOSabVigbDQVS1qv1nSXJCtfLLTo41p5/oFtamjyyJW5lRLY8L8TgxIIoUkqET6iU60rEVFNF0M2HOhi4ypz91w/DfFLx53u8VvSrJQZTfRgiFsfaj4Dw30cfZ9t23uuLvRDWhPuNPmVNc7cE5m35N+QOroiwUUQR2pS4Q9LqsFsIp+5g5jaH+ASmI1oFGjClT5sXy1gIgZIERSRQaXpBZq+e/XSreE0m+Y2hdMgpkhuHskI/x0Ye28eUs95H1/Dq9V5f0nzJAW8KJbIrxWdoE58PcJ42+z3y+xeJ0fYjXjP1XkM6iz8c9ag45plbphjV8+Hz9hOAH2kWUs11D1GHPFJKXTFvzMoNZzS+ktt4gwr+nGvnfra9cUb78K+27376xXnlBMo4dfvsZRV5estjO33RSwrT18eWuVzP7lbJRdwXtvG8xScrJryzMH+pmkSBvNCq1ZdWC8Q9cR0S69SeLCRl5Li5N4LBoKIMpy2ExGiVXp+Va/DyBmFbov8CFcSzR7F+xRA1Xwl2L8ED6HXGa9AyqrxoJakrrgJNWXNgnq69CCSbDVUM6FL2GiKk1nu+dPBHwiVWCr5Mp+7Py5Cf/hng7W+xa+iSBBRp1baqL5c1jF0jGGwaXnIKJCFMAZF55L/XUO6vHyC0+DBxsoP9gA8+hz4udKDwTIc0ybRr7YNISrM/gwGWeTlUVNZA5E5zeSS0rt4YetMYuVeR/50G7U5/t21BseU4zDB57evvLBjkOvf/s/Zbalb3rUKn9kZdvPvqdqcnw6v+6p64aqv9go1YjGx+/NHyXk/wMwOfv/AAAAAQAAAAEaoEFh4mZfDzz1AAkH0AAAAADKk15wAAAAAMrfLob/Gv4MB/8HLQACAAkAAgAAAAAAAHjaY2BkYGDf9i+MgYHD/7/Uv2vs/9kvMHxjQAKMnAC5Fgg0AHjaY1Fn0GWAAsYmBgamaob5TA8YbjEgAVZBBksGLIBxJYMRlNZl2v5/PQORAKQeXYzpIUMLiGa5+v8gy3KGRLC9mRCaRRDKL2BIZDJjaETWx7YAIgdWl8FQBKaXMBQxX2TgYbFnqIbJsUeh6sMFmD8xGLBIMfgzJzHYsMgwmDLPYrBmimWwZ174fx+LCoM/43OGeMbb/9OZ9zP4Md5miGCTZ3AHqnNnfstgzsLDIAPSz7QPyOdi4GJayxAPNCuBeQeDN2s3QyDzyv/ngOxAhlEwCgY5YJFnsGNxZ7DDpwYA39UvQXjaHdO/a9RwHMbxb9EiN4UE11uOQHFSkBq4Tcwl6SmSn9dL8p3F2cGp0FUQxM1FcNHFH9CxIHQqqEOHLuLgUB38Nz4+ed/w4uHTT5Lnm945N32un7kd9/2aczd2Ttyum1knA3svQ4yYxLh0d2RqH2SGORZYYysDt2svZGL7cmlHsrdncrBT6TUJ2QnZCdkJ2QnZCdmJdL97cmavZGD3ZYgRk7l9kgv1itRwmqT2UmaYY4ElmxXWTBpyS+7IG3stt+TefssBvYzVdi0TtYrV9os8tG+yt0s52JX0ynva/CFnumpPPSdjTOydu6X5kQzskQwxYjK3c7lwN2XMJLWvMsMcCyzZrLBm0pBbckfeyrt61nMZ2AMZYsQkxtT+ygxzLLDGVu6r84VL6JzQOaFzQudEnZ/IxXQ2Oie6522ZYY4Frm0lS/YrrJk35JbckTd6z4n6T7m3QznYsRxtkF5PX/JNXKrVqQzsrQwxYjK3MxmTU3sjM8yxwLV9liWbFdbMG3JL7sgb+yi3yiv9Z0/kqHdSkAvygfqsZKCeB2py7B7qr+eytz/S20/3WE0uZIY5FlhjK0uuKrmq5KqKScWkYlLz3JrnNuSG3OnpT2WIqf2SGeZYYI2t7PX2LmWgX1yvqyYjJjGm9k9mmGOBNbZy0B2uZKDfwqA7TEZMYjly3pHzjpx35Lwj5x05r6eDp7mnuaeDp4Ong6eDp4Ong6eDnzr8By4UlOwAAHjaY2BguAeBjCGMJyCQ6QoCMmsBYQnzAmyQRQ0Or7BcYU1g/cf6jy0DCA+xHWI3Yc+Cwh8gyFHAUcCpwHmNywoML2FC7j6eLl4dPhG+Q/wNAmsEQwTvCc0TjhKeIVImqia6QKxD3Ef8hkSPZJ6UklSTtI70FhmdUUhtKGsntwg3BAALh3NoAAAAAQAAARUAXwAEAAAAAAACACIALQA5AAAAlwblAAAAAHja1VY7bxtHEB6ZlPyQ5DSBEaQwFmwiwdRRMlTJlWFDgADBNmzDLp3l3ZLc8O72vLunM1WkSao0afMbUgYBktplfkMqF6lSpUyVmdk9Piw7SAIkQESQN7c7j2++mdkVANxcK2ENwt9X+A3yGnTxLciXYKPzRZQ7sNsZRbkLm53Po7wOO52vo7yB6z9E+TLsd15H+Qp81N2O8lX4AN5E+dqln+exNlHnkyhvwe3u91Hehted36J8HT7ufoNI1rpXEeiH3V+ivAZX1n+P8iXY2vw1yh14vPldlLtwY/NNlNfh0VY3yhtwY+tplC/Dp1ufRfkK7G9DlK/CzY1vo3xt/cd5rE3UOYzyFmTXH0R5e+3LrZ+ifB0Or9+4Z6qZ1eOJFzvprri9f7C/hz8HYjgTfvbI5LLMxGk9le5c3D/XKjvXqWi0n4jHyil7pjJxbEovHshCid6p9KaXiFOdqtLhVl1mygo/UeLJyal4WKkyaEeFvnimrNOmFAfJQULGQjshhZO4afUIEVRqJFMlRrLQ+UxkyulxiY51GbzWRYEBCDUBfi6tk83eUFLsqGsvoN8JMEWhMIzoBR89conpajfZTcSJF95q5QQiSqVVozrH6EOJbCAYZzDXynhVei1pIzXlKNep1+VYVFYbqz0aHwnthZuYOs+EU6oQL2vtkSRvMW6FXkvfE80EOaldSGloMmRdvfJiWHvRsGWmXZXLWQiKnse6lDmik9q7Vetc2jGm6/S5col4ivSkuXROp6hfWVMZ65Fq1xcY2+u0Rn3EfqadHuaqZbSuKmVTSbUZ6zPFa7nyXtmRsYULhdDSiom0hSlngvpD5WpMzCTirmcLR93gdYFeCKbLlZouqpobMxWFnCK/6kxnyAMbYaFJkNge1AmNdCv1piL30UARUFOPJ0RvZtBJabwYmTw3DaLBatTWsk/8zQIRThV6zxpqR2oML3XuhBktZedCuhxZipFSORUTVRrM00/6SLXOAx3OW4N7+KhTX1tF5FIamKeXQ2THB1YoWVO7UjmXtKMUerFtxaMQ78TLnF5o7pYGYv/wjniuHIIrb4XOFAYnyJnapooM94LhYm6wKzJVSDvl3N4zvck/mfidiffV0WDQNA3mUrFSkppisPvvHAbzgC61uvIucTpPjB0PHh6f7ibvA9OOvBsE/C9a/AO4BwYqmIEFDWOYgAcBO5DCLj5vwz4c4HcvSge4NkRdgVozeISWOUgoIcOVU6hhim8OzvHtPv5qULhDzxRXGnx69C/gMa47/Fo4Yw0Bx+ip5MgP0EOBqwJ66FHimkEpYf/kR6Gei1Y1RyY/gj2T1RM4QU0BDzEn0l32veqhjyvP2NrhumHdA4xE3zaywB2HvxK/jjMNuDWMIgcUZYQ7KUcfMXqNrBBHGedJrJYRseYoC6w1ahcxg5brluHn6Mty1Ab5HzKzwcuqX/sXuN9ZYVNwzJAN8byMozdHGapL+U+wF6gCJ8yi5/wV2waOUkZKPNRoEXInvKE3AjMONUNdK5Q8V8GjHzm3SLkGI46Z8l6JGZK+5fpY7p8Q+YhRevY7wT2Km/Gbwk+B0ktc0xyHMiTMId8qYqXoPe7KSeyTes5vyH+IfrPY6wpecbQhanm2WsTMmKOKs52tZGriTJE/ylNEHITL/WnsnFGOY3Wp1uecN1XhaeyelLUc76bRP3FlmGHLXBnOuc87Mq6ljJzeAu9njF9jbjn7Xe3RGi0rxpHGDiRvlNMZ77d6ZOuZKYs1pPgF57iYCM0xBepL3iVsM56tcH4o9jGe9wzlejd23CT2UHs2UB5FxNKy6dhe4Ry8a1ZzjGd4r8C9aexfxdlnsR8WkcJEtysynh7tmdAwE++f73aS+zGCmjNKXTPmMzB0b4YrAUnJUyGYu5zRNpGbMBs1ZmKXcAY5W+kIx72v8bSwHCmcju2J4bnzco5m4vl1sXZupbqLnCVjU1yldjKDlybWk7z1Y1fr2EuLynnGFOzCW80M15xJ27ltNVzUktiVoXf8Sq+0lTU8OSVb0HS8fSstn4tvn4pHK/mdcLR8vtPed+++IfbhEO7wGa0YJ+mUcGvlzBQ8ieG2MZwndXUbcW8l4rvum3BWZFxTYni6VLe/d/cm/9kdv8O+PcY6ggF+Gv4k8aZceEr4tC9QY/d/9Z/BxQwd2hGrFZ9CCVvk+DR8fg8w2jF6p/vz7zLz9i3vcG2Z/xcX+B/8Ad4vl0cAeNpjYGZg+P8TiIsYShiwAABiTgPhAAAAuQgACABjILABI0QgsAMjcLAURSAgsChgZiCKVViwAiVhsAFFYyNisAIjRLMJCgMCK7MLEAMCK7MRFgMCK1myBCgGRVJEswsQBAIrAA==');
  font-style: normal;
  font-weight: normal;
}
@font-face {
  font-family: 'Montserrat Charset1_ 6i3D35686C';
  src: url('data:application/font-woff;base64,d09GRgABAAAAABBAAA0AAAAAGtQAAAAAAAAAAAAAAAAAAAAAAAAAAAAAAABGRlRNAAABMAAAABwAAAAcY+w9RE9TLzIAAAFMAAAAVgAAAGClvV1AY21hcAAAAaQAAACJAAAB1A9wEOBnYXNwAAACMAAAAAgAAAAIAAAAEGdseWYAAAI4AAAJYQAADKgfxymmaGVhZAAAC5wAAAAzAAAANvw7DEVoaGVhAAAL0AAAACAAAAAkB8cDymhtdHgAAAvwAAAA5gAAAs59NAwSbG9jYQAADNgAAACEAAACEIOahs5tYXhwAAANXAAAACAAAAAgAUwAN25hbWUAAA18AAACqAAABXMcPpzPcG9zdAAAECQAAAATAAAAIP+4ADJwcmVwAAAQOAAAAAcAAAAHaAaMhQAAAAEAAAAAzG2xVQAAAADK7ye0AAAAAMyPZDp42mNgZgpgnMDAysDA1MUUwcDA4A2hGeMYjBiNgKIMrEA5IMXSwMCg78Cg4MUABQWVRcUMDgy8v5mYT/wHqmE+wfBbAagRJMckwrQbSCkwMAEAPuwM9QAAeNq90ElqQmEAA+BPqjsPUVxYBYe9mzpVFOqAbem6TnWoAw5Vb9iLeI7XHw/xEkIgiwSChIcg0pKJv+AbVSkljzKynuTkFRRDUlbxrKauoelFS1vHq66evoGhN+8+fPoyMjYxNfNtbmFp5cc6tG/t7B0cnfw6u7hGUdiNdS+6xcf7uzHiHxRfjv0AAAAAAQAB//8AD3jahVZ7UJTXFf/OXdzFaJCFXTbKc3dhd2HZBfaJvFneL3kp8nRZFAIoshiyYoxgo03xNURBUZIUEq126nSsbTMamT5MZNpYE7Wo6CRtM2ll0kmaYVriI5G7Pff7QJn+U3aXu/t955x7zu/3O+d+HOFKYAKiyTgn4iQcF2g1y834KVmTsQYmHuAfx+GdBO83ZIxc44I5NRfLcUtUGqvFbgSrxWYKksskQQqbXSHGRaIVRwaZ7BqtWB4gluFlq0UDoU37T0UrPWPusTJTuLRilVKXVlRfTb3FvXnNyV0D1mBll9W3w9lVHZdiLKuqKNxY3WQxpiblWKKTcuvKR1YnteenFsCvYxINusR4nZbjgOXMvcnnzGdcwueK103enaAn33LLOC4At1cbwWKzm8XvlCVtTygvT9ieBGenH5dnP/nuSXY5i6NE+1WCvc2i0ZrDQCaWqG1nn9pPLDJHe4d3mJviDnLPcZyd1S5bAWq7xhGbYghOSYqKzozQ61P0G1sDmW0+9wCGwMlytFuV8nwoftDWxsd4hDEOMbRtfAyxyqFPi41Ni0zT48rvE+I9QBJEeuYLZlDDx5to6SaR/kkjR7h89P8LvIb+K55FIPNrPh9JvygeKBfCom+k93v4A7nK88hFqZG/dMDCVVh0GvBU+okkYjnRCOHA2BUYUaCILzb77Hhu+y/dykCZUiEJqDIa0o2Ge6k6bUTBysKEOG1Ns2t9iu4FWbjCN0hHv9WnxuKb7cc2nUaeJDxiEjUrJg6WwZXcXrCwd258X9/oKBmfyxntgAj6OVbsQp8B9AkUsowGqdIUpOBzA0kY4CoGswmFpQep2YQK0wMM0k/AP+/FlfGWQL+AzBJTMn3v2O60zOH3M3OO/oyMq0Jt2RU6P4mvX42jIDETTqw3xdLw6NUNDGuL9xEZR20jaVEmpuMIjb8tQiExglqFGoax1Or44k764c3bkNNRZKpJaX9jYHO0Yc3Oa5B4o6ciXrPv9gCrleU9xdeKvHBB/mKWH1iUapYlef7qlatfzsAK+i/Pnr4fkfEL9NJvyTg9OUOVOziec+Zfjf6oRZArF15SUkwPQCk9Dz+gS8l45/tt451oNG9vxq9LsQd4S7VUKZkCG73qgT8DKfl9B/2cjG99GvunQmyz1CxV4getpS4P1Hk89CeYyE2Im8uBMPrFgj03Nd9faOryeBhFz/IMwntL5mPJMUo63n7P/fS+CM255Xgfaw8GtpdILZryXJycvOCZdfwHtyuAC3M5REWD4f5CzL8LtTBzQA8zkA7Pbtrt8cAxtjlQSnB9wOvY4n0skiFnAtaMJpPNQnjigvzJ8hsDAzcG6ugfb92CxFukcWhyaGiSGq6D9fp1+qcFrl7j95MyrmTIlRy3DLAJqoKZI0dHXvXMdOXVNvbsI+OvUM/HmPSuosMp9MsF/3N8jTLMWCZRqLVqDIBCFfMh5GYyMHzh2Jk3PeAztv9yfqHz2CDc/bmBfvUVGd/yOG2f+TseKx1qLwfrCMNfYlkYkYnVKq09CAVjMRItdqEZpY9KBHA4pjr2u0/1FbZvW52VPlIWnnaoNWtvfHp4O3HGrDNYNlzY1lVTn1BuiApfGfdBW6yuJiRS4CMcc03ldckxXNU4i6DNc4uEkdK586R0yxa0qfY+5vWBaEZiSyGtMmwDfgXjqUbPafrktKfV3Qh7aM/wyZPD0E93NaIfcuyzHP2ex94JZFQjz+xlhuS32t/6Rd/sy4O+gy/P9l2Bh3QpPEQW/0aVTL6IYTTWzpEQTs6qV6qtWDoWnIyHilol0bLK5RKrWiVn3BKuxdFZ2dG98bCnsMzk2rlhu7t3R8rmsrzSDW+vkbXbckucLYcNxdroFGHOlWPsLjKNeg8U+FVpGb9SG2FCwXkH944Pf1Tmdjuy6/c2Nb5eT0KGHoxUl5FperOZvuNqPNHczLAzYpxQzNGfP/NwKCokGl5tOCYgtXPszEylI+fgiy1HHQ6X7/DsicrylIbBluz8JswhDn1LMQdeI0G8M2s7rFMzn8TEsZHbmW532vYDTXvr619v9D3+aKgWIudWlVV/2Og63tLC18LiZPA5BCHKyjAcfrg7DxZCFKVkkUgGdfo0pW+yZFTtd789du84dULC2p1N95Ly0nNrjn4/tOelZVn5RYLm8N8ImWXIBMrNCAvThNm6UNynBw+6s7KaB5KNynwdyYitpblwqTZ67UZrqdrA8on3xqCeGG+hTFEMWzsWlAp+ICSlsHLzBZLUEzMu65rRhpUNSe39/ZMOerN837qq/nIio/GHDhWtS66ozY5LHPpsaH0p/chZv8/ZJGgWT1uSTO5zAZgjmwXSNGB6wK8oDvFlt/sFV2Jtp/uVpCp2aJD79JOExK2t9BJEDpawHLMwyk3yEOfXMmEKzR9oKnTtjUmKiUkisj62xPB68R7xxnLX0Z7Xi4KXv1DVwrla7kZELKqcSH/eeyUxzF1HSNYqY8nk0zhC3om87vhdpXazJFCtleCud9+4eq//x+UosOIvJunv/lmxYM9dRnuRYI92+EO4LjqLGIfN1y9n9StsizCQsFWzgEWvodTD8Fi9jrht3QIoMldCYmvrPCoFufQuRBbnlSzGN+QpvvL/xTfYaV+ELwv1DF7El/XFBvQXnkEEsmU+giRlc0ecziNOiJgZG5sZq3eNuFwjE6PTo6PTC72Zhr0Zsrg3+RT+T2/Sb8idhsW9yR7gtmIcnD2gEoeCUIZdoYLWyrVYQYMFRHB2S90/iGyzKQO6hOe9R3ANffC5IpK1kDBrrRatRquZ7wCsXy5ThIkUQXBta1XSrnhbw3pNbLuvz+mXLlbEZBbrTKsCMk1xwbbKuhjN+lx1sC5CBIa2whpbpT40dNXypf7+soBIYbZjn43zfSYVRgY+NvO9hs/Y8k91+Upj8kBzVpb7IFyi/9YY1KXWjWthWe2ZM7Us1yLE2EpkjKMofnDw/cXPZMwZJhaRNAsRc1/zHEEu/YznCDhfBNuC/mLUloifzX+90/3uu913sPm2wpG5r9EGY4t60WY5m8C8kTDDoXD3xe69e9n74u5ewUFwgi0sNtZEgtEPdR6osJtFTOTqQNHpbZ4fXvpgf9+re37zKyI7d44+oTPnz8MKWII+S72xxI4+OEsVQnNZLfyWODiGCpLN6qK4qZ7R0R5KFVW3rHVKW4QfkdMe6J/rt6T8F88DQGsAAAB42mNgZGBgYGJwYmwtPRPPb/OVgZv5BVCE4Ux/ihWM/j/pPxtLFvMSIJcDqBYIAFjUDEkAeNpjYGRgYD7xn5WBgaXv/6T/11iyGIAiKCABAJq1Bph42mMUYgADRl8GOGCEiZUxIIkyMDBtYzBkeMHgy+jDYATEinD1kgxOjHcYPBglGJyYvBlkGIgEjKoMHhhifxhUwHY9A+JDDIlMDxhMmPmAdB8QxzAkguSYORkSGS0gbLBaM4ZE5utA7ALEHgwmTGsgckw3gHrKGDSA+uSZGRgiQGIsEgw8xLgN6A9NpgUMgUwODHpAWp8pi0GfsQloVh+DAVMbQyAwjJwZhf5PYnIFswOZvwHVAsWZesDqA8F+6QXK/WJQZFwE1NfG4M1kw8DBPIFBiEmPQZjJjoGTYRRQGQAAJTMmqgAAeNpjYEADQlAYxZDGUMcwDQzXMOxgOMVwAyv8BoOMekDowdjAuITxCOMdxk+Mn5i4mCTAUIPJiSmKqYppFhDuY/rAzMQsB4Q2WGAWcx/zGuYLzD9YJFi8WLJYmliWsexjOcXyi1WK1YI1BgjLWNewnmF9w/qPTYrNhC1kFFIXAgCgG2kNAAEAAAEHAC0AAwAAAAAAAgAAAAEAAQAAAEAABwAAAAB42o1U207bQBA9NqFAJZBa9aHwNEJVIVLixFGlSnkCUUUCBSKuj5UWZ0lMYjtdb4LoW/+gv1D1B/rS7+gftL/S2fVCEqBSE9k+e2bmzNnxJgBee2/hofhkfBXYw3N0HfaxhM8OL2ATXxwu4SVXFHgRq/ju8LMZfgk1/HB4GS+w7vDKDF7FV/xxeA0b3jl38UorvPrtZQ57eOW/d9jHmh85vIAP/ieHS3jjHzq8iA3/p8PPZvglfPR/ObyMTe+bwyszeNWjharDa3hXWt/LRrcq7vU1bUdlatTDsMq3RoUOxsNYakHnQ5Fmk3xwS9vXBRWM76idXiLiYRBlSblCN7Hu04nMpZrILrWyVNORSGROW4eMmVZCz8DqieyxkHJ97ts0aZrTNIbqF1LlcZZSI6jXw2mQ4pwEaSW6MhFqQNnVY8/BWZ+zrJfT7ErfCCVN2TCOZJqzy3HalYp0X9Lpfps6I5kWye0ioUJ3vcMgDMiKuVrbfcK7F5dDWexdUGv3mIzrvtajZq2WRyoe6TzIeUaZ6tU6rTb2+PiMcAuFGD30oUHYRoQyPxuoI+Rv1aEGKsweYIwhZ0vOFbw+55VAyjoT5BiwllG4nssK7Go+a4f7JczFHAm4Y8arsu1ww5xmL4QTrs/5Ulwl+UdCaHFeal0ecW1i44QtHDq+yFYc0/9gq1a15xypB/t5vJsm6z+l07yfUB0Xls9ZxeQZPmDWxJ6qJM4zrs30tOW6HE2smwFzGa7+a84BznhKhdZ0Lqe2XvMUjZ6872a0Il6n1ouZ5Zhx1/oiO29pq/fR5meHT4W0e5kqt+cUzJt6uO+QPZmLZpzN953ufeLevcAl3+Xcexe27y6OLS5mbc6mZldN/pursUZkz+zIzjawHsw5ypjtcbzD9e2/a4QSJXjaY2BmAIP/WxmMGLAAACzCAeoAuAH/hbAEjQA=');
  font-style: normal;
  font-weight: normal;
}
@font-face {
  font-family: 'CalibriBold CharsetBoldE9C1A5D9';
  src: url('data:application/font-woff;base64,d09GRgABAAAAADIMABIAAAAA6lwAAAAAAAAAAAAAAAAAAAAAAAAAAAAAAABFQkRUAAABlAAAAr8AAAUjcaifK0VCTEMAAARUAAABXQAAAyDMlneYT1MvMgAABbQAAABfAAAAYJ/vQMVjbWFwAAAGFAAAAFsAAACMCcEJgGN2dCAAAAZwAAADOQAABog/uljsZnBnbQAACawAAAUIAAAJE6HqQqxnYXNwAAAOtAAAABAAAAAQABgAI2dseWYAAA7EAAAKqAAAEd5abs+HaGVhZAAAGWwAAAA2AAAANv8LrahoaGVhAAAZpAAAACEAAAAkDbsGwGhtdHgAABnIAAAAkwAAPjZAsAYPa2VybgAAGlwAAABxAAAAlhg0GP5sb2NhAAAa0AAAAGEAADcGI54glG1heHAAABs0AAAAIAAAACAo+hdvbWV0YQAAG1QAAABHAAAAhJqCoHZuYW1lAAAbnAAADQwAADCMNIeNFHBvc3QAACioAAAAEwAAACD/GwCGcHJlcAAAKLwAAAlQAAAW7TgcjcR42mWUz26bQBDGd23YfyyJevMhUl7Bx0hBeRaUcw6cIg7I5gHyADnmEfoI2xLhtCKNeqhElbQiiVRf6aVFKsKdHYxD028kxFgzw/cbWJMJIcIlgkU3BnQTYdIY09hUSCLUu/QZ4nf6Jf2WfoDAirosy9pW2GQ2iyEtY+YSxqISWmM5IXJqDDEoMSFiarZigjD1694KG+yostz2giI2Jcyp+lqHMDcyVTSvuLPhTliHoPl0SoV7dXUlGBU8vraV17Fw6dg5Fd5/zm15UxSFLZGMSK61TiAvEsYI43HRGpP8a32bDd4VYd6ftDBDYJ8dWRTbEaAYbdevCYQDqw4HBJdIBrSSUymCU6w9DSSjkoOJHkJ6VPoV6Gf1ObyH+Bh+grBFAp9pqxSjSgwcRcIZ5QJctLARNaHK2ZGYbTqIK8r1mKUw2NzTFMMgy8Mdyrc8xt4zBJpXEiCAqLFE4ZHjUsXtG1QcLAWLJ1v+tAisQ94CVYNUSlO1V0U16OtbG3fzu3kOYdtk2+V53tkVeJx6koHO8afz3lALZG3yisybUG9Ehmj+fboZo3HK5YOdlOd4n+DUhLuAUzYjtNqE8xrRGKBZttiieYjmCTB1snzE+sfliceoJyybwYvxfOrtV0fVUR3XeChuL28v7y5Xs9UMeV7wjOZUv/ABoOBUWFuded8lW6SB0OgJ1WNEIzQVew/Vpl7j8vrAEQ/dD8Qc5iEnno6y6Y+VTXjcmDqeNbVyiRpIe1SNqFpSrQ7JMg1TsLGLMF2mhwTNd92O2+g9qt9UB9VBHdRBeVae2Q9ndbG6yHSmtYBRbbfKslXP7gvqqynoeLnOsmy9PJaCShUs1tnGrtXSuiN640+o747xjdRU7r/mz+c45/vmOUPtpsIzFoF04XQNOzB4jOL2uooPLtrYs2942AKswXWpL/Cf6S97clZBAHjajdCtS0NRGIDx992GLOx677Y2dRhETCoYDFoGIuiKYdMyy0wiOBYUHTNMsIgXFgS/wgTRNAQN4gdaHBYNMm0WsQr+CeKzm+41jHvgnMOB5/2FIwFprQ4RHeDOsFXarVhwLxJRGi377Q3D6V/99qbZ6gN9fnvLcvo1v3006vQvfvt4nJ6bV1hCTh9imxLj7BdDJiQhczKkCRnXpEzpvGS0IHldkYKuSkk3ZEt3pKpVOdJDOUO6ZPL2n/nQxpzGzGIuYBYxNzFtzH3ME8xzpDsmH72mVlxmJ2Y35ghmCnMGM4e5hFnCtDEPME8xLzDvkZ6ZfPeagazLNDGTmKOYk5izmHnMImYFcxfzGLOOeY3ZQGoy+eE1g8Mu08LsxRzDTGPmMBcx1zG3MWuYdcwbzCfMN6QvJr+9ZqjLZfZgDmKmMXOYy5hlTBuzhnmF2cBsYn5i/iD98n/hP7oHXRcAAAB42mNgZvFi2sPAysDBOpPVmIGBUQ5CM19g2MXEwMHAxM/OxMzCwszE8oRB7/8hBpVqBgYGTiBm8A1WUGBQADIWsDH8Y2A8wj6PSU2BgfE/SI75ACsfkFJgEAEArZsOiAB42mNgYGBkYAZiBgYeBhaGBiAtwyAAFOFhUGBwZnBjCGBIZchkyGHIZchjyGcoYihmKPn/H6gKj+z/x//P/3/AwM6wk+ELIzMjBxDyMUoxyjKqge3BCQA/3RZCAHjarZRLbFRVHMZ//5lOCwVqQaCiIopAQowIxEdko2HjxoUL18S4YCMQQmJQHhJCEI2iYLUISqmIIEip5SWPChUFhJYC8kZAnkKhhSIPcaD3+p1zpzPTFjfEuZl7z/f4n3S+7/ZAXikExWQ+U3V9yXesYQM/sZN9XLN8XmM6mznDRf7itmF51sMetoH8b59gWmI0XeLV5FIEYTKsD5aG9ZAoyGKKhYpyBmSYsFvY2JYLioN1QV1uJwr9bGGsRmyTNYbJ2AsOh886HJvh1n6iKa80qAgWtPpzxjKON3mLt5nARCbzDlOYxrvM4D3eVxZTtP6AD5nJR3zMLGbzCcV8ymeUMIfPmcs8vlCO8yllQUpzuFRXiVedspDFLGW5nl+ziG9YwrfCy5T+claIi5gIl4sp4yuxi8U6l+MqdH1PJStZxWp1FuEWtI5q1vKDnuvV5kaq+JFN6rFazW7xnGNa8H87o/vP/MJWtrGdX9mhN6OGWnZRx+57UramGYf2sJff9K7t5wAHOcQRfucEf3CS03rrGtrph+U4Ks/xlOuUXOeol7NRzsgXeY559YLfYb9mT3LWOnDDYtwm1Mq1V+Ibmut7dO25dhb5nF0fFcKuoSXpbsqVcbn6dMit56XaWCFvpRJsye/uqdWl2onyrpLHZeGUXakstqeacPtsSs/WeG2ln9uS3jWTaPQLD2Slcywrw3P86ZOJ0ovUTHrOcVYel7Lbo3W2pzUbpe9mHZ8947SjwvU6HRqUtHte8k1c4nx6fT6lN3KZK9zw9yau6jy5xnXhm2KahNqzbZm/dd3iH5Jq8A7NWai5jdJMoI4xs5jFCTKrDOu/OZawXJ1pHayj5Vtn62IFdp8VimmtdEorXdspne+idfRMN7vfuuu8LLIH7EF7SOdmb3vE+thj1jdL65VWHpXyuPWz/imtp5/slZ7tI0dRlnegDbbxuj9hg+wprYfY0/aMPWfPi3lSeKjwMGmD/XM4r/A6o0gmLsRqtX93nSqV93pqJ5bRg7LwVjg8WNhcFV9rr1qtEikgVFNj7EXKEiN4IzE2vGl9w6uJl8KGnGTYYEPC6+THy+Ij9X9wKudlJv0L0xvtdgAAAHjafVVNb9tGEF1SkiVLFsoEaWCAhyy7oWBDUlw0aeu6rsNKpCxFSWtZMrB00pa0pEC+5RS0QQvo5oBpf0evo/Qi31Kg1/yHHHpsjjm7M0tSsI20BGXuvPl6OzO7dlo/fP/do4eHvjwY9Pd7e99+8+B+916nvdvy3Gbja+fuzlfbX259sfn5Z59u3KrX1ir2TfHRjdVrV4wPyqXiciG/lMtmdI3VPNEKOFQCyFZEu10nWYQIhOeAADhCrYs2wANlxi9aOmj5+JKlE1s6C0vN4Ntsu17jnuDw2hV8rh32JK5/c4XP4a1aP1DrbEUJZRQsCz24tzpxOWgB96D1dBJ5gYvxZqViUzTHxXqNzYolXJZwBWviyUxb29HUQl/ztmY6K5QpLWRsLxzBXk96rmlZvsJYU8WCpSbkVSx+TJzZCz6rvYp+nRvsKKiujMQofCQhE6JTlPGi6ASuVGFduLD+7O9V3PIYasL1oCowWHd/kUCDnG0IHr1jSF68/eciEibIkm28Y7SkLS7KhPp0zZAbMsT9WRZxeTF32BEKMO3JWObsyHzJnI2qD3pAmlep5sMD0kxTzcI9EBa1yguS9+lkFaZHvF7D6qvXxhf1HDKV4Gg4oW84joTrxnUbSHBcXDhhsldv9vEG2ocBbuKYytCTsCGewDXRiA0Q4NSD475ULokbXGsCC4aJF2x4LvHiXhS4MUGKJXrylN0+ezO7w80/brM7zCcecL2JTal4kRw9hhuBOcL5fMylaYHjY/l8Icc+dUkYsP4G01kqo/LCvV2yTo1p53m7wKVuZnzqFgK8hX9EYxsVBrZLidTRxjaXmslSM8ySWNDqQhwUMnazTaoMuTbbpuVb8fM/lMyEU86GwrlYBgILTnGe/6QWWxOhde6N3XMELwTNJQSTaO/nqVMtksToUaB2tlNVxsaTi5iOYRREXVzlwPa4FGPhC5whZ0/S3qjWqr/dvuj2DqXqdjIlgwtSrN+MJWAWqlNBb+IMtqpm2lYl7yp5IbYvqTupmkcF0e1HFFwkARnHE4SbXqp0whebV+/g0Wzh7SZaoeAGb0Xh/Gx6FM0cJ3riBZMtiiE6o0j05bapuO7LX8xnlOoq62rdQaNew7unMRPa897M0Z73D+WpwRh/PpAvdU1vBg1/dhN18pQz5ihUJ5RAEjgJFGkfhYKyN08dxqZKm1WAkodzjSmskGIaG871GDNSTEcsG2OOwujBJq1OsMR43Xp8RO352Z9EgU+Hi13HVuKrgSZ2GOhiZ6bpSytQFOMGlESD8LuE343xJcLzOBjadQ2LQ3dSFAi8p3CgJDO1eBQzFJLPz84G0nptvvUtHLVH+DuUsFzFuz9n30O7XfoFCO/CdBgSD3YgyTdvd4Y+jm0aEE06sIwRlpMIaNFSPjSO6DTE3mADlf8UBZj64FcpqTz21TgbwNpiC9sex8xVKNGGH10Vn6iziUehaJ/QZxm5sb6MERNFTObHRcqvIPOhQNUw4FjtLBv2cdTju7RoxsgYr8RsZax+RTNRMtpWxi6Vi7B8CwPiS+vSLTqSOTvv+zF5JZ0kBpjbgBIyqpwrZeKA1UFVh7jge4JUyfRPCtObs33xI94sRFpFyqMaynYnxMs/9i8hIjZT5wLdEaUkxl8xmqedr2DdM/Zgfva7+Mk699Rrgv450GAy8xQHm/nRZQAeVuu1wmW0rOAoKpTf7xDXq1BefBH8F+H1gLIAAQADAAkACgAPAAf//wAPeNq9WHlsHOUV/76Z2dndmdljdnd29r5m72v2sNfe2N4dO8bxrr2xHdslB45zcSgcgRyYOCWUSoFSkUgtLRV/0CJ6IlUtsXMsJJAWIlAF6R8oClJRqlaNBFG7EopQpSas3W/2cBNCoVBay/6OtzOz3/u93/u9NwYKAJb24O8ptAAHSpAHFbAWTJ0GGvgs4MEq+NaxwUFVQvkq2mLAA98CKgDhs5KRwDR2e1HoJJ/EJ9hSUfkkNgWK9T9efAMN5wx58RwUL9Yu1PT1N9i8WDtfS6Uh62UbfyYtplSSpOBLYp2hYC6bzRSwzo6g4NNiDVtHrquAZzMuDDe1LQVM3kP8vY/H8Fvqfmy/t2cyrYCxAO82qlS426UJZD26kYqQC9sUhIrEFSplKDcgTM+Vfb+nLCGHM2Sh0Ox0oLn+mkJ79YpCe+1WYvDaaeyD/PqCn9yvoTGFWvVs2MX5046+EY1Oo9DaeZtDqWK1VHR4a/0ZW4CnKD5gcwTkZwXqPQCCseW/EoxCQLg9cRRiq6fXLzhA7FXsTaAFFrgVeEFw+YNjtA6OBqtwy4JxkqjCjSc7UxbZlKrCbQuS+mvAUrTVY+drRXmACKyzqbT99Je8P5XeEDBpm+B2GHI5hBvJtXCUEeZMLkwGXMaTYHCSMhc37Rs8dOHp8fU/vHgot2N60E6ROEFp1bpk6fahyv7puHjrgcrQHSVRQzEq4qxVsBp4v9e87scfPf9TCH610eAM2g2OoMMVtTFCTCju+9ldu39+T6c37FFZYgBhdHj5Kr4d8SsETjYxOqo0VrHvSWaNE7icyrAOVpQWRgNHlXoaLV+GtwLj8ocn0NpotJLV5T8toivQjIDQwlGyCjcdk3wT1mnkd9FWi8UQ22JoikFRPMvmaxmEnsR+dY9FiMqUFbysF2HGNZdtZrIduaxsRg7SWvXSBnhYraUVjfUexp0JBbMuTcKLbZWtxPOuiIVZ+gllCbtcYRu95KL1NEmigfh+PERbo02syAcQVr3g3SZWEq1JpXhRpJIWi62K7TjmTzMMhRYngT83YWVoyymYABJILn94TC9go+nq8oeSR17xennUNEdeTKWTpDs84Z42TCsaPhaLBj6P/IvZaplMpgjF87UMm9XLA5vvE7NZNouQPP6VfkmTnS3oBKjF5VUICjfgKVOTh1mIREBecuQDtDMV8KccDLb0BGFwp3y+lNuALz2N0S4R2Z10LvHL5EDKw0ALAX0ad6Q7cNQesmr8lJ4iSTQQzmuXNCyFK2SsHdf+smJ/NJvTCfnox3UcRlf5dVp0F0A6h6JA4CgKDhABB1uc9ZOnsKcAC5zYbyU1YAONFAxUYWyRJBmh2kpTARmOSdwE06YRYlEtJmOrbxDzxBe6r0094ZN8IxQdSdksZzKBD37zlW/co3E12MakwzCdnNw7NxVfqqWGKpH7HyxO5xz4oXt/sad3afuK50+KopIvzD6ybXB9lF4q+fqmkd8jy5fxtxX3giDSs6daekbb86ewzQAAEdstUUbvEJ0P2QlttH3yaBWWJLWl3NFwrAPtjknaimK05UcRucLni7Ks1TJ5OTXVX/IR13Ons1U+GoXBzLOtAsHhweD1IteFv01ZIi5P2Erf8oPb7ji8IZzd9t3ZkflemVABRKirue259JoYZ4gMdtjS2ZzHR+sogqB09PbyurHHFrfPvfrYcF8PRIxpZCpV7xgcTq+7vbN752RG5+sKy2wpI9RO4O+CGOiAeBO1RaPRG69iqxdiHURVxs2Lx41xzB5/nagu/0biNbACCD2BjY4TWwjsOeJFAiMIh4gAkUVJniUPuka8FCxb/g60ei3G4lq1hYEVtQVdoP6H5Kg0ZT92fnbzTK3Y1KuZBzbPxGqbZxDamYs1ZGjg/X/96gZlScF7XZnhVupRax/KNaKkxE9E/PU/23tm+gd2lFI6NaPCMUKlWbVx78Dc4kM9hQdf2Hn/j+5IfYRvmk2tEa0YvJqM52f6fUbeqDR4rWa3Wae18Gzv/MsPz505NDSw77nNnp37/X2TIorK3ctX4WHFWsChIrq6GZUzwIydQUnNYVsABdzwwHHJqi81eXbB1ii9qH7aX7r5oxt0q+2GEfnpC6J2BVEQzjMNSjmZ9mwsTE339E1P9fooHaVQoAGfR7xCLNJRMDW6qrs02pNHin8QnXNecT86Z6Gl+DoNB2ka0hTUAEgToIptOS5R+qHmaaAoHwchj37si23rpx7w5kOtnEUhtBkNmmcg1YjB4+CFltoNoQo9u+hyZVCpmV0YL4ROIcwyQN/KWH0VVhZGyv52BvvRXtJK/eXCUKK7lBi1jjaPheQ/n2/lMII3f74md4P5Bsj/zbNudFfubEgl+xmGFiBcox/C+GZ7yZFqxpEKBFEBYYXOQOK2HILJL8PE+nL+5G2dbdQoW8TtifJU+anxrvW3ZNhwZWQktGF+xLMCJ8Ymyp3OodX1X/97C/719urO8XE+1huIFULG3ju/XWlFAH8HRSADHmlFIGqUIXcBGuEPXHpUcRdR66KXUWJaqEm0lChHrf7SCkSGBkCtetOG+Qvc+Dm43ggjh7/DONL+QNrBGP35YGrbzYA9M7np4YpvBSZY7/8sUBAYW1HmDi9fJgiEhRF1jLvamWvC9qEa5EIjBawtplir0CapdWXB0iqhjgVJ0RCnNuFa+fwf3tAut9dpVaPOXldRCKJ3vnpg7sW93X3zJw889OKe7qU6l5ksdk/l7Ob0VCE/lbPBy7tPf6s8cLD64O5XHi/3H6w+OrBrXTIytmsNmhORtbua8cZOIR+z4L5WvIM6lOcSA2w6yk2JFK7BKVmTUeioKpyUKClWDuo4T4lrBKyVCrOy1p9tRZr63Muvc7AhwJ8S2kZqkNgppMOUymR1GbhoAgX4E4EVCt3dDo3LY0FdLYaP+JM2SqlSsv7eeP38zaHdlekP6nClmmI4ucctLV/GriDfS+D9pu8vgX4sedyf8WcYexUblHyAIZIweakLSSD1Ptslyfzt8nRheBfbxZp1vbBXbkDtchB7L/XbFZGyWS93+sAM9YT5SjumCJ2Y7HotNsPm86I4OxPT12bQr5wfBtki00Py/G+/7F+gE21WNd94k2Rr/8kXNBK7kr/ryGRm03DKzBAqRk3HpOmcrzNkCvRVJip9gczmx6eiY1LcqCJwXMmo1MH8SMqX8eiDhbGJsUIQukb3rg3peAuXiDsFTml12bS2sM0V8zh8cWljUbp7NMoYOJ2Oc/N2n0nJWTitTTC5ox6HNy5tQDHil/+GHSGOglXgO80YnWRZTU8ECAm5HvCaRFutE1XoXhSGnZq2QYMMC/xwugrXLEjKJjYot841EjJbz5zNsM3G5CWQ+BLPaCoU0XqDkMsvgjC70lpwzYaDlFtmc7sBwY7QBkHscozcN+y722iSKbmTdjaV6zWZpCbj68kek8fKKkmaVMzHRSMq1MGxh9bB34ldzjBPvYmqJXqr06MFH3Z2iUszpZJSrVRyfqRX+/Ed2B8Uc6iCR4D7NOouSEADL0aeiCjswTX6NaBYPJdBYnRB/idIO+PwlSLdsoTwYKOZ5bDX1ZzPZhdMqOmyxz2euJ1aukdtEmx2H6eCPJSN/Wn8SLuVh2fah1vqv9HGcf8EeiEIUQABAAAABkKP50Ae418PPPUAGQgAAAAAALvrfMwAAAAA3fijyvva/TUKGghQAAEACQACAAAAAAAAeNpjYGRgYGP4x8B4hGvB71u/2rikGIAiyIB5JgCTNQaLAAAAeNrt1DEKwkAQBdCJWbSz9Rz2VlZqEA/iCWy2SO9NPIetrTexE60CAQUJgYi+102xM+xfdtI0GsUlOkuL2EWPylMcYwDje39z03KYO8C3SVVUrXoSm3/NorjFvqc++eUOqyM/885v32Ibq64zR9d233Ie64/OnWPmFwDA7yvrOEgBAAAAAAAAAAAAAACG8gAhKQ74AHjaHcwxDoNADATAtUQfiSIFhSvEl2j5ROjuBxQnSn8uUpoAgiL5wLJ3LkbWrmWgzgrDExMa9BjQ8ofBOp7S+ZGJX5nlqLzofMtUzTxk4GFuwb+95GVzdSn30rnLVHf9sax2t1BbdCWh9pTB7QZjAzo0AAAAeNrtwrENgkAAAMB/5YUwDaUjuIuTuIRhDhoSC9ZhBYpvNDE+sXkTL3chhHtZHHZavne47XFM/IAxa65VzWUpPnmcLi+mT9pz1vVvjMAfWgEAAAAAAAAAAAAAgDo2jIDVaQAAAAABAAAbggBRAAUAAAAAAAIAEAAvAGAAAA0CFu0AAAAAeNpjYGBgZIAADSBmSsnJS4ey9Yoh7DAQ27EoMUlHwbEoN09HwbmyKEdHwT01PxtMFgHJolQg2yM1Ccj2SSzJI001AAiuIRsAeNrtWUtv49YV5rwyj8TToECSCdACFwWasVNFnkyACTDTjUaWLaWyZFDyOLMKKPJKujMUSZCUFWXdX1CgXWfZAF10VfQHFP0BDdBlf0a37XfOuaQo2R5MArRIAMOWdO7luefxnRcJOo7z0dVfOI5zDR/n6tv0zfQV5y6viL7q3Lr+T0tfc+rX/2zp686963+39A3Q/7L0G6D/bembzumNu5a+5Xx443eWvu2om3+w9J2rX5e63nSe3fyLpd9yPrz1lqW37r5x65Gl7zqfgecK2+pcuf3ury19xbn5XsvSV53r9/5o6WvOe/d+b+nrzlv3vrb0DdB/svQboP9q6ZvOk3t/s/Qt5513m5a+7bx97z+WvnPlqNT1pvOr939i6becd95/bOmtm9fe71v6rvNL8Fxzrly/DeN+euO3lhachRachRachRachRachRachRachRachRachRachRachRachd66e0+5lhacv3GU89B5gM/HoA4d4/hO6sROhs/YybHXBJU6CX972DGgIqeOKw0nxJ9yXOxNnCmuZbzS+NXgPsV3AM4tpw1qhB3tLMDRhzQNGUNnyZRyupC8hNw5awxBTdgShU8MniXOFjpUafMD5xNQH5SrT50a6/cgIQGvgl4PekiG77y0vJ9hNcUuXZ3Dvqz0Z4h9wz6EF9ozZhyU8xTrEa7QrscorPsocmLrqWItc1z12d8C3QXOprwzB1fAqCnsT3nv0OnAJkLH8LmIcX3C5zVzaGcGnYRywN/KWlTwKt7POKYGthTRW/lB13NYYXAyAwpN9sawJ6b0w8NnhhNiofjjsQ5lY20gkaR64CNZS6wWoHKOQwb/RqBDtillLMhfg++JRUqk5uyT6IzYI58tjVhLxnHqcFTG2KF8nDOCGcvVNhaGfRIsMs6KDFI9m68UscTuF1pmkBMyPom1MsLOjLWKzIyRWllAGhP2RWqjwFZsDzlrKBOmNnPJqhl4PejPeRVxrIu8FsxEi8Qxsn7FjO2IOVcWVz0i1L7kc+L1S6zrXLvVaN5naTOWsGQc5rZKq3gX2RfZTCb/JS4pZ0ORo5pjTZmblN6IjRPLk2H1lZWewwuJ0GkZJY9zhCpgtuZX0Xl8WOKxft/qr5/ToR6f8ZOqM8Y6cJ7ZrCmy/hEkPMT3Ov9HJf/F2Z+zHQFnJ9n0sozLqlrP9s6JzfWk5KZsliyIwK85n/4/PfjOZRf+0XThLizxnW2uvB17XTkHnBUxW5bjj3rYY2cXfwFjSydnZ7KnbnNuF/SSc2jCWUSxWWLXg+2CcSFVZIZsA1kwZmul94ms83I04zxP2HdBoThHUX3OOqT7LBlpQSYvo11wF73Ct/2cKr/GGBBfYrOi2rsTxjWyPUOkaLv2bJ/W3GUMeyjWjdiOIsqbEcvtCcmf9MzOuPSh9lqdQCZFwJjmdiJJfYreWqln0wPprAvGyed6Og+zhfXUcKWFXFNS+WexpzMybbbBv7OWwedLFxu+L7bV+pCJr+zMzjly/trs3PRgNSk37XpSyQHyRHyRO4iiV6bl3UjA8zjiPuJd6KnknreWVdIPYvstXgk953qR/hTwbDO2t4gc4gy5+1+co9LFIxuZlfSiQkzlTmPK/c5YnKmrb3G/1NaH4q6jQHk9q2scGY/poLzn2uxzm5WwvdEXNPfpBd9lGI4+RdXDHiE0AUdxbdfK/GKjd+7Y6l11i9UdQmHNd5lOrzkN1M82ZHQLGernZTa/wJ7EqcgauWMJ7RRZZferJlyRlRdPOYrcUVk5WeUeReItWaCtLunYkY17jX1O7fQp7ivkXmli41zkseRVYu+DREPM9+Ie+1lkileZ8pv97H8QixIhj30n3Izt9YGtVd/ef0dsa3VmGr5Dzzg3rY0Xxxb0YH3OI9o7FYyCylNDtR5eW17lSafgPr+71Ta6W4H95umQnxTMht+FXenanZ74sJpERQxr5RMbPZkVa13JkISfyULOt2llworVI7ZF20k1L2NZ7SUSw10b8YyrJCxtMGtPL98d1draM0m8MWnWc3qFxIJxnH3POBbTYM5PnIKMrlgQ8DfpXOHyAhx+ZXbkr+jH0vkD9qCYeI/XurjcjZ0yfd5dd8Qzopgy1Wc2szGNqz1l/VTGvUJiNbJ+nz9zvQsimpbeZ5ylEUuXKjr7NPx9M6CYb22nxVf7zj5WJ5iWLu90sKfQRV1ceYbVHnb3sHMfHAN7/T5H6oTnUBt8xzzjRIaL7x7Wz7nH7fMc7vHqN+DvQRadbTmfs44WpA2Y02XZh9jt4rdl+ehEEzvHWBN9wF1Q9PVwSp4hOnYmiqVD7KvSw3WrOqyxsOwQKxfy2/ZqA7I7LI/sJ/37TPdKO/etpQ3GiCSTzCYs6vKKdo/xewS+AetvsM9ibY992Md18aXFFpDmuvVV+AifZ/YKxYjs6+Jv5VWDMWizNSv8mvg9guUk/wBXhzwh+ji5x54OGL2WxYy87fJq5ZVEqsneEKqEwR7oQ3wOSuxc/hZb3Iq0dexO+PqKS/xr2O8mI9fnlUSjyashx4qu1mwsXfZjU+sJZ2KLuRrs8aDMkH3OXrG+yE7R0a9YIvootlVbiqxWr6gRkVJcP7aRPosLod5gTMiuQan5IsmozW/UwwcPP1aHxk/jLB7nqhmnSZx6uYmjumqEoXLNZJpnytWZTk91UN9q61GqF6qf6Gi4TLTqest4nqswnhhf+XGyTOmEIskPPlEf0M+nNeV6YTJVbS/yY/8ldj+Lp5Fqz4OM9AynJlNhVc44TtVTMwqN74XKagRPDKUqi+eprxWZu/BSreZRoFOVT7U67AxV1/g6yvQTlWmt9Gykg0AHKpRdFejMT01C7rGOQOeeCbP6VtMLzSg1pMRTsxgSociLMohJzViNvZkJl2ph8qnK5qM81CqNodhEE1gF1lzPcDIKgEAa6TSrq06uxtrL56nOVKrhhsmhw89qKpt5ANb3EtB0ZDYPc5NAZDSf6RScmc5ZQKaSNEY4yFxID8N4oaZAV5lZ4vm5MpHKCWxYhiNwMoKueKxGZsKCRVGuv8xx2LzUdWXdvJ+pmRctlT9HTMVuwi8CyqkHX1KTEaTam6l5QmogcYKdzHwF9jyGQ6fkkqcQgZnoouzxp14Kw3RaLzPqcaFTPY3D4BmgIewf1R8+svsf0f4a/HnqBXrmpS/JF45rmZ4ToJ7Qth8DgsjorN6d+9tetoNQqoM0jvNpnifZ493dIPaz+qw4WceB3XyZxJPUS6bLXW+EZCNWcIZz38vGcQTQwbVSls2TJDTIHrpWV8/jOVBbqjnyKKeMpW0Cw0d4c11TgckSZLEENUkNrvpg0fj1EEqdzkyeQ9xoyV4VOQm4kDtxWhBj0lA76ztyIZj7eY1S8hRna3SmUIAYLabGn1YsW0CpifxwjgJYWR9HyJZtsyO1UWGHhFdZK6WEfEfsszw1viRloYBzsZD1hBHYNtCCuqB+klL1BPEiCmMvWEfPE6iQXXAH4SNinidoBYEmN4lnqsNkHVE0J+SvsFNADNfK1IxMTk1qawiTxzFVDJlsoa6pkZfB1jgq20URhG2bCzqqL8xLk+jAePU4nezSahecX9jGsoPwclpwHZCY8zvheR3sH5ajSxzfEswvYvhE0KCeQnQ3hnu9VxKUa91ya+uIgpNxIcFvQKBxCokNZIKaGqfofFQiKMYJfCaMgRUiiuMqHqHjRQSKx926yLPX94IM8rIs9o1H+YE6Q9uKck+aqgmBzDZJXPNWDWy7/naHLQq4I0oczuXjXkvblXSr2XQj64vLoUGeim6Slcq4ggYuIvKwRv3cjOlXMyDJHA5lUy5YiB7NqXgz2rRZAg934XimqU3HiZGueqGpUvBQKUVjkWYjFtN49gofqQzmaQRjNAsIYvRRtuWF9vMiwVZ5jOQPDBfeY0lxtLFTXZm6UZxTyUhDN7aMJVPspWxKM2Gk1yrXqziakvosRzIZhKicPq8CgOqt3VKD/v7wpOG2VGegjtz+s85ea0/dbwywvl9TJ51hu388VOBwG73hc9XfV43ec/WbTm+vplqfH7mtwUD1XdU5POp2Wtjr9Jrd471O70A9xbleH8O9g0qE0GFfkUIrqtMakLDDlttsY9l42ul2hs9rar8z7JHMfQhtqKOGO+w0j7sNVx0du0f9QQvq9yC21+ntu9DSOmz1hhi7Peyp1jMs1KDd6HZZVeMY1rtsX7N/9NztHLSHqt3v7rWw+bQFyxpPuy1RBaea3UbnsKb2GoeNgxaf6kOKy2zWupN2i7egr4H/5rDT75EbzX5v6GJZg5fusDx60hm0aqrhdgYEyL7bh3iCEyf6LATnei2RQlCrtYiAhdbHg9bKlr1WowtZAzpcZa5vXb4buHw3cPlu4AfxbuAOfy7fD/w43w9I9C7fEVy+I7h8R3D5jmCzm1++J1h/T1Cgc/mu4PJdweW7gh/cuwLnzn8BgP3M+XjaY2BmAIP/EgxtDFgAACWLAaEAeNrt1/lfFPUDx/E58OBcMUBRlsUrS2y9FcVyvTaSFFHGFA8sKS2zpV02SyOxtOxQrOy00szOrcDRCvOs7D60stNKKzuttLK75PteXv3Q9y/o+8OXB6997nz2M58ZZgYPN9E+NNxrjzRMo9Aertdr7d7GamUZCXYvo1JVq70qwT7J7mEUGD6759/m2z3cAl/XHdpcrzYpu2mnBrt0D25ufpOTFxw+yx5qFNiFhmMPkYNlgRwkB8oBsr/sJ7vIzrKTzDMcI98O6Izmxl/tk/lMW4Ua62r3McqU1fyu/99bR1WCkWF3N0apg8rWWXfXHEaq1RK1Su1VR1VrnXpnrdhfRzS1b55m52l2nlbM0x552iPPaGn95uZ6fY3Wr25uvvjFze0pfoaf4Cif/cjWD/A9HIHD8B0zv4VvGDwEX8NX8CV8AZ/DZ3DQzU0Un7L1CXzsetuKA643W+x3vb3ER/AhfAD7mPI+W+/Bu/AOvA1vwV54E96A12EP7IbXOIlX4RV4GV7isC8y8wV4Hp6DZ2EXPANPw1OwE3aw5nbYxuBW2AJPwmZohCfgcXgMNsFGcGGDm9NXNEC9m9NPPAqPwMMQg4fcnD7iQXiA/e6H++BeWA/3wDp2vxvWwhq4C+6EO1h6NdzO7rfBrXAL3Aw3sd8quBFugOthJdTBCpZezu7XwbVwDVwNy9jhKrgSlsISuAIudzv2F4uhFhbBZVADl8JCWACXwMUwHy6CKFRDBMJwIVRByO0wQFwA8+B8mAvnwbkwB2bDOXA2VMIsOAvOhJlQATNgOkyDqVAOU9zsQWIynAGTwIEymAgToBTGQwmMg7FwOhTDGDgNiuBUCMJoGAUjYQQMhwAMg1PgZBgKhTAEBrvtB4sCGAQDYQD0h37QF/pA72Zs023v11YvBv1wEvSEfOgBJ8IJ0B2Oh25uu0LRFbq47eIPdGe33RDRicE88EEueCEHOkIHyIb20A6yIJMjZHCE4xhsC+nQBjyQBqmQAsmQBIms2RpaMdgSWkAC2GCBCUYzZhMcg7/gT/gDfoff4Ff4pfmw5s/NP5H5E4NH4Uf4Ab6HI3AYvoNv4Rs4BF/DV/AlfMHxPnezuojP4KCbpQfM/BQ+cbMKxMdwwM0aKfa7WaPER/AhfOBmjRb73KygeB/eg3dZ+h14m8XeYrG98Ca8wWKvs98e2A2vwavwCrzMfi+x9IvwAif/PDzH8Z51s0aIXezwDAd6mrN+isV2wg7YDttgK2yBJ1l6M0s3svQTLP04PAabONBGcGEDh22AeniUpR+BhyEGD8GDbqb+3DUfcDOHi/vhPjdzrLjXzRwn1ruZJeIeN3OCWOdmBsTdTFnLlDVMuYspd/LZHcxczdbtzLwNbmWHW+BmN3O8uIndV8GNcAOndD0zVzKzDla4maViOTOvg2vhGjdjsrjazZgilrkZ08RVbsZ0caWbMUYsdTOmiiV8dgUzL2fK4kC9POIZ7TucVuQ7kDLO97R6Su1UO5In+Vy1QTWoevWoekQ9rGLqIfWgekDdr+5T96r16h61Tt2t1qo16q6kOb7b1W3qVnWLulndpFapG9UN6nq1MnGOr06tUMvVdWp4ovWn9bsxyfBZf8g5hs9c5B4X/3W8zG0bf7SqIeKmxx+tMFwIVRCCC2AenA9z4TwYCoVumzhDYDAUwCAYCAOgP/SDvq4n/pz2gd7QFtKhDXggDVJd3ZRGMwWSIQkSoTW0clPjt7plYKr8Tn2rvlGH1NfqK93O/eoj9aH6QO1T76v3dFveVe+o7Wqb2qq2qCfVnboVd6hGs5YrvcBNjz/yl3BxLob5cBFEYSSM4DoMhwAMg1PgZH7kTMiA4+Jstm3bcgO+9dttS/+5s4xdyrYNzmUhTOSuT+DMSmE8lMA4GAunQzGMgdOgCE6FIIyGUdAZOnHyeeCDXPBCDnSEDpAN7fkx20FWYLX8S/2p/lC/q990g39Vv6if1U/qqPpRd/UH9b36Qn2uPlMH1afqE/Wx7u6r6hX1snpJvaheUM+r59Szapd6RjWqJ3THH1ePqU1qo1odv/vWX1zjGrgUznXT9U8hcw7M5rKcA2dDJcyCs+BMmAkVMAOmwzSYCuUwBSbDGTAJHCiDXuDnUp8EPSEfesCJcAJ0h+OhG/emK3SBFpAANlhg8htpBNbJJnVMfakL+7Z6S+1Vb6o31Otqj9qtXtOF3qyW2t18S2y/7wrT77u8qNZZHKt1FhXVOJfFapzkmsKa4ho7uaajWFgTq9lX0/LSogXOwtgCJ2FBxgIr6ZKi+c7FsflO8nwz5aKiqFMWPRg9GrUzomXRymh1dFV0rwZarY9uiu6K2o1NOwNtowWFwdroyqiVoc8tI2p64sOdoslpweqisBOJhZ2EcP+wVXg0bB4Im1bvsDk+PDNsadbGcNcTgvHZA8JZHYJtwr3DgbB9YVHIqYqFnJJQKLQotCa0I9RiUaguZNXrnRUIJaYGLyia5+yfZxpbrSajjdppNbl2UmiLdcwwjcPWsUCTOVcX4DxdiHP9s505sdnOOf5K5+xYpeOrHFZpzfKf5Zzpn+lU+Kc7M2LTnWn+cmdqrNzxlQ8rt6b4JztnaM9J/jLHiZU5E/2lzoRYqVPiH+eM0/hYf7FzeqzYGeMvck6LFTnji8xT/UFntD3Qp79LjFx9V+XW5h7JTUie6a3yWlXeA94jXrsq50iOtaij6emwqENdB9ujF4uXbF92Xfaa7PrsFp7mN3ZKVdvatlZVem261Ts9kL4n/UB6gpG+Nt3y1HnWeOo9domnwnPY0+RJqPeY9Wk70nan2SVpFWmhNNuTFt+2A6VtAmn+PkFPqi+1V6o9tFfqsNSSVLsu1Qyk+vsGA6lduweHpZSkVKTYa1LMQMrxJwYPJzUlWYEkfXA4sSnRako0DdvMM03DbCPs1rpLm8xMX9DepiHDaGGY5kqjLL+4sVXThOKG1uOnNpjLGrpNjL8GSssbWi5rMJzyqZM3mOaKKRtMa2RZQ0ZxaTnbS5cvN7wjihu8Eye79tq13hFTihtq4+8Dgeb3TfH3hqZMyZ8RiUYi1fmRfL2oGRGNVEf13YypVxmtjn9SHTE0Jf8fX5H/RnMicaLNQ5FoRVSr6AMNR5qH41szmqfk/y98Rf7Ng5v5///6l74MPcrx5zryzwcx/jDoOY20r5jxHyy/6sU=');
  font-style: normal;
  font-weight: normal;
}
@font-face {
  font-family: 'Calibri Charset1_ 6pYIp6D2D420A';
  src: url('data:application/font-woff;base64,d09GRgABAAAAAFJQABIAAAABKDwAAAAAAAAAAAAAAAAAAAAAAAAAAAAAAABFQkRUAAABlAAABfcAAAy0AyeQvkVCTEMAAAeMAAACrgAABRhjvV8KT1MvMgAACjwAAABfAAAAYJ3BPoljbWFwAAAKnAAAAKcAAAFEGwEcR2N2dCAAAAtEAAAChAAABby5cNg1ZnBnbQAADcgAAAchAAANK37eAzdnYXNwAAAU7AAAABAAAAAQAB4AI2dseWYAABT8AAAdNQAAL5AyHZNJaGVhZAAAMjQAAAA2AAAANv78rdVoaGVhAAAybAAAACEAAAAkDa0G2mhtdHgAADKQAAAA/wAAPjaU2w/va2VybgAAM5AAAAL0AAAFRgjbEAVsb2NhAAA2hAAAAKcAADcGNSssMG1heHAAADcsAAAAIAAAACAuYCWKbWV0YQAAN0wAAABHAAAAhJqCoHZuYW1lAAA3lAAADP8AADB0FQ6OdXBvc3QAAESUAAAAEwAAACD/GwCGcHJlcAAARKgAAA2oAAAk+aX7ab542rVWPYgbRxSeududn53ReR1SCHLYSqojpJDBGGELszaKMSaFUxhSyrlwdpFChQkqxN1Y0Zm1USEHF+dOF5zeEAiXbi8SigMiuLziClVOq1LFcZf33kqnPecwDiTvCbGzb+b9fd/MLFtgTEn4heHKSqXRbCqfK1GLHUhcU4IrNY5bIPFYeWAZOwc/NyYLvD5Am1JcBb3eTyDPn5Ol33/x4tmzdpu8jeM4xkXkoNpxUSHsVJXPlJgUUlGGKdMqtAq3olvRl6AFV3DC50KOVT2O6+hGQtQYPQmPC7+GCdbovcIpMInm1+KJc3XlMeUVo3GEApOEqHc6VVeDIlJPL1/hEsW58hxzJJSdc51u0u12UstUhOIi+OWPxyAUI108DQeCaUCmcVqmWOTCG6ULIVNRc0kxHEmPSS9NqEgrcfbWfeEz4cfx7duFgtBM6NjF7g67wz4BVXNbFAnOxaJjII6DLLrFRa78brd7EjzovSxVMHal9L7gaa7Mrtt1P4I+A8Uc/gGifD8Q7TtA1D7X0mVRFCmKZFDHMKKh2hmjwWMaYDwNx5mzU4DUHtcA5BRJzbk+RvLfQolMe5m8BSWRKzodS/EOLMW7sNSIpdZMa8U+BMVF19gGlaQl16p8nQq4XsaRnrSaKK0J9WHiUmAnZEPDIf7pgGubgGxH29EPpG1QrbgOdre3nz5+vLn5vRbgfAI8mFAodIe7v6ZUXNOSaXkYTkUbrnOI75MpwhccIix9LmEJoLd1PxA8UOBmpw8O+ztoSs+SuEYmz/MetMHUfiAFl6oOFHSuEXgs8I9hjmCmlA0Ew8GE+gmfrVaK5xRqF/g8QBrECHYnDjgP5mA7qbm0P7MhUTpVijt1NcuhlUaZvu/v4EqPyyny9IxMrYbhCBnpzzItkgNaDwVhGxBhgFgGTJpKVIk+dahn2VkocG4GCkjOJSSKFHALnC/As+fxQHRAAs0CYMGcBxvABCpW8UBfvZbWdu0qDoOD5kOS5gH16QBZgOYDsqLliOyB4UEuqSZVoFn3aeEpgPikgGDSPGRDSgfygnRI+UD9RQSrIRIikCxQx4QI0elSqzDb8xlOpJ31GtAYI7hB/LKkkFNSkM07nRXGYwZZcUwLCbZ1xMrBSdc46fZtXhifG+nmxDCcmwwx/itmYCl12izj/5cZhphhAmYCyz4g/Rg0chsucvCLjOJGn7sbUV7R3XM4DiaPUnY0H02oXciOKT2M5sbM+3GU6Y3JcXMmySf57kp3pXOzcxOPt021qZqKViWuC9oBjV0LtAn60BkJCdCxlDKHAtZbkEwREG7VjWQmQ52QojTB5+dhqisYrhtGYUSXD7EHumcltzrFGc+0/s6JO46sCyCXb6D1xmVaW6ogg8DqM+uX5hSKIEk151Cz8ZbzZjM9QGYsclZwqzI0alnObZZHThmuln5NBoVWRhWE0TOXNChV8LFSMnMLsYlu0ymbHN2zsDNgr8FWg50nomiSJl4iL6lDKBLufAXuKisrYXji2p2RymRnhHA38wXlu/TOydDKSqSVNcyaJbbEPiK94C64arIBhwWeF1ZzG5xnNVdlSUar8OY8swG39pD14Oshyciu67lDRs09xPEBvT2k2fNZR9kliV3iNhwtj5bH5def7X279+2rL4bDfvv3ds/2LK0cJePkdbIHOgQdgP6W9JLdxCrI8GDQ6/UGaSAKXF5LklF9eUmIYd0qZvVRfi72DLdnd8Wu6D1aba+214Zrw0t7F78q1/PFfJEu0cZAiPXB4M/vcornAvS6/6aH8mY/vY7XKNRameyLIFfukf3eFbxfIfxgALV/Xc4JnhPlarU6qU7Fon1jANJI1mHF+tsher3cAs95ScLYcXtykuc0PgyGe+Px3nA4mM7JiLZcn9kf/VUcnFC6749d06i8Rs9rZZuxvdlHH/gBsDeaecSPg3ofG2nbdTxUxbyQErmauoWy8eMFvyNXGeol0GVQvQQ/xHA1f2/rm62LL8vjfDUPtDp1dh60yGBHax/LZ9gB3N4w8qGRaojyN3ypCq4AeNqN009IlEEcxvHf877rH0TZVRFrSxGyWjIqKqyMDgtmh0ANqjXLDinmIdJCKxCpjILEyJJasFAQEZFCITYirDQFPQiZ1wTpFKgRRCQhRV897V5qZ5h35vfyHD4z877m2GpLNFOAeYAh+1fzuOHUVJHRTLz5tLTVvHMt3rzXu5p38+LN+3xr+al48+npq3lPQ7z5zEzyzFTJ5lnLexj5a88MS7N15reNttW2214rtqAdtlIL2Wk7a3VWY03WaK1yLCyv9cpnQ/Lba+XaJCc+q3KbV6Utqcp+6YISVa9MNSlPV1SgFhXqroJqV6k6dEpdqlFEDRpVs8Z0R5MKuyH1uRUacsOKsJU3sU6N/cd5Emc1zgacLTjbcPbgHMT5Cuc4zo8453Au4FxWlRJwZuDMw7kD5wGcxTjLcJ7BeR7nZZzXcbbhfISzH+cLnG9xTuCajnW696Kc2Tg349yDM4izDGctzkacrTg7WHXjjOAcwzmDcw7nIs5llXOGlcrCmY9zN84gznKc1TjrcTbjbMP5GGcvzmGcIzincH7CuYDzJ87ffLOJsc6EzijnepwBnPtwluA8gfMizhac7Tif4BzEOY7zA855nIs4VxRQEqJsnFtwFuIsRnYcZw3Oqzhv4byPsxvnIM6XOCdwzuCcw/kN5x+3wklxw046Tn+sM+l5lHMDzgKcB3EexVmL8ybOpzif4RzBOY3zC84f8nG/fu43V5tw7sIZxHkM5zmcl3C24uzEOYAzgvM9zlmc8ziXeLOiUSdZY06WJp1tbsgpwnkEZynOUKwzJfo/ysFZhDOEsw7nbZy9VO9wzuD8jPO7HHnpOTh34jyEswxnFc56nDdYPcTZR/US5xTOeZxfca6o3UlVh+NXlxNQxNmPswRnFc5GnA9w9uDsxzn8F6dNyMMAAHjaY2Bm0WacwMDKwME6k9WYgYFRDkIzX2BoY2LgYGDiZ2ViYmJhZmJ5wqD3/xCDSjUDAwMnEDP4BisoMDgAGQvYGP4xMB5hn8ekpsDA+B8kx7ydlQ9IKTCIAACG9Q4aAHjarY+9CkFxHIafX4cIyUqdMhkMZpkIJUWKMvsmn/nM5bgAq7JyARblAlisUmf8+ecazvv09m5PvYBgmUIIj6TNlsniJUCcFBly5ClQpESFKjXqNGjSok2HLj36DBgyYsyEKTPmLFiyYs2GLTv2qsbpmkufVtKy9ao3vetDX+qog48gEWwOHA0nzlx48+ErIpb4DWGJSkxsSUhWyobq/7FL+QFLaDdNAHjatZRJTxRRFIW/BhoSIkhEN2506S9wa9y51MSV4ohBHEAUoQEBlVYRBEVbcAAbRAVHQEBAHFBUnIgiLkh0Z9y4EGNMDCGhy1OverKjrPTd1HvnnHerUvfcVwVJfgj4iB4r2U4+BxRHqMXHEB/ZjFfoHC20cY0uHvOSCf7hCBS7c5gT308i6WBNW18DbboG3KlRik8sPWFxRLHSrMkYbTLgs9ICA4nzSDb3psSNS/3hmrGm45bZ3Fpq87hK4bnmju9J/kBnoD3Gg1WsYS0ZrGMjm1T/FrLZJmd2sJMccg3L1d5WzVliG5SVqSwbR7J2kadrD3spoFCRJ5wfZPbebsML8CiKKKaEfZRSFpw9RinVTonhRbrK2a/OHKTCoNDqKF4OcVhdq+QoVbOyqjCq5hg16vNxTvwV1/7G6hQnOaXzcJp6Gjirc9FIU4x6xujn8dOsM2Pv1UtpNsjevc8Id+igkz7jZaZccxwJ+ZJlPMyTB6Wq0Bv1xo5/nrBb5ardrq06WGmR9IqoOwqDPtqZXmU6T3H6YD+lLMaJOtXg4EhFDqs39UfUaFdmU0N+NEU502iYjWLVv+EGLugLvKjZdtVGrcIOajY4WveHc1sMv8RlrqgX7QaFVkdpE27nqr7t69zgpiKCo5GzdnDLdK6L23TTQ6862Uc/A0afbe9Pek9Q7w4rdxnknk7IQx7pTzOsCCkPpA0F1adGc/gwT8TtLIeN8Fx/qFe8ZpS3PBN7Y+YXYmOM854JV4rQO75onmHM/ZlUloN7UD43sV7xH4d7IQtosaYsjzUVv4Is12rXqHxtlSs1Lpf+G+HhWkRywifm02v9jM/QumTmgzs70Gp9+wVkPIPWeNp9Vstz28YZX4Ck+BKntMd1NINDFt2AIw8pq9OkiaOoNkoSlGg1iahHB2DsFuBDkfJU2k6mzbQzvLT2wO3f0evCvlA5pTO95n/Iocf4mLPy+3YBRtLE5QDEfr/vsd9+j911h//4+5/++IfPTj/95OOPPvzg5Pj9o+lk9PvfPXzw3jDwDw/29wa7777z9m927ve3t3pet9P+tXvv7q8239p4884br/9y/fZaa7XhvCJ+9vLKjWv1n9SqlXKpuFTI50yDtTzRC7lshDLfENvba0SLCEB0AQglB9S7LCN5qMT4ZUkXkkdXJF0t6S4kjTrfZJtrLe4JLr/uCj43hgMf4391RcDlczV+W43zDUXUQNg2NLi3ctzl0gi5J3ufH8de2IW9pFrpiM60stZiSaWKYRUjuSpOE2P1rqEG5qq3kZisVKNpZc7xooncHfhe17LtQGGso2zJpY4sKlv8hHxmT3jS+ir+57zORmFzeSIm0QNf5iIoxTkvjh/Ja015S3TlrS/+t4IlT2VLdD3ZFDC2s7eYwJAFpy54/B2D8+L5t5eRKEWWnPp3jIa0xEWYwM/GDL7BQ6zPtsmXJ3OXjUDI2cDXNGcj6ylz15uBNEPifJVxfnpInFnGWaiHwqZUeWH6fH68ImcjvtZC9NXj4AGfy1wjHI2P6RtNY9Ht6rgd+NLtYuBG6Vq95OfrkI9CLOKEwjDw5bo4lTdEWwsA4JSDk31fqaRq8kZHsnCcasl1r0t+cS8Ou9pBsiUG/hl79fyb5DVuPXuVvcYC8kPe7CApDS/2J0fy5dCaoD6PuG/Z0g0QvkD404CyJOry1jeYzlYzKi2s7Yp0JkwrLzol7ptWLqBsAeA9/In2Jhh1pEuRlNH2JvcNi2VimCWVoNElOyByTmebWDlS7WxbdmDr3/9xyUp9KjiydMFWHcDCJz3PC13T0uTQLe5NuxccvGS0kDqYWvtxP02KRToxNEqUzu2MlXPQucBMmFEQZXGFS7bLfTEVgUANubs+rY1irfK7sy92BkNfZTutkoNLlObf0ZRkNtgZYXZQg72mlaVV0VuKXpDbV9j9jC3IrzieJCznUClbiaEGhc6TQL7bDIQcNYVNfq61khJbtg/CDnq1h+1O9CLB67wXR/Pz2ShOXDc+9cLjDfRFLPqTWOz7m5Zyfs//m/UFzX2d7Rg7B22YMlk7EcbjQeIaj/eH/lmdMf74wH9qGmYnbAfJK+D5Z5wxV6EmoQQSwYkgS3sgSkreOnMZmyluXgGKHs8NprBShhlsPDc1VtcTNdRELjPByWuOm0nngZU0NtPSq6l0CZw6cb5kOEiYYupfwijAbqXgltyyu2zWTISUoKdAvoRs2WDPlo2aYSWwuafguTFLyq51piztpZIzSBI2W2DwnMQuGMJ8euGHP6zgcOg/W2awr/4h0aYfqnDlGDWE88TjE6q/vwbHcRjQ7sFuolbxGNIQd5k0xV14vLQsK2LallXRJvwe4fc0vkR4EZVv3DSQbNp041BgI0bH+MwydK/lyCSfn58f+PbX1vPARi89wDv0ZbmJw63g3IfcFr0h4C05G0fkBzv0Sbfo9McB+jIzCJG+LMNCObUAiZ7SoX6D0hi1Fgk1BIytYxbIoEmT+ieB6te6ZNtiQy41tM1CgyZaD+Lr4hdq80GvV5xH9CnDN7bva8QCickCHaTiMjwfC7DGIdc1so9e1odFxdLIFHt+vjFVb8VKmYyWlXOqtYos34ZBPDSu3qY9p+AUg0A7r6hHqQDmrssqPGpcCGWqgOiA1Sdf8DyCqyT6HzIzmLM98WdsneS0slQEW9acfoTTTetXgYg7mXKJNsFqauO/Gi3SypcRd2wJ8/N/i7/YF37YO+j0o/pj1hkalQXxVUC+11xrla6iNQXHcan24wo6XqXa4qtA0xnTqYAvFZyqN+7RUSnuJ+Y7TfU11De+L3CCmA69uOjk0D42nwQkBZd31V72QiHjghAd08p4XH8ro4yU0smM5fuXyeMF2aMXl0Hntr5DYCm016JWPrDkR6jMTIQywmNeFxuC/pTyFr0hkrRoC5Q/qo6aZjbm/gjFDoO9MO7FdEUdR2nY0pnkJ81LJtEXBooHhmg5crbLw4CHuJoaA9+2LXQjvvwI91QR0VGwq9ezO1RXlSimEme4qQSWLOJgOoqmwsYJImkH0tEnH/Np2zArjkUsVd/2IAzzDbRdnz54TpsimtIV+ohu0FOl24O7KjpkzfIEenkKWMUSgcPWN6K/cUwX9IdhE5G4Fl+P+ZsxtuCHOD3yjfFvQxxVdCJxlerIAoUg9IkKYEgLlh0S1C1A3nzcTB4WnR8Q9Xza1MIlZRWe7flyNxNR/USDz5rSfOkOmLR4Y2/oZ/tUjth9hNdFVVmkzaV54KfpUfp9UrWyhGk1IOoMSftrcdpk59ADCzF9If49a8enBQAAAAABAAMACQAKABUAB///AA942p16eXQb133u3JkBZgYYADMY7CD2nQAIEgAXkBQxlCjuFEXttkVJlrzEKqzFsi3HUmxHVtS6qRrnxU2qNHlJ30ucNG3ikJQsxkoTp0eJ474j182JnePE8bP/aCzbj3l2X07ijeT73TsDElrc9FQ2ce8M7r3AfL/vfr/lgjJQ1NIR5mcGK8VQHFWhJqgN1Be++6nsju9TFrSJclHd6Nw558AAn+d+gNZRNBVGWyieQmidamNpy3mfrxo73248zcgj8yh/tsqdpmmquvjK4nOFxVcW7JXCAir8+rVXXpPeeU6uFEqv/fy1tla/6vBZztdganvsfK2dMZ6uMXIVz1eFWlWludM1WMRTzfqeyz5XyD6XhWWyrW03IDkikz+HleY4hzEWbaHbU8mOUqnYR7eXk7GolSb3yh2dfUypGKQZR/1OH42vEfOzD29kJheN9AOx6raSIeizOSxGA93ksed7E9LmmxK9LQGO4YyMgefSnWujY7X10V9ycsDpCth53h5wOQMyt/grg/X9fzdYP1jH1j54jDH27KzGmb828TRrNM4HPd7mnsjINpsisWZFkl08Z5fF9MDOxVPOJrxGk9OprbU4AXDGlt9nHzA4qCiVpF7GuH+Pii9fPitKaDw2r3eS88tvnzVDx1zvmKCj+nAvIeFXC3kVyauaRgn8ds6MJuKxZOJ3oln0RAMxkwW5WJESJZF+IvbD2L/EmJgYE+2BTfathq1UtVq1VyqFwvS07K7I0JVL0kJRLrW1oux0lvyjslm/GoQlxcTvao1rNq7jqS+0skwWVgHjJVwuI7FYiokwViYWTSY7OpFmJjcXYyLsPTySEqFQQhHYg4u/2c+YlFhTIGFDPJplLd5UMNzss7LH0P9G/7TG5beyDCcKqGfpWcEisAar38XOmq08w/A28+nFYxSibl5+mxUNQeA04fNcE9WTBUTnJDQB7dtzNtL+nzkLaX87J5L28hzAlv0BXaKslAcVqAiVRLlZZTN7ATVT7VQrapkRtgHBf76A/1DhNQKN9OJFoPVMxDOPCnO1iJKcR7mzNWVzOzuPmudq7ULrPGqZrcFMYPXFLP7DkDisxgZ2Gp06WzGPnY4gjWmN4WFF2sA71N3HRh74X5+Z2Pz5f32wa/+Ng37ewLC8mbcWJw9Pbjt9S2f7vkdvmjgyVbZxJiNzXvLYrY5Myr/la+98+W8/fGKnM9zstyo+u6NJEVKF1PpTPzp+7B8f7E8WkkY5SAET/4Gi2M+ADtipEPXXGDE1UI0gxQN4KRKApTgAKcUOMCkewEi5QBcpivJpiPp0RElrIe3vMaI+HVHfBVqmBEBUnLVO+edRcsawhaouVFcQ/LnWtLVO+2esAKN4tmadMuCRszUYCrBViQRgiCLRZLtc7ihFABuuDHjFZAwV+5ltX3/78aXfujMZN0p88/KXp86VD37r1BMzx791V4X+4jc/+PqmUIo9kQpt/5+Xz9xx7uToh3LfQz8CpsCTM8fhyXPUd/Bzz/hSOk9S+lOl9KdK6U+V0p8qNU/LqiAoYSUMD+ebR7xqeSiJnk6i55MomTR64TlmLVMpaGaM2vOClE0fvgseu0B2iaQ9dhGzJ0kWMNeAcS4GZlu8BAbLlBEvMFsz6jDAErt3TesEuhINwqCIfFWXOc6aLPzi5zAw9G28hTcY4GXJiGZ52DusAP0NNOItJnbI7rfzGki83e+w+2V+ab8gNSl2n8QttfGyn8J4gWZtBM0qUL/BeJ2ttqGYqEMm6pCJOmSiDpmoQyZiyJrccTPmlRnzyizBMLMJxpgxr8zztKS6KdWJJihVwS+SjMYpFd6n3PPLT8/BG7h9Et5zN2+Kw05TbU+L6HkRiVeqGQC9UEUF4BaGWAd6FfBp/1zzJlGbX6NEwFy8SsUIzNU6znijgvNZ6eouxQn36l12I++IeHxhB784Bz2vJ+rgeUfU4404eHqCd4R9Huj5eJEzGDiRp/sW/6neZ39Z7y2+TxvrfR1tYxbY2Uu9SHaltKfvUB9taW11FwqmFo/HN/+f3IIY+WC8TRRNGHsTxt6EsTdh7E0Ye9NTsEup5adVL1xQ8Y4ps8dtKXjaWoyh9FRoax3aqh20vQTQ/ryOKjiLlZ5cWVMolbDnmAZHf901PKuLXIFuDGHHAC4CxRpwxv4dfAQqYW9BcDZmeUfI644oPL1UYszOgMMZdJjppSEEGHs9YYXL+T8Wbo17BHTUgE6ZfaGk906bXxFXoGdv/+AxzsQxLGglOPEzK/cfb46LvrT/w+3M48Fmr1lQAk6d8Q8YZGoN9TjxJSmbzaHDTlqb3lpI+zaG3aHD7iCwB00tLUUMe9Fjwy8wsCiJuAdDiniIRAW7NplabCnWG53ybsVyQTDCMF+DcqGEoyjrVRM8+ow6phqUyWQq5nI5rwNokHGXkslVJrMPWJw+S6cvFYs5lz4W7m+iaZpXQh5PyM7nfJsCqVBARt2BjmKbB4FeKCGvK2znhxwQ1pgDxRT9auUTPcOfH/3w/3EWjKaFY7+VjprcmdDiT8v79kwXJv9+kv4BeG2QHJHDHmf5feYZYHYTlaG+QpQ3btRRNepkNupkNupkNuqoGjFkbjmAIQ1gJgck0YLGA2F4LzBPF2cpOTGPTHNGoxibR+Y555SIqasHpBqgjdprxKPP1WC4E48/WyMTANCV2JMAegWIIK1sg/thnlGPfvu+zwlKxIv3e7MPOZsn7rhzPHOuZ/t07it/s+H2wTjzuZu/dKB3qWWFbgAQ567u/Pj2yf1l6+J76aF9wLah5QVmnyFCjaC0FhH2QyBog9CuX0eDtJLeiqQlqPTP0zk1W1QVBxovqjLEf8V4UfR78Fw/3up+ScIvMMWPied/im7D+33OD9sda6tXbx1a+6QNS6/YcgGlqE7KhJKqWQ53ok7VLKJxGQaoJtzrlDtlVy/4qHP9fkNms2seZWYM27C7Ax+3IGM/l81OSwsShn5Vi+3aG3XH75/pbJlHqdmabAKvf75GVs3gZc/XyLoGvDBEAySIwktn9aXr5om2sPVAX8sIWowfEVoZmX3rjv7tdP/B7T1uM8uLvLW08fBo1/S6eHHTHQc+tqnUc8dnt2S3T/QqRpZmjGbOXBiY7u7YWPYVN+8/sH9zCf3JTX+5r+gKRz2JEKQGXDQdC3ZuLHVu6Gkr9W05PDn14La8zRtSzLJHsUPE1RQLBFrXJjo29BZLazYfxrpuA/b/AtgfpR7CVj7vUcFAHhnjfhZ61H96K2DRlpefPgfvyUb7PErPBXS2F8H7vUPg/XFWuogxnjUG8IiztUCd38WVqGqV3JF6UEqih1+QCOGxukODnh5BMCdJ/HBRaZL5D/77Cqf38nKTomg5DjznGvBfr0K00Ev9OdHOZC8qzi+/q67D1EnAV+RxJ11AkMrgOwkU9eBOJoo8YdzJt6F8K8rHUT6GOjc1b4q1mplGRw+KVwVnA/9wqqL/51dtV4+tyyPRxxVHw9R7kI90NDiahh5kLpzhYVZqygRD2SYru/QO/T5j9WXCkVyTjVn6lhHJyXAornA0iiHkYARHItgUcQgMytAowBiVWCAYk5AhaZWx9slW5l8/LNT77N+7Ia1heKv5g4tst9nGsyykMB/8hO0xQd9g9blBKXeCIlSZf6ZKlEr9nkQBYdva0NrCWsYsuMsisKGMt3cZb+qyhLd7eR79QbVSqZSNQiKFFZLq1tWiW/dU3TqBcEvkpXue5lWH7P4xVZbKdM/TZUSVUbnc0t88jwDP56MoGmUDb7aMrnlZnGCpQj2eXZBJsLVruh7NX8zumq7osW2x0ta6C8xhMbtR2f3jGl4vShZ01agopI+wZkvgzVrLqLjm5Rpe11NoiHLx0tlp4tFw+gjuqt24mjSV2svantbvsMSPcdoud5WKHZ1MVWry+0LWns9ODR2Zyvfd/c07jrvaNlTW3DzSJvLgizj/2m23lW/+sy3Jr50euGVt6IaN/QfXeEQRXIF4Y3UwMXhb//ih0cRgeWO7PxAL8JLX5g34YgElt/WBLRfd+WpmcPPaAbDRGbDRC4bDVDNECU9iG52rVpEp0qFv1w59+3boqONrgnrHPHpX9TuzOLPKhnE2iq2YxZ4tK5EklTapAuU0dbRHWAMkkoYnk6P+QWm8At0ZwwTWWezZ3JWVSGEV+Wn/eW1eEk9UhZo21YDngpROECnFXs5dWVVROuW8NsrVtgSn483JLhdxei+U9j06nR0ZHExBwuCEUMDIKWGPF+KC9NjwcHrvp7env+Msb1PDfer61MDxdX07Or3o9XsunByUk92ZAyAaLAuiYegCEWaxEi/+W6YrJm14+Lv3rD9xyxp789ri0pnN23v3HcOaeSNgHGaehUT8pyReaCLeSiLe6lWMLoW5jIPX66Rwv70ydVt+U0vpaLNqKViR1ft6SDVZhkOQEdBnlVHmrTasxIJluC03j4wzwgTO+rML5AUVpjWkL+oBhCqGvK/XtAUUvML5mjLaxrxVw4ucw4sIeJXZmjChlQBIDeD6RQCj5qiMjSUAJkwbOG/v2I7CzZ+/tb3/8JkbslMD7R7BSNsttlTv1u6jD0bU6d7KtmpWxHHt/5C9ssWbCNjVY3P3fOqH9/dIvqjHqnjsqVAkHTn/ne0P78jGszFeCQBz9wCqXzLcSSWpCvV9oi6hag8y+ytYUyo4O6jguKGC2VjB5KxcQO9B7l/QMC/oUBd0qAu6zhR0qAuYwCYlMmiupPystRlTzzMKAsXOWScM49hREfpWr6oFaPxVTfWJHjzzbM0zasVzz9bIZOzCCH2vyCQaNaLocq+wGNLqxuJKJ/MlTm5y4Lrc0Jmb9v3F9nRx72d3Tz6sco4Q5rDw+LpPDFSBscDg/sgadTDlrRP26MS2iYdn9t594eTQ+nW0uR7xLq4Hru49rg6cuBW4u64N0J0GdM+AdmepMvUmQbe50FHtONjBKHi3K2FcW1EiORyV5TC6OQx7jqg4cOa9cwPZr2VpXLI6h9WgzOpUZ3VGk2szaTUZZzHekUjumYfYR1n6aRY9zyKWbSq8nBz1vLnHeshKW4U3mwidpxsrEppo/DqrURvrLinHqFE290ztXrJGsvAyKIjV82aNskpW2sZYm4Q3a00ap0m2jOdNaxGZMRZpYLDzSp7TzlQHsQXHnEl5F2eDg4em1FtGCiJnNjI0w5k7th1WD37jru7ew1/dt/+v9uQfZz5+dM3OvijkJKnI2H3bWpw+J2f12i2KTTR7PUrf/fP33/29T64fOPI3O5QTj7WM39qJFSOx/D59ynAfRB9/hrGfdUlYKohE+HVF9teV2K9LtV8nrh/Qn21tTswvP6/acRUiYVroGPIlF1qHw+PSMA4+Foq4hJW9WHpHU4MSrgOqcodpoQYjW5MLNX0sDj6yxWpDrKrFok4NG2NjbgFuru7dCFYsfYo18EbOGcz4E+Ww9VneLBjstmd5UFpIdvkHJQkr54Ox4TtHY2vjIs8YbIrbahDMgqc01b2Xk31KPPzhW7wZS6yZZ5zhuOKTueldf7otY7GJip+iGKp96XPMI8xPqT5qA7UbuQhTnfb8EN71QzzAMhSWFDQ+VKpC9IZhqur7HdpXn8RvVblJ6KoWmx2NT/pZWytT4jjMTolg+rRqgU6+xPn9XCnPYjuoZWyIHfgjdoQlmLajOaGaoU3YWjmma/SX4ubLTueeLuaN3uHm8NqXukZveik8qRfSqiTuWHhRc33Z0iVsADdkBDgnkOGmdCkL/2frL9gyKbKuOPrLmuh0br5cw4v3Mm/U8PJda1+qdY2Gb3qpBh+hV9qqWgAi/WTFQ4KlIJsmtkqmjCDSLrc7yDgbDho6IUgpd5BXTX4iRRcqJ1eCkj5aKSdTKSujXzGPKLZPxpqK0w9t6Nznt7v7O95ad2hTS/lPHj9855m9OSnSFm4rFBOheHnnJ8czQyEkyfLS0q3TrUMF9603tQ0X3Jt3T70RzniEk/eO3drnZ+6OheLbCxvu25wLuOwtwVgLbaIja27o6Tu0tS2h3lCO9HWVvN7x3Jo9ycT02on7t+QFPrL0zs7bw10j6RtuC3UOL+7qrtK8N59JO/vXBVr78E46A/nKVyG+KVJf1qp+ZdSs6DtFqW8hRd9Cir63FBzcuINaeY8U+kiNj4ibGb9n0ip7wWavBP7xfH40PugdJ06BZOsIbNmQrFe0sp03jwdDNLMynFSUwF5XlJNIrGLkrlOy0yJ9J/NV3q4FK56Wkda+4wNwScpH9Rhm6NGRG4+NR7z1nUPbJnYNxHdsXfx0/U5j4DI2sua2R27GtfRPLb+PpgwFyklFqG+Q7K4am4wdjDEuPfZ26TiRa4W0ZJu49D3l0oF1XaAPU02UU0PTqc9y6u8667A7AconTSEVZobmUd9ZrzRCMHxxIavruu5TtQK7Fw86V9NGAXQ/yV6Jmw6TgkMRzGUgMeq7Ghsl19OdxX8r6DAnOQ0LDrV2N2cq8Kfz5jjwpkzNEU0Rqx0o04baVDuagOjoefIAbbpTa8NhmUha4tTaLtApyJBF/Tk/uqoMVPK58nkKQ6BRyhU1G9IjTYNynU72CtAJgi7ITIhaF1+tIwJOztw42qMPb0Alha5DIz1PBPnmEHK5mOO8EvX5Yx6bcenk1XChLbzdG/V4o07BYlt6Ch2wmH2YOgxnEdC/L1muJdSHP0P3miwCA85QED3S0lNLCdmp70TUB4g6qSmNW+5J90E3Q+ngUDo4lA4OVWcJBSidNUmDBA+dF2RDkVueavW6LLjW8t5rv6v2rQzPQ5yzEQWJnf12yayfFSVJZp8iaf2hTWiwQSVW5AOzX9HZr+jBOVGPYNAF3WCwqNWpScWaFKuJiJjAR5/fiGtdG/uuPZ7Rlr3mGOcCehdkTIJ4fGw0jpXE0j/aN5jvGsmPexvY0ng+VdFr3XJFFySiRRTu+GfGsBydrY2N9pPVrLUrl6vTST/D+o8E6qMUy6nXJnTCGZ7XhEvhHbmBlsqR9TgUcEcUzpVb11K5e0XHjPYmtysgceOfGem6YaBVyk+NDcW33zsSWlW0WOUqRbv2DnMSAg6GEcz80a2TvkJ/um2gWQGpG697BbB6kZonVrdpVscvuoO42rK6X7iaATgJDpolqe4nyNFQw6kQeve87iqI9pvyo83e+EjdXDgaWPEV9cqubiH/jOYuzLWGOdoJzx+1x5Xwf7TDWAH6CxN/xGFcASaAuAf7C5zXvgIoKlSKepbg2FTNoLQdZWSUtKCkiJI8SnKomZSUgnrCFdRBDeriGdQzgqAOahAnAsGCCZkcuJrgwJA6cM7hwLUGB8bV8RRtwhXg8zZq4hCY0zuP0KxtNAYZrF5awLmuDms96dWKbeSff8aGp5yt2UYNeNJKTaEx0K2H/PXiQT39Yl7pPvLtuw5+/UBH5cg/HIG28zv+vv2TI3cMRPzV/ZPD+wfC6N8OfO/U2NoHzt4F7Si0x0dO7K2Ud5+YGD1xc6W86wRG78zSY8wLgB6uvMzUKy+RDpPONZPONVNdB006PiYSnDi1ogspv5BKuVZ/uW7VZUSa/Miqy39cdIGZf6zoch3afXTR5b/tSg/0q/EG/jmcfjuXGZ+Yyu/9c1x0KZGiy2Bq4P51fTd0+tAb937/4SEpWo4t9dVVm30DaMgwQMiPN/dlnOMnn7hn/Sdv6VUy69qWvrh5R+8tx7UdTn+D1B5PkbjvUDtK2nRIbTqStjq0Nh1zG4bWrh/ggjhTGGPKB4gnVCE7mrQ5wyNOvHOJzBK3nF2N8GayZKCptjrSoyvoVfkT91GgGelv0EaB592BuNPb2t4du3qnJvq7KwFLJB4QWQYxe11BWRAE3tEy3rn43Wv36sMdAykbw5tMgtUPmEwtL9DPASYjSNJimsJYdWxy7MGxJ8YMDYc0v9cPZ8gu7celKuWqwxtyaINeVkPaSQ05o8Gipx/U4CQU71r/U+j35GDWhMMbUSUhD1wmYb2q+IRIiy2/7jS9JW+U98iHZEY7kPkVPjUZdV3WyLpyFKMfxEzjc/GGg5iG+FBNdLb8uiab3qpRsiSHZcbK6IcxvyInMaMG1+U6jVeOYXD2/185iaGfK+06saF1+/pWl4nFJy3Z6rau5oGiP6Vu3DqlpjKbjm2KD3dnnBwDkZDJKEQ7RgrNasaZVjdt3aymkHV9DVji9jriIcUncf6w3x7rSCTL6VA027ett/3mkZxod0qizSXJXolzeV1KrLUp1Z4OR5t7t+B4KrL8f+k72W9T3dQjhOEZSo7ldavldWvmdWvmde3N68zPY6KLbkt+ITYcsCy4h9vmETvDadJ5CVO7pFezLl0khUJYeqEGY92q27JQcw9zeMJsjdNl0yddqjsl9vrVgCtrBq56fYW+k5fCmRb34C1q4AGbHZ/PfKIesL2OC9122+udQ+54k4M3CAb2pkBUsgrGxNiRDbRVKwe8WD+afVErGCyZpncLJsFg9QBGj+EaIfP9FT8fAu9uTmG+pjBfUzyOt0hElpJI6IXee1Lb+SEdwZCOILTvEq3AHQxhqC4eIX1HQHbynioo+ZGU2eAdgZDKsFooxCJQj8lWCKwVCgV9gjVO6oSr5UE853rVwdVAnjikjs7VOuGXOHvA6Q7IxonPE4fOObRSi7sw3Np3bD3nCIGY2IUVP39064be2x/ZS0frgrH4u8nd6xI7ttL31O9gpkUhWjoGKOaQRTvZjS2DB8JhcYicgiVCKKh1gsilo+HUW8dqsExau97K+Md+ndDphFhBRikJpQ0omoYba6IoHkUR3K1GUDyCwuRuGMXDKGVD90ZQBJe2BNk5HAmDksDVZVUAckdwTRJfYXtF8PoiTIykRyJm34hZk23yyxryq8BpEg9ktf8Rjgo06+BzuKz/HBVBkoF8kBk+aGUNjxZ/gWzoosGt/PhjNWJwK+5ORf8p5zFEM/TSJdbiSweDaa+VXXqONeBfIbgDMUVgl1jmA9qkRPzuoMwxX2EFk8h9+Hf4J4EsbzUx20W7wEBmSsOLsOgTRfo3gsgzNG/GdmmH3OUk2GU9atPsMgTiugZA6MKFr0wX6sRtogUlIygZRskQSgZRMoBSTSjNogyDuntQTzfqyaPeHJLCTjQh6Qk9blUT0F8KwwqSTb+NW1XEjhLftvWPkHEY9qo0KR2UHpRYSbW7hqXSSGKk+9EcyuH3cljzJcU1fHvuaI5eD3fd4wI2xwsY8+mL1eolwFyzTEFTc4qci67Ea8QkaqB/xCaFJPxRrKh9jko+aGMOMeRD7PAhyVxHjqaBqqz2MWCxF8Bc09nd+JN8l7K7pqtaSWzFdEyKazhPvY4VG7qGk6xh6Q+MxZ0Ohpq9IvOPNP0EY/FlgqEUXC29Z2AhqXE3Re088xJNP0MLdthzITtP/4JGL9KCEvF5AtjSnMO2amf6tCAsHlm1us3BCWYwOiTZiz5BAKNbwI/gX1l56lc0b8I7E2LI48CAOHVYY4AfWN+Od5UfZfzIQ9JYD0paO6x0SkA+7IK7fcjbBW2PF4VGvCZlxDTGTlJjevqIz6Sz2obAGwMfETUO0pNCjGCE0QSpU0kmAbfyyjm0QuqHLgdHl+4zthV9YZk2HhckZumHvBQPBqMOwYAQ865Rjoab4rJx6ZwkG0SHFVVYu4nZ6fRYDQxvsyy20C8qZgPouB1HyxeW/4BOM39Fco0iOUWjHPP0sfOmYAwyI9swVb1UvYTdFnZXT+J7qg3Xr31w+zpBvXz1T6xPC950KJwGfD3pcCjtFa6+ZsLhnN9s9ufC0Txu84vpiHYjEsnDzvTlwR5fgG95gHqVMlMZ7Tsa8e9R8M8eBAYYD18w+yP4fnOCyoyTL6cdEa/Wqw4U+npb8N+dQ4WW9fCHn/3TzG30Fw33UE4qQyVIpmDwJ4ekITDZJfK4Br9Krj2Y4MXGx2XqScxVd1xO+mGj5LbbPTaj2+SIuD0Rh4CW/vSKe61J5lQ96Eb/Uu8ttV15T5Ko/w+6NxtwAAAAAAEAAAAGQo/G9ACAXw889QAZCAAAAAAAu+t8zAAAAADd+KPG+/r9gAnsCDYAAAAJAAIAAAAAAAB42mNgZGBgY/jHwHiEa8HvX78WcL5hAIogA+aZAKe5B5YAAAB42u3WMWoCQRTG8S87u7EzNwjsmjTWEWzSCdZpRSGRXMBDpLIVZIsgYqupA7ZWNlYxNxALb6BFUolLJji7hij4/3Uz7Mx7vDc81s9r62Im+X0VlIFf0ZN1f6Xh7tosk+vUcTaHnd/n8lPDoPg3Mfzo93vMSFXr/kJXh8TMXeteQErmQ/XU7/tOsWmq5vjtYyLeWg2Xc15Ltyddt4lKrrXaztm5XjLHGyTuia0z7FnxbrwfuZTdembL3Zsm7zWhHpz6+Kbwv3rynW/HuZ6vioJ3ew9NTxGTAQCQlnejsReoe7b/lCW1eQUAAAAAAAAAAAAAAAAAAAAAABzLF2z9I00AeNod1LtrHFcUx/F7tZsHioKHFQSxiKm3Dsk/kDKNp9tlC5FiwAQccDG7JIEpUi5sMfW0TuUqxAg72Ji5ILjGdkAQ2xIydmLFiR7ogR+RDAb/8p2j4sPlzp3fOfcMWufavw++ct496zj30cIXrut6eom5vsFCv7iur/UAG+1g1JbrdkZuyfVc7hbdiutqF3MdYKFXbqUz0qZbZf8Qe9rHNR25Vb+gZ5joBfZ5a9WneoIDNVjaum7PU4sEH+x8ZD0k7VvMde6G5DzERI+wz5khOVs4oKshOe260l9Y205s7Yzev3Nr5LzEnD7X6JY1tQ4w6BSj9rhVl7vndP4Y13SGOXfIqcs+dS9iX99hqq8xo7fcT/QTTs3S9me2npuVLuG6rRv9jEHXMOqqyztD/YgjfekKql/FHtMrrHpB3d8w0a/Y101MtY6Z7uFEGzg1SzIL6rbruVnpBq7bumFWBRXvu4Jan/sFJv8Gax0jTzHoFUbt+As8PcVKZ1jrHBtbBzNiQm+nWGLK+ROs9R+2J1M7mXLytR9wchsT/YF93cdUv+NAR5hpA0s9wkr/YOM+xeA+xOgW/YCev/cZOTuY0HlGzjGmVM985paxpP+MHp77sd1ubLcb2+3Gdrux3e4yOU8x0Sb2dRdT3cFSt7Dircu8e4br+tdPLG1iaRNLm1jaxNKm9nRqT6f2dGpPp/a0ZOccg95iZD4zm+3MZjuz2c5sYjOb2MxmO6fDx5hoF/t6gSmTmTOrdl3qT6y4xZxZLWNwn2A7q7l934oqx1jrABtmUll+Rf4TX5O/h4nZ50xN/iGWfJGat/72DWd2sT3TcOYIU3NArcY6aTh/jBW3aPiPW8TGLWEwYyv9jHwg7QATEgJpJ5iaA75yIK1dt2mBtHZd84sTLC2Q9jG2aYE05kjac0z4OpG0fUzpM5K2iJntl7bffs1ovUVLi5YWbVaRtB/4Reu6JexpB3NdwkJXOiNmuI2Z+wxrPcRG1zHoNkZd/x90mxZieNrtwr0OwVAAgNGW+v8rLY3J4gH6Ap7Abu8usdnLGxjNJpPJJJGY2MTmTYxSd+hNeq8iki5fzjEM4yiYU72cJQmFfD/F9TvWqjD6wEVWPMRKfoobdMobncqkairshNosqW79V8NV2Eaa/lv3SGsYswf2SdYO1Dr2y1pwwiTX+clepbvoLSUPADre2Jtn6gwAAAAAAAAAAAAAAAAAAAAAALLxBO0Vj6wAAAEAABuCAGAABQAAAAAAAgAQAC8AhwAAEkEk+QAAAAB42mNgYGBkgAANIGZKyclLh7L1iiHsMBDbsSgxSUfBsSg3T0fBubIoR0fBPTU/G0wWAcmiVCDbIzUJyPZJLMkjTTUACK4hGwB42u1Z3W4bxxUe27IVO5ERFEiqAC0wCNpYSlnKcdAEkK9oihKZUKSwpKzoKljuDsmxl7uL/RHDXBRor/oYQe8C9KJP0Ido3qA3fYQWvep3zswul5RkOAFaJIAgkTwze+b8fOdvFyuE+O3t94UQd/ARt9+mb6ZviYe8Ivq2eLjxV0vfEb/a+JulNyo8d8X2xj8sfa+yvykuNv5j6TfEh3d/b+n7Qm7+0dIPbn9T8r8pnm/+2dJviQ83/23prYf33ijsfCg+A88ttlXcuv/ujqVvic2ff2Tp22Jz+w+WviO2t/9k6Y0Kz13x1vY3lr5X2d8UT7f/Yuk3xDvv7ln6vnh7+5+WfnDrpOR/U/xm+1+Wfku88977lt7avPPep5Z+KH4Nnjvi1sZ9GPezu7GlDc6GNjgb2uBs6I0Kj8HZ0Pcq+wZnQxucDW1wNrTB2dAGZ0MbnA299XBb7lva4PytkOKJeIzPR6COhRaeSEQkUnzGIsNeE1QiYv52saNBhaKOKw0R4E8KB3sTMcW1lFcKvwrcF/j2wbkl2qBG2FFiDo4+pCnIGIoFU1J0IXkBuTlrDEBN2BKJTwSeBc4WOmRp82PxMagPytWnosb6XUiIwSuh14UekuGJl5b3M6ym2KWrOexLS3+G2NfsQ3CtPWPGQYpnWI9whXZdRmHVRyMnsp5K1pLjqsf+FujOcTbhnRxcPqMmsT/lvWPRgU2EjuZzIeP6lM8r5lBiBp2Ess/f0lpU8EreTzmmGrYU0Vv6QdczWKFxMgUKTfZGsye69MPFZ4YTxkLjj8s6pI21hkSS6oKPZC2wmoPKOA4p/BuBDtimhLEgfzW+JxYpIzVjn4zOkD3y2NKQtaQcpw5HZYwdysecEUxZrrKx0OyTwSLlrEgh1bX5ShGL7X6hZQY5AeMTWytD7MxYq5GZMlJLC0hjzL6Y2iiwNbYHnDWUCVObuWTVDLwu9Ge8CjnWRV4bzIwWE8fQ+hUxtiPmXFpc9YhQ+4rPGa9fYl3n2q1G8xFLm7GEBeOQ2yqt4l1kX2gzmfw3cUk4G4ocVRxryty49MbYOLE8KVZfW+kZvDARuiij5HKOUAXMVvwqOo8HS1zW71n9de4uE44VXbncr/Yvef3cZk6R+Z9AyhN8X5/pGev0ORNJy8syBsvKvNwnJzav45KbMtdEPAS/4tz5//TbBzcd9yfTcbuwxBM7XGW79roUR5wVEVuW4Y/61b7Yw5/P2NLJ2aXsqduc2wO94ByacBZRbBbYdWG7wbiQamQGbANZMGZrTZ8zsq7K0ZTzPGbfDQrFOYrqOeswnWbBSBtksjLaBXfRFzzbu6nKa4wB8cU2K6p9OmZcQ9sfjBRl167tyYo7imYPjXUjtqOI8nrEMnvC5E9yaWdc+lB7rU5gpoLPmGZ2+pj6NHprpZ51D0wXnTNOHtfTVZjNraeaKy3gmjKVfxl7OmMmyw74d1cy+GrpxoYfim21Psx0l3Y+Zxw5b2VOrnuwnIrrdj2t5AB5YnwxdwtFr0zKOw+fZ2/IfcS91lOTe+5KVpl+ENlv45Whc64X0598nmPa9hYjhzgD7v7X56jp4qGNzFJ6USG6clcx5X6nLc7U1be4XyrrQ3GHUaC8mtU1jozLtF/eX633ufVK2FnrC4r79JzvKDRHn6LqYo8QmoCjuLZnZX651jt3bfUuu8XybqCw5vtMp9ecBvIXazK6hQz5yzKbX2DPxKnIGnN3EtgpsszuV024Iiuvn3IUuZOyctLKvYiJt8kCZXWZjh3auNfY58ROn+K+wtwXTWycizw2eRXb+x2jIeL7bpf9LDLFrUz59X72P4hFiZDLvhNu2vZ639aqZ++1Q7a1OjM1342nnJvWxutjC3qwOucR7d0KRn7lCaFaD68tr/JUU3Bf3d1qa92twH79dMBPBXrN78KuZOVOz/iwnERFDGvl0xk9hRVrVcmQmJ+/As63aWXCGqtHbIuykyovY1ntJSaGezbiKVdJUNqgV55Uvj+qtZXnj2ht0qzm9BKJOeM4+4FxLKZBzk+XBhlVscDnb9K5xOUFOLzK7Mhe0Y9N5/fZg2Li7a90cXM3dsH0VXfdIc+IYspUn8/02jSu9pTVUyn3ChOrkfX76pnrXhPRpPQ+5SwNWbqpostPvj80A4r51hYtvtoXh1idYVo6vNPBnkQXdXDlOVYH2D3AziNwDOz1RxypM55DbfCd8owzMhx897A+5x53yHO4x6vPwd+DLDrbEl+wjhakDZjTYdnH2O3it2X56EQTO6dYE33EXdDo6+GUeYbo2JloLB1iX5YerlrVYY2FZcdYOZDftlcbkN1heWQ/6T9kulfaeWgtbTBGJJlkNmFRl1e0e4rfE/ANWH+DfTbW9tiHQ1w3vrTYAtJct74aPsLnub1CMSL7uvhbetVgDNpszRK/Jn5PYDnJP8LVIU+IPk4esKcDRq9lMSNvu7xaemUi1WRvCFXC4AD0MT5HJXYOfxtbnIq0VezO+PqSy/jXsN9NRq7PKxONJq+GHCu6WrOxdNiPda1nnIkt5mqwx4MyQw45e431RXYaHf2KJUYfxbZqS5HV8hU1YqQU109tpC/jQqg3GBOya1Bqvk4yavNb+eTxk4/ksfaSKI3GmWxGSRwlbqajsC4bQSAdPZlmqXRUqpIL5de32mqUqLnsxyocLmIlu+4iyjMZRBPtSS+KFwmdkCT58cfyA/r5tCYdN4insu2GXuS9xO5n0TSU7dxPSc9wqlMZVOWMo0Q+06NAe24grUbwRFAq0yhPPCXJ3LmbKJmHvkpkNlXyuDOUXe2pMFVPZaqUVLOR8n3ly8DsSl+lXqJjco91+CpzdZDWt5puoEeJJiWunEWQCEVumEJMosdy7M50sJBznU1lmo+yQMkkgmIdTmAVWDM1w8nQBwJJqJK0LjuZHCs3yxOVykTBDZ1Bh5fWZDpzAaznxqDpyCwPMh1DZJjPVALOVGUsIJVxEiEcZC6kB0E0l1OgK/Usdr1M6lBmBDYswxE4GUJXNJYjPWHBRlGmvspwWL9UdWndfJTKmRsupJcjpsZuwi8EyokLXxKdEqTKnck8JjWQOMFOqr8GexbBoQtyyZWIwMzoouzxpm4Cw1RSd9QkD9ykTKz9QvU+JcTvngMiisEn9SefrECfJa6vZm7ykvzgmJapOQHiMW17EdwPtUrr3dzbcdNdhFEeJVGUTbMsTvf39vzIS+uz4mQdB/ayRRxNEjeeLvbcERKNWMEZ5J6bjqMQgINrqSzN4zjQyBy6VpfnUQ7EFjJHDmWUrbRNQHgIbaZq0tdpjAw2AY0TjaseWBR+XYRRJTOdZRA3WrBXRT4CKuRNlBTEmDTULvuOPPBzL6tROl7gbI3OFAoQn/lUe9OKZXMo1aEX5Ej+pfVRiEzZ0bumLirskPAqa00ZIdcR9zRLtGcSslDAeVjIesoI7GhoQU1QL0mocvxoHgaR66+i5xqokFlwB+EjIs9itAFfkZvEM1VBvIooGhNy17BTQDTXyVSPdEYNamsIk8cRVQuZbKGuyZGbwtYoLFtFEYQdmwsqrM/1Sx0rX7v1KJns0WoPnF/aprKL8HJacA2QmKu74FXd6++Wo0sc3xHMLyL4RNCglgJ0NoZ7tU8SlCudcmvrhIKTcvHAb0CgcAqJDWT8mhwn6HpUIijECXwmjIEVIorjMhqh24UEisudusiz1/eCDHLTNPK0S/mBOkPLCjPXNFQdAJkdkrjirRzYVv3dLlvkczc0cbiSj/ssbVfSrWbTjawvLgcaeWp0k6zEjCpo4CIiD2vUy/WYfhUDEudwKJ1ywUL0KKfiTWnTZgk83IPjqaIWHcXadNRrTTUFD5WmaCzSbMR8Gs1e4SOVQZ6EMEaxAD9CD2VbXigvKxJsmcdIfl9z4e2bFEcbu1CViRtGGZWMaebalrHJFHspndI8GKmVynUrjiakPs2QTBohKifPqwCgemu35KB/ODxrOC3ZGcgTp/+8c9A6kI8aA6wf1eRZZ9junw4lOJxGb3gu+4ey0TuXn3d6BzXZ+uLEaQ0Gsu/IzvFJt9PCXqfX7J4edHpH8hnO9foY7B1UIoQO+5IUWlGd1oCEHbecZhvLxrNOtzM8r8nDzrBHMg8htCFPGs6w0zztNhx5cuqc9ActqD+A2F6nd+hAS+u41Rti5PawJ1vPsZCDdqPbZVWNU1jvsH3N/sm50zlqD2W73z1oYfNZC5Y1nnVbRhWcanYbneOaPGgcN45afKoPKQ6zWevO2i3egr4G/pvDTr9HbjT7vaGDZQ1eOsPy6Fln0KrJhtMZECCHTh/iCU6c6LMQnOu1jBSCWq5EBCy0Ph20lrYctBpdyBrQ4SpzfevmvcDNe4Gb9wI/ivcCD/hz827gp/luwETv5v3AzfuBm/cDN+8H1rv5zTuC1XcEBTo37wlu3hPcvCf40b0nEA/+C6BpxsgAeNpjYGYAg/8SDG0MWAAAJYsBoQB42u2WZ3RUZbuG9zMDCClMAqkE2CgCYqgqMILK0EIJnWwgoQmE3lPoAZRqoajYGyqIOpawQUWk2QArKiBNBHsX7N1893B7n/WddX7666zl6JXr2jUJi/fl2VQt2GFAYF9gjxN23MDev33CCQeOOV7gKHwYPvK334EPwQfhA/Db8FvwLngnvAPe7nhOpcBx5xKQB4L/U4VgPTgIKjuT8CZz4vG8OSmB553OoBCUgLWgMu7diWvr8UZz6gWWbKmWYT3qbQ0sVlytuEqxSLFQsUBRppivmKeYq5ijmK2YpZipKFWUKIoVMxTTFdMUUxVTFJMVkxQTFRMU4xXjFGMVYxSFitGKUYqRiisVIxTDFcMUQxVDFAWKfMVgxSDFQIWnyFMMUPRX9FP0VfRR9Fb0UvRU5Cp6KLoruim6KnIUXRSdFZ0UHRUdFBFFe8UVissVlynaKdoqLlWEFW0UrRWtFJcoLlZcpGipaKFormimaKpooshWXKhorLhA0UjRUNFAcb6ivuI8xbmKegpXUVdRR1FbkaWopchUZCjSFWmKVEWKoqaihiJZkaQIKaorEhUJinhFnKKaoqriHEUVRWVFJUVQEVCYwvk7rELxl+JPxR+K3xW/KX5V/KL4WfGT4kfFD4rvFd8pvlWcUZxWfKP4WvGV4kvFF4rPFZ8pPlV8ovhY8ZHiQ8UHivcVpxQnFe8pTijeVRxXHFMcVRxRHFa8ozikOKg4oHhb8ZbiTcV+xRuK1xWvKV5VvKJ4WbFPsVexR/GS4kXFC4rnFc8pdit2KXYqdii2K55VbFM8o9iqeFrxlOJJxRbFZoWv2KQoVzyheFzxmOJRRVTxiOJhxUOKjYoHFRsU6xUPKO5X3KdYp7hXcY/ibsVdijsVdyhuV9ymuFVxi+JmxVrFTYobFTco1ihWK1YpViquV1ynuFZxjWKFYrlimWKpQmOPaewxjT2mscc09pjGHtPYYxp7TGOPaewxjT2mscc09pjGHtPYYxp7TGOPaeyxIoXmH9P8Y5p/TPOPaf4xzT+m+cc0/5jmH9P8Y5p/TPOPaf4xzT+m+cc0/5jmH9P8Y5p/TPOPaf4xzT+m+cc0/5jmH9P8Y5p/TPOPaf4xzT+m+cc0/5jGHtPYYxp7TNOOadoxTTumacc07ZimHdO0Y5p2TNOOddoci62BJX7dK1zMzH7dVOhqHl3l120LLeLRQmqBXzcBKuPRfGoeNZea49fpAM3263SCZlEzqVJeK+FRMVXEkzP8Oh2h6dQ0aipvmUJNpib5tbtAE6kJ1HhqHDXWr90ZGsOjQmo0NYoaSV1JjaCG87lhPBpKDaEKqHxqMDWIGkh5VB41gOpP9aP6Un2o3lQvqieVS/Xws7pD3aluflYPqCuV42flQl38rJ5QZ6oT1ZHXOvC5CNWez11BXU5dxjvbUW35+KVUmGpDtaZa8WWXUBfzLRdRLakWfFlzqhmfa0o1obKpC6nG1AVUI766IdWA7zyfqk+dx1efS9Xjcy5Vl6pD1aayqFp+rd5QJpXh1+oDpVNpPJlKpfBkTaoGlcxrSVSIJ6tTiVQCr8VTcVQ1XqtKnUNV8TP7QpX9zH5QJSrIkwEeGeWclVVQf529xf7k0R/U79RvvPYrj36hfqZ+on70M/KgH/yMAdD3PPqO+pY6w2unefQN9TX1Fa99SX3Bk59Tn1GfUp/wlo959BGPPuTRB9T71CleO0m9x5MnqHep49Qx3nKUR0eow376IOgdP30gdIg6yJMHqLept6g3ect+6g2efJ16jXqVeoW3vEzt48m91B7qJepF6gXe+TyPnqN2U7t4bSe1gye3U89S26hnqK2882kePUU9SW2hNvtp7SHfTxsCbaLKqSeox6nHqEepKPWIn4b92h7mWx6iNvLag9QGaj31AHU/dR+1jrqXL7uHb7mbuovX7qTuoG6nbuMDt/LoFupmai2v3cS33EjdwGtrqNXUKmoldT3vvI5H11LXUCuo5dQyP3UktNRPHQUtoRb7qWOhq6mr/FQPWuSnYjO2hX5qa2gBVcbH5/O5edRcP7UQmsPHZ1OzqJlUKVVCFfPVRXx8BjXdTx0NTePLpvLOKdRkahI1kZrA58ZT4/iTjeXjY6hC3jmaGkWNpK6kRlDD+UsP4082lBrCX7qAr87nNxpMDeKPO5DfyONb8qgBVH+qn58Sgfr6KbHv0MdPif317u2nLIZ6+SlNoZ68JZfq4adgLrDuPOpGdeXJHD9lAdTFT1kOdfZTFkKd/JRFUEe/Rg7UgYpQ7akr/Br4990u59FlfnI+1I5q6yfH/mpcSoX95K5QGz95MNTaTy6AWvHaJdTFfnIT6CLe2dJPjv1iLfzk2NpsTjXj4035HZpQ2XzZhVRjvuwCqhHVkGrgJ8f+lM6n6vOd5/Gd5/Jl9fgWl6rL5+pQtaksqhaV6ScNgzL8pOFQup80AkqjUqkUqiZVgw8k84EkngxR1alEKoF3xvPOOJ6sRlWlzqGq8M7KvLMSTwapAGWUE6kIjXJj/BUa7f4ZKnT/QP8OfgO/4twvOPcz+An8CH7A+e/Bd7j2LY7PgNPgG/A1zn8FvsS1L3D8OfgMfAo+qT7O/bj6ePcj8CH4ALyPc6fgk+A9cALH78LHwTFwFBxJnOQeTmzpvgMfSpzsHkxs6B4Ab6PfSsx23wT7wRu4/jrOvZY4xX0V/Qr6ZfS+xInu3sQJ7p7E8e5LiePcF/HsC3jf8+A5EKnYja+7wE6wI2GGuz2hyH02odjdllDiPgO2gqdx/inwJK5twbXNOOeDTaAcPBE/x308fq77WPx899H4Mjcav8B9BDwMHgIbwYNgQ3xTdz38ALgfz9wHr4uf5N6Lvgd9N7gLfSfedQfedTvedRvO3QpuATeDteAmcCOeuwHvWxPX210d18ddFTfOXRm3wb0+bqO7NNjAXRIMu4st7F7tLfKuii7yFnpl3oJomRdfZvFlWWW5ZfPKomXHyyI1qsTN9+Z686JzvTneLG92dJa3LbDMGRtYGrnMmxkt9SqVppSWlAZ/KLVoqXUutRalFnBKk0rrlQYTSrwirzha5DlFfYsWFZUXVWpXXnSqKOAUWdzWit2bi7Lq5sCR5UWJSTkzvGne9Og0b+rYKd5E/IATwuO88dFx3thwoTcmWuiFCpsXBkaHR3kjw1d6I8LDvOHRYd7QcIE3JFrghQqaFwQS8sODvUF4dGA4z/Oied6AcD+vf7Sf1yfc2+uN873CuV7PaK7XI9zN6x7t5nUN53hd8Ofg1E6qXa92MCn2s/SujR/KybKOLbIiWaeyzmRVcrLKs3ZnBWuEarm1Ao1DmdapT6ZNy1yYuTozGMrYnxGIZDRukhNK359+Mv10eqWakfTGzXKctKS0emnB1NivmdYrL+es23emW7Y6+2u7afUb5oRSLZTqpga6nE61ZU7Q6pk5lgQFq+KeLZbq5gR34JTjVHbM1jh52blbqzr9c8ur9h1SbivKGwyIfY30KyivsqLc8QqGDN5ktip/kwU65ZWn5PYr4PHSlSudOh1zy+sMGOwH162r0zE/t3xRrCORs10Rawe35GcPLy4tzh4cudxJPpV8JjmYuitpf1IgFLJQqCIUiITww4equ9UDsS8V1YOR6i3b5IQS3cRA7EtFYjAtkogzsd+vUULfvJxQvBsf8NrH94kPROLbd8qJxDdtkfN/fs/Nsd+T3zm7ZDi+DC8uyT77P47yrTR2mB07G/u/uATHsf9Kzx472f/rE3s69in+71OlfOeIYnxKdLIk+//1x7L//fzDzyYHq2Rwh4rAEqcwsBhcDa4Ci8BCsACUgflgHpgL5oDZYBaYCUpBCSgGM8B0MA1MBVPAZDAJTAQTwHgwDowFY0AhGA1GgZHgSjACDAfDwFAwBBSAfDAYDAIDgQfywADQH/QDfUEf0Bv0Aj1BLugBuoNuoCvIAV1AZ9AJdAQdQAS0B1eAy8FloB1oCy4FYdAGtAatwCXgYnARaAlagOagGWgKmoBscCFoDC4AjUBD0ACcD+qD88C5oB5wQV1QB9QGWaAWyAQZIB2kgVSQAmqCGiAZJIEQqA4SQQKIB3GgGqgKzgFVQGVQqUMFvgZBABhwnELDOfsL/An+AL+D38Cv4BfwM/gJ/Ah+AN+D78C34Aw4Db4BX4OvwJfgC/A5+Ax8Cj4BH4OPwIfgA/A+OAVOgvfACfAuOA6OgaPgCDgM3gGHwEFwALwN3gJvgv3gDfA6eA28Cl4BL4N9YC/YA14CL4IXwPPgObAb7AI7wQ6wHTwLtoFnwFbwNHgKPAm2gM3AB5tAOXgCPA4eA4+CKHgEPAweAhvBg2ADWA8eAPeD+8A6cC+4B9wN7gJ3gjvA7eA2cCu4BdwM1oKbwI3gBrAGrAarwEpwPbgOXAuuASvAcrAMLHUKOywyrH/D+jesf8P6N6x/w/o3rH/D+jesf8P6N6x/w/o3rH/D+jesf8P6N6x/w/q3IoA9wLAHGPYAwx5g2AMMe4BhDzDsAYY9wLAHGPYAwx5g2AMMe4BhDzDsAYY9wLAHGPYAwx5g2AMMe4BhDzDsAYY9wLAHGPYAwx5g2AMMe4BhDzDsAYb1b1j/hvVvWPuGtW9Y+4a1b1j7hrVvWPuGtW9Y+4a1/++/BP/ok//vH8E/+jjFxf81mMU+GSOG/wf11TU2');
  font-style: normal;
  font-weight: normal;
}
@font-face {
  font-family: 'VerdanaBold CharsetBold7F94AF20';
  src: url('data:application/font-woff;base64,d09GRgABAAAAACI0ABAAAAAAVKQAAAAAAAAAAAAAAAAAAAAAAAAAAAAAAABPUy8yAAABbAAAAF0AAABgc919llZETVgAAAHMAAADTwAABeB08XxtY21hcAAABRwAAABGAAAAjARUBPVjdnQgAAAFZAAAAZQAAAMUbo2MDGZwZ20AAAb4AAAD/gAABvbwaexdZ2FzcAAACvgAAAAQAAAAEAAYACFnbHlmAAALCAAADDUAAA+8lfWZ42hlYWQAABdAAAAANgAAADbr8T+IaGhlYQAAF3gAAAAhAAAAJBFQDulobXR4AAAXnAAAALQAABTElH0PRmxvY2EAABhQAAAAYwAACuzrse93bWF4cAAAGLQAAAAgAAAAIAlQB2ltZXRhAAAY1AAAADYAAABULq00XG5hbWUAABkMAAAFdQAADTMO93Z0cG9zdAAAHoQAAAATAAAAIP94ANNwcmVwAAAemAAAA5sAAAUfRFKTAnjaY2Bm6Wbaw8DKwME6i9WYgYFRFUIzL2C4zMzKwcDEzcHCzMrCwsSygIHtvwODQjQDA4MAEDP4BisoMIDgLja5f5EMpzi4GdcpMDDOB8mxJLNeBFIKDMwAm3cOWAAAAHjaHcRleBBkGEbhw78JAwQkpCSkpENCSjokpKRDQkpCSkJCSkJKOkSQFqQkpCSkhI2VsLFibKzYGCsWLF4fv3Nd5wYKUOD/8CTLw/DAw/J5h4KyoLMQhaQnnrIwhS2PIhSRRSkq33UWo5gsTnHLpQQl5HuUlCWdpSglS1PacihDGfk+ZWVZyslyzvKUt7dUoIKsSEX5AZVkJWdlKls2Vagiq1JVfkg1WY3qsrrMogY1ZE1qylrUkh9RW9aWmdShjqxLXVmPerI+DWQDGloGDZ2NaCQb01g2oYn8mKb2hqbOZjSTzWkuW9BCfkJLS6clrWQrWsvWzja0kW1pa2l8SjvZztme9rIDHWRHOloqnegsO9NFdnF2pavsRjdLoTvd5Wf0kD3oKXs6e9HLkulNb/k5fWQf+sq+8jX96Cf7018OYID8goFyIIMsiUHOwQyWQxgihzJMDmO4JTLcOYIRciQj5ShGyS8ZbQmMdo5hjBzLWDmOcfIrxttLxjNBTnBOZKKcxCQ5mckWz9dMkVOcU5kqpzFNTme6xfENM+QM50xmylnMkrOZbbHMYY78lrlyrnMe8+R85lsMC1ggv2OhXOhcxCK5mMUWzRKWyO9ZKpeyTC5zLme5vWAFK+RKVsofWCVXOVez2qJYwxq5lrXyR9bJdayX62UkG9ggN7JRbmKT/InNcrN8zha2yK1sldvYJrezQ+5gp0Ww07mL3XK3cw975M/stWfsdf7CPrnPuZ/98lcOWDgHOCgPOg9xWB52HuGIhXGUY/KY8zeOy+POE5ywUH7npDzJKXmK0/K08wxnLISznJV/cE6e47w8zwV5QQZzkYvyTy7JS1yWl7kir8inXOWqvMY1+RfX5XVuyBvctCBuOm9xS/7NbXmbO/KODOQud+U97sn73Jf/8EA+4KE94SFe0svpjbd8hI/0wdce4+v0w0/64y8DCJD/8ti08wmBMtAZRJB8SrAFEEyIDCFUhjrDCJPhhJs/z4iQEc7nRMpIZxRR5scLomU0MTKGWBnrjCPOfIknXr4kQSY4E0mUr3hlPiSRJF+TLJNJkSmkylT5iDTSZDrp8g0ZMoNMmSm9ySJLZpMt35Ijc8g1L3LJk3nky3ynYeb1H7o51hMAeNpjYGBgZGAGYgYGHgYWhgYgLcMgABThYVBg8GUIYkhkSGFIZchkyGHIY8hnKGIoYSj9/x+oCo/s/8e4INgenAAA9zonNAAAeNqtkksohFEYht/3/DNjCOUWchk1JMLKhpWyYMFOMTYWSBayYmYlpQgLGyulxmJSFiIrElsLm4mFS4qSjFtTxmrGOT7/mLKYjct3Ot//f/Wcc+p9X1chsgBnGJ5U/16OQXg/v+bG7lepfz1k3vBP5f7aPymGVd1f3+USZznNHvo5xgmOso2D9EmfkWkcmzYUQoRVLGUuSS/zmIE4a1jBAjqQJfOTMDGbXLV7jK14VbZaWJR9iFPc4hmauTiQNSJrA2voQx8rWcsWduJFbi8XdgXb2BXmSM5c4g5RutnPSS5wWeWoDtUvXAnbOa+6VdxRjQz6VT5HrD3G6GIRq7GHY1xYWyhhENdWo9pBAF04YTPbrJBVb3lUWIXSq+H6zMGQnYB1Z9gZTZODYLocaF8yN4lhc68f9IaQHj2re3+fhWSZiNxUjKAe0D79rgOYw1xixpzp/feG+JRpMmXioJfl4oEDCfHgBieiHWy38uiGRgQHtlOZMDgXZSeFT05vePzio7jGnZzJlinAedHXbe4/AEdOhR542oVUTW8bRRieWTuJYyd0Yyepk23LLFOHwtqEb6yogpXXs21kWjmOLc0GDuvElhyfekYcLC6NxvkR/ITZlIPTU67c+BHACSSE1HN4Z3btfAiBtZ59n+f9nHfeHbcWdNr7z599vfu0+sXnn336yccffbj9QaXsvP/eo3e3Sg/pOzZ5+8H9e9bmRvHu+tpqIb9i3nlreSmXXcwszM+lUwZGZSyLHo82FhzLtu2gkuDNm1imSubftkT5G0bWLad7t/D9W/jBDD+XaFX61KurwBHyf5eoIPGqRCoLLjyDTIkT6w0pO5YbXi8MwaNOTSL9v7aTUnTsKJf1qNfPVsooyuZAzIEEti8i7H+JtWD4bCcyUGa5UpZ5Rxolpv5D6Y5DEGgdIoGmcKWZXF6cXlchcJtKhVjCct6TCzovOZZuV6IxicoX4nRiosPQWerRXvdb6FwXaoxQqsQGbdVHpv7hgMg0BNeLBQxhAyKoagcbhLDSOnj9Kw/0usdf2heWzMObyRVHPgGLJ9/9aqUEKx4TBYV4SeSPe/y61lZrEARFKFgwCgEhGBvWYCvF7Uo53lPSgF44VDmHXVUnGxIx7utaT3UN2pQN4GC6/2clBOtR1uv2anF0T7pt/ULtA643CK2rBwmVGIAmrTVhPbDjZjda3FOF0W7dio99xoQJAwSbKomqYBcCSHJEJGpxCqZVtfSrSBxV9fDYAQav5pWXnCuZlIg3SOKQ/vnHTaabMPMl8w1Sok/9UAifEl+Eoju5HB1SYlIRNRriBQsha5OD1+Ty9diS/mkgzXCAd6D3agL8Fv/KsleCKWxOIYKRgsHK6e1AF+DZTV7QZdTmNoFGdXhgQZ+4ktsgx281SDC4VTjjpG2qR/3qrD1eItq2ms7xxEWHAORoj8eYoEPrDLnbDpxHqDQXU81aR2lGU83MPaSQ5SeEEUJrMrM1e+6Y6wU22JF4/T/U/VgvCx5PWUYQS4aVUlLWgS/9sbzrgPzIEXAIv1BpOnKOX1iPA2KuwA2gTm+fNvYOOGFiNgUxk+xUzQGMOu0ORPIpqaG/aSOR3WjPgOHBZ/rUmd4uMd6dXlwAm/y6+8wujxq40YYph3umFlF8she5+GT/gJ+bCJGTNj8zsOGFtSB6CDp+ThByNWsoVpEKEAVUpBaAjLa3zl2ERlqb1oTGRxOMNJeZchgdTYyYM+NEWzqRiwzQpGONO7VOA5eJuZHm9C9Cartuds7NuIvukrFsWBFW1Bkwr+EYFzF6tYSXsRWBV0vTEzyKFl0rthiBhRtXeNK5St054K+WELjpFRLV1A9un+IAWskpYaQn3Sb/PhiIMFB33A+q8RKr9RtuU1OSzZ8tYf4WVP4BYsDhRgAAAAEAAwAIAAoAEAAF//8AD3jadVcLdBxlFf7vP//M7Mzs7szsM49NdyebzaObsMlOHo0t3cEmNn2kjX0oLV2tBkptK11aaGmoBNq1FeGAHEqJQKEqtIAeFaX0RWrVIxTPKYh4oD6KFhDlkarncMpRsrPemU0rh3PM7Pz/7GTm3vvd+93v/5dQIISIRCCEwyl0WKCMOGfm9NnT7tDRbuiGnsIB8Kn/3MqTj5yZ4AUhlBzknmdeIeS+3W0lBZGjlAPyksqt5goc/rGXiKiJG8VRkYkZyZJoPpOfMPEkOTMT6O3taAcu6R7MO+uNWU/hKYRKP6WDzkkIkBOECK/xLxMvee0okcu/sXRJg0V8uzNSd+SOlE9an/ZpPczCQVFqlbTCEckrq4omxeS40si1soycUWbKM5XF0jx5RClK31T2SPfLDyqhbnmFPEpHeSY7ZoL+QA9/q1froc7AU5mTGN5/WtXIQufCivucK0tRcFQI40SJExWJp6PkGT/xA4/PHJbwzR3iIZ92YSKdx0Hv7SWZXCDam0mn0zh1tOOch3w+nSZ4ZRg6GKA7KQZDeM3eYb9vf4jnXjgBi2ERnOD+WtpGd0/W8i+XwvQ9zLqTkysxJ34SJ9usJV6tRmvVLtcGtVXa8uqhmg3amppRTdG129S4asbnxDfHuXjYc29OX6yP6pyuh8R7w5waKsShoAL5WiweC6mqkTAsg3oCo6FDCe1CKZvX3QJlJvJ5kjFzE4FerFqgN48V262VTkIeOhubGhuTSd3Mdvd0dyOGpAMiG4lGIuGQIDK4bEbT2v47tqzaPr05RT9vp+11T9k7aLF4Yumy4W/fxaQZQ1FNtDcGEvEFk920vvQ6//K0bPaRmx77TT+i/Fz5DXaY7SQqaSdrrLlqFd9aXTWPnxdbwa+Iree/oq6PbUltaim0+eBf8Xg60mT51J6mpuTBtOY7GIm0x6G9mDmWzWRBbY430+ZmsVh9vAPrgfTLOwizWJWJXCmbSesIbqKjPQ9dgiAKQjjkYEBYUfdrsr6xqxMhNvR0dTYm6wUxqXc3mAkW1g1uybwnW7t7vVVRq6974/S6zzV2berbf+a6a66G5kfG9qz4davRC3AbmKDbD0LqXSHs16/oSraGQsHWb0ZmB6qizz1w80NtbY2SkJ+b00FVW8Z/XWKIfmX5HDuPnRUkCTLbap4vz6+5XuMS05HiXAKBBkjV/X4Npu3lI3qIFsmx+tqdnuOG9sFEBVpuwgHnUC1vGF0OCKo7ILpNLBBSTW90oCBShMnO22P57647fWHpQN8vvnTNbX2w1h5rXJa8665Nt3Rcd+PCAZgF3rvPLl6wNG3A6x/V0ybN/9S+x+5LYZxXYpUm2S4SJjFynbW0gaZlk86S59BBflCe41+oreSvkpfXfkVYL60OrY7eQLdJN/hvCIXgX7GYt/pgQCMezbPUM+zZ7OE9HjbmjUhSpEienZaZBjEoqsfrXDIiLjODoLB2LhXdahlukXpMHeEliK4RA8eUC0xkk5OnPEef3vTq7OaRMzvtH9pjsBxaIAAh+wFuXWHtLg/8o3jnkoz9545WaIdqiEC//Z49ufz6TRu2Iq79KG+xKWXrsAz+YSJoQkLgBEJVYPtIkd9HQAMKQ9JqqSBxqGtvld5CRuXyGBv2tNGDJw2g37WyXYTtbHg/6I6iPYmWA67lOitA8UZxyhC/mi/wjqEJNFOxUXkfH668xwfYDhIhM6wkhIPhWXohzEDzee4Lan7VB0iCqvaq1VVUU4q+o9FK3i44xpyUoewgE/RK02KCnF4Nu3QI8wF7r18PDfZ3XDPT8bf6qQ3PnKZtfbsTqfpEcvItNrx9wdDvXnGrfZZvxGorJEkMKxAekzRjjIuoO8mzqdqdwvEG9IelwkLlMAtQqYg7Qnd31yXfH2sxvtEet/+Exzj0Qz00whV2fzLZkEis7Oz8bMpoqjcSK3o7VtAOLM7PIQdhiMJs+2TpD+lt64d3NbfUx6Y3fePaVbtbmhqMqSxxZ9i1JEBmHAZvwUsJcYU7KuMCcZ+qKqrkISSUCYFXLEpHgxeljuRyuVI6m3F4lfxkhqLcmUR0Tf3glj4nPVt/PD/YHuC8Hk+oqqSx4cfWzKHU8Z0uv8vdxD9Kasl8q1Xma3mqKgWFKppPPKjIam1t9CAX8Vv4JKlT68Dj04qyZ6MIYiZvmqhDThx5kziSlDMnUHtRbPOpigDpyS7TDcjQL6aux+Ru+tSOL/z29J49sBY+a/+Iqv65fbGrAtNkVX/yRer7AJP5sw/sTTOvTCZbqmT0+53yOV5iw8ih2VaLLNQIC4NXBTcER8WRoEjDvKTq9/ERcPWkQiWl6HGYNOEKpquXF5nUNRXXx+LRDV6yx64+sPnYC7BOCQUH+y8rdMLa7QsXv/oy/WPpleXXp1L19QYXQyaN0VmM8f8kdaSNrLMGaCwmBmKtYjI2UxzhNlfd3CbFnyP+If9qf8HP/P4aHiB9ij9XE4kETtWI/jgdJ4UMkEwmmosujnLRaGqceMBT2V3oZj7jiiBmUivhHd1dvVzN6PqfoHdfEvSuSiN8Uv8Zs98w71438viiZYNvj2ze/Jl9RnXrL4bPn7PfmLW7vqVNCQSzM5pW0GVfzAw8vP0Lo40NcZEt6O30nfHWj33H/sZxXld8ZmusQdXUpLNfGqXdbB6idvqnzaqVOEGixgvcufALkqiOE5IqpKB2nAggYLgOHZxWKk04i26IooR3dTaY2cD/6yU2r/z222Ugf/17yf5urKa2unpuS4sVq47XVlf1X9bcz4Jny0iCs6+Xy8QeaFixatEGIxGLGtOuHxpak4jXVWOEtagyzcgQkchklVWH+yJJ9nBUFPswKMFLF3CgcnEuh3s78RgsIADbLdXjoevlm2Uqa5J/QGbHYJBQ/F8uZ6bzjljnAJdc06mBqeMGSDfNjvaUIRrgHhy31v7qHPt2+BXsgOfsXfYmXDLHx9nwR/vgEbjdydujGNUMNyo/mW7JzOvVpP0IxXMCtmIIg0TCmTguUXjQmeMLfWDHJBz54XQTZ+NROEDP27fYjyxYAivtJ9hw6UVUlbe4odIvIQF1aA/9sCXoRyFzLZURD/H4QJDl/QAgHYGbLakgnBSoIAB/Am5CjINExhmmHLskc7zrCBPb1wnBUXGna52DLZlcwv2wdJQGSufpXDZsf/jg319Cr9tRs0Zcr12YSwHvyDKPaQZO4n8G25AO6Ae9bZvylMUPujmdNbXT+azjA7Uh2WWEcS/GjZToqVPUfv75Mr2mXC49OIWqDe3zBPdIIdKJCRWZg4k+i5aZm0IXQSVz+YtRs7bJrbCZRtjw5CFSscO/iXa85G6rqZYB42RZWKnAPAUUMoT2QPQvlYBJfRKVBGE/KptyBAZ/Qnl3c530aQNZGZgckhtkjsfd+sDlPCiok2mek3kPY6LHCUh0aeXQB8XG2YPiThk/upmr5Dafd9vZxIuAw6VKvPgTYmoPzb9pf+8Pfz5rPw334MIagDvpQ/YCOFS6Ggv+Cm1zkBxAJKjcRCJfsyQJBlA5PIpwpPwXyy/5BgSO24/odmH8R8pHrMtUbcASh0SaFYGJIbFB5G6nQAfw9mL6RUovp6DQWpqmnEiZh6/k9BIE0wXgIHAGRJDVzbTuxu/EXdn4o3Jq9mN2j30M1sERGKArSwcw2sN0nsP+QvkdvsBGkB8h0m6pJBGEYDDiXybsQS56HSZKsIjoyA8OFn68BfLmpUW40xlTCRRrpxX4gn3A/r39qv19GMZtVjWsLd1qT359FDhcaMv2UegDVob59tM5++Te78MVYF3swi1u/YPky1Yj9frlNMwEKgNaAOgjy/Ah5K6uh3k/Y/t54L3cEbjlp34/7zsBIy6R+f+lxt3I9V5qmIzprn95t769bnIqvyhYOCQC/szo6kzyW+w++1fr7W9R/wVI/M02N/5uHO6wb2TDT3zv1avhHvvNvbuxvg3I+MddvWiysHMoz3EeCbA0W90YONf/RFYPQG/mRVN7EdPkMh45/7i9xb4HDRa5ZZM/4JaB6vBlT/kd9j7a00jqGeL3ByRBPeEydZAosOVi2pGfU8IDIWYkGtzFEXUZZ/Y+pvs/9r/tP8F14xsXw0Z44NQ777xAT5XG/lG4lV6LPp7AFFehD45UH+Iw0wwcHXVFLecGWhE0/QnY6EjjfwH17LZrAAAAAAEAAAAFVHtre1hNXw889QAbCAAAAAAArWxT+AAAAADWDkvx+5r9kw2oCJMAAQAJAAIAAAAAAAB42mNgZGDg4P4XxMDAZ/F71t9C3hUMQBFkwPIWAINxBlUAAAB42uNgYGQAAaY9EAwCLJsZljMMEcA+lWEfuhibE6YYsYA1giEMzp7BEMUawBCBLA8MowVI7FVgdZsZVrHWIdQx/4KIMy9l0AbKLWQYBSiA5QTDDCCuHw2JUTAKRsEoGAWjYBSMglEwCkbBKKANYHVmkIazVzAsYTnLsARZnvk7Qw28j5bFsIStg2EJ6zaGZawPGArg+nIgeoB6VYB93imjoToKRgF9ANMhhpWjoYAJAGcgIUd42mNgYJCHwwCawFswyOiLF54BQSYFph4o3AmGV5muMoszZ4DhMiD8zmIzaOB2Vo5ROApH4SgchaNwSMFgMGxnPQSFn0CQTYytmu0SuxgYZgPhZPajo3BIwnujEB0CAHh+losAAAEAAAV1ADEAAgAAAAAAAgAQAEAAWgAAA24G9gAAAAB42mNgYGBkgAANIGZKyclLh7LFiiFsOxDbsSg3T0fBubIoR0fBvSg1W0fBJ7EkD7soADUXEl8AAHjanVW/j9xEFH67du68Ye8UQRIIBDKgSCTRZjeXKAFy4kdyEkEKR1AUBaX02bO7o/Palj2+1RaIgoI0iDIFf0CUEiEKCkRBKKioqagoUlGg0CHxzZvx3t7tJkKctfY377353nvfG/uI6AOvTw2yf+fxs7hBy1hZ3CSfPnPYo6M0ctinNo0dPgD8ucNLwF85vEzrU56AjmBtcYtW6WuHVxoP6YHDq3SmOUKWhu8h72rzvsM+vdK8x/gA7AebPzvs04vN7xgvwb7U/N1hn442f2W8DHvQfOywTy80/2AcwN72Vhz26XjzH8YtVBF7xxxu0Kr3qcPg8Z932KOO95fD4ASzxQeATzi8BPyGw8u0M+UJ6Iz3usMtOu7fcHjFu+tvO7xKt5Yt/0GjQ/CJw9AhuMb4GdifDSqHfXotkIzbps7gnsOoLfiC8Srsh4LvHfZJBA8YH2Keew4bHhv/nNEz+M1h6Bn8wvgw1/Onw6Yeq/kR2A+3Vhz26WRg9Txq4ltrDiO+9SrjYxx/w2HEt95l/JKZb6t0GPNtRYxf5vk+dtjM187xBMd/6bCJtzqfNPNt3XcY823ZHs9y/E8Om/hvDQ5mdA5mdA5m6g9m6m/PxLdn4tsz+red/g/E+XNrl8SmioqszPpabGRFnhWhVlnaFVeSRNxUg6EuxU1ZymJHxt3bsojDNBSqFKHQRRjLUVhsi6wv9FDOEA2KrMqNOcpGeZgqWXanzss1ydUsiYFLZBMXuxcuOPtZY98MNRjHYiMstCx2icsqzxMlY9HPUt0Vd7JKjMKJqEqJClCVMQudiaiQoZYdEasyT8JJR4RpLPJCwRshROIZliKXxUhpDbqtCXeQqEimhguOUmRFDfomQ2e+z7zI4irSHWH0wd6O2VMnUKkYD1U0nKlsjKQqjZIqhpjT6rM0mYhT6rSQoy3UshsOhqdVy+GxSgeikKUuVGQGt5vAbJ9yrbMCpxSyaDkyUy4UssbZOE2yMN6rXmilkoVpJ0Mq3CudV1rE0rRpYoYyyfcqiiOTTly4GQgIoc9QbSnU3B1qnV/u9cbjcXdU69fF8ejpSZ4NijAfTnomf9mj2ySpoJhCSvET9BHWA1gkaaz3ezVVjRXgR3OePtbxnPV95tH77d5d7wfvofcj7t/gsy/w7+EcrdEloE1SFCE2oxK/PvYK2gAqKOd7CIsCSqkLzxVKcAm6CduAhvCVvJJ4mow7XFV3ri7FcbYjwxnDP8KzoG3YTF7jGcK6uKIBryvUVEdHeI6wNhkU5+8u2Hl5rpKr8CRT5UrXm6CL2H8B1974s9P4TVbC1jhmjUz1mqMXVVxytTn2KtbETMxk0qzjHe5GsAYTPCvWz2pgtaqjjS3jfs0ZCTljB+uY4wy/YeiwuinnyRGp3N7IsUi3Dpk756pHiNLsM7u2uI56Bgl3ZHbVddkdJetfzFn60x46/2meOa9j7Imw7rBe9vzYvJ1pnv0dKJ7WmHWKcF+s2dh1aqIjdFPxiYsXam/2JIxOIf40nuZsbjldFrHbGv6vtrvsMTMNYCv4BGueXDR94xZ1UGefr2t95gyYTmwvmvPV77Lht73GsIy584zfx6edvXDPqZI8l8zdbVcWV1jlfBdcbT3NmsdEJvwOP/mM2q9M6iazy16/IcqpbM6PqXeLlbazHbLmOd76Hq4xX12exd7z13Vfjx7whLUZsDo5GCaw1v2X9OTvtVr4vf4Q9iHQDhhMRDUXcY0zldyNZl3mv+GPoNI2/Q2WR/Ds99/mnfutH+CeYEd/ofdj12PFemWs79M6m6vKP+G/46/7G/4l/03/Pf9t/7r/1hzDrSf+t7puqmusYTXvMWc/R7/ZAjUzfkfCfwEGNX18AAAAeNpjYGYAg/+lDJcZsAAANDcCSwB42nWTS2wbVRSG75mZOE5je2biOLXrmDOubUg9gKtEiqAsMg2NBBhI1IYSt1FIIIvykGLqAoXSjgGHJqDyMC9DWMCKkk3HY5Bc4TSBHS8VEAWxplASReVVlO6GM5lRqYRy5d/fOf+9vv+9Y7s63NKAWZaGTnYPpMwVC3cWIMW6IUl9kgE0ExMsvs6t9G4xhH2un3N5HCZYO/n3sttgL/V7HZ+cIgP2Oxyj/iitUcl5Go4whXiEepn4lOs/CYdZiniY+k7iEy4fh7H1zAIcXOdB8kPER93MvMspl4+48w+7/UMuH3R5wOWkacm4AA+48ffDhBlCrQ7jtWCw16bpk3p3BmDcPcd9LsccWkswUfNLvWyRemA+GKQ7Bunud5uShXW4yxQtbMCd9GSz5G5z3C7brUPMDNpoNQUbm0zexmbbbECL+0y9zmSzM7nF7LAnQ25Iu7Nd0AnxkCuQ22SC7QpaK7PwtwtJvPCrjHVrSZv8ge6i/QQ/lmX8mvQV6UvSF6TPSZ+SPpxL4rukd+YUfHuuC+fKUfyzEsIPKhF8q5LGNyspfINqrQIVWi7+Ba+XI/haWcVXy3FkZbCDRsutUq/YwEamwWc+AXZaOs2JdWAfg3JZv8xJa8qatsbr/4B0SbnEKReHLnKZ1b7VwVV++7n8Oa5mdqFZkzFT66uNG3kj/33TL+eT+DMpc94OqH1GF7GDrI+o+E6/Eb8lfaMreFaXcYm0SHr5jHWGExfAWoDqKRnzp0A6qZzkXpzdji/MZnBW78GZUhiPk54v3Y7TJRmfK+3AEm0zNf/evDH/x7ygvQ/SqDKqjfJ/047P6mF8Rr8Di8RjlHiUNKSP63mdl8Q4doTS2OyJYyScRoGPY7AtjdffIKbVQNc28drrAsmUuDURUOLiNRiIdsb84cgWf6hjs78t2O4XJdnn8wd8LZtafZ5mr48XmnwMOJ8kFkVO8xQ9nMYXeU5kfWyQ6UwQWYZKLTZFzSI7S/8Jb/QWL4o7vMjf7EV2kxeHesBoy7LscL8RpF9fdk+/0aNm61622+hWs0bL0P6RKsBLOXINboa+nmFDmKlzhLZb9+0fqUPEnp6OUmsvrENx+sSJ6JUql1NjxmR2z4iRj+WMbrt4JZZjKo3CoUKhoG4wqh12+uTu/uqyMJAYODBhLCd2GcsDxopdryR2gfvRq/egkja90jmvqwZTH1v3D/0vbqNzjG14QCfuvxEeU/8F5dlfKAA=');
  font-style: normal;
  font-weight: normal;
}
@font-face {
  font-family: 'Montserrat Charset0_v9p2ADCB779';
  src: url('data:application/font-woff;base64,d09GRgABAAAAACBAABEAAAAANTwAAAAAAAAAAAAAAAAAAAAAAAAAAAAAAABEU0lHAAAgOAAAAAgAAAAIAAAAAUZGVE0AABRMAAAAHAAAABxj7D1ER0RFRgAAFGgAAAAfAAAAIAE0AAZHUE9TAAAUiAAAC44AABPGKU1zTUdTVUIAACAYAAAAIAAAACBskXSPT1MvMgAAAfQAAABWAAAAYKW9XUBjbWFwAAADaAAAAPMAAAJ+Sjnu+mdhc3AAABREAAAACAAAAAgAAAAQZ2x5ZgAABGQAAAx9AAARAKw1RCNoZWFkAAABgAAAADQAAAA2/DsMRWhoZWEAAAG0AAAAIAAAACQHxwRUaG10eAAAAkwAAAEaAAAD4qNTDulsb2NhAAAQ5AAAAKQAAAIQcLV1Fm1heHAAAAHUAAAAIAAAACABTAA3bmFtZQAAEYgAAAKoAAAFcxw+nM9wb3N0AAAUMAAAABMAAAAg/7gAMnByZXAAAARcAAAABwAAAAdoBoyFeNpjYGRgYGBicGKxOnsjnt/mKwM38wugCMOZ/hQrGP1/0n82lizmJUAuB1AtEAAAXVMMZXjaY2BkYGA+8Z+VgYGl7/+k/9dYshiAIijgFQCbPwciAAEAAAEHAC0AAwAAAAAAAgAAAAEAAQAAAEAABwAAAAB42mNgZgpgnMDAysDA1MUUwcDA4A2hGeMYjBiNgKIMrEA5IMXSwMCg78Cg4MUABQWVRcUMDgy8v5mYT/wHqmE+wfBbAagRJMckwrQbSCkwMAEAPuwM9QAAeNrtkLFKA1EQRc/MWhgQi7WJYAhBQxQkiTGEiEFko7AQt9jOwmZbtbBKpY1FKg2SLwjWFlZ+gD+hgoWV+AOKiBAnDxSxSGObC5c37869w3sjPg4S8QP51tr8UkFvWOGFSHaoGHNOq1OWWQJ5JJQ0gbaY02vW5YSMRlQ0oKAN8tq0+pCG1ijqMWt6wKrkCfkD+WTBzX023pLoE1Vv2s6ucc/4avcUidStLpB13hqJd2fcMoZU9YrE6ffmabNouawHu0NtIs2U6x0N3hkB+8eS9ol1097bp6T7lOTUZnUpa4fYdtQUf9DTbVfH3pt5Tdcz54+HGTm33gc5ubRch5btYdK7wNciM7pBSjMsM8YYo/DA/P8GfAHW/zK9AAB42tWQyU4CQRRFTwlqomhQEWlHQgzOGAaDGqNx44yoCKJM8S8I38F/+QtuTIwr/6C53XRcdFgYd97Kq3p1X9WruhcI0I9FDA662hl3H6StdZ6wmDHiJNjgkBOuuKPME8904pZt64xTS7Kl2ik3PLi1V6dmfwwa72/eW4MxYr40G759vGGI36HffVgx6jHjhJhgUlmYKaaZIcIsUeaIYUnjgvQusczKT49VRZI11qV6U9q22SHFrtg0GbLk2FOeZ58DuQJHimPfP84454JLOXYtXwrcUpR393KoxKM8rMipqrx6oUadBk1a/Ed8/u1aD/B2M0EAuAH/hbAEjQB42oVXC1iUZRb+zzc2g2nKwAyjosjMDzNcB5grl2G4CXKHQURA7opxER2KRrICTSs1FS94o1owXW3XbdW2VhPLrWRLtzJXTX1qt54uPm21xdOaWSsfe77vnzF399lnmWH+uZxzvve857zn+36BCEUwApFkWJAJCkEItJrVZvwvKk4vhpEb+CcI+EvC+DdkiLwtBAuiECMId+n0VovdCFaLzRSkVimCNDa7Ro4XhUEeFmSy6w1ydYBchV9bLXqY1bRhf6TWM+QeKjXNVpbN0EY4C2oq6Xhhz9zmlM4+a7C20+rXUd9ZGecwllaU5S+qbLIYU5OzLZHJOQtdA0nJbbmpefBiVGJsRGJ8hEEQgGEWnuKYOeIijhW/N40/BNHke2GSIATg8qIRLDa7Wb63NHlFgsuVsCIZDl370TXn1k+35rhYHC3az5DsbRa9wRwCKrlCtB26bT9yhznaxws7iR9ZxuztVtHKmDKrRfW3p05Vnzq189W6kyfrXmV2meO7hMvCRuFutGMcqaaCaNdnxjhigx3J4ZEZodHRjuhFLYHMNle4Af1Qz3KxW7XqXCi80drKY9zEGJtYVWw8hlyXGe2MiXGGOaPxyvHMHH+SJMiimS+YQYR3FtOSxbLoWw0CEVLGb5IHsGYKYSpnw4QZ6oi/LTTIXx76/LwjLteRkc0Qsnkz/QQuf7ml7+s+WgH5IyP09yM89ix8CUaO70KOzUpRKc6i7s1keCyblPHfTYJApmF8tcDJE3UKgxNYO8inglattdphviM9oSKp3rj88NrEgv2QSnUXYXVZeUqlPTtneYOtqehg5+JLPJZh/AcyEdfSsHpq1YoQwDA6gz3IbJJCW+1FsOdXDUu3ftZhqqhLLaksNoQ9S8paa16R3V/avjKv3pHUnj6p+iTGCkdcaow1BQN76yNatVYwy8DlLi9304sAq8cgeNWq9iNHWmAfbRCkfJCvQHJSmIYf1Fq1zcwoFxFECOHUKQxKuEavxiQ2be5fuqk8zS+4fHHZgsccJnKy/TfTPGcfq6vwCwp33J+mtUEp8u/AeEnkLcxpNkbUyRVO8IXUY1faTBqFEYhcKgw01VbC9Lqkut71Lc+lhxkjij+tSdEUuV3FnuJcUtfTPjPhkXM9OyuubIkqm7tAFUpvZbUXZbcXIG4j5jsD8/WTuMMuENVG+JpeeRS0N+G7M61jvyWldQLXcRJiyiJnsCM4qgDEo2AV43rWWwJ4onKV73r17OMFzVu+3NJccKylptJdWbukoGBJATnTtteZ3lW9cmV1V7pz79h4yjKHYxmQ1CqHo4qtQwQzrhPvyz3cZLNPAVGHWZtNGmRAwUobAgHSIkFw9//K/YHC7Kb/Sh0msNSX5rN1clEjf4FHpR73qYR4r7lcLdF3aAa0Pumgb9j4P+FNcpbPNCFcxFmWBhyRQpT6WDFFppCriV4KB8bOwNA8TXyhecKDd694wa0NVGk1ioAKY2yaMfZqaoQhNG96fkKcoaq5cYEjYppqtsYvKIJ+H50ag0+2Hlv0GtZJwaeCQmSCjYNJcDqnByzsmRPf2zs4yBQ22AGh9GOsVyP69KFPoIQyEpRaU5CGYwMuEoUcmwqHbDQoUSpWSzTAdvou+M+9d3q8JXBKQEaRKYW+tHOVM2PXyxnZO35NhnWzbHPKIqYo/KZUZeYlZsCeBaYYOjsyqZZpwIJ1G0ZNB0pV08hD9TgwWKOKvFJDqZXxhcvpG+cvQXZHganK0balrz0ytvihtyHxve6yeP36S30sV4b7Ms8V6yLgwGH4wKIVGUpyz9nTZ78Yhan07541vU+Q4WP0xKtkmO4bpdoHJS0y/0r0nyRp0ftQkkL6JJTQo7Ca4rRY/nLr8HI08tqb8e1E1AC3FJVaxWWw0bMe+DOQoj900I/J8DLhzhxVbGaqUY7/lqLJTrI9i44/hRkaF6dFzrO3bdn4ZhaUf9vBUqysFoPXf/REtG/N5ySMZqVZqVWyIalVNnpgocdDf4kJnYe4sWwIoZ/4chIue/csNG30eFippXxnj/8Eb+NvU7mGldLcYcPPquyG8ocbV1ZkzckwZhBXGzWvXFlRm+F0QqsXQ5A0ozkGNa6ehmFfct/mUYbLCJPxd+Q+GBhGmSi77Dl+4cIxz/XMfyDMPDiGQ11Hg+FzX16fSlwyc0APM5AOzyra5fHATgYaKCV4vcF1ZBn/Uaby7TOCThpohDdOkD+Z/F5f33t9C+lbFy9C4kXS0H+hv/8CjT0H1nPn6J98vfIoX0/JekWFvaLGJdl04F0zum3HwMOe0c651Q3d68nwSup5B0E/UrDVQb/w+R/mObKKqhQa0YATnwlFzkOozaRv17GdB5/ywIShDa/l5tfv3A5Xno+lX31Fhpf+6Fxv/olzFYF9kY15hOAnuSqE/FwEi5EY+PAKYm0CkJl5uWODe39vftt9SVlpA6WznZtastbGp81uI/VR82Mtdcfu66yqSXDFhs+eHvd6a0xE1cwwb50RayrXhcB4Fdm8bvVcJCGkZOwoKVm6FG0qx3/kfYVshrEGMGM7hOr5FYz7GzwH6K0DnhZ3A6yh3bv27dsF6+gjDeiHNZ4wGf3uQe0GslJjndnDDClPtz19pPf6A9v9tj9wvfc0/EAnwg9YxY+olslHAJyiAumW9hDUKDBvgK5uemv1qVOr6S1QwUH6OjhpFfIdiTwJZCbu+yHM2irnkz0FD4PsCMBYUiusok7N+oAISzKXz+voWrTVk19qanyoboW750FHe+nckrpnilVttpyi+iVbYwsNkQ5pJrswdie5hpoKlHpBZ2C9oLQR6fgih6u7d50pdbsz59SsbWp4vIbM7L8xUFlKrtHzzXRvY8Oe5mbGsxHjzEKM/vysamF7rV5St0YOqcuHDo7Oy8zeeO+SHZmZjX67ru+Z53LUbl8yJ7cJMcShbwli4P0UxJ2ZtDFPvRfEyM6BSxlut3PFk01ra2oeb/DbfbO/GsLGZpRWvtHQuHvJEp4Li5POMQRhRbQhOKhxdU4WUhSuZZFIOq2f0JS22JJescH9zNDV3bQeEsofarqaPDctp2rHP/vX3D8pK7dA6k98GSDXGTOB7FTD+8ds9SX3wcaN7qys5r4UozY3gqTHVNMcOFEdWb7IWiLGMjzx41HYe6xu7GSnlM5XJlsqePdmk8YqeBMkqXtGG63Fg7XTa5Pb1q27kEnPu9bPr1jnIioav2lTwfyUsuo5cYn9H/YvKKFn6mvW1zdJ/Y2nZJJCPhcCECObG0p+5lHjW2wO+Wtu97TGxOrl7pXJFWyDI5/TdxMSl7XQExC2vYhhzMIo58kPOCMnSRPLu/nq0LUnKjkqKpmoetklivfL+LbxGOEc2vN+0XCpSFn5zgAuNzJi0WWH+XPv6SR27BxSUq6NIRdux5FwJ/K+46sq7WZFoGhQ4KpXtpy9uu4XLmywwk8u0FN/K/PZC6+hvUyyRzv8IH0vO4Qch3jzV7P8NbY7OFCwq97HRU9siYfxkTSfuG1dEimqxoTElhYvK3k59AqEFc4tupPfmbf5Vf8nv8H19jv4ZaF+phf5ZbqoQ3/pvOQ95U2QWlI1tq2+fls9hI4ODY0O1TQONDYOjAxeGxy85tOmE7U5805tcgj/R5v0G/J+7c/aZLpwor68cSR9Wdm2JPfJ64+7dr+f6XaXjnrVNXCjv7l2LAoCKk+jujAI5wGWYYx7+Ml6FkhU2DU6aJlXjizUWkAGh5Yu/Iyo2k3p0Cnd693EPXYmO0eFMRl6N1iLQW/Qe1WEHKpVmhCZJgjeXlaR/Ei8rXaBPqbNb8KB+4+XRWUURphmBGSY4oJt8xZG6RfkiMERoTKIbc2vss2LnjVrxuSJ/v6qgDBpL0GtDnOtKqWxg0dspe+O8YOIXK0xpa85K8u9EU7Q7/SxYol1UTlMqj54sJphLcA6WYmK1TmcDx+uUb4HIGYYuaPQ1yF07GteZ8ihH/I6A5vjxIL+cuxPGd8L/vp+17PPdr2PAl4G28a+RhuMLetBm8lsinMjac+A/FXHu9auZc/jq3okB8kJlrLYmBMJRj/USqDGbpYxoYiBsgP3eR478fqG3ofXvPI7ojp8mN6io0ePwlS4C30mjscQO/rgPNZIArVa+JI4fPrzUsxiQdzl7sHBbko1FRetC7W20ClETbth3dg6iwP98QANoySAn+/YnsnuLyEdhuglSKEOvOV5oaGZvtjYAd7zlAjXhefxXo7Z63034HnBYbbwgJRUku+fJursM+aj6b8ARWplLAAAAHjaY2BAA0JQGMWQxlDHMA0IVzEcYDjDcI/hDSMPowyjE2MGYwvjGsYHjN+YtJjimGrgcAsQnmNmY9Zi9mJOYq5gnsO8hfkQ8z0gfMfCwaLA4sCSAIQtLNtYTrA8YXnCygSEEmjQjTWLtYN1DesV1i9samxubHFsTWyz2JaxXWP7xi7CbsEexV7Cvor9FPsr9j8cEhxGHEEcWaMQDTZQAgFj4Hc+eNqNVNtO20AQPTahQCWQWvWh8DRCVSFS4sRRpUp5AlFFAgUiro+VFmdJTGI7XW+C6Fv/oL9Q9Qf60u/oH7S/0tn1QhKgUhPZPntm5szZ8SYAXntv4aH4ZHwV2MNzdB32sYTPDi9gE18cLuElVxR4Eav47vCzGX4JNfxweBkvsO7wygxexVf8cXgNG945d/FKK7z67WUOe3jlv3fYx5ofObyAD/4nh0t44x86vIgN/6fDz2b4JXz0fzm8jE3vm8MrM3jVo4Wqw2t4V1rfy0a3Ku71NW1HZWrUw7DKt0aFDsbDWGpB50ORZpN8cEvb1wUVjO+onV4i4mEQZUm5Qjex7tOJzKWayC61slTTkUhkTluHjJlWQs/A6onssZByfe7bNGma0zSG6hdS5XGWUiOo18NpkOKcBGklujIRakDZ1WPPwVmfs6yX0+xK3wglTdkwjmSas8tx2pWKdF/S6X6bOiOZFsntIqFCd73DIAzIirla233CuxeXQ1nsXVBr95iM677Wo2atlkcqHuk8yHlGmerVOq029vj4jHALhRg99KFB2EaEMj8bqCPkb9WhBirMHmCMIWdLzhW8PueVQMo6E+QYsJZRuJ7LCuxqPmuH+yXMxRwJuGPGq7LtcMOcZi+EE67P+VJcJflHQmhxXmpdHnFtYuOELRw6vshWHNP/YKtWteccqQf7ebybJus/pdO8n1AdF5bPWcXkGT5g1sSeqiTOM67N9LTluhxNrJsBcxmu/mvOAc54SoXWdC6ntl7zFI2evO9mtCJep9aLmeWYcdf6Ijtvaav30eZnh0+FtHuZKrfnFMyberjvkD2Zi2aczfed7n3i3r3AJd/l3HsXtu8uji0uZm3OpmZXTf6bq7FGZM/syM42sB7MOcqY7XG8w/Xtv2uEEiV42mNgZgCD/1sZjBiwAAAswgHqAAABAAH//wAPAAAAAQAAAADMbbFVAAAAAMrvJ7QAAAAAzI9kOnjaY2BkYGDgA2IJBhBgYmBkYGZkA5IsYB4DAASyADwAeNqNmFtsVNcVhtf4BtjDzHhswNyrFJy2oZgorooxOAKlbhraXK0WjDGppUi9KUJJVImqL81D5KeqfamqKg+J1IemqsC4UaEVTahjwEASysUJdzC2Z8b2eGY8lzM3K6ffXmeHOFUqVaPheM7ee/3/Wuvfa6+N+ESkVtbJJvH97IevvCiLpYo34rpiRnw/feEl8068X4xV6HOx+MIJnblXTshtn9/X5/uR7w++N3zTFa0Vv6t4u2KoYqQiXVGo+KRyS+WuyucrX6t8vaq2ak/Va1VvVJWqt1T3Vv+xOlHTVfOPmsKimkXbF/18cWhx9+KJJd1LXq/dVnuw9sM6f91P6gbqzvk31Q34f+3/vf+cP7b0iaXDS88F1gT6Av2BoaA/+GTwl8HTIQk94OsLbQp1hr4b6gu9EvpF6GT9qvot9R31T9efrr9bH6kvhNeFe8IvhgfCQ+GbsPe749IsNdLmTks73+1uUjrcqPTLUokxVid17qw0uK9Ko3tMVjJjvZuXZveStDCzy81Jv/u+DLopSbtpWSZLXUeWscLMXO3GZS0j63jXyu+tzO5kbLeblaekR55z57AwKXuwtNfNSLc7I/t49vD+edYMsn6EeT4J8MsP6hVQ44q6T5ZIrywC/UM5jB8D8iU5KkHWJGVYGln3AOuaWBeW5WCsALeJ7xq+zeC34NtWt4DfZ/A7gt+zssOdwPfL8qhyzMMpL/vdKTmAzX7+DhOtV/Euh8UxvHOwlsSzWayclm2wbue53b2IlSEsFLCQwqObeDQhvTyj7stE9WVpksZPoliaIU4fYWmaOM1qnJrd9+A2h9Uo/FLE62MsZYjVBH5fIlajxCmCVQerOfgl4ReB3zvyW+Iw6MbkPaknMgHNW468xbDqyE6s7AIxS54qJczIIdbOM+JjTgrt+xkNgL2c+KxhdhuxbufZwbudboLVc/IS1sz8tP6bISth0BtAb3SH8SYO1lVpR1EdEpIX+H1I2V0B9xRoMfZKALRGtelgM3Wfa3YB1ywjceW6BF55uJyFywTRndEc7SW6Jga9jMWIdjUzosxIMcNhRoS3CVnN2ksSBD2MxWWMLGe9ydwGnq3MMHa3EYd2WG9377DyA9DPgp5RDRit7YVVt+KNE/MomONyEHuDjEfd8yCdF4esN+BHUqPSzOwWt4h1YzmL5SLqMrxmsZ5W34w+9vDeqGwff/fw937W9vL3AbfMzgvrvplDB2XyX4bLnK7o5jsgK8DPoPVatL6SeLcye7dbYpaj0TGzBo3HRHYEVpdgNaq7thO97WbU23/G5gwryqzIwiAPeoqMXZA3sXJYAnIEKwPsbbMfh8nHKdaMgL9U92Wz+lnAzwI+lvExh3/O/R20j28PY/vhZnyrA7+k+N9j9jP3fcvDo2SZlzUCJr71sM/DfgacPOwLrC5+wWoTS+O3iU5JsQ7wzuzaQfiEieUkERojllks5JWdt/JjW3umYRqB6TgsI+TXwfcHqCkNWLiD3yEqXIZI+923UNSfsPguappGSTEsx4nBcaukYfI9QhzeIdcndPd2aSzGNCf7GO8hur08Dcoh928glFHSWyjpLZT0Z1ACWG5ALY1ovhmdthCBNn5/pqYoCFPUqqzdm1H8KmtUnlwQmT0ajSzRKEqfVutZRXNADoKSAOVfoPwblOugjGF5FssFLBexOotVB/4ltWRUYVSX5l0lo6aO78BuGS208G8b79vxtYM5OzXSRgefqXcvNro1J3FszKGtRjgZBbWrcowucswuWS1kNZterXNUm708D/CumXMpTQ7OwP80Vs5Se+5yNp2VjWS6mWcLHFqV/zGszvxXZC7A5yQox0FxQHkflBOgvAvKP0E5AcpxzU+/e46dkEENTeyEuD1pTKW9qifNKWyZ0yZNFcowNwwjU98isEjCIm2jUIJBCQYlGJQWaD5jVZu3qnVsjjLY9HyMWB/PsJertcauRxUbQTG11vMzi7JLII0q0nPuPayPYv2K3dlRu7OnsX4Zf7L48wj+pPFnNf6sBvE6/qzHn3v4sxZ/buFPUhxyuxYmnKRapS+qWlaCup6obtQKcAcWWVgUYXAD9Cjo10G/pmf6ft3P5gy9BnIO5IdAzoLcBPJKkG+BHAY5CvIqkCdAzrHjvF0btXs+q8roIs/mXPW6hRg5myRfMbtjG21uoqqvB+GdwMpleA/B+zQRDKpSzBmwnuhs1P31AfxNrZ0iinnQLlgd3gJtGD/etzm6aSt1Bp9m9Ow5QAYOgtSP4t4kmofZD0eI0wBIR1HpIBjDPE+x1tTMNGdFBnxH62dY+4esrUZF0NJWjzmL5GjNHCA6g8wb4bnC9g2T+DBzv79qVhWYniFj67vD3uzGagKr4/gQs5ZN1NJYTsE9AW+Tj5DttbqJjh+Gy805zrncymgbFXIb2N4JOcYuNZoy/KawkoDfFN1ig57CK/Rs30y+zenXSra2alU4jwVzQtzCQsSeEhepMHmqxG3qyBR857U67OPbw3gvT1OvotiL8XWYU4/1DDGb07PO6L3NHcByaUHnegWLce0qOrFoTu89PE3sTPV2mFNj+RWwYriV1cKjfJuwP4VKklqRNvOmBYZb9Xz7K7NMlRoF5yYeGKwzrEqDd0err+fBvHqwH1zPgyweJLQXceDVBPsxtHgXlDH0F7c7GE+IYLtslu3EfQf56ODNLupjp9aJjHphuqjD8oSq4ag8jFdjaGszeWvEu0k0tYZbyVOsHuFrOrMJfEzC/l3Yl/WE7tCKaPqaKDbNGRthbRx2pg/7X5E5RA1t0twGGf3/82s6uVs2v2XdQ15+TSdQtPlNEh2qDPpch/ZyoEyCktMzf4MqOwdiXivpVtXjSdDyNhfXQbsL2jBocdBugDZue++C7T1MXzV7/+To00rkgGx6xIgi+4jaNqJYR6QDWjEmyNJlOIySpZS9eXwE9gnw7oFX1Nx752NZe64+rdyXieiElw3wjWLjWDFelFVRXmT/bj24hwdRLBa0p90Jm126P+dhPK8Wje6X2PuF0XmCFVlm32F2Sk/gLmY68Aho7/75DF6wef8Up8jKW3qye7vEqBJvdV8FwWlA240o0rvjjWMpYn2O2Z6gxKq01mPv9Cri8129daWxFFIODaxsBKcZzBaiYfS3A0umK3gUK97uNFErWl2PYyGtN0jT9ca0JrbRP3k+f6pasyLOzGlmTsM8o8xzMK+xzG8sYB6zzKcWMM8tYF76HPOA1mITvVatK8fANr1MnMilsHDddlkpZT3I15wvDtlarGw7td4+y2hSO9FuvR/k2InP6p58hL8egaep0y3qXRZuJpOm186iwJUwrqbyjnNXjXJXjXAHi9MrHOPG5N3ETO7nNBY+6aPvr7ddoqkm97A8a71O2C6xZLUaw3vTjyW1Tu2Hu+muTZfhMG/5/fuYV/UKdm+X7d6es5EwN6sMFg2DhNWQowrcrb2a2dtFrd1en1bEmyAZ2omudtFf9KEORzbRNwblq7IB9o58Gd+C3Cx2MdZHdBx6nrV63zM3wqB2/rN6I/Sqcdbe2a/a/XMbTuPWy2twSthdMWvrTclymrc3K9NfzdudWlxQmefADsDE47sKPmvhE4bPQ1obQsrzQVgH9ZfhaXbLj+19Pa0nZSdq6EKH5qztR/ODxgdqyrTObHT/gjrfth3HF68yt8pPV6bxxGT+HH4m8TOHj3dNXWddi97Oh2zFnSACRqPniUBO7xveXSiD9wm8T9tuJYH3WWzq/2CgH+//HrKqykm9GfYTycOcAwPwHiFDVegxih4T9v9OEmh5FXs0JEJ0lrFyBR1jrWyUr3B+fY3sruA8epg5rcRxnXTy2SSPy275ujwpzzDynHTJN+T7RPebcpDPY/ISn2/JIT6d8is+35bf8Hlc3pA35TtyRAZZPcznKTnN52l4jWApKjF2Vlqof2TDkR/IPJ89/wHwdGttAAAAAQAAAAoAHAAeAAFsYXRuAAgABAAAAAD//wAAAAAAAAAAAAEAAAAA');
  font-style: normal;
  font-weight: normal;
}
@font-face {
  font-family: 'MontserratBold CharBoldE28D0D51';
  src: url('data:application/font-woff;base64,d09GRgABAAAAACFMABEAAAAAN8gAAAAAAAAAAAAAAAAAAAAAAAAAAAAAAABEU0lHAAAhRAAAAAgAAAAIAAAAAUZGVE0AABQgAAAAHAAAABxj7D1ER0RFRgAAFDwAAAAfAAAAIAE0AAZHUE9TAAAUXAAADMUAABbAwA3V7kdTVUIAACEkAAAAIAAAACBskXSPT1MvMgAAAfgAAABVAAAAYKbpPSljbWFwAAADYAAAAPIAAAJ+Sizu6mdhc3AAABQYAAAACAAAAAgAAAAQZ2x5ZgAABFwAAAxdAAAQnPCc2EdoZWFkAAABgAAAADUAAAA2/AwMVWhoZWEAAAG4AAAAIAAAACQHlwQLaG10eAAAAlAAAAEOAAAD4qJJDRlsb2NhAAAQvAAAAKAAAAIQWYFdzm1heHAAAAHYAAAAIAAAACABTAA0bmFtZQAAEVwAAAKnAAAFam1p6TZwb3N0AAAUBAAAABMAAAAg/7gAMnByZXAAAARUAAAABwAAAAdoBoyFeNpjYGRgYGBicLo1YevWeH6brwzczC+AIgxn+lOsYPT/if/ZWKyZtzAwMnAA1QIBAIcpDTcAAAB42mNgZGBgPvGflYGBJfb/xP/7WKwZgCIo4BUAkOoGqQABAAABBwAqAAMAAAAAAAIAAAABAAEAAABAAAcAAAAAeNpjYGYKZtrDwMrAwNTFFMHAwOANoRnjGIwYjYCiDKxAOSDF0sDAoO/AoODFAAUFlUXFDAoMvL+ZmE/8B6phPsHwGyjMCJJjkmLaDaQUGJgASdkM6wAAAHja7Y2xSgNREEXPzFNIoT/gCgqmcEMwBjQs6WTBjRIVVNZKsBCL9FqqWAg2FtqZOh8QKxFL/yGNP6CF2tgYZJ08UCRFGtscuNzHnTvzJIdH1vhFfrI2CX/QB0oy2pfVmJeQRXkhlmkiPSDQWyK5Zkp3mdMN8lo3bVPWI5vHlPSMih6yIBVi+tAxZrw/Z11tk+oTRSfml6Z906vd/CSVmr2LTPhuROruTWVT1eYtUp93rHNsf+8xqW/Ue5nrZl9+1sg+GIBuUtAbEl1m1jzUBqFc2a2m5SckkqcqO9mjbvl34jrWtVwvfD/p7UjTPEcgd7Z3ypKu4tw547piWmdEQwoMGTKId4L/HfgGvzI13QAAeNrVkEtOAkEURU/5TdRBIyriBzqGtH+NiFGJkTABQQXFHypq3IVxHe7LLTAxMY7cQXO76Tjo9IAw81Ze1av7ql7VvcAg3VjA4OFDO+Pvh3jTOoclZgybJZbJU6DKBTfccc+7nXRdnfFqDuuqFTmj4ddevZr7FTXan8Fb0RgxP5oNvyHeMEBv6HYfVowGzDgTQWYRY5I4U0wzQ4JZktI4L72LpEj/9cgoHCleYZU1adtgky22xe6QZZcce8r3OeBQrsCR4jj0jxJlTqjIsVP5ck6Nury7lENXXMvDWznVlFcPPNLiiWde+I/47u9aB8GpMyQAALgB/4WwBI0AeNpdVwlQU9cavv+JTbAqCiFEwQSSC2E1AW4WxEDYw44FlEXcwKogoggILlgV0brVPakltm6t2tfW1rbP+rDqjLXtqK3WZaattr43b2r7bLWtrePy5PL+c26inTckNyT3X77z/f/3n3M5wjnhMDSSPk7GKThOGSCwP2eHpQN/Hyr+Sd8ch3dNA/8mB8k5bhSn42I4LlKuN1jMNiNYzNakYFWQIlhttanlCrUiIjjJZoiSqwLlQWqrxWyAOxXfvbRNp11ysGNT8uhRw9rVuvp68YWUWku+pbiTjy6MsGe31DVPiE6NmVBTWVJXkRtmFCoc1ropp4zxxY4EG2wKsyRF8xot4gCKlzvB8DK0Ti9Odi+Bm0tGkvHcEI6zWXiLYBFUgopX3Th8eN3hw3M/WPIBvqidZWAX9zt3kBuMdgaKP2g48JN4a5FNY68fOmq8kJRlmoV2WdwtOADzaC6bRafKghm3enrw9+SBB9xP6I+MWZm7XJ8sFAhCQRy9CAxL6MBmUiSLpL4gAA8nXhJrN8oiH8/hCPUni5FLBTec4wKDgpOsZoOeGEZYw4NHyL/K3JCZuaFw82bQ4/vspeXLLy3vf+cM5J85Ix49w2KH4SUFOXgGOdAF8AF8GIS6ekhffw6x0vtGjiNRGF/FUYAGXq+ISgNaJflw0Kl0FhvkWIwRmeO6Ets/XGsrWAZBovIL6CnMNU0pKCpprbfWF3dvaLvEckUg1pGYS425kAOFFjCMPsoWLCRJoS22QnhrU0Xtjp860utLTKm5aTr7amLtadrn31LQ3FW2NNdYKShbX6WxEJceY/ljYG9teIvOohRkkOoqLXWJPz588zYYFy9ec+BAB+wSW9EnEfNHoM9I9FHpVFaB0s0jAC1htCmiAuCR+EtY9PNb3fNemlo2WDt+fFpWY24G6VvTPnjxhTUNCwaHxCVMEQy5MMHLfQZyM5qiAb1c4YtoiMKGttrwqxbUCiPxB6kwUJfh9MvIr+veOKdgrtZuihm/MLE6QVMgV2fXO+w1divJqSyMXX51+Vihfse0LbEVGq26WR4U/thW5UiuTqUcmnDd0bgGP4lD7AZeZYKH4g9vgv+7cO2fC/v7iKWGYzqzIr4ixDccGcc6ByI4Ba0ck5vBHMgWLQ/yfX5zcV1a5fY72ysdZ8tysydm5xeNTS5JJuea96Rkza1dtqx2bta43aLGVJOQUAMkwZmQ4KR5CGfGPKk+HiKTrDZKgZmSoabpFPjVCJTlNGCJgkGJPKQXSDyEjTNFl7Un1hi1JQp15vQ0e81Y87LKwrgVV1Y8oUGDNCjDH1ur0sdWpbKcWaibP1C/rO99yiHezyymIOEvOoIUn5zQlx94AN8i3lCOR7w8lsoBjAIFL/W2P1H4E5XcGw0KX1bps4eHm/lBrw1Z2tce5Kd5ZmSc/14W/mJhTAyfGzjWMCZyxoKZNdFRAfpnRsaGhv7rab6B/+LlDtZMwT3LcboonYIHYTAoBJKXIV7LeAOMbjCKa6oOu91Ud/DzOazdRPRZhT5KCWUMBOgkOhX+wISjkAOTTRwEeD/hRfFLGOGcFWKyBPoHZhQnpYjfFmQ4UnIK52RlOUtqSZ9eY80ui/ZX+PlXZ+YnZ8Du0ZO1YrFuehjH9BmPdexDXgJpFXECh+MYEZLUCpQmLZq7NX9Gh/jxV1dfeattekFzVdfCdZNmrT4PtovdzbWtpxcybinui2ytWBcOZxDFF+jFSfw+P/35r/dbW1s7KutJ31HxHzh++y80fTlPrMT81LcafYdI+vT+BZAScT+MFT+DWf39pG/95p4t69DIa2/Ffwc/sccBRqzicTCL5z2kb617rUh5Z3MM13YM1xZEZ6iKNiiOSNQmsLUl2cjoXbM/euWrqzBm3nOmUmP14va9VpjxoI0ur749JmzRpx1hvpz7vRgFTEdTCgE64ufxiLc8HghmJVSKt0mfeF2y5+569xi0n+jxUAOJ75CBR3Ad7w1nWg6QZhEdhpaA+dC04vllU55z5OhMxLJaTO5aOn1+tiBAnhfDaGlm0x1Wp5rogVgMe3G9FBfvy2bg/aH4RcbLKMJQCpZ8/vHk457LH3x4yQMfiSthmZiHKJfDcgZIinvNyyeaA3UE4sCVve/ZCpVsZX8XC9AnjdXaOPBQNtS393BM2UlWEi5tPmRu5+FOfFnEs1eugPUKnFy1qq+7W7x3AcwXLojnvb2yguUL8PWKivd1i0qAO9vcvZM992uT84urG0hfl9jfeRqTb3IsEn729doxtk5a1SCFmo/CXYAKRe4NQTb2vHeqt8kDg/et/ybFXti+AC4fTHx04wbpa/7R3BJ74cm+VIrr0OA3eZCWPC2E2RBlBGmSoQpgxBjbZ80bW9/omdwyLS7RXLy4ZdOc3A3m0knTSWZkakRi3fH2JQvqIx2RSs3kz5oS4hdIvI5GnNlMExzllKdze5nnU5zj5v7zxLxmDdoUDTwk+6ReiKANIGA7hBvYJ1hXFXsOio8OeVZNr4CV4qKX9+13wxpxWQUHA/1Ya9FbayUts4wfArxMgISl+5asP/Rn286X2/48BDGwVWyGrVjAm2IIkwT63kNc7dJeouMDZMwbuj13D7ndh+5CEBwQH8MgsZrVOhY5GkF4PAdoqbVFTif8ODyyoX4UUZQhlcLC61WsBUZsTPlbW+fs+ZOiKrVZjS/WLXVPqYkbn5qRX/96mWximHp6cV3jupBkTVgii+3E2C3kJmpKSfuAngloHwRYiXSckcONra6TDpcrLT1/dklRYz7hd/62t9RJbooPcsSD5eUrqyopz9EYJwYxBnnnl28T8qkc8gvt1bPvHjjUltIxpiSkMHLchAldhTOadt7vTTDNDNMXry1ieGIwTrkPTzA91akRDa7Z4MVz0rX1kzSXy3GiZHZ+fmOR397fduaAX3+Is/RyeXl3ZZU3Rg5iGU5PTpEMSlKwBnRanNp41EXSBDJq0r3d+77vFTsVJYmlgiatukD+S8lEt+ha3T4+Ptly1mw1Sv2Jl3fIPbouJT3psB4S6GlZms2PVq50OxxzXsuw6qLVWjI2okmshENNuqpZ9ucNOs5bv3hSgXgUtH4+rUoUJakttNsU7OBiw5/hVF5jcWFTnsp5ecuOUw5XUmx5i73LlFLw+jSoLihYXlrSVbrp152lTjEub354ZlRES3IZO09jojTkbQQ9T7MCYlfgP7RHvnO5sg+1uSaNyQK9+D2rXOcM8RgYlmYwfCl4vYVrlNHJKqCzwbv7ouM+ttOSkCl/2VM/GYgHDdoz7auZXLya9R0CFrvm9ObmaCODQoYx/2dJZP+Fqpnp8/gwsscbScKcz2rNsgbYBIWSj1Jg1gMff3H1yNpEhNp95Fvx5JfSWZweeb5De5lkj3b4Rfpd5kJ+wySN0y6hSxfYKVOdBsJTKojFHVWZhd08XihXhTVYpra5J43JpLSAId2e4UB6QlJz7XGJ1pY5XoZ83PJPuFX9H7dvtjJu48UrJMQuUZvAqEVuqS6ms9rTs5K3hwd5e/JkYXshvmDv3nv0da68fFVFxdHdu2/t2SNpMw21yf9Vm1L6J9r8ftu2M3aXK8fp0+auO7tLxfvkuv2pNqke0lBTvFSvYF/XoaZ4n6hOv+L6KMftTi9rLJmdl4eq6v1jV469P+K2wERVyfn4hxdYHHri1gDFkgY2NdRlZbpcmsoxAK6pJf8hIU6dETZy3uenB7jP8rTzI7xNTme7kUQZJA3h2NISdTBcb6+xrzRnVkzV6E3VJm1q54mpybnr42fGaZOrpsXFTslQG8JHBykNO6akz0gwqEaGBwTqpf0DDuMcZfoMwths9qSC77HxUXhwrCY5t3eOw+FeCe/8HsYbGtJnVj1o2rOnieLLwPqMJSG0tpHSoNFLkx9Rwl63O/m9TtohD0Dff9NZOm8u5IrXpNoC7UPiJKGcHPtRmuBfX/WsXu25SkLFt6G8/we0GYa9uQjjD6WTmxmxfUIGU3uP9jY0bGlo8Bz11JMQsQ9y6Lv/JkRykh+xox9qQ6m2CTIqDF4pO1s79d1jp95vmPn28SMkZPNm8aF4e/t2CAQ/9BmEc6ZAWovat4lKuPxhf2lutiFapb24u7t796PgyVfS50XGGMkw8T0o7V9tY883sXgR0X+w9/mGPmMqU+GI+F98sowX4dWl7eLXXUuB8h4KJ7jz5DizffLsnaczOU3B+WUkJrjUGJ+rb0Sa/gdpcUSyAAAAeNpjYEADIlAYwZAGhVUMfQyzGNYw7GK4xfCKUYDRjDGAsYJxE+MJxj9MZkwhcNgDhMuYHjAzMSswWzD7MRcxdzHPYN4ChEeYHzD/YJFgsQDCGJYelnksu4DwBhC+Q4WsMqwOrCmsbaxrWM+xMbDJsZmxRbEVsdWxrWM7w/aKnY/diN2HvYZ9Dvsu9jPsLziYOJQ4LEYhGvSjBAIANflasHjajVTbTttAEB2bUKAStJX60PJQjVBViJQ4ccRTnrhUkUCBiOtj1cVeYoNjR/YmiD70G/oFVT+g/Y1+RdVv6dn1QpJCpSayffbMzJmz402I6JXzjhwqPxmuEjv0lEKLXarQJ4vnaI0+W1yhZ6go8Twt0zeLn0zxC9SgHxYv0gt6bfHSFF6mL/TL4hVadY7RxaksYfXbSSx26KW7abFLi+5Hi+fovRtZXKE37r7F87Tqfrf4yRS/QB/cnxYv0prz1eKlKbzs8Nxbi1dos/J8Nxve5nE/UrwRVLnV9P06bq0a74+SWCrBZ4lIs3FxfcsbVyXlje6orf5AxIkXZINqjW9iFfGxLGQ+liF3slTxoRjIgtcPgEHnQk3B+k6WhLbJfY82TxLa2k3zXOZFnKXc8ppNfxLkuGDBKhehHIj8mrPLh4a90whZxshJdqluRC51WRIHMi1gcZSGMmcVST7Z63JvKNMyuVsm1Piut+/5HhsxW2u6j7F1cZHIcuOCO9tHrF1HSg3bjUYR5PFQFV6BAWV5v9HrdGkXZ2dIt5RTTH2KSBHTBgVUxbNFTfLxrVvUohrYfRpRgmyJXIH1GVaCUuiMqaBraGmFq5ksz6xms7bQbwAuRsRDxwyrqulwA07BC9Mx6gtcOaokfiFMHeSlxuUhagcmzrROB5Yvs3PE1D/YOu2ATaA2u5OH+2hD+TGF9v1smnRu+AIqOk/zHlgde6ySkaf96rkpw4WI6ink6MiouPyvCXt0ivmUWpOJnJh6hflpPXnfTWsFWKfGi57iCDg0vthMWprqPeri2cN5kGYvE+XujIJ+R3/v24cnffGUs9m+k72P7VsXdIG7nHnjwvTdpiODy1nrU6ngqo1/twY0AnNah2a2nvGgT1AGto94D/XdP93vDxcAeNpjYGYAg/9bGYwYsAAALMIB6gAAAQAB//8ADwAAAAEAAAAAzG2xVQAAAADK7ye0AAAAAMyPZDp42mNgZGBg4ANiCQYQYGJgZGBmZAOSLGAeAwAEsgA8AHjanZhbbFzVFYaXE8d2Yntsj8eXkAu0BTcFGgewaIxvsSusui6hIVHkcDHFKk+tUIRQJZ5o++QHqBCPVVWVqg9VRU1wUR9aQQMxqUkgIcaxQ+LEQMaeGY8947mduaU9/fY6G2NCkFA1Oj6eOXuv9f//XmvttY+UiMgW2Sl3SsnPn3jmKamQUn4R1xXzpORnTz5tfhPvG8826L1CShrSOvKQjMt0SVnJ0ZJflPy5ZHHDrg0vbXhlw5sb92x8aWOw9KHS50tjm/ZsemrT8bJvlo2WJcs7yw+Xv17hr3h9s2/zn7a0bPll5e7KZypPVpVWPVw1Xb2zel/1mG+X727fkG/E9zvf2zXNNb+pldqy2qHav9TO1TXWDdX9vm7af5N/yP/rkqP+F/2/9b/iH/dP+i/W76v/Y/10/VKgNPB04PnAS4GJwFRDbcNIw9GGsYbjDZ+CucpdkBbu7W5UOrg63bh0uxEZlWoJu0Gpkkp3VerdFyTgviFbedrizkorvw24GRl1z8m4m5UJKZdJCUiS5zdJtetIg7vC6CXZxn2Hm5Cd/NbG971uWvrdZWYvyiD/PyhPykE3KYfAcZjfhrBwhN8fZswjeHjUTclPmDvGarwGpnE3hjcf3p5Ecx9PqkB0AUQxRXTIzckw40bdD+WY7GDOZuZkmLObOXdJWMqkRhph2ASqZnhsx0MLHlvdMCqcRoUwKsSkC0Td7kXpYdxjKPM4PEe5atHsBSwEmZmEU4JZp+Q+rHS47zJzmlmn4JaDRxIO83BYlGH3ioTc59D0ORQK/HcBhZZR6AIKRVEohkIZcLwDjhRWwygVR6k5WM1gLYVKIdidR6XzqDSLQmFwpcAVBtdb8iLrOCbbYBuVE7JLZrBZBrYza4y6wTAMrjCqlfJkmScJnjg8WZLt8JqVGhD5UaORdbuVqw1re90io9+H4wozzjPjEjPOSi88+3k2AIpB1T4FujS8g6Bz4P4J3IP4/ESO8tysQ4iICXM5sGpm/VaJqzS8c/DO4iW2hqmL37vB2OMW8JSUPo25Ip4cPBXRIIunDJ6KeMriKYseCbw5aFLAW5GIrCFW/Fhv4ZtZq36eDMBpkO8H3TyWomBexloGa0Ws5YibauKmHAurxM035B3GTcot4kgj+vrQqp7RAVa1hZmtXJ5CBvsq2DNgXwR7GOwpsMfAHsVzXr0+AIL9XAe4DnJ5PIrKw+B/HASj2BznmQ/MGZ05gBqDOqMI5rTqPMT/Rxj9MM+PKd60zY1taFvPSgbcj8B4EYwrirEf+yZLPPZGxwyWMjbrPPaPYe1xLI26U8TTZixvtVmUxPotqOHg4U7ywKcRW4B5BuYOzAswL8A8rfHv4cuyOjm7OllWJ4v1olaLGsvM0dEP8Ot+rgOKzbB0wOZgJa9WjD7euqaZvYn5AVRqYUQrs/sZMcA1yOgvKmwsZbGUtWuctywLNqMz1mIVmvnJ+TZybi969Wu8TWlke5FyDivTFk9C8+8R1vlR9yqsFolwU6XuQK8a9PoOVi+g1z02enZSG5MoWeW+So79FU9nybFlcmwJjyto+Db5lUDHd9DxDBqeIHKOg8BETQLvebwbzwu63o8w/1E8DLsfyLPuBHk1Rl6NkVevUV+8GE2gENWd2GvVymtWamVdjJr6FiJGk18jRk01K6DaqlUtAr+8+PEUw9N7eJq2O8NVLEexXMRyDqtpuzYFy8GzZmJglJrixWwVlSoA3j7ZyI5wiCdJibj/kWWuJl3fNua282sHGdWJvW789oKmn+8D/O+t+/URtIy/GMgdNMugWQHNCmiWx++SrkjTWv1p50kHs7q4urWqmVqTxFJO681hrTmOVnVvBRyspdEkg8W06mLW3tSdCZQxa76L3TPNWp9Go1N4OkPFD8rN3G/Dfwv8W2HdptlZgItZ75M34BIFwQQIToLgON7P4v1feD+B9+N4fxPvb6Dau/IyeoxRy1/lfoxoNNFgIvFvVIEJuZtojIKsB+6TkiJ2GkGWAlkINDHde/rh4+Xk9ZmUW5eTyXWZZOqF6QWieErhpQQPNXIb3FNwD+PhXTycwlcF/FfgH4Z/Ao/nLf9V+GfxPGszLoe3IN6m8DaFtw80+rwdL2d3vHOWaztcM3C9Ha57QfCpvE0tnJBeuAZB0gHXK3BNUL991C+/Ruw0iKZAkwZNDDQOaC7ZvTdja+UV0Hxkq24ENDOguQCa89qdeBVkGSQzIEmD5C6QmBi4FSR7QBIERQcoIqD4HigWQFCGCl6VuWrXPI2XOc1xT+E5vMzBd/kGFSaDl5uw3oz1j7F+G9ZzWPdr53UHiiewfnEt2hqp0l7EXYFjGI5n4Wg6sRDeM+RbGQg+BMH7tseYBcFpELxnVTdrfMFmjmP3V8P7EmjMHnEa7glQ7YN7Gu7fBl0P6ObtKtwPwlnlP8PKJ9E8hW/6Q6nTPqONSPL25ISttEaDBAiSdnc3eZvX/WNY92afjbJGrH6LXaCB6NkKt23cdyg307HQ0yi3OJZD1JRhrIawGoJXCqurYL4ba3XgrcNiAostWBwmcqu0Nq/wvVqjoR1F7wNrB9HQSS9jusIjiisCrhVwmX65mfr7b3j5sLWb+Pmsanl19ywWzC55CQumQuaxMkuFzFDF5mF+TSPcY5rTChXSTi1HRV+mklQx0kcM1GjnYfa9FF7M3hfXlWynNtzH9w4U7gRnl3sZD+/jIYKHOepw6Lo9OWP35CW8ZVjRvIyg+Sg8QygY5nKYayp8kpUyujqWy3t4yuFpAU9RWy9n8LKEFwe9c3bHzWnHl+Q3B6sVVpUsloyVIlby2t2NobmJYdNbRWBnzhhZRuc1H/dqbf6nju4g6ztRv4txpgPtYR17yYQ+29F5Gppuo2hj1dtpRsAwqpo62v06+NhJJFXhuQx2STImaHdLc5Zgr+Hs0CGdfO6RLsZ2kyu9xEOf1Nt4/bzfHeL7CCfGUSrDGLvXMWkjqn4M+xBRdQRuP5AZnieNpnIz58UH9bxUTlf1ZU0KsMpjp872cnU6fqfuJz7wVoM3ZM9SZs6bumt1a5+Y1HPVIbgchsuQ9jaf4Hf5hp489Z91/762Al8VvWe+InrTqH/ZKp9b68JNj/e50pxubOTmbhC5aaxPrIvcWazPYf30dZGbtZFrThVpW4tM5Kaui9w4XuPqdbt69Tym8ZjVU+uNc2X+a+ZKdF2uJLR3DHEPm72FZyWs0/1UpEps+0BRDxuvA5+yms7h+y38mRpSUP36dMctap9nzq6mxxuiGpjz67hWzGUs+sxf2217eVG0HdEpy2QeJgv2zHTOnpkWsG76+mswuKb79DDzHNBWMdtkVYTZWWYvrZ0Pe/UcbXqngnY848x0DB+tA+tjyDvzRG0tCGIhgv+cjYwcllaYmbPnhHoQBsjcFri3Mqud/qULnbt1D8zbfErb04jpMC9b/nEywKcZalbzChaCWAhh4QQWglhwlK+XlVnbo2S1yxylNoxjIYnKJm9Mrx1n5nHNsw6NY7P/mKoVsTtEWPN5HG8mX+sUfQ0s6vEdAJXHIKKZ9zmD3HUVwfkCgxqtoLsZ6a3aP+yqfab7Zat7fq3PH8diEotGwS1aewdA+iDV5BD3w7rn7rJnDbPP7iB/j2j33MuTar71Uje89zL1nPZbtONP69nMxG0Je2aUU1QjfJv4r9m8AcDqAapB6bpzgpkR59zi0z7OrMBVbIVRYHHdqTeuI709J2ir8grRF9G1/fJpIk80pu1JN6QnCYcVa9bqE4Cf6ce9jM3ZWDOqrVrVjLcE3mJ6CuhhXK89Qw6tVSKzB3hevBOnyagCcc+JGs3KUedeanm7PEAfsZ+6d4D7E2TaiLRSq++VC4x16OQ2MXo7I2t54pOT7BYOfVaZ3TsqsVPBUz9PK3iyQ/ewGBxiqvhufa+R0O62nZ7Tw38V/Ivg/xj88+APrr3fGLTZf0TPF59xiK+dmkeZH8JuWCPDURxtuof1cu+j+xoBg0NkmFq0Vc9VjfytZ8we2DQyZgec6+Bcp7vKAe5P8HSEvpI8IoJ8XL3Mm2FkDWv+DEwmbWecteeteaLwqt1joqA6Qcz57Ps505s1EXVNWgmX1ULAPUYPGrE96P9nLUmEbkTFD/QNkTm5mk4tji1T0enzyU+vBpo3mFPo6ui7Iq9Ti+ubRK+Cx9HSvAFr4IlRx3sLZzoUL7LNXrIAhi1r7z7Me49J+S5zGrHQxNhmrG1n/gaithIkQgwEiJab+VTQl99pdlxOBHWsSy/x1S8/olvdj963y0HU3i0/5dMtR/n0yNN89smzfHrlV3z65A/ysnxfXpVxdpQJPgPE3kn5ISgmZZC1mcFeSMKsZVLMW1R2WnlIrvE5+D9Se62qAAAAAAEAAAAKABwAHgABbGF0bgAIAAQAAAAA//8AAAAAAAAAAAABAAAAAA==');
  font-style: normal;
  font-weight: normal;
}
@font-face {
  font-family: 'Lato Charset0_v8MUn45tBE51451DC';
  src: url('data:application/font-woff;base64,d09GRgABAAAAAFXEABIAAAAA4fgAAAAAAAAAAAAAAAAAAAAAAAAAAAAAAABEU0lHAABVvAAAAAgAAAAIAAAAAUdQT1MAAEecAAANXwAAS7S20R0QR1NVQgAAVPwAAAC/AAABDlYuVAVPUy8yAAACEAAAAFwAAABg2a6qaWNtYXAAAAO4AAABHwAAA0iYC1H1Y3Z0IAAACLQAAAAsAAAALgb3GKNmcGdtAAAE2AAAA5AAAAblclpyQGdhc3AAAEeQAAAADAAAAAwAEgAYZ2x5ZgAACOAAADB4AABiSCG4CRtoZWFkAAABlAAAADYAAAA2/JzyI2hoZWEAAAHMAAAAIQAAACQPtgelaG10eAAAAmwAAAFLAAAEPF9FIbNrZXJuAAA6KAAABswAAA9yU3BUfGxvY2EAADlYAAAAzgAAAiwdHjf0bWF4cAAAAfAAAAAgAAAAIAIFB3JuYW1lAABA9AAABoUAABAmqrwz63Bvc3QAAEd8AAAAEwAAACD/dwB4cHJlcAAACGgAAABLAAAAS6YHlRcAAQAAAAEaoDT7iShfDzz1ABkH0AAAAADKk15wAAAAAMrfLoX/RP6TCLkHLQAAAAkAAgAAAAAAAHjaY2BkYGDf9i+MgYGT6b/Lf2eOnQxAEWTAyAkAh7MFbwAAAAABAAABFQBeAAQAAAAAAAIAIgAtADkAAACQBuUAAAAAeNpjYGYRYpzAwMrAwFrBKsLAwCgBoZl3MVQwfuFgZuJnZWJiYmFmYl7AwLA+gCHBmwEKSioDfBgcGBh+M7F5/atinMC+jXGVAgPDZJAc81fWmUBKgYEJAIhoD4542u2TIUgDURzGv3vv/7bDcMEkx4KIqEFBDIYxjDKWxjAchwzDEJFhMgyDyIKIwTAMFxZEZCxdEpNpQURMJjGaZMkgwzCc3x0nqKBtQfAPP773vu+9/3sP7mQac0jKqgMqxIN2EcgBFj98s4uSdYtAedgnBT2ONeYVq42yuojVU93BC70cuSEbpEpmEo3YItG+Y+sVexH4VDqDifisIkaMg9D48M0jQjkkVc4vOX9CqNZxp2vImRI6IgjT88zop3JYlSt04h42s0lkpYmMOccJe9rpHpwoky7sSPmOo0T9L/fosU8ZgW6hQM3LGArqFK5+w4J4aCigbvUH1/QDjlupTTQin+SlSOUePYWGrmBJdTFLf0eAUdOHo5+R4djRTSxjSKUClMjKD1kN//Wniv9W/H2qe2SJ/z03IbxhnCvbcOUM7m9r3gHi5lMoAHja1ZI3TwNBEIW/PZ+PeORksNGJcOQsMiJI5JwNGAr+Br+GkhoqWpcU8BdOokFAAQUVxTIsV2GEXMKs3urN7JvR6GmBCAbWBYrPiEsmzMrFUc+m8hq+/BQW2UQEmyiO4XnkU0AhLkUUU0IpZZRTQSVVVFNDjFrqZIsE9WF3g6CJZnxaaKWNdjropItueuilj34GRDHIEMOMMMqYZBOCScF0OGOWOeZZYJEllllhlTXW2WCTLbbZYZc99klywCFHpDjmhL8cLxmVR57kfvheVo7KyWKezblx2RNmC3NpZJwp8ScpjqTEjTOuuPZiXsLz3y2tTZcrel9UM+Lhl+qUS6OKi0qJSuk3fZ9x0jod3AW3wY0T/eVv/aP9PgBKy22QAHjalVTbcttGDOXqZklOc7ElOTHdBuxGbmouWfcSRw+aTEa0pEme5E47Q6YvS1/yHX3m14B2PyCf1oMVKaWt+xCPSAPYs8Ae4CzZM3TNZD9q9lbpTRaxQoD404pbxx+4Nf8jDXTgFynxapUG/DbziSdiTbKMuDfPr/mluL058akYp4L4tErpIxVFTtxfpRYRkrW+WGdinVnfZlnmsxdmWVUbxRuGd/SMO3g8eRLuJBcp7yThrae8xM54dHMEXNNgjVCyMb9iNb+05xG36pgX6rLTGluaFzoXMq6258v5mHxwqCtyc6zzc+xtG1aWwCd5Lysw9Czjvni/wuvDi7gjBbgxnlVnKXuwyz5erEaakAz5gWiNZ0VBqM3tk0Czymvbr/bjcX6GektUWVr+83LLpfS8fX3OKmHvza1SCqUi3jEeWeS6291V3qywZacRRtw1CO5aSlDGSm78LlJNU7ia926O/CDAyXuGuyF3TyLuG6IlbWvpfKKp+D39d9CXbbvGAzPun7Aankb8wNAr5I34K8SbayyaXW8T0xv95cnf+Rs9KR+oISo+NDRF9k1y9CCfRPzIxAfTiB/fswrmV0A8MWXDG40ppqUTQ2P8riiWeqnzS1Z6dvtYqeEABfYwlhGajp9bZRXeFLEmmhbIsr9dpditE7eRTYXEVib99iK9a1KL/Lvmceswm80wyW6CkTmwXlhuJxiPFV2tFd1M7LXmVpJfY97NJPdhW9ESYDnq4uboBVqokWchM+kmLhdSrFNpp1E4VnrWFjHIXuxDdggX2Zt4Q7W+DrJtRoxkIHQIkfZxRUdPwXLowtzVM6wt9FLyS5dHjn1TZLHujfdbGtMUN3qtlboh2+Z1xvDeOYWq+ZW+rBRR9VOLLA6qYkndUCsfEBCoe/7UaIqF+QKXZ5rFZU8NINZnm/Dq8/DhP9H3YnyUHK51gMuHue/H/BCzP/qf+Nem9NRgnx/B/sbwE/zThvfCe891bHg/LHB2EQY4/heDUcXcA/TFRk11+yEkXDeKofd1tsCUXXwBvlx1yy8TmhxRLu9U47J+NvQgqw5CRvTAz2F+K9xrumOhG+iKb3XuDcPnwnCOHtACX62a1HeGB5sEL8Xhp7C+d9YzWCeuMXAO4YSGhxu0EcehI2cJOnaWQH8wPNpAT8Vx0B+dJdCfnCXQnw0fbKC/iOOgr5wl0DNnCfS1wWti+PX6y/U3G4TmHrkIAAgAYyCwASNEILADI3CwFEUgILAoYGYgilVYsAIlYbABRWMjYrACI0SzCQoDAiuzCxADAiuzERYDAitZsgQoBkVSRLMLEAQCKwB42mNggIMdDN1ADCJ7WGcyMLDuYv7KwPBvJevK/x9Yd7Gw/v/0bwoA3skOr3jaxXxpeFzFlWjV3XrfN/W+qVtrt6TuVmu11JItWZZky/u+29jYlhewAWMCxmDAAdssNoshGIMJhCWEGJJJCDPEJpDJMvNNCJPvmzADk23Cey8zIZNhYLDUfnXqLn1bizH58d4P+6rvPafurVNnP6cKcSiFEHuRP4USqBm1oRmoWHDP6Oxob2ttyecytdWVsXDQYRc4vaZu6OV185cXZiLMIBxCLIMZFmcQ5hjMNSKEGBYxGCURh3gtx8NfOp2AUCUSBEMYabUa+FujMWoiOv/Qy6NkqJ6phxKQDgk6RAaYalBlIIsmovUXBv+iMTQaLUJxZSy4RHUrVrzcWufoYrOZEONymjkLjlclu7jmXDIeMzPxWJUjl5eekV9JHLVFW8i/z7xts0bS3Vvn1IRS+cY4Zztg5HyplsbInLaa1uqAwWvc1NXorg7abMFqd2NX8Un278cyGXbT2OPcde5k0BYvrGptmd9Rl0x4tl0Xy9ZVp9urs512t909drGhYAvVeDzVIVs39/RnW/N8PcwH/fLSn/DPyZqZUBTdUjAjFAo47eSXSSPw8jr5CSQms+MwxoT+DKEOmSrL2tkIJ9HfS54hoA3QSQFwsRHWX4iVPWMJeQm9ZBi4RDlKL2wj1NDE02yzjc11MSX6pBn8EivohBvJP7bOEU37fOmYwxGDa9TBnxr/QWrpslW53KplS1NM52f/SJ46neSpPwVQKTrPR9hTzK1knnrkQo8V7AYDQgaXwWWzkDt6gROUuTqNOswhjEPwwTBrnuVYMm9EpjL08ocEpEoBoY8oVFyEIn9WMvA/TMpfSFFIMsUQIQErwpErAyyGkkBOQEAiPC8RQWPGhCUasC1a+hNnrWwg7AsKVvyh/Bd/qvj+Y5F4PPIYjpX+grnmEeIWkLl2oV7cViB829tT6Ca/ulrzzdnGhtrqqmQiHgn5fd4Ku9Vi0utY8lZp/imzkeGsJpbMiyPfm9RhjcYQthgYngcJ1GsZQTCHgTZGFOGl1a8jUIImBw8BkhN4xCQnDAQoFkQZBojYKqJQYjVPRsSEwCgOfwFyJR0H/ooK/sJ6pNFpckgn6HLAVURoM2SJs0iLLAathQxAltTA6w2Y/CUgOihhPLMJm0FQjVZsYo0mRKWYDMqCFJvN8BaE4RI1rhBXgiW0b87lWxxx1ozrsEP82Y2zjnhLF+7ADviPzTqyGbfLqWGzGoBi6S/BghMEjHUvXuCJYDz7k9naVHBkyQMeH8ban/Z8aOIrq04PCHWh+Ys/WTzijeI575r4RPLunlcqCIRu/Cuf9HyCny2uiPk5DY9XFh9PhPGzngBvFNpw/2AwgLeEYsWV+JlQhZYvPj4U9Bdf8wR5g9B2O+5HlN8XXvqI388/h7rREC4UnBj1z2pIVSdjEZtFp0HduFsLKx4CLcxjzLRiFs8ZqEv4eYFlQ4SmhEPZDJFSYFANoYotTOSZrEAljznOGCaaWPnBEeUpMk/PFxsKSSPx8DfP23k6EDBU9/QDaURdQtWwMoxFNYyLj2j8hf4rG0HgeAHUEYs4HgZLKuPAJaqRWIGoIo9GIAxQlWZBg7uc5AbuwpQPzFgjiilIa5ppJrqrJY3hgglYNpNvIU+YkyO3rWvhdvOcycNrwk196cz8trAtlk/iryRTWsZp38X09+L6F4OV7vvWfnxi/qM3DjYsunbWjPbmzfcWf9o4b3Nuz7lZxRXbd/DPZRfv7nRjs93Xmg5F2uam4oWevmRxzcwTgw733vc3FP/B7L5/1fb81pNr+m/evjg094F5c25d13LxNz2bZsUXzsIvtD2BqEYnOhFnqU5cUNCTO1QTsrImcOvAHBJ7KKpBBktKsBCRHjBY0n1MuSLjJuixkvJSqywCeWfxPQYLFhRAmgLn1GNDHXbaPSFM5YeYASAk/akRGBzddbXAmQ0jQ9t6QqGebUMjBrN+207mul8Ud/6Vwao12zWNe3/9298fuPHD3/x6X5PGbrY4vl0cpR8/WHwPvyW/R+eA9+SYKlGYQyzYGE0VLFi+JW/HtTu36ctfwwlX7yLvwSe/7bCQ1zTt+/VvPrzxwO9/++u9jeQ1Wqvhr/AJ+p717Drmdf7XqBFdTenZiBorPJSeXkLPWKqmujIS9jusRE1pOKJqKAnBLBLKIRMG2tZNAUSGBqB4aSHgKpEZvppQq6olT3iuAbd43J40noGzhGhduBt7yCpoQjiMYYZV7iDGG3mNM/pi/YuVCWfc/vX6r8fdOs1ys8FvI/dsUbs9aiM37QGDlV33liNm9To3DW12sYzBeNXQZmfEnnC+/VZN2OI2kNsGI8MYDOS+wW2NVr1Nv28zeomLcceRAV1XsJM7BmTQ67TEmeCI7GmAFqD9EwImmp7o5TiROWI3QTegJLnJM0ANBi7UgCpwkrIW3bCp4XmR76KuqC1uizZHbcw9+OHitgeKO/CD3PHikruKC/FLd+EX6HeuLf4Jz0d/QCG0riD4vQLHyHxvt2BMPR7gaIyNmBr+0clPLHTF/OJNuihx5SFcJLemReXLaIDrWrrYFlAUa23hel+oIWz1Nc5OhUxmfTjiF0y+2rDtJk9N2O6uyoZSG9atTAaNVpPZkGhsj9qjKUpjxsgsZM4SpZUoCOBKkG8veCawCRK5hAVHlJBkM/6Pop05+zA8XE58vgVk7g60qCBYzaq5m0uzs+MII81bddcFd6V3TZovO2m+MM3lEx22XZP9M3zpvy49w/w3f5742qmCoNNwDP2mY+TtRvjkZvICE323Hl6WIzh1DLzNA0YXgxp+0twSHGJWmBqjQ654jP+nCPWFOi/9iRsmdtCBqtANBX1lzFcBM+bkGfuIYZLmRu2SqMeQHSmubQW5RVw4yeBIz11UE0bVj0jwQy2JBMKikmPrZKhpwMQ22LswIQ62a3JpRrYk2UwXww0vOPrGzl1/fXT+/KN/vWvnG0cXfLdlzYHe3gOrW1pWw3VNC/PT14v//ury5a9ix+uvY+e3li//VvEPrz/9wZGOjiMfPP30+3B9H4j1Y+L/hfmvkEn8pGC026wWs0lHjJ7iz8eNJLJhMBhEsIJgmw1hcGQ5xFCjzCmeXUQGJf/nKOVVcBYRDgS6dio4jgN+LCHABRy4hknAYH8RW0uoxkksrMKQjHAiasu18JJRwVmQc6LXcuwlpHfqLBVCK37+fuwbR0fYn9Wn3tNqTLq5+JrP/nBEtHVXkyErCR9k0bcLVozqaytjTofVhLI4q/j+qQaiYYjbiJkQIn4h8Qcy0nLyotsCigrUDZG/iCD7vpORAJoFfUXYQkGxMIRYhdznQFNmjCtYcIkKig9CVQhh9mw0Q1R5FHQ/7iJ2UmQl2eB2scyKVaf39jYu3NFZvKt6YRL/azA2Nstiwz9pWzuzsrp/bT6/enaTXhvx8QbNGvP8m57gnyPewtr5R26+bkbxFoMp5h+d4ai24b9r3zG6u7t7XVc40javIUhcU+vGh7c0Az1HL33EpQk9ByHKx2hmT0dbU2NDOlnp9zpsaBAP6pQov594+nrM8R5Mor0QIrZA0PCE6TiWhEYZxCOOeP6i6wW01souYkkRyW5hz+WHAkxBgwQYqzSqMhDRXcQxHPyLxiDhmyjc4lhwiWrL1wUcFVHjEWNMogDiuXhCLMg2XaDmKRdqdNWju7viPavbjh4buu3rm659as+Ad9jlcoa1DMeYq2ddNTR0zVAyvODePasOLUxUzVoDS9do1Ea8paXLrT+yaNaOBa22xEu3bzq9u6Nt85fnR3Q2O6fjg3MK9U3z1je0r++vPoSTvatbu1Z3Ep9xJF1aTAZVE9lYT/xAK3KjHxXMbhdxPsBmk6krshFyQhwX4mVzTbMgHM0GEGGQdWVkSqiSBMjRX40IB+LN0aB4CniO2nR/oakclqwKi3kqLaIjMAlHkJx24gMJxB8gvoCoMVgQlyh71z85nOceH7/DGeTszHefeZzlxz8hgsZvsbqLd+EbPbZV7OPF7/k6I+MdIp+zRUKbNPrXgjWdqqkKB30kataC0ZRp08FjHtfXMSzvxoSNQojlIZrIEHTyobz4qaX8FflYTAliZwhDioRrm24IgoZBLJKqwZQBXKCGCr1fCJchwTW4U9IYcAENS82UEI+yebXtppwsGiiReQVNlSPKvtPYVuzq3bNuzwv7Oubf8/rO7n2bl0bz9pAjO7Bh5tD+JemqketH8vu69uxjnuWHkk3FIxW9+06vufY7t/d7a/OhYV84GW5c8aW5M0eHa+3OKHNajFlBp2QIrX2E2k+Alq6riYY9LoMO+bBP4cTKCki+AI8RDYqoeIL9KlMYsvmSYMnYTE6NoNYJhMVS04FNJfbl6liM+EAPExeE/IedanKZGebupY/umzVw6Ns7R7/xpZmLV+Ed5kzkdNGS/VLxF9Vzd88e2LcoVT9/z8yBfQvq2F1tO5/Ysun5Wwb6Dn5rz9p3D+D/ZfeO3xOvKg73XbswlV64p7f/mpHapkU7RZu2i3xpJ6GXHW0HL4lc7RZi6RXfxinZEeKhAIFoykbxZVnqRDNY5E4LAt8qRF0tcGgAL85i2TdiSu4sRGcaLHldLUS0ZmCu06Id/4YpXXWQWWny28adNj9/an6s3nJxkS/BnfbWOvy2G4mJX0/WN0lsRphY4dnoBwVfcy4awah7Rm528+y6mkg2mrVZUBiHFduRrtAyxEaGtGR9WEbM1fC84q9psJhVINoaPDbZJNdLWMD2HGV7Fb4axwUprEL+c8BptiCuwoOrxAa8tPxivC+KjiCZgioVG4Cb55jwm5m549yt/ffdec3ermuf2LjhzLVd+/bced/sg+d29O+eW9O0aLSjY3RRU83c3f39m7oC0Z4NhcKGnmiga5O1bfvDa+9+JVn77L6Ru7e0t2+5e2Tfs7XJV+5e+/D2tuNVszd1Dm7rDYd7tw12bppdxbxcN3t1U2Z5bzLZuzzTtHp2HcjaScI7eWktHgdZayS22+shskboX5K1oKR7CVWI9i0THZuk+2VZi0mwRJdzmK6UCkvS/oWUBEQkrVkNiZCklSRviyuRGEs5FSWGUpjPjPEEL5pJLLh/V0//LS9dvfVr+3s89TOqimdNjeGn8avupK3lbuytG97W3btzbm3VnG09A7uHq5nh/LZTm9Y+faB/1oHnt3bt3r6ttah1eJiOYM5Xn8ZnZ+4crqkb3t49a8dgsmHeFlFP3UripxvZX9KY4pEJMUUljSlokhs0tDlcFlFxUqKsAnLAEDqIVkx5zioxxxTPXViMOVSPpok6pwrDbBN+3zoxLPu8MI3VTZVXv7Uo0iJEwoivFfQNqUQcommFFiEaHk9JD6Oop4EeAQo1xZyNWPEtpoWxAEwhMfHxVLThV1w+JJ9Yd7hz2hBdmEiuy8TszNhEyjEodulPzKdE/qpRJ3q7YG5raUhVJWIRqI8p0pcF/8ZJbBAzqSgl6iJEPWWOKyVQZX+iaXpUVRWLK6VMiR/RfkU4PC9JqojL8Yr/MKHeRWSWk9UdrXiVkzYWHlqxtXPkro2tqb6Fs7Oc/YAx1TfSl4q1j6RmLOtMGL3mByeVerzBXLUnvXj/0PCuRTPy+eipZwy1PW1tfcs76/qbfKHKkOfimcm01iPEz6E1Lhd6o2Ak4bDRoBN4phQRB+1QCAhRtUOmx4CaM8hVDpkBZSCWY3MlyAl1jWoVkFjcQFIxA0EpgwS1UMegYXBaPZ66kDElghQFRyEJzUZpRQJniTubrDJjDT/nIV9Ee+f4zXdqYt6HmBlvFR9gPL9yuwwuvc+JVxafsQf4U2M3MbPzC2r6fJCceIlo3DOEJk5iAWrRdwtulwuh2upYxBV2hSrc5L6DxVqZPvVGTC0kp8ElMyxxII0BMLWMVF5lK1wr4RDic0j0PUvYJQwL9cCylwXGWKoZSkhMyQ/L2qITAjBM7oChTcYT8h/Rl/CPDr9xU0d05lWzHj8z89D39hd/iPOLbphb+fgTxZ9gtHD/SPKRM8X/4U/l1t+zrHnj4l5X+Ok7Vz002sEcK5qSfevadh+6u7KwKn/L9eAhrbz0Ea8jsptGf1ewYwQxQYXbZtHwKI3TSlSQc2CoCfIIxIkDnzIjYDq9xpIHT8RX8WfsWBHfzGVwGfKT4co8IRdQvdBxZUgYXJy4ggwXOQDIhHEpUZWvhCCWxqppTm1kW/LcGatpePnFbz42dm7jtr/BujOnf7eiW2O3mYLV+cGNhb1v3D137h3f3lbYsmwoacPVpkVbrt1xHpufegqbL+zYuHiF3uQIRAKOkQfeue3Od+4ftkSaYhbyiYQn+SOEJ43IC7k6t9Nh02mmztUZVLk64+fk6ixfMFcncPEo4SHOLSbpopSf+CNbXiuOnR7/kKk4jbnXtvxw4PDre4sv4CV7Xz88wPz0yeKnr2/lT2396+KnTx7+h/uGLz45fO8/AK+AnEXJnAzozDT5cJhZQvo4Mb3NI+BynqeT5BCakJOLQ1IcwT8a2cl4CqiFA3tYPw0UB0n0uAINF7n07IrS5Dn846Lj85nU+M+Zl8eO8adOFysfKXpOk2kg9Zx06J6CldzRIWVGpXxB2YzgXVArpDMyltoGAjxoOvg3YSoW2jlQBf0BzWUwDOjbCQmy8s+Pix8/PP7qm/DlhtPjj9APF+W2QOQ2h34HFdH62kQ86HfYjAatgHI4p2i7jiim5T9swiwi8TQvMMRaZFApYBKrn4TWEINQZpL6IZR4fpohOEToRJNLymCqAVwsyPHML4RLeTheGgQukjwnQFhtcQjRojYzG49VJmXBluqZqnImm2rfsHQ4+b7Dg7+Tv+6OR1Z8pTj2+ratb2DL15Y8cPP2dIvNb3V4u1bcuOjGH9w9OPfo948Z3GEn7nRbd43/sqq9ykEl/GlsPr/d2zCzdrnfYK5O+EZO/Oy2I/94cp7MN3wrlYVzBbNKDEpZpgrZrqIkj1UmWPaLfeXPES2HSRIu2l/CZpBMFStGk0HhCoWlOqoXJSiGQiGxMQOJto0W5eAi+4zRuA14i9gbW5ZvfXNs7M03We5N5uj4Pv7U+CHmIHnZO2SSJ8n8WLRAqcuI8zKKKovOpVRVUWp/YvTtQVI9VXkAF6mqQl6fxScvXJBlsPPSR8yPyA8P+npB7yHWx2yUNKUP6KTBtHQrklCuzspVDfiiqAZYiEgpdOAwGQpZ8irtpd6OkATIYuKlEPWZK0GJ4XPVZAAxYlYA5XhZ1K/UG6Slc2JfaKrElmV+1LH3azs3bGMI2Vwue2emd+vsxHn8x/1/c3t/INgWsLns1YtvX8m+ROd+gaxMO5l7DP24YI5FI+FQACwFo8pWguhQd4IsKPgQPG1d4nB5tnIqKDDMAKfKVtaKcGApxfT8VAhwpelKaVDMK7BScl9MJyOxKIBF7aUiDG0UoFkkWrL10GaCKpxmaQ4zi2+fk0w58b+4ayJfHX/flXAFaj1M+9ccPodVW7QZHN5oxfLz59kECV4DXtf4w56IXlfpH18h6K06ps1oM/LjeyQ9SKjI/jP5m0ebC1pRApWqvwNJuSLR9VSXPx00P1Z6JNY/A9JdVfGREYuPjGRSE6CVs3gPMzr2zoWzZ+Ej6DcIh8ifcfT9gjESCgbcDvDKFY88wIrNeKKqy4CEQo2qLCIMTYbBNN0lxYSSRz4JivrlcRU4rZSStWtgQReElNIEqA88sfZcqq3KK0cWi/AzXTuyUpAMFOpwrIrcd8HKES8Ks7vNLr3ebca/MwV89z7PMEWXNxVIeYt6ln3+Xl/AhP/ICBXN/kDWx17j0X+2lQu6Gr1jt6ZS7O2+jOvib/hTes/YcVSmR93ogYLR7XI6jESXqup7Fg7MIpCLsruscGyclMuiCUGL+AAoFIAHRFhpOb4EAtcotcJgfatpLChV4gmBIEgq42Ne7pUh001jItRgeRQiYLvPa2W7WOb5jZ6wZexNhnl+M3/K5Lz4t74mD/vJZ1utDq7F2+gcY4E/GLT60p/4X/3/r9sSX1BlNWWXUOUM878ifuHF06eLY69t2fIa5k6fxrzoHe7b+/odAwN3vL53n+Qh/vnCjh0XsOnJJ7HpzdHRN4t/fvLwO/fPm3f/O4cP/+z+uXPv/xnMm+g27iAhgZn4wNS78npsFvLLxJd7VyyPpTZCCBMVp7jMGw6AAaR9c0k1vOwRV8H7mtUwtCkzLmVreNouVepLjCuRVrxKzHAnSQh6+3n87JEfHe7pv+tvD/3bvy06uLT+uRf+jakY/5A/1b3v6as2P7N/5qP1I7t6v/yomDuD+f2OzK+CvOcD8IjjUb+X/PI4bHyZR2yWIk6BqNMJiV/DxP7DuASsJHBVaBPi87QISl2BZjUC7SWDmJulMSbt7IQoPSeNzbCg9MUA/fPQ5LYxFc00blDoRJ3jCdR78Mjbh7oaV92+qDKAn3qx2Vs8aquuPvGTJYeW1T/37LvM0vHn+VMtV59YNXx426DDVT3+wxoGVbiO1Qxd3X3rbaI+aL/0EfsekZUZkEnqaKsmAW/ABz0UpUzSDBL1hYgOYyDFTz6RKDfIvXKNiIaDkASyTV2ZapoeFTIAPJ6iItV+RTiXqUSJnXSSnAlSl3QVdRmU8oogJoXdHvaozmm1pfo29PVsnhnr2HDToZs2dBRueuXae363oFXrMbvyC/Yu6hsdqu5YTx6t7+jY89Ud+98e5L5rscRqYvHOBQ2dI6019S2LD6xY+9UD/VctXW2wpPKpZN/6jp5FrVU1+aWH1g0f39U7PEC+PUD49xbCvxr0OO2L0SDJiVW0rws4jqXt0tSpKreh5CaYH1aMZsBOyVo4DFalmYNHLNXEk5zWBDAhYmplQJrsVACRCCerYakLirul2HSh2MCfOntRz/33WcovZy79kXeROXhhDhg5HWajRkBe7C3NgZX8JdEYiBwhz8FFLWZO9dDFKP53WHlIvb94CYqaEzKLOHAEdHyw00JJc0iIzqFNLrPBnyGGeW/F0Q3Z8yMn3j18+N2TI+ezG4492jn60Ep269ipL7372PLlj737JfL3oysfGp0hyoeW2MvZtE52Q0Frt1nNjMrf0VLvAGMpkWUszbP0iEE5sYIhz9I24VEdUacuLeSlaAlNcZTrpGS8gzoBKj8Bx7WP+SJa/KDZY9C5zPiEJub9yvh3vsGf8jnHTLH5dXXzY+yfbcHPtpLhCJ9pfk++vxqdKBirq8DftZlV2UtP3K0F8xViRLsPHGFklXmUPWZRDh5bWGUurikew3yicJ9jymfEEVePOEdk+dg6YZq5wU+3aqaYpihx3PykLybgaq1J0Jh1eIEQ97b6SBgyYjcLei2u4ePeh4s9LxUfJF6gji+eeInSIuDvisW6fexvbUH4lZsZ7SQ/7AHiIfWFa5wJy8XvyWvM/ZbmMw8WtE67QD5cWWOXkQWzLrZbTiyEqh+KjWWqaNIx6SFQxkPvig1UNNyhXrG81qD18USaML84P/7n530hAx5w+g0GnxPP1oW9LzLt428z7ew6n2P85/GuULgrxqSsQZjP8eIHuMiPIxNqpXrGhEx6rYaneqYQU7U+qDZUiDoHrlEOFsYWFTsgstAtdBzv8bufe87tL36gCfW7vf/zd15PvygfK8m7fkzflS3oiReu1/AcQzwtWmtSasRiogGJug3EV3qNJ5cHv1fMMkRXii/Be4r3vecMCFm/s//TX1N/7iP2AKdBNagNZwruutqmxtq2urZEPBTwepwOg45BOrkjvS1KTEcDT8wX7ZJiCBdC8kUjMBrRmZMsljOsxWLPEBb9AY0U3M644gGAF+gok5uNOqYahCd2TGw+KQ1HOEY9hNhmNDAVNhKgH2PKUbTwBFrRSyMJUpORnPZvwJDDkRrMla1E0EdEzaILQ7qn2czSbM6BEV+Ed1YPL17X3rF1ONV74j9evGpTz4qeBo/dr40svnD9ksMr08VMw7y+7tBNL442+eo7rb61lW1VzmjvVX2du5e2cCPX3xitiTrMbQvmt24+vmT8d454JvJzLpyZVVvdnrCJ/twjl/6Tc/PnSSySwOsK7goPQuGgJ1GRIHdckBNnxCqCDlrl/D4HmbiY5zeFNVjxXJ2QBgcDQOJ/amugiBD7AiguEQUWv+EyKAJoRhlRNFyyn5MqoRFlxfGiSwwjAJKlHAneBb2p9VMiQcsygU0IimVGJpZ2GkwNzjI0I0+4Q0orKO/i5QSBVOvI2qS1ljwijRDHMUFjC0H2AIptj7zSfXbb8uOb853XnN2y8ctZnTaJFyy7vaXxuoHjj8R71/Pnx5+as6L39vO37Dl/bMHwrNVJ9ob5c4ru3vyPv7fp+KpasV/+0n+yBzke1WKmYK5OhgIVbsivSP4krGS2ljh4PggQVA4e0biMyp90gjmV0qR2TpHNL4rq4kqu6PSoJbdSjQiu6BXhUB80ruDCRXHiy3xR6nxm5ToJo7igfVqrxRLPz20dvHZuVe3wzlk9i1sr7R5DpvftXevO7u/rvvHc3u1Pd7M9BqM35G3efHz56ns3ZMPJsK1nwVD/HRe+dM337yGiKMrUAKH/W5JMdYBMYUmmXE5aZXJjN5UpEJC0A/OM30fCEB7KPqxJxahOyvxUPwoMVZCyjGQuiwWtMUa14LhKlanGMkzihHAML+pUE8WzTMCTJaVhajwNNF4BeELAsmVhTTSv2H5ZDAhTBepIi/ekV3JYFhhQmrGGCetEBCiRybfYSBQWE6ieXJXUW3ueHV1GReaprWsO584VZxCBabpu9vFHYr3rEzeNrJt52wUiLscXdLcxmc+6b5s/B//v3mYiL8eovDBUXn5I5KUSpbC1UJFMYFRTnUglUwGfk3ZkkQWo1Mmyk3NDaR3ypcCG0KWHWVD1xASINVXI5U8jPF8YVyU9mXJcAkmQBLHYqowzUXw6rgzpcvIj9kTFo2IvLJUdxYx5iPKKErXFxFc9uqfb7h1fyzQu3jcwc0N/g81tzERXb9vTsu2bhwZ6Drx87aGTdqYq1ruO42fsfW60NrD++LqGcCURoOqOpGP2l398+/bv3DX39gcPd20dqhH9Gh9ZnJP8SyiEE7T2FkKhYMDvc9kh3qGZhgyYGAv47ZiwV6gsp0S71yuhe90chmqckVfEp6aEQrvbecQhpahNsSUEOUFRpXoH7R+DRIwKFcAtvJKkyJbAyROOby5DUrfVI7FJnmYq2lQvIW4hMSWZidhTl/80in2ponuHRGnx0P2MRO0FMSRwX9vj8p9pWnXr/FntHI4Ew+mhfBAnir9i15h4l3POxmV3rWl0rnBqK/LLe9YcGjtDhDlTPMG+zwmoDc1Fa/D6QmBkHkbLlsxbM7JmcKDQFY96PVYz+Z423GaQd0n1abFGm7ExjKanluFZNqTHGjIZjZSr4wWWF9vqzbARHFheJ7K8UpJzi/sR55DBBiYORgMFrM1MPehlx1s31cddfjwBcTBIQj2wFpzDkenGARCthsgYSk4zJMfR/Yry18FF9hEh8CIevwW7RfeARF2l7Im6TVHenZhLcyIMtWpYapYQFSP+fe/eBuyo3Rtru+qeRbO7I9H29QcOHljfTkRx9+5nd7WsW1SXtUYbI0NL2rYcw/fVDqy9erSpbXZ8YOfgwLUjtcUf5Be1Bq4Z3XFNsHUhJwQDvVGdtWf+4I1L0zZn2l2ZsHI6d2Z5f8+BdW31gxuah7aFnTNb3Q3pWmvtPWsGb1ySvvhmMu018oLWPy8f66jz+hp7mXmh/FBqza5da1JDeXFj4gPEavwLsZUu9DGtRbuQy241GcHvVLJfUSfNbIr+YKmB0RkmolLWwhiWATH1EWQHkIJJ9aBj6vEUMAohu3qqwpHyYkyz62XjQgEb8JDU55520n4XqD4wzVLBO67qkVSq6KK8T/YJofYAy6exPXCu5/TWRQeX1J/bNjry5Xbi9L3Yt6jlquNLx29i7th7cLhn3A3vv4285Vb+FcJeHnQBokynXa+FyE7KZoG18pZ289vCsGPdrEoyrysHME0CGKWnB0wAKBU9ZYJWcNJWUiIrJWBItxTiNNKW98uL9dHSILRAyq0oBd4OhdnFbjO8/NwvXfG0z5eKO53xlM+XjrvYj8cM7Me4S7nXANcG6ntd+tviSUoTJ6rGGDgK+hnJL6eN8JTi/yZ1cn1V6QPgMe1uVGqtbtHbmjMVtGk6aLo7S4LG4nbaxCQ0kV+PlQaGTD2QKDMVDg08GicCltqpMS3dxVHZFl5BIak69eqGIGMKEkf6dg5H834tY7Zo7aZ5vVNQ/OL3Z2ybl9Lr15s0eM4CrjAF9TF6hMjyp0SWQ9imstde4Eq2VBmAZH9Z1RaMpylMTYJU4JXlOTEtqKrKKxOzWgKeVOQFOLklx8QrW96aRHhyF4s7VCchovLiMDHRmcnv4OQPm746LK7EFPXhJNQTxITTUNrps+KCJeR9qniP2W+zB0346Bl32Fx8xRIKZV7hz489brDhZVZnca/NpzeGnUWjzY6fcJmKAUJyqkufIf8tJz9YtJvuX6aaQMmimcC5ME1oYijdtIg3gZIW1ZZxE21t8JbvFS9rblByZsvP8ec/66YfQ/U6/0cag/oLRFmhWlRblYhFAz7oddBpWKxki6I1Bh7YnayEGOzQLKg5rNWQ23KzES0pyYBIdOnEmAE+yFkCVlhHBibPBSxXyMQQRQS2sKWiUmlkjmbJpkOiSTMijwVA0AACr2HJA+i/yNKNZ1QUiZnHUqMPp2GkQeB8GeI3wJVafEn7E3+ayqZH6r6VrIC5zB5sT+pNrfes3now4OpbuiEz/+Zl6XNXb6of6Yyf27i295oG9uPE1X3Lr93QMj9Xkd1472qwEzfcFO5c1Ql/Hdg/e8a4CZXsLVkXD/oztbce5CExjhlWRJBXJOjmRbMn1lQxdaFlW6s0oMhA8PByRlkBnMp4lrVpKCOyjETHy1hbAqyytiwnY3yetZXoHZpIX3Pv2R0lk0sIumvOyokmV4ztOTOhn4O87YWC3eXEiGi4uCtu0CEHdigWJiARj6PeKK/sxFHvIpgWxlXqkfDBQ6VbRQ1BjGtl+UOxzZaftOtn8n6nLsYB+aakspWlfvcrN8+cefMru3e/csusWbe8svuhkycfGt4zlEgM7eH4wSPnb9j//SNz5hz5/v4bzh8ZHNv/o1e/9ePcxntXrjy+IUfp8kDxOc7CaWjO47oJeUSafWJLecS038ezPOciepcJKSkOymWlNIad5u2sLLWrvivFcqmxwHZn1FiUV6fKQaoxlVh94vumRZJ8AHOpfbCh7K3qfCTUtVnwk9TpSMLPbeXfKaqhCUlJlmdK+kgaqJRddKh5WzL7tvLsIvC5pefZnTRbsufslrV3ZLGNJksGjkF2sfgcP5zYP7J+5u0XaH6xq61Y4P5+Qn6RyEDxOfYtaa2v/5yccXl+S5XxdaoXwg4WyIpKa31FWC4V1hwpK8bKWLAw5knJtAmYylqrMS+HI3UJsGZUWusyXCXPJUiFYJQoT6hJmTH1d/JiB0t5igx2EdBR1MVhZbHB4JanxlryWVyeGnvrXOHsNjkxtvHLeaM+WXwWcsnXi6kx9uPPXsX/PrhSTo/1F0YSY8cgO1ZokbJj1F4wn9G1/hW1F1SarWbw6AS5WzFqJBbbJRBNDPkUsWtQMhri+UKywoNtCDIgYWdoac9Mth8ijrIZcCoctWWQe5PpaQaF5ilfUTIPzHTmQbIObtkc0+OCROuwJejmjLlTW2tnBT2aCnN7bs3NtezHbv/p7Tc4bHd4HaNbx28C29p16SPWQmwD3RHU3gr7gfxercCWItlsJ8Z8EDPcZfo4nNP0cUyPOn0fxxXhXKaPQ/gCbRzML4xeS7JlOJcayPpTg2s3rR1MZTYeX7P9xc5ardtur25bMCM3L+dNDa7btG4w1bj6zqWbn2hn57ndfo+nujlclUsGo9Wdy2b037As05efZTIHYgF/ujNW21IVjNR0repp37GgsbtF9GPqL33EvMZ3oSgegV7woL/C7YCjMkwCR+5FtXJ2MKvDmA2TuVJ2YHII/H2Bz0AMKqWrqZYg1pImX+0lpdA0DSqQEAsslnfRKIgyy34xRJeICB5Q+5UgIiTt/5AGgGtUQ3xSHfFY1cgYsktChnad841wRAe0Vk87hOyT8rFks1gObqEnpNGmfKe7VDjBb+0/dMDqfqaGcdtWwtl1XU2BmpBLazbk0rdZ77yFGXU4Z7twm8VRPHto/Eyhy2K32JbUNdF1O0Bk5C32Y+J3fir7n3Yr9D/ybMn/NGvoAVVEHUrpCLnpUe1/TgAiD2UFLbbyl5rLVICSeFhUoC62dAqKBEq3y4ErBbIgNxqWNehDozAA08MSoMuUg9YyRrLaU+OognKIxFtoh6VS4bDh+u075t3dfo76ok9vX3RwaR378fiBvbcM9jL/Z8yQ2DlnRcvm40uZOykdSXzN/juh4+f0xJj/n/bE2B9wBQSyGlaN1m4m7Od33lPc9CRRlZbxfZUD8fhAJXPU6hoziD0x/B/ZT1AafatgTNfHIuFgeU9MlUfVE2Oe1BOjflzeE/NDaAqZ4nGdPFGv/JAeXUP7s0QAzl+IwjPaNCP2i1BSTGyaUWbvEGfvkLpm1D+hWZBNY+icYYU6bD7qDvAXtGZe6zT8gvc65jp9/M8MNi1v1b3NBxx3Fr9zzKf/V62e5/Xa3xhCd0o0mxmLzaxk7rM4nZbxPfFZ0ehAWKRgjPmGp8HjafSML6TNJNDXxr5D+MGPni/o/V6bxWQg4atCTadZIIpeYQpJlmRqesseqzqMZZLF1QBiy5cKUu4Mq6VQLBa3JUyZSynvNdZRS+vIiyTT0YwIUQPi5siDxRdecDu1n+psv9Q7LU8XX8CbXnB7tZc05j/oPc4nGA3+D7OpeDgQwAWzrRgY/6PHjI8FPcVnzbARw0x81I8IPdzopoKWDCNwDJUP8BOdZl4+AE9UL1axY2id6hk9SYECYIUK9hJeqZnIDTen7SWiB09O6ibC39P5A4e/W1z7qMcnYIvOxENHlUYI2o4X/9FZgR9gX/OYx29z13s89R7mZqtLtHn9hJpLyJws0FENu2ChdbGso7pk0eRGd3W/fYVqi4zy3CLtSlc9muocMrmjWtBANYmemBFtjrJLzIbxf2ZqxnmTkaka/4D5iH3OETePJ+8ZNMWtzAdH6SAL2cPMAuEqlEK3wkkFcIolPbsphVOKZ1RXd9mDlZTA1ywew1T3lxzDpAqDLVKnm3gKUzc9hYl6e/LRPhivzC3pjMJxJ095GlxvujxFrDf+i7c+4uhMpdvMWoeN0/GzLXcLV4Xycxuq+7raQ18VCKfNrTMFjO95c83N/mxLY63ZSpZg+3ZKh8Xsl5iFhA4z0Dk4cymfa0zX1lTT3adWM5qBZ9Cc2BAclNQGp6uS2M/5BQ45ooed0OUXD0r6S8aY5qAkhXITT0kqPyEJTyAiizdmF3ZEbujtq+1b1di2eEadpcViDhoEe6guEm6IWG1VPQ3LZrc3NrYZtTYLIehMTX3PYuGqYHZW9a0px7yulsVtQW/TQEOF4DFFAg5nuNoVqguYl+HOXCbXUG21EOo2jzSLJxzvJ3w2S1hH5OMpaZe4XsNL+yrgLIOojm6WKju4TFUlLp2GVjcZ8DLHoTVOMeznnIdGDYitBWKMBtxC4g5X9OsnuB1Gs0dX9f7obcVt7D/h79Qt15lb/2b8wBLa48d+gPv536IKOAOTrJoBtq3AWSX05MsWyr/0JARsCfpWjLRoeb01VGF2eDR+/reN6xtXfbUvxhsFs96RasqHIrOSBkOFgYh8O/tfzDL+f8i4TUhXEMJeATGGOod4nKZ4eCd0pLk9cEauZ+rb1wb9K+ar3/jmxBvsfzVuaFwpf4KzXvoEY4W+froH5NvInJnr6Zzpt3nDSGCmnXfiSsmBH79yAtVPSzkIyJdf+hO/lJ7DWIU6oBe7NZ+ul3e6KJrNDllLeogFbJBQn8s44Ymr1EsehCfiARhlMOIxjbD9UdoEBSeZs+JJ5mBny0/WmO7IDJDexOf8nnTqI8dPvDM+/nlHjvg/57fY48H+hH+DxGw7C05IcSDYDxgM+CtoV7sSx6VsVlDqWEyyyNaA9j2V2jw0JO6XcwfUqKiQAELcM5pU48soylHYV4ginZ349gQUeMZzzVNjMoqCaZ6MUtYiQidFVQ0Ursh/vNgi0iPhCXypR0RDfnG8wGWIgsqqW0V4XmoVEceAixjkTe4Vkc4JAOVNLCJsPBD7Rdr3fX1vciQoME6HocLyzSeZzeeKi6WOkdY1j+3p0uvXmDT4xMnsWJhdP3ZG6dth/5N/FYXxU7T2E0biijpJhG6BVaV2LgmNOBhakEKoVMoxQecGQuKRjVAEYqjfDytK2UBCoCcvKGm1aZDkQL5ORIKHAgunqiUn4avfM1p6jxpF/TbR06JIFhHpaQgfp3gPwDA04VvCLxmanDwdTmwCpwcncTSbr/5W+WW0NRxOjMPEtNNqFTAZMeUaAdzmzORxCOMQo68aBomDiHwwBSPQLZA0h6hqG8pd/ZWrF50a2Hwuv7P6tqNYWyxKPJBf/PCeXtNnK/haRnjwzjy0Df1fnqAzzHjaY2BguAWBjH6MR5iOgSDzDRYJFh+WBlYm1jDWLaxX2OTYvNiOsPuxf+O4w5nFpcC1g1uA+xpPCc8v3mkQyOcDhNf4SwQUBLoEvggGCAkINQhtEzYRviIiJrJFVE10kZgQEO4RLxK/IuEjsUbSDgiXAeEdyTtSfFD4S/qJzBLZGjkPeQ4FK4UbiklKCkoPlNWUP6lMUpVTE1HnUl+gEaZppHlNy0zrnnaa9gUd0sAG3QQkeG7Ywl+6v/Q89GbAoL4V8dBAxRAPBAAw6cC7AAB42h2XsWsbVxzHLy0p9TWHdDfXHoywG1Nb4YIrPSFEBlu6WCXo7mTHsi4hQ4fQoXSQSkGmdCodOmQoHUrJUDJ0KCFj6VBKyJAhhJIhlFJK6FCOu6V/QV+/74Phw4/np9/3+36/dz/pPM+74HmNj7wLr9275Hlrr9/xLnpr9khs2LfFpr0hhsQR6y24ZV+IOzCGxrsi9mDf2xAP7K/i0D4QRzCBGZyKPlo+Wj5aPlo+Wj5aPlo+Wj5aPlo+Wj5aPlo+Wj5aPlo+Wj5abynP7+IOjOHQvhJHMIEZnIoB3gK8BXgL8BbgLcBbgLcAbwHeArwFeAvwFuAtwFuAtwBvAd4CvDW8i8rc8HwYwKb9VNyyT8UdGMOOfV80sGe/EPv2rjiz5+KZfSwWxCV5KliLTancENfsM9EnDmBDWk2dzjHivy3otJrSuif2VJOmtO6IJZ+qYC2G+A/xH+I/xH+I/xD/If5Dcob4D/Ef4j/Ef4j/EP8h/kP8h/iPdGuuiGvKHKmrLg5gw14Tm/IZ6RQujtizbn8QN+AmO1usb+l0kVw57ko9kjcXH9ivxCEcwQRet3+LR3x2QrYUZvw3J54SHxOf2G/Em/aleMrKzP4mzlEpiG/Zh+JCNyXylnAFS3xWsBZbqu2R6MMANpWn5W2qni2d5aW4A3e9WIyJO6phy+uyx8h5S9X+UezbQpxJvSUnjgubiEu4giUqFazFLSl+6G3LyQtxTfm35cfFl/QcbcuVixvS2lb9HSP2tGDH3heNPG9L/ZF4jU+VfKqCtXhZmc/Fhu7GZeVxjFhZt0/EDbipZ+qyMrv1XdsTh/ZncQQTOGFnCjNWcuIp8THxqbgrxadiwz4XQxix0hL3dOrH4pa6v6cKO8ZwaP8URzCB13W6PWm5eApvqrZ7qvMv4hnZCsVt7+J/f4k+DGDDe09s6ixt3XQXb8pJW7qPxB0Yw46dikYdaaubd8W+fVd0ftr4aeOnjZM2Ttry8LV4RoaCeGGdyhKuYImTCtZiTK9jeh3T65hex/Q6ptcxvY7pdUyvY3od0+uYXsf0OqbXMb2O6fVVZf5EbNg3xRBGrLTgrs54Vc/jc3Goml/V6RwTmMGpuM8E3mcC7zOB9+XhmdiVnw43qsON6qjCjiGMWF/XNOvoXjm2WNmS/46yOe7arhgTH9g3xKHdE0cwgUf2QJyQIYUZ6znxlPiY+MTeFk+JZ3g4swtxbj8WC1Zu2S+9Lneyy53scie73Mkud9IwAw0z0DADDTPQMAMNM9AwAw0z0DADDTPQMAMNM9AwAw0z0DADDTPQMAMNM9AwAw0z0DADDTPQMAMNM9AwAw0z0DADDTPQMAMNM9AwAw0z0DADDTPQMAMNM9AwAw0z0DADDTPQMAN7nLqnU38v+sQBbOgbpKdTvxJD4og9m/rr6aQu3rXfigfy0OMbv8c3fo9v/J5OdF/MiKfwRLeoJ1cu/xKuYAkr6Fz15WpDXNNE7cuViwPYUD37cnVHDIkj9qzLoX4TQOewL4du3T3pfZ70Preuz/Pel+fPxSF5RjCBR5oDfXXB5UlhxnpOPCU+Jj4hwynxzH4nnun3Rl9dOBcLVhbuWdVJHVew5BQVrMUBv50G/HYa8NtpQCUHVHJAJQfUcEANDzQ9fhJ9GMAZ62f2X7EgXrC+hCtYwgrW4qHyPBB9eEmfOlQ2FxvdtEN+kxxqwjjO7D/iXFP9UPldXLKzgrWYkC0hW0K2hGwJ2RKyJWRLyJaQLSFbQraEbAnZrrtfuKIPA9iwn4khXHgfiEu4giV7KliLY6o0pkpjqjSmSmOqNKZKY6o0pkpjqjSmSmOqNKZKN9SLJ+IIJjCDU3GCygSVCSoTVCaoTFCZoDJBZYLKBJUJKhNUUvKk5EnJk5InJU9KnpQ8KXlS8qTkScmTkiejCxldyOhCRhcyupDRhYwuZHQhowsZXcjoQkYXMrqQky0nW062nGw52XKy5WTLyZaTLSdbTracbDnZjtXBczGEB/YPb6an+6Ho1mesz/Qsu5UWHCrPTJV3TGAGp+KZPvVYDMU5PZrTozk9mtOjOT0qUClQKVApUClQKVApUClQKVApUFnos4kYwRY0zK8e7Hvv6Ba6PUv2LNmzZM+SPUv2rNizYs+KPSv2rNizYk/JO1HJO1HJO1HJO1HJO1HJO1HJN3LJN3LJN3LJO1HJO1HJO1HJO1HJO1HJO1HJO1HJO1HJO1GFVoVWhVaFVoVWhVaFVoVWhVaFVoVWhVaFVoVWhVaFVoVWhVaNVo1WjVaNVo1WjVaNVo1WjVaNVo1WjVaNVo1WjVaNVo1W7bT+B+JTCux42tVWv28cRRR+ztmJEztOQxEhFI1c2cTe80WpLlWUyJIlK4kcK6ELc7tzd6Pb3dnMzHpzLmigoqLmb6BEKDXiD+APoEIUVFSUFLz3ZvbOZ8eIIIFErLt7O/N+fN/33swGAO4slbAE4d+X+An2EizjU7CvwLXO59HuwMedYbSXYb3zWbRXYKvzVbSv4vrbaF+Dvc4P0V6F28u3on0dbsHP0b5x5adZrTX02Y72Otxb/i7aN+H7zu/R3oAPl79GJEvL1xHoB8u/RnsJVlf+iPYV2Fj7LdodOF77NtrLcHvtl2ivwLP11Whfhdvrn0T7Gny6XkV7FfZuXo32dbhz9Zto31h5O6u1hj79aK9DtnEc7ZtLX6z/GO0NuL/x0SNTTa0ejb3YSrfFvb3e3i5+9cRgKvz0mcllmYnDeiLdqXh8qlV2qlPRaD8WR8ope6IysW9KL57IQonNQ+nNZiIOdapKh1t1mSkr/FiJ5weH4mmlyuAdHXbEC2WdNqXoJb2EgoV2QgoncdPqISKo1FCmSgxlofOpyJTToxIT6zJkrYsCCxBqAvxSWieb3YGk2tHXXkC/FWCKQmEZsRlybFJKpKvdeDsRB154q5UTiCiVVg3rHKsPJKqBYJxBrpXxqvRa0kZqymGuU6/LkaisNlZ7DO4L7YUbmzrPhFOqEK9r7VEkb7FuhVlLvymaMWpSu0BpYDJUXb3xYlB70XBkpl2Vy2koiplHupQ5opPau8XoXNoR0nX6VLlEHKM8aS6d0yn6V9ZUxnqU2u0IrO11WqM/Yj/RTg9y1SpaV5WyqaTejPSJ4rVcea/s0NjChUZoacVY2sKUU0HzoXI1ImUS8dBzhKNp8LrALATT5UpN5l3NjZmIQk5QX3WiM9SBg7DRZEgcD5qERrqFflOTdzBAEVBTj8Ykb2YwSWm8GJo8Nw2iwW7U1nJO/M6CEE4VetcaGkcaDC917oQZnmHnAl2uLMVQqZyaiS4N8vTjHZRa50EO563BPfypU19bReISDeTp5QDV8UEVImtqVyrnkvYohVlsR7Ef6h2pETWjTxR7Z07E3v0H4qVyiK68G0ZTGDxCztQ2VRS5GyPnJwfnIlOFtBNmd8n5Tf7Jmd8ae1/1u92maZBNxU5Jaoru9r9zHcwKutTqyrvE6TwxdtR9un+4nVwGpj30rhvwv2rxd+ERGKhgChY0jGAMHgRsQQrb+HsP9qCHn91o9XBtgL4CvabwDCNzkFBChiuHUMMEnxyc4tNj/NagcId+U1xp8NdjfgFHuO7wY+GEPQTsY6aSKz/BDAWuCtjEjBLXDFoJ56c8Cv1cjKq5MuURnJminsMBegp4ipzI92zuxQw7uPKCox2uG/btYSX6tJUF7jj8lvhxzDTg1jCMGlCVIe6kXH3I6DWqQhplzJNULSNizVXmWGv0LiKDVutW4ZeYy3LVBvUfsLIhy2Je+ze031pQU3DNwIZ0Potjc4YydJf4j3EWqAMHrKJn/opjg0YpIyUdaowI3AlvmI2gjEPP0NcKLc9d8JhHziJS7sGQa6a8VyJD8rfcH8vzEyr3GaXnvGPco7oZPyn8K9B6jWua6xBDwhz4VhErVd/kqRzHOaln+gb+A8ybxVlX8IarDdDLc9S8ZsYaVcx2usDUxDNF+YiniDgIl/vL2jmjHMXuUq9PmTd14ThOT8pejnfTmJ+0MqywZa0Mc97hHRnXUkZOT0H3E8avkVvOeRdntMbIinGkcQIpG3E64f3Wj2I9K2Wxh1S/YI7zE6G5pkB/ybuEbcpnK9wfinOMZjNDXB/GiRvHGWrvBuJRRCytmo7jFZ6Dd53VHOsZ3itwbxLnVzH7LM7DvFI40e2KjLdHeyc0rMTl57s9yTuxgpopSlMz4jswTG+GKwFJyadCsHY5o22iNuFs1MjEnsEZ7GxhIhzPvsbbwnKlcDu2N4bnycu5mon318XeuYXuzjlLxqa4S+3JDFma2E/KthOnWsdZmnfOM6YQF55qVrhmJu3ktt1w0UviVIbZ8Quz0nbW8MkpOYJOx/m30tl78fyt2F/gd8Sz156M/qyLvUveEXtwHx7wLa0YKfmUcHfh1hR8FsP7xjBTmuu25u65mu9654T7IuO+ks/kTO/e7/2b/Gfv+S3O7bFWH7r41/BfEt+W80wJ3/gFemz/r/53cJGhwzhSteKbKOGIHH8N3+FdrLaP2ekd+r7KnH/TO1w7q/+rC/p3/wR08JmLAAAAeNpjYGYAg/8lDBUMWAAALKkB7wAAAQACABIAB///AA942u2cfWwT9xnHH2hhNOUlZEyjFLyWZCmlEFgIeSsdrHPBeFbUUtqN1kO3iVVZGkoVuV5YDxTxYmDyH6gKAaU0TMaAgYAQBLCuLarM1XjT1ZoKiizLmk6nEl5VKpDQ2B+9fWygpfsDjY62CT1VH36Xe3l+z/N9nud3d3ZSGSQiRTJdvDLYPde3UEY2/y7wmoyT+9kvti35419uD5LBr/6h5TUZWfh3DLvzx6//O4jzBhfGYTLI+1rhqqBcHVx234L7ckOKhnwwdPEPxgxLPNBY9HRR84MlD34yvHz4xZElI+OjWorHFjeNzpSM+2FqzKc/6vnxS2PHj935UNtDyXFjxzWN6xn374d9D7/1cGb85PHq+IMT3BNenBBz1bv0n1x+ZOOjFY+eKh1c6ivtKKsqW/nT7nLvY2WPfT4p8/jByeEnXnli45TqKbmpqyomVaSnBaYdmfav6fXT1cqJlakZI2csnNE5w6wqr2quOjazeObvZ/ZUD632VXdVf1bzdE17TV9tbe1f6pbU7ak7VV9eH6v/9Mk5s/qeiv28afaU2X+f0/iLjqf1X/7ZHXumd2543uR5Kc8r89vlV/KA7ZVR9ngpthtkNGMJP5faH0sZYznjZKiEKqhD9XqYJS6Zzei2P5C5dlTmgQcWwEJYiq1lsBxWwCpsrYY1sBZCsA7WwwbstsMm6IDNsAU6YRvzRJhjO0RhB+yEXRCD3cy1B/ZCN+yDg9ADh+EIHIU4aJBgvuNcp2P7Q34+AR+xnWY8yVyn8bUPzqHDRbjE9mW4Ate41lHrTtSaiDIZVMmgSgZVMqiSQQETBUwUMFHARAGTqDJElSGqDFFliCpDVBmiyuC1idcmXpt4beK1idcmXpt4beK1idcmXpt4beJtBm9NvDXxNoO3ppO3O8rbVBnC3iIYUVCsFaVSqJRCpRQqpVApJTW2T+qg3g7JLLtRZrO9yFblJTshfsZmrl3Ktcughe3ljCrjCsYNXN8Om6ADNsMW6IRt2NIZP4KTbJ/m/D44w7Vn4TxcKHjditeteN0qV/n5MbxuIM8GnjfgeQP5biXXreTaIM/GDY834rEpT+LlLFuRp9BlNvuaOb8F1EIeDfJokEeDPBrk0SCPBnk08E5BXwPPFDnFtb2QgTNcd7agaSseNuBhA9rmPctragxQTV+VIdT/A/yUv9+OgFH2HLzfiK5z0LVVJtgxccFEjpUWdG4lKoOoiJmZKhmrwG2H6aEwPRSmh8Iy37bEy7nPcu1zsIB9zzMuZHyB8UW7Q35t98pv2F5k/0Nexoaf8bf2fmlmrqX4sAxa2A7QrW/Anzh3OfveZFtl/wq2VzHHalgDayEE62B9QTEDxQwUM1DMQDEDxQwUM+jHMP0Yph/D9GOYfgzTj2H6MUw/hunHMP0Yph/D9GOYfgzLIebvYTwMR+AoxEGDdzn2HrwPxyDB/MfZrzPXh4wnwGD/R/ycZvs0vvfBGeI4C+fQ+zzjBbjI9iWOXYYrcJV917D3ODX2Mdnqpc4+luGsfSMYR5Hz0VDC/jKosbuoMYMOsKixA3SARp0ZMofzFWjmmhZQYRXnr4Y1sBZCsA7WwzauTTCeZDyFjV7IwBmuOwvnmPM84wW4yPZVxmucX42XXjz04p2XWjJkIkdLOVIOk2GqVFI3vdRN3ltVajleR3z1djce+/G2lZrYTz1QC9hYio1l0MJ2wPbIG7Ccn99kVNm3gu0N2GqHTdABm2ELdMLb2N8K70BXoVv85KWXXOSj85MLg1wYROYlMi9ReYnKSw4McmCQA4PoiIlomvCmCW+a8KCJmZu4uomrmzi7ibObOLtpgGSqCg9VvPLhlQ+vVLpdp9t1ut2FhyodXk9Xa3S1RldrdLNON+t0s0Y363SzRjfrdLFOd+p4qeKlipcqXqp4qeKlipcqXaXRVRpdpdFVGl2l0VUaXaXTVRpdpdFVGl2l0VUaXaXRVTpdpdNVOl2lE6VKN2l0k0Y36XSSRnQ+ovIRkSrFRJQiojQRpYkoRRQpvErhVQqvUniVwqsUXqXwKoXFFBbSWEhjISU/I8cJqtWiWi2q1aJSLSrVQoccOuTQIcfqZqBBjvhzrGL7qdZjrOEpKvYY9ZGgPhLUR4L6SFCZFpVpUZkWlWlRmRaVaVGZFprk0CSHJjk0yaFJDk1y6JFDjxx65NAjhx459MhRtRbx54g/R/VaxJ+j/hLUX4L6S1B/CeovIfNlyOf/lCIYAaPoyWIyOZpxInGWUiflMBkqoQpq7IXUopcebKQWp1CH3q9EfDPaRXY7kR4g0nZpxvZS7C6DFrYDdjW9WU3k9fRmtajsW8H2Bs5vh03QAZthC3TCNua6cxUO3KLCgYIKJ7Fzmrn64AzznoVzxHue8QJcZPsSxy7DFbjKvoHRpRV4GMSrYXg1DK+CeBWkM73cc9PkyCJHFjmyyJFFjiy8COJFEC+CeBHEiyBeBPEiyH0vzX0vzX0vzX0vzX0vzX0vzX0vTR4s8mCRB4s8WOTBIg8WebDIg0UeLPJgkQeLPFhEE+QelyYXFrnIV6NFFMPwfhieBweIvmMK7wn//Y5Qgwe1HL3dc/3bHN8K70AX5J/H88/hL3+xrhZ/ZW1VWFsVZusqrK3ljJNhql3LrF3M2kVGh5LRCjJaQUYreIJys+YqrLkK2a1gzVXIcAVrrsIT1GLWXYWO9NGRAZ6gXqcrfTxBracrfXSljzVZoRt9dKHvtmvzBuZuh03QAZthC3RCBJ+2QxR2wE7YBTHYjS97YC90wz44CIeYt4fxMByBoxAHDd7l2HvwPhwrPG2rVNFQ1OuikiqopArWdgUlu6ioCrraR1f7vljnL8FluHLX1nznKXggPQXPv5GtyC3ZCpEtk2yFyFaELE0kQxEy00lGYl/5RMJLVd38VOJFevW6yiYqmzdUno7K01HYROHpNxQ2UTiCwhEUjqBwBIUjKBxB4QgqxlAxhooxVIyhYgwVY6gYu+NPNxLYO851Nz/hyH+6cRr64EuVQreoFEIlE5VMVDJvqBS5R55j/kiuXeTaT65d5NpFrhuJTCHXjeTaT2eG6MxQIef555oy9t18trm+sl5/vnHbbUSuELlC5Ap1sJCuDNGVIRRQ6MoQKih0ZYi6aKMjQ6ixFTWidKWKIlupFReqKKiiUCsuaqWSWqmkI0OopFAvldSLC7UU6sVPvfipFz/14qde/NSLn3rx3/Z5KMLc2yEKO2An7IIY7MbuHtgL3bAPDsIh5u9hPAxH4CjEQYN3OfYevA/HIMH8x7F1/RlKIQMKHRm68RylkAWFLCjUmotac1FrjdSai1pzUWuNZEchOwrZUag1F7Xmp+KKuc9ez0AS9ZOon0T5JMonUT2L6llUz6J0FpWzKPwJ6mZQNYOiGopqKKihnIY6SdRJok4SdZKok0SdJOokUSCLAlkUyKJAFgWyKJAl+izRZ4k+S/RZos8SfZYok0SZJcosESaJMEuEGhFqRKIRiUYkWj/6JPPefXseTWRxIosTWRwPTXrrM7w08TKOd3G8i+NdHM/ieBbHYhyLcSzGsRjHSpyntSF0ZBEM58oRjHXcR/Kf+M1mnMO4yO6jY3Us9/H8mLcexXoUi1EsRrEYxWIUi1EsRr8BiyWsWm5WLDcrlpsVayWr1UpWDzerhptVYwmrxhJWiyWsFm46zU2nuem0lXSam05z02kr6S73XdNsLt7PA0/h3T3/3q5TrTrVqlOtOtWqU6061Zp/F9epVp1q1alWnWrVqVadStWp1Pw7t36X/Pr+VMQIqkClCsg3K1AEtkMUdsBO2AUxOA7nOO8ilHHn2//FlSVsl8Fc5pwHHlgAC2EV+1fDGlgLIVgH62E3x/fAXuiGfXAQeuAwHIGjEAcNElzzIeMJSMNNb66x/368SeBNgr0J9ia+gdrqf1E733MNzO+5+vc3Rv3bu4Hx2Y3TD3fSDyWo5UEhD+p4UKO+8N8smYQa9UTpIUoPUXqI0kOUHqL0EKWHSCYxu4dZJmHJcxct9e8uuHtxOpV676zc9+47mhOZE5kTmROZ8zsSN58wHS8dLx0vv66X//93s/eGBed7rIHwPdbA6Kn+9Nm7Y2Xgfifx/bTo5Nex+F1bdL7jv313/e/vkHc/N49gMYDFANYC+NGGxcW3/L3OYizmfz8qhaUAPrbhYxsWA0SmEpmKv21EpzJDAL/bCn+bc/1vctrwv41ZA8waYNYAswaIp4142oinDQ8C/XaFcp5hnd/F+jZ+F8uJ4LuPwPnm/Ot753zT5/zFvfOX27f+lbGTY6cjnI4YOP8vA8c75+7/7XTvvftJyCAJ8r5cJA/mf/dbinmrL5FSKZNy6vdxoqqQaUQ2Q6pkptRIbeF3y56kDp6Sn1MJbnlGPDKfamqQZ+U5WSDPywuySF6Sl8Uvi3n7XSrL5HXefAO89S7nbVeVFbJKVssaWSshWScb5C1pl03SIZtli7wtW+Ud6SL/f5WIbJeo7JCdsktiskf2Srfsk0PSI4fliByVuGjygSTkuOhyQv4mhqTJ5SnplYyclj7eRs/KOd5DL8hFuSSX5Qrvntf+A2HzYBoAeNpNjsFqwlAQRc9NbLRG09iW4qrLrrLqypVIGwoFwY0/EEoRSyiVJG7c+ZuWKu2H6PgIpIt7hjtz37xBQJcRW7z0ZTonyrPyk3ta1ud4xLfimWu8TBcEb1nxzoNjki8XGY+Oo6L6Khg7pvbkvL+h/tGr6dMhZlh3h+4nkdR+bIknQl2qq1A99RXpSrEGutaNzSemjmUCegqsTtU2zkyJbd5QUlki5JkPVqzZ8c0Pew788uduebWsuOUOTh96H8IAAAAAAQAAAAA=');
  font-style: normal;
  font-weight: normal;
}
@font-face {
  font-family: 'Courier New Charset0_v205075B0F';
  src: url('data:application/font-woff;base64,d09GRgABAAAAAL8QABQAAAACATQAAAAAAAAAAAAAAAAAAAAAAAAAAAAAAABEU0lHAACmUAAAGL8AACWkxno3KkdERUYAAFGgAAACdgAAA2ZM8UYhR1BPUwAAVBgAADR3AADJFCY4jmhHU1VCAACIkAAAHcAAAEvozMYHJ09TLzIAAAI0AAAAYAAAAGATLltTVkRNWAAAERAAAAONAAARlDKyTSdjbWFwAAAUoAAAAJ8AAAJCD2WbumN2dCAAAB9cAAAGDAAAB4yqDmUUZnBnbQAAFUAAAAPxAAAGylyiYQ5nYXNwAABRSAAAABAAAAAQACsACWdseWYAACVoAAAffQAAKwKweXWdaGVhZAAAAbwAAAA2AAAANu0G271oaGVhAAAB9AAAACAAAAAkCq4BxGhtdHgAAAKUAAAOegAAHW7RorfdbG9jYQAAROgAAAB5AAAdagdV/jptYXhwAAACFAAAACAAAAAgEwsLOW1ldGEAAFFYAAAASAAAAISDnomSbmFtZQAARWQAAAvMAAAtejqGVHRwb3N0AABRMAAAABUAAAAg/icAVXByZXAAABk0AAAGJQAACsOvwBdcAAEAAAAG8KRgThMQXw889QgJCAAAAAAAoyVRYQAAAADevVH//wf6kAT7CCsAAAAJAAEAAAAAAAB42mNgZGBgW/l3JgMDy9n/7P+jWH4zAEVQADMAocAGegABAAAOtABFAAMAAAAAAAIAEAAvAFkAAAPqCsMAAAAAAAMEzQGQAAUACAWaBTMAAAEdBZoFMwAAA2EAZgISBQUCBwMJAgIFAgQE4AAu/8AAeEMAAAAJAAAAAFRNQyAAQAAiAK0E5/5+AAAGqQJnQAAB////AAADYgSSAAAAIAAVeNqtmXtU1VUWx/f+oWmoEISoMfQYQ0mjckozuJVm74dpPgBdTo1aUuRk+SwHocymVq4CK8FiUNNxKrLJxDEBy5KyRVJZUqu0h8+aKZ20nMqyO5997v1dr5dY9ke/79r3/Pj9fuecffbZz0ObJpkgXG2a7Fe/1Hipk53Qz7rNG6NZsl1KtbfUapPsll28qZb18r40aLK8J5/r8dqk/WWs3CiP6vHygSRJrhRLleTJQimRQnpUSz53XeUMKZCVUJ6skYdlmBwnGTJExkmzd77s0AAji9ZLqWTRYxY9PpAiGSFrpUZehpvOcquU8a6Et2/LPBktOdKfWR+TPfqYF9BH+SYJFDO+zTSMkQ6jmn4h1IZho/kYHcZPOhQu/iIP622OaycWrdMLmScZXicy0lh5FBolz0tv6Sf/kG2aqT3kfFYzSXbrl6zzAVkBL8NYWTH9jKcCKFnKgvtY/xY9pBmM8wScj0Py7aTQGy4Jcrz8iCR7y2eMlcQajPKQXggFDsMcajXAnAHN9kRXaK3m6GakN5I51yCZZtnjBYKH5G5Gf4z5sti9BJ2mI3SchC7blyLGtK+LWafRrOAur4E5Sx1V8fchZi9xVMLIPp2B3IwKkFoe/YxsnIfZEaNhSNEILhwVs8JRyGuVpkmFvCMzg7s0mfsE8bTIJ/uVp5HVAin10hUWvXQv3X5D5F9axFv72l2t3bd+eRP8G5AYpufY7x4SBzwdKC+ySo/1LdRE+D6WXeEx+1XHO09v1pvlOXTDZORLzpdSSFJFESpEdwvlAuRcF0Vr6VGDZr2MrHx5loTl6cs0JM+7IrL0KQN9tz39wM2fjMYNkUlYpT33iffoV0Duh/uOfNdB0rz26EedtpcBwZ9Yz8Dg/6RXcLPsd5Z6IzM2OyvNRxpmo4/Ax3j0pgEexjFDugR4O07GsmsPap3kahu5VEfKg7LSS0RTBspwuVIvgfdG+M5lDy+RqZrJXRk01WlyMVjj9LhauiP/JJkupzOLcWDe4krJC/4od0gmmM4XXeEoxEUxXJzu+MiX06QNsL3LRbtT4bcU2c1Er0bRpvBXNpghZ8tJ9C+DzJMsg//prPMauVROAVcx+jK5R06V2fR6iN7mT9biEWrk7OBedmwGPQqZuQIL7yMFXl4LpDrKQqsf8AJx98gzuhHdrtLOskQW6XS9gt0t0MnsVY2sw2vMwf5+J9dyv18OyifypLwmz8pGWcQuz+Hty/KdjNbpfP9YcE9wD99tRF5G7zj4I0/Q7Khx57gxbcTIeIxRxbuD8qw3SOfqDXqqbtAN8qOHUelWLYe26hKoUbfohzoez/atFutwPVfbazvtKfN1n+z2rtRN+o120p6axM4etr9GL85TL06f1KVarRP1Op5V6li9Ad3LcJ90kGPcl8fBh12lSN5sy654YNczeMqvpRz6mq+qsAUAJ+anQ8/LdbY2w/lT2sj36exD70jr3/8GF7xXarwaVylYeby8iYTK0fx1Wq/fOz6ds+A+vD59Q++NrNV/Fl5ri7ZKhxo5GRgdE5JNpI29OoblE271BPY3qvVli/a+79oa7N3et5fbXfuCvuCe/4xW29/fwKtdrMet5RmZ5v6egI3eI4ulEk8Ced3YbfRC/iRXI48t6EYnNGAJkhgjJ0tb9qERNLMbs3lrs1RKpf5HD+gB7LtQV+m3ukN7eOOQ2vPYzUDpoZ/xZIfu1VcYcQNSqGKuD8gb3pImvUWnwGGT1MNjAF1+AA1Mkr1oez3YII/jP+7TMeAlUK+P66eHpR2RgmlKVVgrbLWXgTz5Rj7S79mvt3hk/hS/CQ8LtEIb9E1dhx98Dc1do72xjK76R704rkjecP0X6lr9u67X1aC3Q6ZDMIIGJBD992FcxNdQJH7+WoqOHb9Eu/BKFjP86PBrKTZyRNM4l3eEyHiwOVrpo2dqihyA8IX45xT86AxHhWAs/Y2GoNmn4Vst3l0Ez4yFPszV0Xq5vgwud5jurMg00dfGGCv6tW2r1nYUK/xFKoeeiLLQ1ijWco9iwS0s9mitWbRPbYFdvtcMW3mL1vemR2kj3qGV1vcWR2sj8sSrkHV+4+5poTci+9oaJWKlYW8a3v9p4UgwjdjtYBGHaiKPqLJOF2HDk9G3eN3rpeBp1ulk3ahTwHLp47zCXl0Xuwu+1PHkLzjpxRHpK2W17+eiifF6k8vN8ZK9NHh4SH7QTi4XKXe5SmfyoGT0bSjZRxvIsuhU3mY5si+qyY/tSYmswlLvYNoS6pHOWNMOl93V4QU789QyuwDWlUq/lS6zayB3modntXw5gJWdz1eWKS922EI20oDOzZMsaprP5UYqivYgHn7aY6/tQDxzYbl6ZiQP9HNOm9n3AYtlLroS6mvv4uHAss1Y3xPyMbVHZKBGvh/ws/tqEMpp75PPHcf+KGbxmUf4H/MtBdRwvVwGdgt3Vs8NdhG+QP4KikC1LOXbEcSjCbKWXNIy5DqqyiQk1zksvWy+GEyUKZPJDtVIaCu/D4G3qbMMm+DO6sEX2Q+rCQfy1x4qs7myHA2rgaqZdSaz2grWyJ/J7Ercm/gwxkbunqaaTAYTNUt7gSz5gmio5EZUbXrIS/ASqLcGuCrwLrnL60dEqec3QJyqt1jgvqhwCKDHCXq2XqP52lcH8HeA6o9faiCr3S7EdnI0QO9m2mxgc2TEdXNjhUb4/PBotlbrQz5fq5vdnKfYaK4n9aBF01DL2nfTL6DP6Im63hPmq4fPTEZvb/3QqmZGDMW3W3R12IB68tdZOkR7aBc9T+PYiU1IIYcI0De0SjT4MrJZgcrkD8Rq2+u57MNCMICKYC5R2XYupCtTkfUaKpH1rma/G62pd3c19KuWH9CdTP7Oxs7nk5ef5/xnklVceMDTiCvW3olFplNR2EwnsLtGJ5LfD5Dr6ZfCSq13MWPWIOWA18nrJAoyGTdXbnKWmyHnYKGlLnJ1Ie+3ijweO8rFvq2Cexi/2xFYFGuLrzLaFYl33aknCsOwL7rKSWThvhWZ9ZkNEPlcD5tnPXKw+Y18i7ibjOt0rMInG8ljrClYxnGsyKx6KH4w3tlripMTfJFnP6VbvVSyrvn6vp4R3BfXyN38uGzy8tfQr9XowlaeXKLv8buI77dqbVx2cJ++Sq8zge3xxzoz7C18HxbyY9VW6begX8pEFuI3D1e1R5JlKOZBzPv4FH1mYNQVrfDJP0OIPkuIppXOV2ZFPFH0OUMs+ecOsecP0XQcOmPk18iWsRiZl/LPKYxG0L8/z0pZ69gYRF3BtGCaRuGIDODBGMT08zrpLnZpvqN4jSlHQFkUrE8laAg2uNgUDQlOAWnY2JGQ4FfBkWAWSAu2M94dj/CiJVrtxs11dfnUo63xaGv5NXNHwazOavckbLQfckAvo8b2wih00T0TD5zipItI3LkB70JvIhJoBNaOA9aTjAbvlhnFjz9mwMvEKyxAV/3LzhR74N+yZbedCVDPPqk7wQr8ZA7I1Cb9dxjmYa/QnfjTbCoE+6qrlxAex7Q0h/ojA020UwRDqaxWxY7exktZ9LoHqkbbuuupTvrLZDZYJiPhqCtRyCLWHno9z7sK/irkXTo+Z5u8T/WdpKl44y6uOr+JTPxH7SKbZR+ZUrJepVdrP+2uHeRjZ+Vx8q78jN8+C3/dB8ThyzPx4Tl49ADUg7c5jHU1+n2AnvlyiMz8ZKLcEPx8F57Zkz72JEopS8mr7tN5eid9x1AXvuSdQG7v17X+lS2d8FsnEvHTyXVOJDvJMiCblXJh5KsUqNg8KJnvZSDJ+aASLPdtZDAj7kH2IU0X8VV3l2UZKnSpl+p1poLIk63UgttdVdGELnwEn79VFRFdq4fzytj6u9Ws3s/UY1q/Ho+ty1tk1n4mHlttCHHvJX4toj9BvMtH2/fIYO1GzinkmTvRvpHSj99Z7Ghi5JQ8y+niCnTpRr4fxZ7MYg/6M3Y7d/64gt5z0Y7zNJEquI+OB3FkCkO8s3QqGEt2HJBPyUM3STPPU9CdFB2ug532XK7HU60f0NsdztFBpln6FRrW5PKHHmhfX/bU4mIxUSHGyzBSCB1DiPVs2hZEP7eMfS3W0QtfnuhikWUQw2kTuTMfXu1Q507sfN9ucZjIrbkhyCvyCvuL7bJ2s9UpfD+J3CTP5doWxSxqWRQIVbcz9XX9TE931h9grjOkRItDp+g6QwvwpTNAiWYQsUpcVJkq27nPIXs4AUlk6TZQBL50CEiKbtB/6Yv0ukmXE7VrmXkn+c2dcqycJYnUOd9T4xzA47xLdrYJfKS7dQtR/0N+V3nJZJcHY/U2oivoTeRdipKwyn8jFVds61dlZ6IbUIux/NavNC/Doi+QLjpEriF36SWXIIV79Ttt0O8ilVysDbQyt1agfddj74vkOnxGvlq2t1rGY0vH4jkSaBPYiSr2th2ZUAfeFLrdsdOjVdLHSXk7uWcbvEgSfiSZmqAMDzZRDpAPNId9Vh3xdSttuU5wJ1uiS+z8004woS3QD1rmMFe/0G+R+SSdJE/JTyAfmXSTtCOo3J0xhX5jPIjLHDu2PJ1rcSoXXfPadTcz2UljHHidHX9Tl+ir+qz3e/RkeegX3zsE2qiV+ol+4mkIuoBMd70udXWsne62PNfcQLwo16/xmu7cWBaRC1ZgP9OoO7sRkf4JXSc95WLqnXno7BXY0xvkeN3IljqzH10YexicJlGhnctdN57dLo/IV+5/IgWyQF9h/MV6gdajwxPx64/KIOqqa5293k52ni+3ajo18v3MOEI+JiOeT9/vgtvkIG8uYgf3E/VHY20peKwiLDxF+hIB58C9nQxa3XouPsSQCq10sePcYGPEk690/tq/fJ87yevlbOEdKvTaYDDs8we5LD4hjES4TGblr0Y8un+SuoQ3rUUO88z+3sWexPqefLz+DZnu10K9jd1b7npS6FGHnqoXSCP+IuH/01zLoQAAeNrt1tWTFwQYheF33cGhW1ikpJGUTilBOiUlpEG6BSWkU1KkU1JK6VjYpVm6u7u76/PwXXnFjOM444y/c/H8Ce8cIJjgoHeLFBwc9EFQECGRbkcL53lkIzIf2luiEMXeENWNRjQZnegyhnxNTGLIWG5sYso4xLJXxHXjEVvGJ478SL4kAXFlQuLJEOLbCxKRQH7sJiahTCKfk5QQmYxEMrn7CYntGSnclCSRqUhqT0ntpnHTkkymI7k9Ib37KSlkBvmYjKSUmUglM7tZSG2PyEoa+ZmbjbQyO+nsITnIIHOSUeaSD8hNJpmHzDKvm48sdp/8bgGyyoJkk5/LexQiuyxMDllE3qUoOWUxcskv3OLktjuUII/8kryyJPlkKXmb0uSXZSggy8pblKOgLO9WoJCsSGG7SSW3MkVkFYrKr+QNqlJMVnOrU8KuU4OSsqZbi1Lya0rbNWq7dSgj67r1KGtX+YZysj7lZQMq2BUaUlE2chtTSTahsl2mqduMKrK5+y1V7RItqCZbuq2obhdpTQ3Zxm1LTdlOXqA9tWQHasuO8jydqCM7U1d2cb+jnp2jK/VlNxrI72kof6CRnaU7jWUPmsie8gy9aCp/pJns7fahuZ2mr9uPFrI/LeUAeYqBtJKDaC0Hy5MMoY0c6g6jrfyJdnaC4bSXI+ggR9JRjpLHGU0nOcb9mc52jLF0kb+44+gqx9PNjjLBnUh3OcmdTA87whR6yqnuNHrZYabTW85wZ9JH/kpfO8Qsdzb95Bx3Lv3tIPMYIOczUP7GIDvAAgbLhe4ihsjFcj9LGCp/Z5j8w13KcNvHMkbI5e4KRtpeVrqrGCVXM1qukXtYyxi5jrEylHG2m/WMlxuYIMPccCbaLja6m5gkNzNZbmGK7WQrU+U2psntMoIdTJcR7k5myF3MtB3sdvcwS+5lttwnt7OfOfKAe5C5to1DzJOH3SPMl0dZYFs55h5noTzhnmSRbeEUi+Vp9wxLbDNnWSrPsUyeZ7m8wArbxEX3EivlZfcKq2wjV1ktr7nXWWPh3GCdvOneIlTelmHcYb28ywZ5z71PmG3gAeHyIRvlIzbZeh67T9gsn7JFPpOhPGerfMEO+dJ9RYSt47X7hp3yLbtsLeb+telRvelR/5dNTx9oeqDpgab/g6aPDzQ90PTAT/+Xml78bza9bKDp7216+0DTAz/9vU1f+19q+p8ROhwlAAAAeNpjYGBgZoBgGQZGBhBYA+QBWYybGFgYJgD5CkDIAqSVGLQZ9BgsGZwYXBl8GYIZkhhSGfIZihnKGSoZ1v7/D1Why2CApCIFqKIIpuL/YzwwGWo7XsDIxgBXxsjExMDAhK4ARLDCeHwMAoIMwiKiYuISklLSMjBhVQYGDSjTAEyaoRriyuDuAecEMTCEhgHpKIYYhsEBBlmsAABjhluCAHjajVRNbxtFGJ5Zu4njOMmmaeLEdmGWqU2JbcJXwbghXWW9VpCFVCcu2jU5rL+Q01PEoSJw8aVqNAkSR478hHcDh3VP/QP8Bw4cqdRLz+GdWdu1OSDs1ezzPs/7MR/vjmk5jxrmg70vdu+XPy99du+Tjz/68IOd94uF/PZ7d9/NZe/wdwz29lu3M+nU1mZyY/3W2s1VfWV5KbEYX4jNz92IRjRKCjavegxyHkRz/OCgKG3eQqI1RXjAkKrO+gDzlBub9TTR89t/eZqhpznxpDrbJbvFArM5gz8qnAW0WXcQ/1ThLoOXCn+l8M8KLyE2DAxg9ma/woB6zIbqk76wvQqm8xfjFrd68WKB+PFFhIuIIMlPfZrcowpoSbvsayS2hJOCFK/YsMUrcgYQydqtLjysO3YlbRhusQDU6vA2EL4PK3nlQixVBuYsmFdl2IlcDblgfuGFuAx00vbyiS7vto4diLRcWWM1j3UrkPzhr803Jia/aTnPptV0RNibJ0yaQjxj8GvdmVYNObou5sBYLVv1RBVLX+Im1o4YVtOeug7Qp1iSyZXIVYXr63FbMt5jBgt8n/fFYw+PJiWAHJ4ZV6mUObz+k6RsJhoON+BBmrutSsa/RcTh2W9bJtuaVYoFX18NN9ZfXhmBxNI06E00hZS7RLXDyc5SOSP+JTYEsA7DmTgc11SSQ69ERKeEbvhzKUZBF0/kBBYsT+hlyct4uJHVOROvCXYAf/n3LNMaMXNZ/TWRUPbJpNVQH2PI52F7W7bIvIVninPcU/a9YuFJoJ3wU53hC7ePPMS9bbnlHdx+w5AHfBGYpI0GDOpOaDPSTl8RcyfvguZJ5cVYWX8klcFYmYR7HDv5d0IJIesQy02eFX1jze6XgW78h9wL9doRr9WbDrOFN9rbWmPGCvXSRBshWLOcSFobIS0dUSo25fHEWRpOAqJZfOZUU3eD+Rh2pWIoq4LuHYSjGzeM/xkUXL+SUer1Jmw0TSjnZ+37M/bM9BIighOO5rRaoylEfEar4g0kRJWzqvBEK7getDnTuRhGcpGcOLW98YkG188v0lC9dHERfVrGbtXIvs/ped036flR0xnqhLDzhnOlUc3y9l3/DmrOkBFiKlaTrCSlwaRBahQb/UqLKf/00CRkoNSoIpTdCShRXGzMUdIJtJDTw0I5VcgkGirRUDHH3lHkYiE3CL3vjrxjqOhSeU7wUidKDH/y1rAaznQ/qI9MXRioAOXwI//e8DEIvuNnCghgeLegF3QyrhAM/xzzd752whG3H+g3clSPSuh/SngGc7vykodBGxOIY9HkBt4htzFLSBnSXM64KgOewy8Z/Bj+ASpk4hMAAAB42o1UT1ATVxj/3r7ILugapAxSKWyWoCEuFidO1NZgdsNGKmkLCmpSMxLsMLYnnQZ64FBoO51pByn20M50YEaPTqcMm+DYhP6BY3uyJy896KE9e+uhF/p7L0uF1um4X36/33vf973vvX3vZddodHODb5QvHLMrkFelrO7tis0K3a1LLdcfSzq9fINuACvAAyBAY+AZ38PJACcB4V2Q8Tv8e/KADeBXQHjW4FmDZw2eNXiSvEKMf8fvl7sMTH1v9cWu2BPnAF+lTUDhX/A5MlH7iq9jvi5AD0Nv+TrP58qnjKBTjz6jJ+BNQMG7LZUHhmJV2TiRkI3FLc/iKjyG8yJfwqqWsKolrGoJq3oCZqi6CP8i/IvwL0r/IjFZyoz6pfzGUjnY4nvQcBp4jl+kGEpkfb3EL5ZjxrpT4BdQekXyHT4KXpA8JnlI8oyMzsj2ddm+LttJ2U76bcG929iQHBTMz/MRisJzjg9KHeZpOggdQl/om/ys1Df4gNTX4W+FZpDXBB3kZ2T/LPou9DX0hQ7wM2XXOOrcQH8MMQXzCb+LNbhYk4tNEp4F4A7wSHrGwDPAA4DLTMZdWD/M4Q5G2KhhI2IT5zYsCTvNTyPSh9w+sM0T8h0TyEpgpgT2KoHKCRxPAseTIJUnwCEep6OADQwDBWAX6vRgXA/W1YMZevgR6kItU7lJzdCQr4YyRx3QDmWu3GHYTr1yj4aBAnADmFXulXc1BZ1m5IncXmAIGANmgNvACqBRshaxdytJJcmHlCEewO2OriYSManHjtf0pfaa7jkQCzrv8Si2KUq3AY4lR7HkKF51q2cACq5OhNaBB8AjQGx4BJsRwWZE8IIRjI/IrDqZ9wTYBDguUQT1d+bskqMNoHdbFeHthqcbvW6M6UZuN7yPwEyOEPFhYAFY92Od8jJ3ysvZiVqdWG0vOClbQbDBO8tKfbCC/WWvBp0k9n0IQFCZx27OY9/mxadEEX/ioORev30TrZu0NWIBWAHqeBUWhUVg3bBOmAkLwXCivAOneQu2APscNg+7CZvD6TSvWOuWMha/Hp+JL8Rvx1fi63H1e2UcVlAKdgO1tBBR0z7tgNOoBChPOvtL8rLk9yTbkvfbB/L673n957z+dV7/Mq9n8/qbef1MXu/N6xV21d5v6b9Z+i1Lv2jpxy09bunHLD1q6c4+lmOXSKefJKckxyR3Sm5nl8o61f/ALpOp4R/AIvfMD40/zEqAlY2PzYoG+ajWu1yTU8J53zhqXjN6ap5DNekyfwygAl1g35LKLLtH/UUdU231FfVl9YjarUbUsGqozVqT1qjt1fZoDZqm1WkBTdFIa65sPrYtwlk01zUKqQsIDsh2oyIYBCaFaQoNkvcCzyiZkRTLeBtvU+ZqyPtzJFxhDefe8naFU8xrylBmNNXqnbAyFXXzvHfSynj1w5ezJcY+z6HnKZ9WGI1mK2xTuD5p85r6s1VirOeT+TZfczkxJlsKsPn5HLW8n2xNNp3e98oZ9xlU8Nl6+rRa2ztYSbv3VWYk633TnvNiorHZnstg50ZC+WxVOakcT7tV5YSQXLbaMKucTJ8X/oZZN/c0j0Lwu1Uyhcg8Cok8Cv0rr0M5IfIOCqnldci8jh15pT4z7ZZMcyunT+b07cy5tjPnmsy55ufwWo65LUd9TKbMMdXH/8npeI6cg8/M2babEynrfx5WpUH2sNQ/nZ4Ipwvh9ARQ8Obef6fVm70aClWpnz0UoZDHDxWuvv2O0PGJCnsYnnC9/rAbKg1O/zfuTYvwYNgt0XR6NFuatifc8qA9mA6Pu7nVgfHDyzum+2xrutLh8WcUGxfFDou5BpafEV4W4QEx17KYa1nMNWAPyLnkrce11CiV68/XdFXZ3YALXGgzc6mWxhun5W0+ZbZ+0LYWIHaXdls5b0845emACB1xjjgihH+ZCO2FO+iHWj84Zbatsbt+qBHufeEUtabfdfErFv3Gc/6K4pm8UrwiVf6Kk1OAOCgqUnGS8A7OHvlVNvB9VuSXWXyRxVebF4u5SZKnWpwiUW9S0NPy/7SmUJkVt18DKv77EXfDohpQrjjFkCUSp/yLU2QIogyJRdZ8fwN6MIQaAAAAeNpFVQ1UluUZvu77ft4vZlrmQmcOFTUzQQ8ma5jAJFrDKYUJIlTKoSR1sGROt1LB0dIaHlNpRtKqk9MN8Sd/OjtFp2RijQn+wSB/zrG1HEuOeWrZzg5877NL8py9z3m/93uf533un+u+7utx3YDbghGuGyOtGCMBf+H6/UlYwTWuh1HvtQtA7vX7myuX47f9v7mS/c0Tj6MDZdiMlzg3VY6jHjNwM+c7YAKZj1TU4Bf4G/L8F5yNx3ZcQSKmYbEPcQsqEcoabBeFclcK2rEImzTVElwPBBMlyRqkCpNoJRdbMQwnaHGiH8D3gxqnqdyVi2O2MCbRJ/kv5bBr8cV4Q1K10+1FKy7LGIfwGV/t6/wruAlfWVz0iJ/iy7grD0VYgdWMYC1eRZsUaJq+759nTPMZQyX+hGOS4OCKMAQP8etfoxZv4z2cwEe4KCI3ywRZK+3SESDaHDb7mb7YP4kf4gHkYC1X4+R2ydBCK7Q91hX9R/ixH0nbuViJX2IVXsAmNKALZ3BOTAdorubZHoxAGgpRTDRrGFM9WnBBYiRZ7pEZsk5260pn0WYYHGKJYFY/+ptRR0x3YB+acRKnaPMLYmoyXBIkTx6RNfKsbJQXZYfslr3So4F+ZGa/ch+4nrDTD/DbfD39jsB3MRp3sjIpmM16tuES85soifIDOa0JmmjiBkbDcKr/ka/0R30XxuIOfpuG+5hzNvIZ9VN4Bo34gHvbcBz/xH+IkskAGUIsRstYeUjmygpGsUeuSFSHsn4pWqoHtMMSrM3lu73RQ2FseCC8Enrf4N/0R3xrf33vpp9MVuBRLMPy/oq9RT9H8Sk+w1X6iMgoxpols5hvLe1fkD7SKUYrdLd6S7NN1uKGu9rwgbAsrA0P+mSfTW4ZAgxHMsc9ZFMeCmi7imhuxy5W5iDZ04nP5TsyUpJkpsyT+VIki+VJWSblskpWE9V6OSSN0inn5HN1GtFY4pSgj2mV1ughbdZO/dRgc22+ldsqq7FDdtL+5Qa7RJfksl2Re8o9HSCwyNCY1r5hfWXR4ui26JFwcnhf+JOwOmwKO8NP/I3+fX8RESQxxgI8wRjXMP912IjXyI9djPHv6EYPa/4lsTD5ltzGiEf11y2TcWcz8nwpkBKOxbKU+K+VBjkg78phaZIWOSan5bxcUWH0kzmmswvytIQ5bNMGfVPPcFzV/9p4S7S7bKqlWxGzWW/PMZ+X7LxddOpi3RQ311W6DwMLHg+2BnVBc/CX4FJkcOTh6xrxfwXhZa3a5NKtFK8jR80u6WlNlTXaK3/QOGmitzjLsRzN1OlQaSTLy3DrDXWR+Ei83orBNxRds6Ev6yTLd+NtIH7OfoMW6jotwk55F72aRaattDZ9XRdandvi0qULlfQJHSRfIwMZks7ataOcFZpk+9zxaxaDGOsLynSQX++6A7XT1ME0UfurFMplydGhRGu6bsRYvg+Wy3zOZAeeIfPflnykuI9tg/5Yz3GuFDXSxBwbUaqN8gbrksJ+/JnkyCs2BRVSTjSmYam+iDG6TMeQz3n4t1RJLDu3l7UZpyVwNkgfQ4cWsOonZYhOlgrytAzV8hskSlQOo1U3425ZZO/1DY9OUOm7LPstC/ul17W4FnW01EQ0k6geM8iQ7dSIPHZmvI0na1IQaCL5/ygVcDZu0auyWkuxRGrtM9mhGXgQi2y53i9bw6suw6YSsXeoJpmRaTEIUoM4l8yKdyOdbHwCiCx2F4Kqa/+t3b7yBT4+XBjcFJ7H00Qni+pWzV7KwlkZKgtkjvM6y3k/Dw26z533w2SgxOOUZ4eFb0mqjPOjpdzfKHPI8AWR+ujLrto961a41Tybeqma67AF2/Bnnia/57l1B3GcTTQfofYs4RmRhLvwPWaXjnupSjO5loN51NMiqmQJfopyKu/vsBv7eULNIh4LuK8ESzm/nCfUKlSw/9djAzVgK3bilO7S1yxen9OjulKX4CzO2oc2Q+ahwz3vKjEX4zBHvk3P32eVRnHfBt9Ob3diBNU/mV1K3vse3+n/GD1BezsZ+5bIveiJZGICHpSv3W0S/A+e8AhzeNqNegmcFNW19723qrqr99q6ll6q931merZmZphuplg0CiJoQERsURNEEYVRE0V9Ap8RVDQYicQdjCAaxYVhpBlESIJbjFvE5VMU9I3AM47BPCQm2jPv3uoZFv3yfl//us9dqqqn5iz/8z+nGiAwFwB6LgMABazg5Gcs1gp0bkYQMDSZUMBuYfDkWYpCPpuV7D0LgcZOuU7Nnc4dLk6uFk/njhQnc9Ui6CpWi+TT1NjCR/hEhI/MpcF3YWrndwYDvgVheidA0I42UL+n/wJYwIPzn3EzFbTMsEO7zQYgsL9n60PrgAM9bzjD/A7+DX4v/zee4fugDBB6voeF74EKWtfbyC5gEfscugcI4Cs4Fag57kj58ABXPVIeODyA76PIFfG9NTXCCGWxxKLJ1LEJ/lsnW8KaFrbAueZU9YUZ+i+DvmQolIT7ayO+lzvAeLpETwYhMMto0maFQgCw0gZuFr2B9cyy2djAHjCLVWbxvDqL41g4y2pl9zQ6oVMLs1OXqjmQh1g95cmHi9wAvpkBMlT7AZly/dV+jtzhAL5BXiK3VeAjWLSOaonwWDTLXj6CBT6EfqWKgjp4m+7z6fAqModXkTkKDZ5r7q1TRFGBvyXzwfPIHOB770NWWkSLsUV9hhPsRMDHII3+yePEZP3cfpCfTP60N1Kgxe82oMXXXAMgfG3oUwqCr4ALBLA9NrEO+n2H5r5sK9SBaenJWK/4qkRL7cZi5v2i6fH2qWe0EfHVlPbRp5MPQOAz/F0HGQZoWAsbewRkj/UN/R1QQ4c31bOZsTY8Tw8dBqmhfwAZf7xD/3g24La5WTfqG/oGcEN/3xR015MrskN/N2IZJuAOuaPCZaweEEADTDGuaMwdKQl1JUZgGJevhH3iz882xUturfGhPmgBKqy7qXbL3BF8111Y5QNCRwcvdPBEdDQ1jl9knIMauKSqKZqseTVJYywBf9Cv+0N+2pJKppOZZDZJWxxOu9PmZJ1WJ2OhklE+boCw6DNgzpIwQD2dN2DMEzGgX8Mi6awzQAPCIodfkIhcFr9yS0H78Au2H/8af+7ZhpfXRa1L0nmliydC1nWhK1oZ+tYw8CQlBXgs/BwWmgcLxd0VIyIlyS48w4KS8HmULji66u1YyGQWlLQI+ZIvDAVPPJISIleFupCd48coRNTu7sQXue2Z0MtZzThJ4nehwLURb1Rk/La24p1UMhZFXq+E14rc0iwUqINL59w78caG4EkeBc8m/Z8GfQInTxuf1dIdP7p97ficmu445ba16MM3B7968PrOQuTO0llXvgk5Mo/eWTxr8dWvlWJabHDfzq1Xv16KanEY2Uk8uB/D0UH6G+AHz2wSWH9l6BvDw1sAa/Mb/qnCVD9t8/Shx4AT3mfYOKfTwz1vYxHZYfCOABkGwedZTVWwr4pWwS/1ofcAj+ZuAYyNdWpI2oaWYvxR0OuGHczleTgXcJDbjhaCAHgIvl7zIIwpOGyrA5wJKV0DA5AXlA7AVUtCR16F3NeHd52waGoEZdPKI8F7NKYZM8Zb20a1oTtgmMRqdb4ZveHBLyWbR7OzGv3Nt+cqOLxVQVToxrMsGu9xsQQTH8eaeA/HUg62PYPOzp1tcBkXn6Cjdr9fKkUZBwO2wlnADvLVP7d0DbTkyT02Nvm34tD62Kjzx1tP8VzrXpZall6WeST9SGabc3PW5hLscsHZnqUzsayek1J6OuaUHMRhtM+FAflfQlWm02w6K6jjpudMOaLcPVuGdctsh/3ABhzQhbFj1mabze70VeA/N5N7AtvwHTkw1s/azH7ClxJjXWgBqAcK3tXx+Q50GaiDvxoJVO7IYRKnWBCEGejCKu/nBuCwZgHRLHZXrFwctIFQXFDlRDjpjagGEGO8AZWQZEAhjsVw0C1dWjMDfoFu2J2b2RYp1EAVA168bQwqtGIvtlgt1ppVRo2qQZrFCqxVdBPB2O92Q/D37mmhJ6+7/HeaxebkeOWSrRc88Gly1s8H3++bFiG2+9n1+79ccPGU9PxHbiirVrvCNa4774NbR19w5VWDex7Cdvvj0Kc01hXA7tAzvx2CCsaylubmAj86fmp8YmJ8+xXAsjiyrP0uelVhdfv6wiPtW8U+5VXxVek15UPxI+UL8V/KUJ4n1/VKUWxHvoINGsCTDOtx5NI8lcf3oQImFgCaHk4n67QKnNUTDgt1FXh7T7LU4sZjr1CyxEqjKtBl2L0lKhDooHyj833YCgG0dItD62hhLK4v+uCSmi0wWJK0Nbm//3RuP1b/ZI7kU2KQaj9eDmD0JCBqBgJ+8zUoDbQW4glRoplEa8yAIuM1YLyQNKBECwYAplmW4hce2svd7aC9G8pmfBCYMU1DsGQUNkuyZpAWxVyZRhqJnJqNKPGqa7+uzD/Y4FE4Trpv450vXPBsWfdp2indq+69fsaddRzv4NUZi+5d8+cL0eOtvRf+5sC5jZzAqZ4rtyycdMePSYTBW2edd0exVbIpXLo0fccvpq3GGetdEmX0ARAEEfCW4cKZM4z0CBMMBWSs1v3PBoPPyx6vUIHnG4Lb/bw3HInMRZSEEIUioTBW/BaKopmI7tLxfBNw45SEs1gwQCJBBh68J3upCrrR8EDGPTcYDAGPDnE06H3ochCBswwHDiOoRWna68Q57C/YHPGj5uiejIlNdxGzmmqRIxxigEy+NFmFSXWqRb6DWd6Q+w9uFw4YHDtf7y6OjJ6mxm4YKcAWfiRzj0yG4amF52OQoqpvw7efOjnk84VONuXgy0Q+UDc4A86+gEp992eiu8GvRzAKzkZ7qxHs57uIn2PN1YGPjajDbwtEbRlttMrUZ07LzM5cnrk784r2ofpXldWIE8vEiUU88YdjrMSF43LIB0PBCNiOFZUgUIK10W/YgiWatoNkQqzA/zRsSsnuK3FWaO1DN4EMmt+Lz5ybiFfgR1s4rT5B20dc+JjOMPHCOhqolmvuW+SJ+2IsJy4MCQkQRrxXVQOMLcDgrK7asPBbggbUWOWY5+IQzuXK3ZAfQYpYNPV9z41FrcM8rnYGXDzx5tKD7xzafPXlpxtJlePF32xatfORJTfeGHYJMppIEIS+c3BOKPRx78vfFBJtEVnQhNtf2fDLjSdxqozqCQxhBBWwdn0YRWKgEf7OcDZEpXhrVM/pET3ZN3QEgKFPDXeB7mTH05PY6fQ5rCWBFdyD9RseHqPmGGuNV4Z2G3aCHvjqOOuq4CsX0zTNSrTEJukkmxVHi5PEWeI8cZF4s3hTfJvYG//A8YHwV5fogAxrDVuSmiceTkTmhH8SWRRZlL4yv7CxJ7ot+67zU/t+p3AOi6kQxwthUQp5dTmoaJzqioK4y5lwJO2wMY8a6nBSyVhzWUaxuF3xJhwj63vrSxRl81fgx4YcKklMqmRzqZ9YSiDLZcPZxiyd3Y5eA80gDuPAiR7ZEi01uqFba9oG2+HSo0SvPJmkj2oZE+yuAZxDiK37iZUJTpFPDaYSdeEILXIe3iN4KIvT5XAhSx2dNWBYjFbgE4YXJO2Y4SXiaRZv5ph6A0Y8IXLEAROulAEy1pTpFsQxuKLJ7wiudZv5xuRQtcyTg8dcxfQUnHWIrwz7TiwKvBImVcdcB84/ff2cZW8+v+Gy7aPGdzWufef6ae2qzLuETOmPgzu05MMLFq5ZO+eCc4pIvPLyvetW/3PZio1/efDmS9bMiXo0QbFLg88ciLz17P1P3XbjEz9uw1H59tAg9S6OSi9Y8oyNIrnbgqEriywWCj1vc7pcc71A8nqBF1MMp+LwOgHFQTTXYec9nJ3mnI4+HIkQPbpZsWnyF8eR6v7JJh3qMoEH445iRhMJpuXuhpybINAJqRvXGYVITREFPIEjgE4trT5CsISiBp9kZbegWuj5STMs1iz79mUfr3J2AaPwAVxJHDAriQRogsuNCcKG6J/Al+BLJ+2jg95c/YzcHMQ43LTqd0vqreqv4b3svY5VqTW5++sfgw+netEOe5+zL/ea/U85cRFcH0FNUj0mOpsCMb0y9NGmxlhD39BHuAT5ZjPPptNxspdNR/uGvgCJoc83paIRwoqEXNpgY6VMxhIsiUy+ZHHFKvD/YiaWkblkifrEV+qSp8hIrsABw9ESLnGf1JVsWvP3ihHsoodJfUqgaL/pqMRPTddsrG/yh3gvzepC2AABCeNQgxVXEo0MTqMhHiOS34tFPZs3QBMuO46VGCSx/rC+AGVY7gbduMLYCnJDB3twjYD/kYM9uHQgo9GIKwdGxStGxTNIZlA19yRnl1fFp3vJnpfsecneCQXDzKP5G2Ng2wgU4i2rpc1M27hAwL4tHjenxEsu3bd27b5L552bHf3O6t/sHp1xPfSzqx5a8/Or1yhPLFnyxMbFizeiFS0bzr/rgw/umr2htdBxxoW3vvHGrRdOHf1f8++7f96Fq1YNWhesW3f5FY8+inFRxLioYL9IgBY41ai3snTWmgMNv4v3xS1JApKxOizcKhYut97c6oxi0Sy31KXqvISJeWY1fSb8M/bf2cMNzA4AmwhKkqsqxOgytv/noBnrqR5fZZF6m3Y1vd1En8e64iDpdqYcaVsW14R45kriDRftiWdKdobgmWHPY0CzR0qyK9mHMcuFHjHs8ZLHV/B9Yi3VbUePgtZj0MUdrmKidQS7xmeg5g39XbUqgzfr1WHgSqUaojHa63I73cjCYzojchJHW5hE1oZ9JO3APpJKRr1xglQibKBJCcpm8KYbixgXwfu9oN6SP4pdx4EXKOcIYHXDoxiG52aQDltVMe1qkuXjch4otKaSx8zbNoraMbbnvBkPn79j7RXPtY7vSK4694abz+nwqbxTSbW8A5ulwgOXXPrb317UeWVLBL145VU//f28e6u/XL7xs00/n7o63xXlVF5xiLDlQPb9V1dtvv2WHsPI4fifAQA9k74Tl2Up0AwvMrY/lX0896L9Bcd7dmZl9tbcA+H7EmtyTyYs18UXJ67M/ax+pX2ltCK+MsFO5+Zwi+0LuYX8QmGhaJ0Ynhw5NT4pt8zNNHs6w6MjoxNd2c7cSZ4fcawtr4UDEX/Cn/XnY55sjl3EPRd/KU+dHD418fPwsvCtjXeF14d7w2wdi+lgDoCgjFgmB2GQbQy7qVja3RxOBTNJOZVk9aDe1Nwss0hmYwmPM+TMO7ucU5yznQucVmcF3mhk6hOA53jk4e/gd/Jv8vv4Q7yF97Wm0pgQAg6gQxi+tZaJi9TKSHbrHu6ylU0iSNAXu4pJb7gaIx8uTE8kfqbr6PE6QbI7xGQukZXq62HCHquHdUKmHsQdyXoIjqEI6C7D7u7uMn4l+GEebpIZqxnsR+miGGluG2XmrQgmO6NqtD0CQbfZluIeeGH9jddOXX9B1WxZvQAzs6eUJvz66sEe+NgZ14yZ+eCKwb9Moz4njarea++dnb//vGkrLiR8Eo2KBea1TbnpO/mUeR3GNWOwEs7Gts9j2xegYPhmhxZYFlso3uHOCULQEQ2ECrFYMEDZLJWhnT0evYuMRp1H67KchVDQJvmUnCgGfa0NnqZQE2rKFQrBhlQ94RUom0smg/U4sc83ij4Ek45YPOkrYLapA+DwIQcbTXoC8G+BoQAKjKWSwAan2tba3rTtsx2yMbZCMtkA6rl6VF+BYww5kYgDqNvOFPPC34RDAiVooyYuMDtm5eLkgSph7XiGjVXuHsCmHLZetUbbyRtbC3PUr8u7i0cnwxY0l7ncyIGj+6TRAPmRqpY/yuNHrMaPpNtj5wzvwOloGdH9dxcQ63SbNqOuJDvVR6DJObEtVFQYDH1jdhQ3E9PUzDW4l+y8NjhptnnkSyJnYyup2Eo7sZXaUbvR9Wlwv45OBhPbd4I3wdvw/cBbwSPgCDwStCdAKpjSk+0/CswIPKpv1XeD3XB38HN4MOg6W4fQyQvjpuNad18vmTiFClpniGs80OMJeZAnI3o8ghh0hhJknwPRqVEUzSSj0UQyGMoXyKajuWUUrq5HBfMOxlyzLTTLMnTQ4ffWvkyFHjWkIjUjqapXCvob0mTfDXJTcyiXSeVy6VSwoTK0wggEIQgHgkEdIgkSqbcDgONawlsY44OGQ08kQyFdDwSTkKwnBgL+9jZEeZN+1JBPjUrm8w6HkxaTTjaZam8P6nqwbZSOqeMbMJSanVqQeiq1I8WkjFSmNWUIBU9qZerN1L7UIbxXQZ8Y3mAIzoZoJXwDIgjpQIBGiA5W0CJDFsMULdH6FPENca/4N5EWtY4/DDvbZFIM+jRuQOU78rV3uRsvyxjQVW6/zywSyS5XBF2m+5neV+wiLmouBmpNaW5gOdOQW/4fu5azDWqOwYwupx7X5yqf0PUqd3+vCfbvFj+8jPR04BXdZdANY/CHRemwM7dA+G/r1hh68PzB7dx9pkP+icgfFYh8HY6BHa+T8rW1Vsq+qvt9ofsEUrN+J49UsDW3rtah3WZEHLePvXrr0F6s6I1gAvjUyJZaTvNPaSm3XC0vk5f7bvHf1nHPOPup4ZPHol+Ffht6bOyj495R9itfK1Z/ZejIJlEdRYrc2TkjU+r0qR5GArDN3dwYoxpaPS6AIUxLFoutfGK8I2yzjZvuWEE3rEi1JiLjKRql2IjNnWTPb0vM1hfoSPedLCWMpmQsaYxdkFmcWZlZk3kqw2S0kx7og6Hj6p/+AWw3kiImV6sEYmpNb24gx1V5s29Tq4Nqla9JLzCIEMZYJrg/0h8brldqeV1HpMk7XLOMMPhhSjBcuqSSRwthahXRItahApmHf7FiXcNp51/0+NgZM/f/8cMbiWZrR7Y9+OCWk09qvPutc899e+PT9JgAMde7uk/1T1u28oLmM1tCfCCYuvW8O169pZEcOhjCh879zYPzx83Vvb7YKafc9IvnAQL12DozcHUTAGkYf8YlVtCThoPLSxwnSlFXQCZrUct7NU32RgO6lYKOcNJZdlTgT3qTEVs4AvHMyFIBACirzRGMeCx7Lcjiy8amAWfYKxkeW5dHWiDtlShJy5z3y2OpGOZILu43NW3quahx/SpWtNav9tdIW8f/1iCe9LTzx5Oejp9xztnGtHk22OhojP8ofVb6p+nHouvjW+BWx3P6s6ldzKvsbnoP2898zvIy3QSbmZJjPJziOFU/C05nytay46fwIma+42foOvt1+qLQLXpfaHu0NyHDytChTQ4ujWnsM7pca4HitD4T8thEuOgExJSx74UYPI6nw+zd71WgZfAfvXtWvXBcjnjwgzvv/IB86APVt18c/PoPuwYPvbjebFaPMTumL6/56KM1+IOtcwO2zuPYOjrIgk+ePTV7cRaxiJjEDRjI5M0GcpTVVbLF+fOK368qUd0uR9O2sh0bpicdccrEQOFoRNKB0yFZAQBQCdnCSyD0QAh9dYnIEg5yFXhbTy67pGYe7kj3wDBJInhGjEPgrB+/DxPL/Htgamqc9LQ8bJYeNyuw7e0zj7PUVpDFBWNYSpGnU8mhAz0xNq7V6qyZJBGP4FNhhDUTjjyi3OOLIBotJHD0wp2fXPHWokVvXblntble+P5dq99/f/Vd79MHvr2MxMqGlxftu/qavde+DD+o6Xbtnj1ra7pdgnWbp5bgejgM3jQuscv3eFEzGofORD9BL6IXxT9pHwgfaHv8/6l+FvqX7NIC2UAratcn+k8Lnes/J7TAPz90g/82/z2Be/QtjOdncl9gF7VLeCXwim5hX+B94TCAkA9GFCsd4R3Oab7OtQAuxHhYgZ8ZSjTcCTvXSnCBtEN6AwcHLWmR7BPH8dTJGIWwAQb6R6pbk6Se4PabZAkztUOb/VJIR7i2HlEjLkC6YUSuFRPDxSTWJ64zAPZcq4lJVrr+u0flzx477/WxoptTucavl74/uBd6Xn4d2mdo76xatdsHH3j4pTEtHo3nueYZ0P/KFuzL/710xZNP3A6w9n6FtVfE2nMABZ5itAsyLUuKTL0CX3G8gz5kPrK+47Bcar2ER3PQHPoS9hL7PNd8fo54kcJ6I5QnYqMcNqszAkzGqXWZo1sxR8PlLTwNIAcawfm4bKmg5YYqRCwG4aMGPmeBZYflDcs+yyELY6nAT3vU7MYRr8WYkhuolrsJEx95WmmqzDGssm1AHjoMpKHDmznJLSl9Q58CXP72uHReH6n3iR+STEoeKTpkifN3SUTwOB8ZIibHDgkL1o6FlQieNDWCgqPLKjkEfBALWeKVMRIRouSRyBm7DAFP7HYnh6/EAlGeUBGajwlPbAYQVBmx0/HeXhwcwDDxJRR2/QGK0z9Zu/YT8oFP7Rw8BPkdOyE/eOj3D36894H79+2tPeeiz6GuBjnoNaTr3bDONsU+T1gk3CKstjwgWgNRE+RDL8dCoWgsGvB7+9CTOAEahs3kc1F/LkHOmJI+PZ5OJ+LRnMMtOR12G8tYXVAEkpuzxxOdIGexd3ER2urt9Ec7MW+ze6yHrMjqqwdSOO6JTY0tid0RWxs7FLPEtLrqL0eIPKm/9pdBV3EyMY/5mKpaNBuMHcOJtaPj/4sHHd71jAWNn4ZBBWLv8cdbMWTv24TrP6zXmabZ+WGz94qSWxYCpnW7YTf0ntBTNOPhew8ajyI6QusePmnSUk20u8VYq9Z23w54FUGa6mW6Twu9eh+R1IW7fz19jk/UrGLMd/bjg61mlhZ4BT1n9p4heGNoLzWIo2UC/Mq4WeoKjEXCaWAmuGTCE+En2h5q/7P4yriPxXfld8d8OO6vYn/rwXHfiYdbvxknOESLzIyxjQuJXtk7xj9uRfSu1m0exwzxnPZL2ud1Xtt+Q+ct7bd0rpc2SfZfdvaG0BlsLhNLNhmlYivmS26r19kBWjFhohtGedxOyo45k9ZZKuFyZjzOD4XNVLgBNlTgaiOQHBWJgE7r9I7IFJ0QJgoTpqZpsc6MN2KQqJRx/BkzF2QgZkzjrZQlaY84zhvOFyZLGv6RBsyRX2cc5U/ExmXygw1++JnXMfY03JsRap2Z9rZxQjiQEBPKGG8IdPo7QrAtjIUwDi/lLjUEFHVMaXSwGIJ+X2exPTQqBKSxfIgU3oRt18Rwcw3X4Mesv7lTarUHnhs6AJShL8AEnIDGSG04bHuicjFw9CcEM802X9ns87XjmLa55K5OCYt2EuEq58UrLCaQkJ4g4SCeIDk8XQHyPVgz5KQtBMgkIo4LaYwmJzLClNmlJk3r4zihZDmOEx5raKeS8eHeEXU9qSZVEfuUpf3M5bef3nly47KnJlww+/WXXlrMel0mK9SU2D0L1q0948zBl24+bfeqJ6lcEHvqHbpP1oqp9o5coZgOeEQ1dv0pl26YE5XcPn0jdl9vQ6ix69oJp+fz4daLi/MXk98MtA8N0b+mLgRp6nTj6bScUpZRv5PXKxW0Vd6ssABxaLG8Un5Kfl7eKw/K7Fr0NHoDUSzNelVa9aZRhk57U0o73e49hT7FO4OeIZ3tPVs7O30RvJS+2DtXmavNTV9HX+O9W16tPIIepx/1rlV60Ta64n1a2aJtSb8iv6R8KO9W/kvuV3IO2S/julLOKcu15ekn5G3yi8yL0h75IDyofIO+lb9R+LRq43HRa0qmMnRwM5nQeNJLJjVW6+aO0lrJG0mRrbqFcQji4bgRpw6R2dr4m3FqYXxJHHHxqXEUj9+TjsdT6WgkDZwWckFmtm2xbaWN8thCtik26m82+JRth20v2YA22z2MzWZhok6GDvvI2XwwmNeCQZ8WDWvqXUhWwpWhiUazl6bCEkPTmB1L2C3SAIRVDSOvhiCiYFhV8FxBFIJU2CvjM2S0A+7DafYqjNH7sHG8cJ8Ro8E0CKlptD3VGfF1hsVOl6XTGQmHXS6nZYEK1T9qmJjfZiTBKs1oLGhGOteqGYkUFkEdC82HhYdv1TqN89MwvQ1uwDldgSsMRZ6OjKaOVkTOQ+Q8ZHB8K6rADYaLCZ/vhd4/SvQqqROreeemxgIZeto7Ws1lrrbEf8Yc8TeYI77eHPGXkdEQZKWVMbyFxcxKBgFmCoOY7fBTkIEJGMH/40/NVF4+GkMD/bgwKOOqmyyq6n6Nq5Z96kDt4OH95CBQu4ojJbeZVQ4XuX4yqZoVOIsrbzyqxyZkxAMuzXO4JGePJpWv8jjFHL8sl8vd3T/c++EmqcLNOvwY2+hNsxpLc8fABV4RsVJUihopG4bZrii2iOL39qibL95aufjJDCkZDhBx6V09P62snEfK7/0kAaUhClT7IeUyW034U70ISdUv0L0jaxLHdw3eQN+N47gZu8xYFaiCGs25IkoBFvgpLkP5Vvxn1GETJ4kToxfDi/lrxGuiN4s3R7fy28W+6IvR96LuqGrzjJseMyUwA8s9bjokzz085haAQrPAN4t2jji87nLleZeL46N2XvBH9SU61O+J6no06o/Gck34lM0NjWbCUQxHc0NDU3M01yzaahUNw9xTq2dsEPgkM36URgUqeVwLS2LUJzZn42T3slQqH0ul4rFoNhYVm5vDsagUi0V5QcCMWwKCCGAzPiDwELA6I9iAPdrp90udPh/XaUeddpsl3plt6szlsm6gT9XRQn2ffoiku9apDAQMx4SZhcw+5hBjYbSWbJ/pkrXndeVuTFy6jzKX4oD5W0T87hruGy9nG8wuz/Kah/1vjlXO/8B//p+HR5bc98+2slyRLcJhp+suR+DIT3BGXAjCE3zKEoMndn0iaP7gtZruc3nl/WZ9CmfAM80a9bOQj5Maql/caLaDzM4CtGJPE1xem+lqU9AzNTdzydZvX6g1JUQF/A95QNSvAAAAeNrtwj0OQ2AAgOHv89Oi9EeYrZygB7CIiJ25V+gB2rE9iruwuQOnQJpUkHTt8uZ5hBDXr/dGJzqpykhGSqo0aqU99UCvd/0+N0ozX7OyySFYsl8zp/jlGI7a033rHE8utnv78BIv8R8AAAAAAAAAAAAA8B8DPk+OFQAAAHja7VrNb+PGFact71eyXgSNG2wbJ51DkbUXrL2bBPnwokC5Em0pK0sqJa/jU0CRI4u7NEmQ1Aq+99BTDwXaQ0/tMUBRtIceWqAt+hcUaIDeArTHXor+Cf29N0OK0tpGukCLBHAckW9m3ryP3/sYkolhGDvLfzQMo4afsfxNujK9ZLzGI6KXjVvLP9R0zfje8k81vVLhuWLcXv6bpq8a68v/0vQ1Iyp5rhv3arc1fcNYv7Kh6dVbV680oJH/WVp99SNNLxkvrx1qetm4tvYjTdcMsfYTTa9UeK4YN9d+q+mrxq21P2v6mvF+yXPduP3q9zV9Azx/0fTqtdra55C8tFKDrpuv/53pK6Bfef3fTF+l+XWD6Ws0v36T6etMrzN9A4a+WXtJ0wpDRSsMFa0wVPRKhUdhqGiFoaIVhopWGCpaYajo1Vu3102mX6rY/zLZdrfB9M3K/C2i7w6YfoVsu+sz/Sror91NmV6r8H+dcVD0a5X5b/DeHzD9OutSMt+o8HyrQn+b+X/M9F2mf870d5j+FdHXK/Zfr+i6WZm/WfjyqSGMt417xn3jA1ADY2xI3PeN2Ijwy41TI+GZOkYpaLq6mA+YYwsrlhHiTxgO5o6xPzcyHkncJbif4eoz5yr+mhgNMSuNKWa6LD2C3kJPG9JPIXsCOQJyY8gMDA+0BzrBWlrqEaX194x3QL1Vjt43TLbBhYQEvAJ6XeghGZ7xVPN+hNEYs7Q6gY1Z6RPhELAf4bn2jBgLYTzEeIgVmnUZiXkflZxYeypYywSrHvtLoxFkT7E35ZkJuHxGTmC+iEcLNhE6Ae+LGNsHvF8yhzROoJOQ9vkqtEUFr+D5DDOEX1JGcOYHreewIsDODCjUtZ2BtqUz54/L1lEu+KybrH/Kfo5eKI8oX46hL2RJi/t2zrVmA7wBexWXWG4aj5krK318Dxo+NN5dkKJk9Iw+ZAz+z5XwEv8uq+GrUg1NzCurSNojXs2xJjlbFzOQLJlAbsJ6lQUj1pAzokfsteC6OWUvlVV5iXTBTXMxx5vwoHyTHE2f+RIdEZMrMmI9Cfuk9npaitRjl2UnbPUJuHJeo11DtqNAeBGtXO9QsUufmxmVPpjleBat59FJeOxjj4exqSNHFaL0mqWeRQ8CjtKUcfI4l8/CbKo9DTjLQ87novYWsac9IVMb4N+cy56zpSsbXhTbam6SpGPMpZyNOUfOK7PxLA8K7c/b9aCSA+SJ8iVnfUW3SjmfTzl/KJ8jrmH3XE9V7rlzWaVqMdZX5ZWiqSskujeQtUU0CznESR3oohxVfTTSkZlJLyok0Cin3K2o1wQa5y1+vij6NvkQsnfTEuX5rDY5Mi7Tvs6D53vMYiVscK8lP3eMbfxJ7pGk4yl3EslRdTFHCB2Do1jb1jI/Wehbm7p6Z90iKxErrPlvToYv2InF+oKMdiFDvFFm8xPMqTgVWSP5FAt1B59l90WnS5GV558wFLleWTlZ5eRW8VZZILWuY87lSMfdZJ9T3flV76HO4DL+Ks5FHqu8SvTTgdIQQ6rq9FGZKW7lhF3sZ/+DWJQIuew74RboXu/rWvUg/UTXiDt3XgV8CmWcm9rG82MLuj9/xiLamxWMfD5lwrk+87yPF8jj7hvwvoL77O5mLnS3AvvF3YSa6qdVvwu70rlnLeXD7CQqYmhyv49Zy6gcy0qGUN9SEcogbXbCKquHbIvUJ9WkjGW1l6gYbuuIZ1wlYWlDUdfzufTFUa2e8MrL6kkzn9MzJKaM48kLxrE4Dej5LNLIyIoFPl9J5wyXJ+DwKmdHfkE/Vp3fZw+KE29nrou7kBhzxzn7iVc9mRenzAyfcXlOnNVT5ndl3CtUrIba77PPXPeciKal9xlnacTSVRWpk7d6or9oBhTnW9OwebVr7GJ0iNPS4ZkW5gS6qIOVxxg1MNvAzB1w9PX6HY7UIZ9DTfAd8BmnZDi4djA+4h63y+dwh0ePwN+BLNprGx+zDhvS+szpsOx9zLZxtzUf7ahj5gBjove4Cyp9HexSz+8tfSYqSweYF6WH81a1WGNh2T5GDuQ39aoF2S2WR/aT/l2mO6Wdu9pSizEiySSzDovaPKLZA9x74Ouzfot9VtZ22IddrCtfbLaANG9pXxUf4fNYr1CMyL42/mZeWYxBk62Z4VfHvQfLSf4eVgd8QnSxs8Ge9hk9W2NG3rZ5NPNKRarO3hCqhEED9D5+eyV2Dl+VLU5F2jx2h7w+41L+WfpaZ+S6PFLRqPNowLGiVVPH0mE/FrUecibazGWxx/0yQ3Y5e5X1RXYqHd2KJUofxbZqS5HV4oIaUVKK9QMd6edxIdQtxoTs6peaz5OM2vxUvH3v/gdiMJZiP47i/DSRoh6nSZy6eRBHW8IKQ+EEx+M8E47MZPpM+ltidbUph6mcim4iowHtabun8SQXYXwceMKLk9OU9ggSf+8d8Rbd3jeF44bJWDTdyIu9p5j9KB5HojnxM9I0GAeZCKtyRnEqHgbDMPDcUGiN4ImhVGTxJPUkbqN86qZSTCJfpiInP1oD0Q48GWXygcikFPJkKH1f+iJUs8KXmZcGCTnIOnyZu0GYbdUhM4CUjtLjijx1fXnipk9FPDofI0ceT0I3LdZ2qmI29gMvjcnKzccyzUjje1sfvqtZwNHr7w+aMVzwxSOZ56FMyx0imyRJGMDwURzlW+IonogT91RM4EJOYNG0yGPhpdLNpSn8IEsAoCncyBdJGmDVA4vE3c1EItOTIM8hbnjKQBVw5FgAqmlBjEiDSXeGszQnSWN/4uWmoDTAXpP2FAqCSEzHgTeuWDaF0iDywolPOVNYH0fhqdgINlVYKuyQcJG1KopBdCxSmeVp4BH2MwW0vZT1gBHYCKAllycUqDSAVj+eRmHs+vPouQoqBAzuxFCF6yRPkIW+JDeJZyzDZB5RVEZ0qtkpIBAIfMbBMIDNW6urlC2jOAzjKZmsoTbF0M1gaxyVmVoEYWOc58nO9raMtqbB0yCRfuBuxenxNo22wfmJzulNhJfTIiPDSMzZRXhW8fxVc7SJ4zOC+UkMnwga+UyGKCyGe75MCcq5Ql1d7VFwMs5m+A0IJHYdpy6Q8U0xSlF0yB5v7KbH8JkwBlaIKLaLeIhiiwgUlxtFkWdf3AsyyM2y2Atcyg8/9iYniIir6jkIgcwGSZzzVvR1p/hsky3yJQQGKg5n8olpkI9pupJupk43sr5YDgPkqdJNslLVK6GBi4g8NMVJ7AcjuksGJJnAoWzMBQvRwwkVb0aTOkvg4TYczySaLyRQrDVKZ5qqCh4qVdFopNmI6Tg+ucBHKoNJGsEYyQL8GB2VbXkivbxIsFkeI/n9gAtvR6W4O4yfyUrDRwukkmF7qMiSWabopWzswquhnKtct+JoSuqzHMkUIEQoXlXoFwFA9da0Rb+7Ozi0HFu0+qLndB+3GnZD3LH6GN8xxWFr0OweDAQ4HKszOBLdXWF1jsSjVqdhCvvjnmP3+6LriNZ+r92yMdfq1NsHjVZnTzzEvk4X50oLlQihg64ghVpUy+6TsH3bqTcxtB622q3BkSl2W4MOydyFUEv0LGfQqh+0LUf0Dpxet29DfQNiO63OrgMt9r7dGWxBK+aE/RgD0W9a7Tarsg5gvcP21bu9I6e11xyIZrfdsDH50IZl1sO2rVTBqXrbau2bomHtW3s27+pCisNs2rrDps1T0Gfh3/qg1e2QG/VuZ+BgaMJLZ1BuPWz1bVNYTqtPgOw6XYgnOLGjy0Kwr2MrKQS1mIsIWGh80LdntjRsqw1ZfdpcZd5axVNLzG9A9DYS8ZvG0DhdWsX7xBOM/8nvQsV6X7+9+Oo7d+1ntd/U/lD7E36/q/2+9svL79yX37kvv3N/Kb5zq/96ePmt+6v5rVtF7/J79+X37svv3Zffuxe7+eU37/lv3gU6l9+9L797X373/tJ990Ztzt4xXT4nivE/+J1Tzr2Dyrm3TH7PXHlz5f7Ko5W9le/i+iG4XXQ/elZXPWu89OulX9QM7qEW+FP+f8Ig4z8rsenTeNpjYGYAg3/KDCEMjECIBgAiegF7AAAAAAAAAwAIAAIAJAAB//8AA3jaY2BgYGSAAA0gZkrJyUuHsvWKIewwENuxKDFJRwFI5oHIXCDpnF9QAiQri3J0FNyLUrN1FDxSk4p0FHwSS/JIUw0ACEghJXjaDdNJSFVRHMfx/z3//zvn9c45lxTU6GkGRUoG5ZCuirTB4TmmkbVoqQUFqZGGltM2aYAmtaJhXxqkLmpX0LBoILXa1aLSqCSNJIt+XDj3w/de7nDuuRQQkSPiA9grGsA4SQFNYWOaVqcpUAPqCrEaVIPwkBqCh9UwfFVdg6+rH/Cc+g0vcoQC1myIOcpReBkvg2PsYM9JpDiZV6LEOY6SzulwBhfCRbwLR0s5gVLJnXAXn0Q/xd1wD8/DC7wE/xU8rgSiKBAWXF9i4kiJlxQ4VdLgFYK7SFzS4QxZA6+VdXCWbIQ3SS6cJwXwZimEi2QLvFW2wcVSDldIAq6UarhGauBa2Ys7NkoT3CyH4SPSiaNd0g33yA34ZiSLgkh2JIc4skEXU6BLdBmxLtcVcELXww26Ad6jG+F9+iB8SB8npdt1O9yhO9BP6B64V/eh9+sz8Fl9Cf2yGaPAjJtxYjNhHsGPzRP4qXkGPzcv4JfmFfzavIEnzRQ8bT7AH80n+LOZhb+an/C8mYcXzAL8y+ALmkXzB14yf+F/0acURJ9FvxBHZ2LnKIidj10gjl20ngIb2lRim2bxvjbbrodzbC6cZ/NJ2QJbAm+3O9B32lK4zGIebLmthKtsDVxra+E6WwfvtvVwg90H73erKHCZLpPYrXYJuNJVkXLV7ijc4lrQW10r3Oba4GPuDnzX3cU5I24EZdTdRxlzmCU34bH2vPfLSfkknwQn+xQ41WOF+LjPQ8n3+XCBfwA/9NPwW/8O57z3X1Bm/AzKrP8Gf/c/4LmwiYKwOWwmDg+GvXBf2Af3h7fg2yGeIRwN7+E/wlLFSP8BEPmIIgAAeNrtfQ94VUeZ9/w559yb5J57k5DGmNI0jTGNMUtTiikiUqQpppTSNI0xRRYpSylSykcRMSJLEVkWs4hpGimllEWWsjFLU+SLyPJhZClPjIjIpoiIfGzFLLJYkWWR5WMh+d75zdx7z70ESCAp0MfnPO87f87MO++8887fMzOHccZYIlsuGJNPzX5qMkub9vTk2WzGjKfmzGTVbCCzRn+qPJvlPzr2yWw25IlxJdls5GfKCY9lrKuLSYpts4Cxc+Yw19gF87GgsUvmZyFjt1gCSybM4OaUdtSexFKefXr2TDYNuBp4KfBK4Ibnnpr9LNsK3Aq8H/go8CngToX5qOeefe5ZPga4HHg88GTg6ZSgQ/z5iZdESjXQB26bgFOuJfJzra5sklMyS2GpbABLY7exdPYBlsE+yDLZ7VQWd7AsdieFuYvlsA+xXPZhlsfuZvnsI6yAfZQVsr9gg4iGoDIIwrSJy6uZ49ga1sRa2F52gQf4QF7IR/NKPpXP5Uv4Cr6Bb+Gt/AA/xs+KTFEgquQ4q8HaarXZifYge7m93Z/sz/YX+Uf6y/yT/LP8C/3r/c3+gwmZCaUJVQnTElYkbEjYktCacCDhWMLZRCcxPTEvsThxdGJl4tTEuYlLElckbkjcktiaeCDxWOLZJCcpPSkvqThpdFJl0tSkuUlLSL5KOn4C0tPEU+Tmxk3SCkyLdefMhdui3KeTpPLwhuWVG3O6MZcYc4MnNpVCXqfHTfIZdC7W/bFicCOoxFM1heK9xjzu4VO5z8e67w/GuXPi3EPj3ONi833/FI+b8nl/c+z7j2+LlcPHz8W6h9V63ET/gQVwS9LbNNIq7ddkzCPaHJkWS2PkqO5kOyrRmNnGnGFMzVEGK2Yj2GjSsUo2kU1lM9lctoAtYcvZCtK6DaR3W0jzWkn3DrAj7Bg7aWLvN+YFbT6YacyZxlxmzHeMeVabJRXGbNbmQ+nGNCX/0A5tjjb+ow290a3a/LTJxafnGHO3NkuNf2m1Mfdp8+ECY8415i7kOoeNYeVsPJvMprPZbB5bxGpYHVvF1rFGtpltYzvZbtbODrGj7AQ7zc5zwRN5Ks/kObyAD+bD+Cg+hhudfdhwMGaEMY9r85F6YxoJjJ1szGPafNRw/GitNscJY5YYc7s2Hys2psnZY6e0WWYk9niaMY3kyo3Eyk24J4yknjivzQoTr+KwNj9TZkyTj8rRxtylzc8ON+YWbVYNNmajNp/MNebaWG18silWo6fkwu1Qzcwk+RewwWyYeTPBmKu1+bSpu0/XGHOdMU9dWiemDjHmcmPuQJgE0mvqEVkRG8pGslJWxqrM+0PafMbo6zOG9rRCY27W5hcMb18wUphuatH0ld3VsWcNtWdNGT97WpszFiP0J9h8tpgtY/VsNVvPNrJmtp3tYnvYfnaYdbB32Rlq1y1q2dOobc+l1n0IH85L+FhewSfwKXwGn8Pn88V8Ga/nq/l6vpE38+18F9/D9/PDvIO/y8/wC8ISAZEmBopcUSiGiOGiRIw1PBipPjfSmKYGz2zT5v8yEpi1QJvPj9fm7KHa/KKR9BxmTKO/X9qjzbmmJn+5yJhGT6qnafMrRjZfMS3xvEXa/Kqh/9Uz2py/SZt/bfR3gSmRBe9q84WJxjQ1e6HJ30KTj6/N0uaiDGPu1ObXTXu32PgvNvXkbwx/S4y2LTH17W+N/1LD91KTz28Y+dQY/a/ZoM2/M5q1zGjIshZtfnO2MU09W27q2XJTL79l6n2toVdrWtQXTT2vyzGmSf8l41+fG1vP6nfH1rOX34lzn451r0z09EzUZ67Mju1DV66Mdb9y5tJat8qU2auGx1fLYuO8OvfSOKunGHOVMc9frj14LcuYpq94zbQDr5mSe830JWsKu6uLa0ysNSbWGhNrzdlYOfx9VizPf1/aHbW1prVca7TsO/nGrIkthe8c87ipv1+XeA1udgV3cpw7Pc6dEefOinNnx7lzYvlflx/rfv1QrPsfh8e6G7Jj3d89GeturIx1v7En1v1mepx7cax7095Y9/eK49ynY93/uyLW3bwl1r0lI7a0f7Al1r01Nc49Mzb+1t2x7m11NMo8TrZZ/3Pf+/uhfGaK/xL/RcPqs4JqnkyQCUzIATKTScuxHJZkZViZLGBlWXeykHWX9SGWYt1tFbI0O9/OZ5nOKKeU3e484jzGcpxy5wl2t/MZp4p9JCmYdBv7i6SKpEr2saSqpCfZ0MD3At9jwwI/CGxln3DT3Uz2Sfc+9z42ym1xD7IHg+XBJ9jE4DPBZ9ik4KLgIvZUcH3we0z1uAHqUwUfIg7cFLy+xR50dxPHD4PXKvD6JHgdT/yliz+KUzSRv0MWE2dfk2fYQKvMeoLV2oUOZ/XEpMunO8lOOp/jZDiZ/KvOQGcgX+BkOQ/wF5wnnSn8O85UZxp/I+kDSVl8U9Lnktr41sDbbkDkube7g8Ukt979oagOVgQ/K9YFnwxOFRuC84JfE83BxcHviO3BzcHN4hCjPs5NJkhnzKX22c2JAHPzuwGas7pDCIYRjCQYTTCWoJygimAiwRTjRzN3dxbBXIL5BIsIlhIsJ6gnWEWwlmADwUZjbibYSkB9p7uLzN0E1M+7B8g8THCU7MfJPElwhuA8w/Q56DAepJl9MJUggyCLIJeggKCIoJiAxq/BUQAWLCUYR1BBQOOc4CSCqWSfAeDG7N4++7LvvO4oVBv/BXH+iz3ha7qJBxC/DpwMnAmcd5nruAFAqptBkOXmugVukVvsDndHuaUE49wKwHh3kjvVneHOdqsJFriL3RpArbvCXU2wjsI0ECh7k3E3E2xzd7it7h63ndJQcNDAEYqroMM9QXDKPUvhLrh7gsKtCPopXgeF6QjzFQy6ucE04qsgmEnvswnygoWAwWQfSjCC7ApKyD7Gy2+wjKDS456gIDjZnRSc5s4IziT7HIJ5wYWAJQTLCOrcGgWKx+BKgjVUxzQ0AjaRXcEWsm+B33YFbmmwUUHYHdxJdgVtVwaKs9dAY7COYH9wL+AQvTuiaJjyILkG3yHYSbyVEpjyoTSOuauD74bLIXg6eC7YGTwXskKJoWS3InA+lK4gNDDYGMohepmhfPdIaFBoiJZfaJgXQiMj+d8WGo3y2xYaCxP6ESqnMikE5FJ6RQThctXleSJcfl45Agy9UFWwMDQxWl6XlJ8qc5R7aAqlNz2YF5qlIDQkNDc0P7QoPvyl8UNLCZZT/HqKvyq01p0U2kDlvZ/Kuo1gJbnnR92x+h3aGHWHNhNsDe4nfdmvw4davOFDuwh2h/YFFwIOhA4bOArYZ+A4vTuO99r/JNnPEJwnXRujzWRG4Lg1CqBzK7XsrggmXLg+JgeC6wGpyRkEWVG9VXaCiN6SXcEad4cCtzQ5Q0FYb5Nzg40K4vU0uQA6uTe5iNxKN0u1XiYXuxUK4t2kl4Wk04XQ03WXvk/OJTe1NcnDyT4c76HXEf0ebuzbSLe9EN/u1Gr9Tx5FdEoJxgWPJVeQezzZJyk+kqe6q5NnuOuSZ7sNydXx7VTyOHdFcgXBArIvJr+m5Jrk2uQaep/hNidT2OSp5F7trqN0mpPXRcJT2slNBM3Bc8nbCHaEEpNbyb2H7O0EB8l9hNwdZD9BcIrcZ1X9TL4Q7Ey+ELJSRCg5xa/rY0owNCQlLTQ/JZPqYH6wLjQouCyUn5JNZljPM1PyPOEK9fuUYLQ9c6tTBod2B5fpdjJlKLUBkXodPJcygtqFeB2arCFSRw2E/cOQkq0hXIdTSkKjU8agzS6gNrs4Qmcbyaw1pSxcd91tKYXkrkyZkDIZMI1gTMpkjy5meHWRyioDYNrA5NyUmcGVKXNU+wW5E6DuEKTMI54ULKS8LgmNDJtuasoyQC71ZUXBSmobgoCSYBrJsUC3Lyl14f6O+pJgMC+ljtrDAmoXilNWBoMpK8NutHcx4VX7FfQTmP7K25+krIlvT9wFoX0p6wkaQwdSNhFsicg+vh85ZOqXqX8p24N7AdSHKAi/N/ar1r9wPYnWCy2/cL1wa6lOoF6ktLkNKXtT9ofSAUQ75Z1gY2y/4Y4KLks5Rvp2LCyXlHdJ/06T/pFuppwj6Azlp1pRd3w/FG6nwroUn//L99tol3enJgbXA5KDjanpxNNJt0ZB6kDTvreZ9jw8fjCQmuPuSM1396QOcgtSh4TKw26SUYFbS+ULnY32b6nDiKaCkQZGp0xOHUtgzHg+I/nYhLFBY2o58aihEVAVPJY6kdojauNSp2BcZOpICo1rgsHU6e6K1FlULuH3ulyovUmd6zakzk9dRPwupX4zrI+17g7UvcFU94ZSOZTQ++XkLiH3GKWv4XET8jPao59lpJ+Vl4w/4sZ7wZ2p9W4pQdgdV46pq0LpgLWUtw0EG/X4QLcFofLgGu1W/Cr+gnWpmzVovU8uTt2qIJjnZqS2UN0TQWrPKG+6fmyK75fi23uitSt1d+q+1ANUNgdUXxEZPwXp3eFoe596lOR3PPUkpXOG5Hw+mDaAkQ7A7WalnneLyV08wAkWDggQpLoVAzIIstwaQG5o7IACd88AGnsOKCa5XlrfdD9lxmXhdjs8rhowfADNDsTnu+4Fvpvw/XYW4dldHyf8lB0inGM9SvhLcgzhajkI+NOEZ8jHCC+QDxBeJGsJz5OVhP9WVsF/JPBowl+Xo2AfA/wQ4Ydp1sfFSOspwlOsxwlPsMoJb7HGwv+vCD8H++eseoRR9vutz8HeQXhul6JQjpCfA57WNRGxVJhn5B/U267vKmznIGQnQr4BClsIv2j7CL/Q9RrhQdaflL/9SVD4V4Q5BNyGWH8C/pGSiSwgXMTKCFdZcxQn1lCVovWuwrbKb1VXppIPZPiMWnkiXA38iMJdX4f9g7DvJbxTNhI+2fUqYb/cr3CXolnkqBwVabvyZ+c71Yr1CoVlQPnwJmXnZ2AfA/tOazXhiSoW3wlqJTS/5yIVdPLkEPI/cLEesVYSng37TtiDnWolua1zhAppT1H+F0kOvFblkReCZiHyW2LtIvs7wIVI8R3rrAoJTmoVBV4rGhTPir4osk8hRzsVZRWLfMYrrOiLepPKLlCYpXKneOZnFCZ+1in+gWsQt8ZepuIqTth5xZUMgIczCpP/LlBYBgrLkK8twEo+s7UcrEkIPwkSU3iiVUf+25G7KoSpQio1kF4eJJlnMxXSlEW2iguZTNQyB2/bO/eDJuQPmezUEkbudoJaiU4dcWuR1mLr68ijkny2sstZdhrZD+FtDWSVB0luBydVkPPEzoDCSnqUX6VpNXibquWJ/NYi9UJIrwhS3aP1ATIZozBJGLE6j0Niaq30GPxXKH+2DDk6A2oZoJNnHYX0jkKq5UqqoFYIXItcFypdorcjQLMN9QVSBYUqlHuVXQ2ptiFMNfBh+B+G/zJIVUsYZdSpJQ8Joyx2ItZOlFQJQr6DPL6DtxnAhUqTWRv0uVaFZIeBz3duRN43Kqle3A5ZKbzeXoswa/EWNUJrl8oLW6RjoezmI0yzwmKeraSx1/4xlcV+p1CVBfA5+x9UG2h/X/mjFtQAb7IvEv6IwhS+FuFrUXb1KIuNkPZG1KBD8NE1S+thPiQcQEmhlKG9NarGkQ7Mgs8m1KYAcqo4b0RZFKowvBAaUqjeUr12oIcOSnYv8CbUtTrogIq7VusP5LBT+fOvdaYQHgk8AFL6JUp8pz0TWMn8FOIug1b7QXM7cJXCrA08TEQdP48cDdAlrsqUfIBVioQRHnHzrAXI12m0MK0o90zkNxP1dCUwtFGqPmW7OAn9mQPtmgL6U6Ab+dCH0dAQ1W7PVaVPtQyaYA1CKgJ4sdIKlILfHqBoAlcpTKlAGy+uUfLpvA/1Ai0Mwu9DfdwHewPSLYS+1XeWojRLIdUFiLUAlBNVq65qFrX5W9BKA6sekLgaCzqN4DwNvG0BJ2XwyUd/pL7eMXzxCLANTLCNYirhD94UK9lqXXgi1oU/j3XhSerLQuLzTOnMDoJWYnsPme0RYPxgN3CEoIPgBMEpgrMEFyh3gsBPECRIM36ZBNkEeQSFBIMJhhKMICghGENQRlBJMMGYkwmmERBfYg6Z8wgWkn0JmcsIVG1bSeYagvUEjQSbCFRpbCdzJ0EbwV6C/QSHCN4hOEagRgqnAUycI+hkVAgEVPIymSCd7AMB3Jjx9rCbdxsm57Lx42loyDf+g+L8h3jCD+smnqHLl3Dx51HkDR9FllMqao+j+qafidrP2D1q756sce5Vtcy6K/I+y7xX+xYs+Q2nKPCHwElPmAyE02HCcTlz3LvdfPejbqF7j1sUoTXZhFPf8vPkx2Sx/IaskX+Up+R/ytN2sX2/M8i5xyly7nWKnfudYc4nAv8ROKHSC/xn4LR7uzvQS9Xd5H7PbXa/H6wLvhRJF9+42GlRfwt840qSyVSHmXxBvkD8/UleYML5gjOXJTpfcxaxjKTBSYNZZmBs4FF2e2BTYBO7w3XdZJZFM+LbWI77K/cQy1NfqKxcggLGLCohqzgCzBreDYwiKCUYR1BBMJ5gEsFUghkEswmqjd8CgsUENQS1BCsIVhOsI2ggaCJoJthGsMOY1CZbewioPbao7bWo7VW1x6K216K2V432LGpnbWp7bWp7bWp7qW9iNumvTe2uTe2uTe2uTe2uTe2uTe2uTe2uTe2u6rfsSgCzqe21SZtsanfVGMKmemFTu2svBHBjdm9fctl3XncUlhn/ujj/lZ7wa7qJpyGflbMpbC5byGpYPVvDGthmtp21sn3sEOtgJ9k5LniAp/NsXsCH8BG8lJfzCXwqn8MX8KV8BV/LG3kzb+H7RFCUiZmimmrhJrlFbpc7ZZvcK/fLQ+QDU74jj8l35Wl5jjQdpuwk23l53GKk8cIS8ojllyfI75zcb1k0LhLypHpnBcjWIXdYfitItkNE/7TcSbZ9cqM8I3eTrVWuk3tkE9m2y5WU8haybZa75G65j2wNcjG9bSfbXjmPeFlCtl1yFr1djrhTKfZssu2UE+R6OY9sLbJcLpcTybZNlspaSeMOSnUExR4DykPkfBqTCTlONlFs9RW4RDbKaXIE2YbJdDmS+i4hi2huO5xaSCnriKs1RLtRbiL/DHGG3lHll0FxQg6WfgpRL+fKVXKRXKp4olahXdaJI2R7V7TJ5dTbCnFUtMgaQbkVB0WzXCLaSbKLPI+KGaJcXdtD8Vky8XLtTxn1dz5xqvtHZsps4jyLnxfFgkpbpPFTYiiNbv7c397g/tZ6mkqGW0M7/5ra+UfVTENmq/mPGIeR+hnMVN9UMwfWquzWdLST07FaMUSN72WpXolQo3kxTNlZG8IfRpiHVBslh3RVKgqYU21VdvIvg89g+OQqH5Vf1uoUw79NrR3oWJgTDrzYCrviaquyE4UKhKTxpviNUwWsyv03atYt00Eh25kGXKWoIdZK4P2Kc8sB5zPA+Rpwfh5zJKwQURhVmh3yS0glDamvhj0f9k2R+clbVhLhri61n7AdM7Fg152wqx2Fb3V9EmHULPRU11cwEtiq5m9iK/W0A9H7M2o1MhVH1BY66P196P0T0fsH0PuH0Pvfht4/nXr/cewO9P53OZXOZ9mHqPdPZR9OSqMxQAHGAIUYA9yDMcC91Pt/kA2mfv9HrNj9F3cnG+ruclvZMBoD/JRGBT9zf84ecP/VbaexwS9oVFCCUUEpjQcaaITQSKOCccTr7TeMV8XlMHA5HFw+AC4/BS4fApejweUjrNIze4oHM5u66kyqsJvZVHQmxTwzKRaZSS3BbIpdZjbFejCbYt3MpBhGYeGZVE4PIL8HYQZhVhTrN8yYIy8b7wn+Lj/Nz/FO6qwTRbJIFwNFjsgXg8QQMUyMFKPFWFEuqsREMUVMF7PEXDFfLBJLxXJRT7BcrBJrxQaxkWCz2CpaxC6xW+wTB8Rh6tuOi5PijDgvmXSo10yVGTJL5soC6ieLqQ8dRb1wKbnGmadCjpeTqOedIWfLarmA+vdJ9CympwZ9ge5HbuYexNt3xPQaV+wvettTXK6P6Mk8rMRRvXOqbxiwWuHq9CnOU/1TgcuxIj9YtfnWPsLj5VmFrReRrlornGS9AG6nIkdqrfDzNL5W/icVtr8Ju8rp03YTfPDW4SqWMw/4y8C1oNMI+9cUfWc+fKrh8xjsbeBZhzwM//nI7xQlK0etq77gvK7KzvmJkgnw90FtpPPPCK/KYq6tYn3OeQRYlfsA59eKf+c2lWu9Xo9Uqpz1ihrWTB/WPqxLYb4TWNGpEjNgV+unM6gFUj5z4TMbGLH4AZUu/6PiFm+fEUonXXEI9pPA2r4GuEZhXgE8Db2JOhcwk6ld9Rk0rzxLM8k0eZvzmJoVJg1Qsz83k+Z9O9y33B+7be5P3D3uPvdtdz/N+WiMwm67Shxv6AzSnOUE9QSrPLCWYAPBRoLNBFsNtBDsItjdY7iNcjKHzaM5yRK2jNWxlTQvWc8a2Sa2heYmO8lsI7yT7WX740aPetyox2Z6PKbHYHqUZUZNl4yOplxUWj2l81nCqy6q7y4NFwcqfGE+1lKVJj938ScIqe0vYfX/Hqz+v6KodS5X44eLDaDswGcWsKq5z2Bt9JmL4yIrDRlmpeE+tTLgPEz9Kg/sCNDMFCEGetYshnjeUdjgZoRIw8qIBsY+1g0VQe/SPOsnxd2mlI7UaASCNBm7v1tKA004bkIN7SaUBA0dTqf48UtCqX3XFvYiB616ahWZr9VHUvXt8e1jtu9t3y9You+g7yhzfcd9v2cZvjO+M2yg76zvHLvDd8F3kWUn1iV+m+UkPZhUwvICdwbuZPmB5wPPs48Evhj4IitAPVBr9XN4Tr+lIejJZZ+k3JSwvyTpfpSyRaXJswzkGiggKCIoNmaBJ0zYXeBxF3neZ5l3wwlGeWh544f9Sz3xFYwzUEEw3oTPMPZxpE2L8Gwm2Grs3mcr1dZFV3x2Ae+mlibsc4AdZkfJPB7xOUmg+pCXgfEds2sp7GOBtX0DasYQ4F8hzGr4T0IdnQT7QdiXqq9gOpapT+orjAT+Ft4WKrt8CT4fRcjt8P9h5wiP1iWJb4pXaGz1qniVudCOoFPtVLOQb6tvK0v2/9T/Hywl6dGkR1lR0mNJj7F7kx5PepxGoSfcE+w+94/uKTYEOqZq8BCcc1Er55yFxD+KN8SbNKb5vmhNfD7pzqTspLuScpI+lJSb9OGkPNSGPBYiKGSDqfaMIChhY6g1yqOnkk1gk9VKGfUeLNImVSvMN8P+D7AHuurCfTXfpOYW/L/wNo/R7IRypO0KrzJfTPKZRdRrKecW5fzblPOXxcssISk/qYAlIm+uOj1OY7IfqpGp2M2yxM/E79jdzjzqe0clPp/4PHuQcpPHStzfuyfZWLVdm0axwgPKzeNA+Usa6YZB+ZVhDBge/6nRX9gMjwLD78OjwbA7bHpGh+p9tyPE7saFNB6UK+RquU42yCbZHPaPpE/05Ta5Q7aqFSJ5UB6RHfKEPBV+L8/KC3KPJdTak5VmZVrZVp5VaA0OpxPmK960hlojFH9WiTYj/BkzTD9M73LmNcutp/IKyylePnFy6bE8wnyEw4fTC8s3TC8sr/hyjstXOL41RvlYZWH+rEprgjXZmhZJ9zJyCb8P1y8aiak68mHYtwI/gvryH/BPgc964Pvh/wv4nwf+Jvy3A5fB52HYDwN/DtiF/2dhPwH818C3w/8J2I8BvwE8Eqk8r3DXP8Hn34BnA+tbC3QLcAH4W8A58N8Bmh+HD3pY/nn4X4T/g/A5APwFYB/wywiDXHT9FvgO+COnNJ5Ub/8H+BXgt4F1vjQFtDD8L+D/U+D/a25XUNQ+onDnXyE8csf3A6ONkmPhjzyq2Tj5r4M9F/YfAI8BteOw67wXA4MfNccmeyWoHQX+EvxRamoWj9sy9EgrH63vMHXvQ0wbqFo/tTITEK9Qu7/P/wv/Yf//9R/x/5v/Hf9vqQ94zNBI84yOPqFySFRe7GG8nG7icVF/XbHrrhg73DuNZKMRekUv23eVXgP1Sw2siTWzbaRfrWwPa2cH2RHWwU6wU+wsu8AF9/MgT+OZPJsgjxfywXwoH8FL2AV6Oug5xU7R+6F8jII4alFaF0BHUYnQYK28jEq2iU+gt5P5ND6Tz+Hz+EK+hC8js05R4SMidVmPkn8H+xrY/x0YWsH/GbjGo8ON8GmGHfWC8qOw1uQ3gX/saRn02xdhh27zbOAi+Hd4aui7wGgl2G+i9YvleerRj4A/CNwO/FXgx4BRL9gk1CBdQ3VdRk4xM4pqdQZKargpY4XXejQnk42LeS+YX7yiRj4Y83CMeQTGPJL06DizMObJwZjnQxjn5MbQTDej+7I+pZpBo5MsPOV9SjeXKBRg7sNonC5Qd0ieqPFJl5VYtgnvfa/wbz0yKCMZVMaEu3ZevbSvzEF7P3LQfolOedP/mXmbR2YhaWb6FWV6veWmRquD6Jkc4aR/0ilgNivCM8XMn/srJV1vyvpFZ3TtKSeo6jfqin5/UM+kEsimp4JgfD/SVyn0B/2BzKHeWT2VBBP6IYX+0Jz2ftWc9n7VnPZ+1pz2ftac9n7XnPZu+v/rpfyzbvv/vqIa3//3FV0lgfGmZR8RoZkovhMZBd9Bo+ADLE8cFEdZkeigEfEnnC87X2YPYFw8EuPiT2FcPArj4jFqjcep9v/Mv9f/c/+/+tv9B/wH/b/2/8bf4f93/3Hw4JVUrZHUiOvI0XvFcbgU6kwp3Ao8q/HIYBqRpBuOrzTG6ylNPfqYFhl9jOjzMUFPOQmPT6ZHxic3jhdVl7Lj6pKua72rEZV9UCN6l25Yr6v6QK97n+N8ynPOJVIL9/G9y8PESF86oo/GGD1NP9wbTor0hu81B1eTZfsNlmX7DZdle69kWRvpxW+dvqkuMkK4FXgOl3M9xpC3Cteq95vmmXvf6N5vumd2fuN4KaTR+mB6ZhBMNauxN44bVX8r+6T+XktPWtUntbB3KYfr0vg+qUu9T3uSmQdm9mF7/XqPOdBzxcmYK06IaN97y0MW81HMXKqLuaQBE1nWDeFCaeBEz5rCjRkHTfKsCrzXHITXDcLacCN46J9SaL/hpdB+E5RCz3iIPc3mHQ2/ii9/I6i2zsYewA+IV4naHg+9t4niL4nmr/yHQPcoKP/O0Fbc9+ArYVJZUhkbi7HFo+wDjKsT1gTMmPHgGNMypiQQnvfeeHZc3MetudZ8a5G11FpOEl1lrbU2WButzdZWq8XaZe229lkHrMPWUeu4ddI6QyHPW0ttZjt2wE615tsZ5Mqyc+0Cu8jaZxdTyH32cHuUXUrvxtG7Cnu8PcmeSq4Z5JptV9sL7MV2jZ1h11K8FfZqex3FaLAO2012s73N3mG32nvsdvugfcTusE9Yq+xT9ln7giMcvxO05jtpTqaT7eQ5hc5gZ6gzwilxxjhlTqUzwZnsTHNmOnOceVa9szBM01niLHPqKN5Ka6mzxllvtzqNkXibnC3Odmenvcdpc/Y6+51DzjsU5pjzrnOaXOecTrvVZ9ntvkRfsi/dN9AZ6stxSmzmy/cN8g2hd8Po3Ujb8Y32jbXm+8qtpb4q30TfFN903yx7nG+ub75vkW+pvZjeLSeo963yrfVtINtGgs2+rXaBr4Vsuwh2+/b5DvgOh10qD7GuOLnEuHxHw3LxHfedjHXF5g+8nPGd9zPFi99RnPkDvnp/qrPwSu/eAw3pG52I1YIrlfuVSrpPytaf4c+yT/lzrX3+AnuUv8hfTK7h1lb/KH+pf5y/wj/eP8m+4J/qn+Gf7a/2L/Av9iU6hdZJfw1kvdxa7q/1r4jVAv9qvJvvX+dv8Df5m8m2jWCHtdvf6t9DtnYleWp7MvxHyNVhLfWf8K/wn/KftVb5L9hnE4RTmOBPIJklpBFkJmT7WhLynKEJhU5JwmBnU8LQhBHWvoQS39yEMQlldhHFm59QaS1NmKDi+Q9aqxImE5VpVkvCzIQ5CfMSFiYssY4mLEuoS1iZsCZhfUKjszdhkx0Iu+wschUY1xrfZuWK7CgYEN2DJ4/Ajv0w4ufRnT/iLs/ulE6ExJd63hXdhcK/69kXNBj+H0PIh2DHbhZ1poQw9h4I7K5h2BcksaNG1CPu68CH8BZ7dST2LYgfR3fO8F8CP4q32F0gSoHz4f938MceBvEkMPYEC71PFztzpE7XQvhvA/8kugtI/A3wEvg/C/z3wEhFfghvPwVcEt3Jw34Z3e8kvwd7BfB/Iu7K6J4l9t8Isw9vsa9J/ItnL9DvsSMCPpbmHHIQLyCu5gqpsE3wx54K+UPY5wM3Icwsz84u5FRgV4Zsje6ZFDrFpcB6n9Knge+O7iSRk6P7vsSdSFfvRyoHXhLd0yWwp0tgH5fQJfUW8H9Hd5JIpCWw30l8BRi7p/i9eAspiW/A523PXq+/xFu9Mwq7TcRtsEMz5UvwWQyfXwE78MeeE6F5aIvuKGN/gP9HgfXuuEV4i/0wXGsd6Ijd8HkNdhndaSN1vXgjul+LQf4SPgI7c/gCYGgCazNl2oJ9OG0oQbLbOM3PUbPkYqOB5C+Om3RVSOgY/6qpR+ptanQPD9XHtaiJa8M7c7jedfOEqbnkL88aTVNhkGv+79HdOKSx5G9lGY0le9cb0R16/IHobiKB/bf819Fddgz6Zs0B/09Hd6wx7BWUWnqj4IPaqs60kz9Kk6MGsafgPxX+eg/hZyAr8GmhZkmUddcfo/uFLF3LtGRQyxhqugW9lRnRXY4WtFRiZ6DEHkgxyrPTaaJpqZQEuJHw2sjuu1PRvUzUQqoww00LqcI8b04LpGG+XGpGqQ9c4z40SaPXo/7fmZH3SLNHhZGtt5SEomTozAV/pRFK17Iid+2pV5OZTs+YG5R+hkeKqlRWx70fd93S6Y5qWR/kOp6uPgEzPnIC5lN99p03moLatz+YKIa/M37qKt8Zrz+mkr7K1yhTd0b1urS5/xDO4qTT7FTNT2s8lPri9MO18WOR5mVQ26L+/bLspuBI7RBQkl56U3Cjyyv9piuvjJuovPRpttIIN7pFuHZ5T0b9qO3j3F0PV1rqU1BL6m4ivpS09A74MYarB6+xTw/ncyLlMgMn9eoiFPsun9fKl1rvn0p6lkmY43TrzcKZg/NhA/Go074rbiLeBLRDtVzc9PAl10TvvfjSKUnr9D+h1BmMihhu1RmLlSTDm49rQVyX46yPIO4Xxsm4v0eQ7025ZEXyyN+XObTwHTMTOqf+aLfofVmK0RyqXWOL3pflmINzWWpf9i6c0Vr8vixJdRplAk4dCZaPtr27lvL9UaL5ntzy93VebVZAj9pNp8aYezC6fz+XrDev6kzYsvd12RbSk0W8qXuI92L1Yfn7OL+qXRqCO1sFG2R2rZVccZ2lt+PbnrSTBawI3+FnEPWhZi3q8lxo+fcXN0rD1X9OV5I9unuupM/3q/WHHIsivItbinML+wMLmfo78SqiH94leGtIPcq59OxwvDXkPoSeQequdbaa3ENoXpx1C0le3QOj/ui+juzDKBcDe9Ry3FwlMMyTC3FL5sFmw+kZRNozl8KvpxRmXUWLbs6S8OZBkutWzIVN/egI6geK1Y2EbAP5jGCzzZn4WykfarUmF7c2iMiO6ZLrGof0dI9mf6Tc3ov54iAzGss3OyNL+mTc09Pc9y8P7T0sgUx8k1yOtZAKtvS61wb6W2bZEY7FLcBvePVFf7kRrDJutn4zSjjKr8Su4ZqbXsZqv3+W+Qolse9/2U3O881T79pvsXrXfsvVu/Zbrt6134L1rqdSVutrU8yaQwHxXtdnK0793coVeHgXf+b8PeFcr09ONSsO6kap+luEd4F9AWrHmcTtKhWReUn/n736cy177zmPrqZPNSt7t46u3tr1TO8mKbvO3SQ9P+sb3RMyvo/2hPQ87fDOjiU3ZGdHb2SUFeGU38R8endZLL0Buyx6I9Eonzdir0RvZBrd8VBzQ3Y89Eaq4S/5tTd030JvpJvv4ZnfAhzH7iGou4F7CHojZS/HN3InQG/k7P2eX39Dv+f3lGt1Br0QPakabwTNLdX7Y++p9h/DTdW9/u8An39NUMZL+ThewccTTOJT+Qw+m1fzBXwxmTUEtXwFuVfzdbyBN/Fmvo3v4K18D2/nB/kR3sFP8FP8LNnbKf4FPlsI4ecLRJDoVIg0kSmyRZ4oFIPFUL5HjOArREkYxBjepAD0FFB8Fc4L3fMmysBbd3wpnsL8GF665UPRUHQpHvj1UzqKr1JRSfEm6LTEZN4spomZYg4/KOaJhWIJxV0WwwvRivsvxf8Bftxz3zpOsap/h4XPrIqnoydU9dlFffZVDIieMhW44Vq8FD07ynEKUc6MnqvUp0DF8OhpT3NCEuc5xdc9Jza/DPuvoychzflMnLqU/xQ9yanPJeqzkerfbeHzkBLnHMQx/T+g6FlH4T3B+FvP2V2c/ZMV0fN7+rSeaI+e0NPn8SycaJXzI+fuwrdZhM9iPeS5312IVyJ3wGdHQqi73G1RJ14S9eLbSY/HhcuKhPu0+geyWC6+JWpJvuFQqlbm4Galqsvegq9DJuF/Q+q2fHVOS8MQpK9hrIFymKoddcL/P+Q4RcvXRk+bMn06EudDO3ebP5IUUFs8ms1XfxO4bOvw2BX/V+LihnpuQHrsnDXBFLA3m/fbED5IPWstW8FWG3OdMRuM2eR530zmNuMOmzs8pnofvRV/D+sg80TEDIczcunaC3wQGGcsu3A6tPO0Ry7Yzy/0ueJh0XPUXY7nXws4qSLGIdYIhS/iTPjFufBHDb14Ena/kXUGSaIUsxolzRdJf1SrnE52rSEvhjVKvNz93wRI3qquzgBwA+k4JdETmMFms2q2gMaLWia1JN1qyH422RvofRNAyXMSZqssmuvOdODyaB470c5chJQ6cQ7oInLdibp8sQEY9bQzADvOUl2EJDs3mv9dxf43qzTSk17pfwwc/xZPM6BjXekPDFz99eYaYr1l/tkjqIefe7W/PFz2ncr7lMsC78YvgD8Sqf8RaSiL/JFoMptJb8aQew75zwMsxBwQJdW5P1ouphSggRfPwWdHtKQ60Q534sR75xDggqgOmxIvj/lvWbE54/IwZPPNq8hDUDtyzJxVKsT/2ydF4l+uzVPn/3t/mlan0z2XL/aQy/jYY3r0Z48rx37pumLXX1fsb19X7Jd7HDsNf54r8sS+ejxKgcr70rQfQdrLr5FzHftb1xW7thf5LvDk+5EranQ0Xvi/DnpsoLQ39ZLxe+xtUNFRvNpZO4Ft6EWcnoVTNzWoezhUi65GRIuMfakxw/+VnGv+KTk3zh7+x+RyoqRaKPWfyGnUKs0hl/5bpHqm4ZmJvWn5nl4Y94N0vWtuNmaRfzfjtouuXcDbgFejddoe7W07Z3l6Ft3XFHnat2xP/zIerY+i/Wgfns/Tf/95I/LXxglYK53cr+lk4EYIac6l9mdKmZCZha8smWYs0B9pKd3WY4BcjHpfU/9TZZxaevV3nyCAq7rknfOQW7LD6u+ENJq/y7hXdE2PcU/p+n6Me5H6C6hxB5jvf9LYFPyDMPovTOV7X2cgztdP2jf9knCHL4l9aTjlUxkf88L8btLNwZ9kFlymHeldn0hzBpFMkoyCcvM4EMYs48f5SX6GnxdMOBqLgEgVGdpfZIlcsuu32qdAFIli8h8uMsQoUSrGiQoxXkwSU8UMMVtUiwVisaih0ewKsVqsEw2iSTSLbdrH0N8hWsUe0S4OiiOiQ5wQp4z/WXFBXJBC+mVQpslMmW2o6RS9WKersU4XWNPRcS/FPc/pVfKoc+fJlzdHV8mLNxVNU8tBY6Rr+NRceTlEeJknC/lJUUOwQg6WQ+UITbmbHME/XHOk/lvci9H7oMT/A8a/8JSWUJg6z5/19G1I+A+dwCxSPhCdnQv8601s9Py5b0z0Th6z0oD7bbi+s6sjenMXxx1WEjcjidcjf4jjUt939KbnDpxL/osnvutZn8BoV/wt7Bs9twDhHh7xRWCn+3/hyenASEV2eP6Ch7uhJHoVoWd4uE1L6nUO3C1mzfP85y48t9O3hIyNrBz09nyO/kvzRs+f3hrwd7YGmsfuiPvf2wkKcYE1c8Ga9H/f6M0ePO30HKGniafpJ45alNYJ0CEqHho7KOxB8mmmcA30qFgHeSY7wbPprabSEdGnPwHjriuJm8Uk5hoSt4nJ30dvO9L6IVGuEi2elQA8IFrG8vVoWerSstGbW7i3S56BHTNN64CReN/8Ve/mfoysu4J9muc//0nw5vuTYLh0B0Vuf1BzkXXidbFBfFe8KTaJn1Mf8bb4hTjk/h5lmU0xsvEH4zz8wzhsV2sHYRlilZd/PHrrIMfYmWPFi20x6aZjhaPcc8dX7zSLZjbq36sE6h+s0fX92NX9GqzsX21d/4JaQxdBzwp6HtbmR2D9frYoE5VigpjMG/Q6uVklP6sgsq6v6BGo+CpcDFyJt+74Ip4i/IR56Y6PZaJOrBRrxHrRSGW1RWwnySm+2sResV8cEu+IY+JdcVqco3ed0pKJIlMmy3TllgNljsyXg8LgufmyBTdctuFuyxbcYdmG2ytbcEtlG+6nbMGdlG24jbIFN1C24e7JFtw62YaSb8Edk224XbIFN0q2hW/y488iTCnClMD/l/BfCft/w/4D2O+J3g7INsF/FuJasC+FfSzofBr2GtjvRPg6hCmH/0jY34I9G/Z7gd+Gz1/C/hvY74LdAW4DnT/A/ibe4vZBag9acMdhG74ltOBewzbcaNiCuwn1fYRtaAlaUKfbcPtgC+4abENNbcF9h224WbAFo5g2tCstuE2wDfcItkDybdgL04JbA9twa2AL7iBsw02BLbgXsAV3Abahxrfg5r8W3PbXhtlbC27va0PL0YJb+triRxC4fex6RxCq/2g2/XhzZCzRDj/dUh/BeCAcSj874EP9vsfPSy1Kqx10FJUojXA/4u3DdLoXWAP6Fnpi53LmjtbC6I2m5lbSHM99oas893ZinGnunMStkvreSPJfG/kWVAg7bkQ0ki3C3+G1ZK/Usio55gKu2rqKZZ5RInolgZtaxU+jPMT22f5D19VnX71EO/DVo4FK4XpKtMNDw4wKuilRios+np5uS7TYc1PtE1cvUVPq0AM+/5LSrTCl6y1XT39Jku2D/tJ8f9TfIg94vpb+KHrzJlEZhL1wS3v2/f2yPIWIZtU1w9XzssIjZ4xgBO4IFr+I3igaN295pde7AOJbnSajUQ2R+YZ3fNlB7xuUPtEYEONMtB30YKZykJ4mrU/0JpZalFYH6CgqURrbKGQ7+Zw1mq5itdO8pYN6lyOGypGIXHADtMB9t/K1qHQkxtjirOd7s5bgZuBT0ZkxP+2p/S3wwfxV6FuT/+j58j0ePvjybf1NNzPFvpN402UlrutveJZnJI7Zopa4d6YYpRYvcV1qYRpa4mpG0AOJS9RvifZAahmN9nyBL4vWPL0TQeqVB9x8K6d5JH4s2tLKwqjc9Y3N1sNRWUvsQbD+rV8l3tCnEm/oU4ljZC/xjc/6K9ihxfK4525oLfFZ0b0W+jZkuT8qcTnVI/GVUYlb+k7k78Mf2MIqif2IkXg+4Uq0kJf/ntK7UlArMvt7BbdOael74jFLk+c9WowdNlL3nZiJSl/0fneJMpDPenbbXPTclH9PdG+NvjnbGhtd5ZL4pmId9dSP8PhIf6G7UqnFjo8ufQojO1B0Hd0JPLFP0yo0ZnY4LYG5uNCafbKf09LrXOWeO9ED5uabjT3+7tY77VdrIe/2CVx+LKm0eZvWVNQQtVK4w4zpw0+0ZqhxoR7pdzeW3IM60m5qU5hGZHXJUNNjyRMUjnp0rBVl87xIrXgs2ubrVWj5HPAngBM86466hcP96lLf0q/3tWFvjsCXQ313OtFpAc21oLAW1BR+y7xdi3TXIu4lo/der+reYquMnY2M/X8QEBkcAHja1VwPnE5V/j73nHvOPTPn3kuaJk0aY0yTpEmTJisrWT8rK0nWytpZpElWkqy11iJrrYpJGuNlNE2SpGnyrwnJWmmSJEmSGH8bLwlJkqx+3/u8N2amsrWxn/rM5z7PPc89/+4533vO+Z773mEWYyye7RLTmeg5sGcvltDn9l4D2ex+PQf1Z4tZHWa3ub5TCsu8sf2tKazdLR1ap7Bev+5EOJyxL79kmlnMYR6rxc6nuJewy6HGMU5XfHYuq80uYvVYA5YR6oKOGiyBXcCSWSq7lF0B3VAdbKpFTXYeS2J1WX3WkDVijcM0kq6fwxLZhSyFpbHL2JUUl+GaYIq5LJMCvH3ntimsZqebbkyhMoNrFrs45HR21W09+w2ymtx2210DrGbANsBOwGxgX+Dg3v3uvMOaDpwFLAEuAC4GLsu5s39Pqwy4GrgOuBFYfmf/OwdZu4B7gQeBR4DH77z37n6cAzXQByYAkyj7njwF2BDYBNgC2Lbf3bf1452AXYHZwN7AvsABd93e+04+GDgMOAo4Fpg78LZ+g3jeQMqOTwUWAWcCi4HzgAupTS3qwaBfOLWzpJb+/ucJ1J+JZBm1qb+TqP/qkDUkU/+mkE2kUi+nUR+lk9U0QGnnnhYTgPGnRfe0GHcaFGSV55AVf/ezwO4D1EAPaAMZ0AKa06IPrHlaPI81YX3ZUPYAm8pm0xNZzo5a2qptNbCaWm2trlYfa4g11opYs6yF3OfJPIN3F6NFnpghFogVYr3YJQ7btp1gp9lN7NZ2Z9lOdpN95VD5gJwqZ8vFcpXcJPfKYypeJZ28I9ReLqwWXkBhKwzTncqllcJ0XZVWCx+kcPDEu9R3dUghi1CHYuwkhNwSaTj1X61Q6R3yuKq5OcXI7VS4pFq4+vV5VcMmpWrYG1U1XCNaLXykUpjutqZbLdygamucM7jq9XNm4bom+08mG89gWawFa8M6xO7unGUxrjU65NkxPndejBPC9jqvWciLY5w4oWqpicuqhVcibJNlxcqNpVod4/P9kFuF3AOxL2ItWVvWkXVlPVgfNoANYSPZWDaBRVgRm8XmsIVsGVvJ1rKNbBuLsoNkf4wssCbZYEqYT4uQw3Jqdw/5cIwvyA25IsZJY0LeF+MLO4c8KuSjMa4T5l9nQsjRGF8UtuJFw0IOWy+5XchhK9ZtEHJhyGF5KeH9p0RiXC8j5LIYp4Y2WN8OeXrVJyGtWdVWT8uqFm5VLZxTLVy5Fyn/9JZVr6fnVgsXVg1fXVQ1nNW2aviaxdXC26o+S9dEEa590ia7sGyWw/qzwTSrj2G5LJ8VspmshJWypayMrWEbaNSpYPtjtb2mNMZNa4ZcFOOfZYYctuLPwl5s1iPkVTG+NivkLiEXx7h52NrNs0MOraR5SYx/7obcN+QwvxYNQx4XcljP60Jrv25wyPlVW/26I1VbqWVCtXBa1RGhZZdK1zmFB1eLf6xq+HpVLdyvWvhg1V5pxauGrz9RLVw9/2r1b4X2MZugDaIa+sx2XMdzfKcGYnzOjll18czWofknkzWl3m9FT34H1on6vxdZwMBg7uYf86M00SnhMC3OFefS2MzJStoTtqeYFh2cdWbdCLuxoG970Gzfi0aO/lTqUJRtkSVJGkeGs9E0b02gmISiFuP8M3E+48IRv8R5Es7PIzxX3AAlEUo7nF+A8wRcDdJ+jFSHEPMw4nzqzqWrStQOYgbnlIrO+dGgFIqfhPiJiH9BED8oi38S5MmPUK3SWU07ya5vX2Cn2nXtZLueXdtu4L7gLrQb2Q3tS+zL7EuDeZha5BA/zD/ln1HO1C6ilkgQ54lfirbiBtFO/IpycqnBRqoRPFhvCsFEvCCFzlPpqBWuCi6leJx/Lsh2cD0+sCN1gz+PYnJa8aadXOV8c1xL0Z0zy13mrsZKRNAauRHG+MTvkYpTGQ0rldQQfV4pjRqhRtJ6hlL6nb5n/Fswk3Mv6u0O7k3YBjYZfyAI8X38o1hLiT0qQTwStJRKVEmqDuPWMrZFJIsUkSYaiEYiQ2SKLDGK1jFjxFjxgMgVE2hFky+mikIxXcwUs0WxKBFzxDxRKhaLpWK5KBOrxBqxTmwQm0S52CEqxF6xT+wXB8Uh+2Z5ubxCXimvklfLa+TP5M/l9fL/5A3yRnmz/LW8Vf5O9pS3yzvlXfJueY+8V/5R/kn+Wf5F/lWOkPfJv8m/y3/I++WDcrx8SD4iJ8sC+Zh8Qj4ln5HPyfnyBfmi/Kf8l3xZviJfk2/It+Q78j25RW6XH8g98iP5sfxUfi7/rSwlVZzy1DnqPFVX1VP11cXqEnWpukxdrq5QV6qr1TXqWvVzdZ3qprJVL9XH1DZJpo7pbnqY3qaP6WcGmEFmiBlmRppRZrQZYx4wuWaiyTdTTaGZbmaa2abEzDOlZrFZapabFabMXe9udDe729wdboUbdfe6+91D7hH3qHvMPe6e8LinvHivjpfipXkNvEZeY2+SN8V71Hvce9J72nvWm+s97y3yXvRe8n/td/O7+z383n6O/xd/hP93/35/vP+w/4g/2S/wH6Oe3CIuEnVFfXGJuExcLq4UV4v7xN/E38U/xP1ivHhIPCImiSniUfG4eFI8LZ4Rz4rnxFzxvFgkXhL/Eq+I18Qb4i3xjnhPbBHbxQdij/hQfCQOiI/tjrKRzJCNZaZsIrNkU9lctpStZVvZXnaUnWVX2V32kL1lH9lP9pcD5EA5SA6WQ2h9O0wOlyPlKDlajpFjabU7TubKiTKfVr2FcrqcSWvfEjlPltIKeKlcJpfLFXKlXC3XyvVyo9wst8ldMir3yYPysDwqjyumbKWVq2qqBJWsUlSqSlPpqoFqqBqpDNVYNVFZqplqrlqoW9XvVE91hznfXGAuMr81vze3mTvMH8zd5l7zJ/MXM8LcZ/5m/m7uN+PNw2aSmWIeNY+bJ83T5lkz1zxvFpmXzL/My+YV9233Xfd9d6u73f3A3e3ucT9yP3Y/dT9zP3e/cP/tWZ704rwLvbpefe8S7zLvCi/Pi3jTvCJvhjfLK/bmeAu8hd5ib4nf2b/V/63/e/82/3Z/qD/cH+2P9cf5E/yJfr4/1S+kp68ZmypSRbpoKBqLJuKwGCcmioiYJorIi5hFfsRCsUQsI29ipVgt1pJPsVFsFtvIs4jSM7bPvoU8jFvEOHmtvE7+Qv5S/kreJG+Rv5G/lb+Xt8k75B/kw3KSnCIflY/LJ+XT8lk5Vz4vF8mX5LOUV7p8Vb4u35Rvy3fl+3Kr3Cl3yw/lAfmJ/Ex+Ib8UUeUoI1LVueoCdZX6GZ11Vz1Ub5Nssk0vk2P6mv5moBlshprhZqwZZyaYPBMx00yRmWFmmWIzxywwC80Ss8ysdDe4m9xyd5e7zz3oHg7QY57tac/1kr1UL91r6GV4md5kr8B7zHvCe8p7xnvOm++94P/Gz/Z7+X/17/P/4T/oP+RP8qf4j/qPk91PDa0+ZvP3k6WfsvP/ZN8x6z6dTZ8Zi00k+wysE5b5jTZ5emv8yhK3hzb4ne2PLC+wu1M2d8rimrMCUU9cLC4VV4irxCfiQfGwmCwKxGPiCfGUmC9eEC+Kf4qXxavidfGmeFu8K94XW8VOsZva7UO7k/iEjgdlM9lCtpJtyKftIDvJLuTZZsteMof82wkyT0bkNFkkZ8hZsljOkQvkQrlEFlNeF8sy8nrXyHVyA/m+5XKHrCAPeL88JI/IY/KE2K2Uihf1VC1VW2WqpnT2W/V7dZtcZy40vzM9ze3mTnOXucf80fzZ/NX8wzxoHjKPmMmmwDxmnjBPmWfMc2a+ecG8aP5pXnXfcd9zt7g73Q/dA+4nwC894Tme8S7y6nkXe5d6l3tXevneVK/Qm+7N9GZ7Jd48r9Tv4v/O7+kP80f6Y/wH/Fw/z4/40/xgrV3wU7M5Gg1/FFbHajLpve9tPrlSk8GaJFytBescx9uiEsVeb6e31dvu7Qr2eKjl9tLd5AR184rD1XbgWVhiPKVRrJYYwSTNcVtpRNx76lwlYvXn0wq7K62MB9KKeCith0eRf/UAeVgTyceaGuQUxCXbO0DW9wnZ32dkgV+Q3SwjO3iG1lLdK62sR1LacZQynnIZS3nkUQ5F5KcVs3nko1vkq1ss8ISDWgY+0xw6Ak94AR2BzxbECfYRltCxVHxK67NR4jPC0eJzwrHiC8JcdR9hsrqTcXm5+gPhFeouwis9j3G3wqtBGBVHkPYo0h5D2uNIOwpp+yJtP6Ttj7Q+0tYM0qq7EXMA8B7gQOC9wEHAPwIHB+i2B94YoPcecFOA2PPjtLaujZUmtTnWlrTWZ0kslfrBPtkjdqw/TCatPEmJMfonlkMicniWcogpNVltcxWl+oTWnVvcObHYMRZ7aUUc7HEuo1YtQ2sG62Iqk3/CP6GTI+RXWCJOxMFrSWLCpkeCGfIrkphLHkZdVoO8jPrsHPIuGrEE2UA2YEmqlWrLLlS/UjexVNVJ3cIuUb9WXdmlxjfnsctNZ9OFXW26mltZU3cueTnNAg+FXeslekns595V3lWslbfUe5n9wlvlbWQ3+Hf4d7Cu/ih/FLvVn+HPJS8tsNYZwNnAncBd4b2kUgs0IJ8wtr6/7LSxa7Bd7CBbS17ARjr2soNWPDvOGlo2Kyed7j3YtYcHKn4CrcLJyziIuxsBnA98Efg6cBtwB+Luhc1Y4iPg4bA92pA/nEl+WDM6Av+4H/nSjciXbknnXcM2bRS2yJkoMYEdthTbxJqwHXQcs5SVYtViTawkFqVIsbP9pAaeV7OfcF/c9y3ts/U7tlIXGjebsyzWmo7udD6KxtAsNoy1oxE1dtYRI2ushy7/1h76YfVwaKQooxFpGT0vq9k6upLyE+oTSzwGLK90x3uBx8O7S8XIkUqWlkHWGGvLjJNtebr0lWZSHqxqbL6bcV78jbrge+iKQP6tsaMSlHMF4fl8PM/lD/EJ/GE+kT/C8/gkPplP0a/rtfodvVlv0eV6q96md5obzU3mZuQ6L8wpC3N+0sm8LJ4fvCv6ttRV0iYhbUq1tMH1YHO84jvFWg8bSKT1gMWCHe7uiNeYNEN3NYXsooAXkIOSZ+cxXw1RQ1gNZ6GzkNWk+u1h51CdbmSN6a5uYleam+neMr293l52lXfAO0h9wZnDi/hLlMtyvool8zeoHS9RQ9VQ1ir+nvh72C9MXZPOWnsfevtp3ApqVYxavY2dpdr0F+ynTqQj+0dVr2xa91hYO+Wc0XoFO1QRSv9D6mdTjyexHizo5Wl09PnR1TBYr1h4tpPCusWskrN4/vjJPC+iPDewdL6R72CN+S7K/1r1J/Undh1KaYlSrkcprVBKu5P5B/Yc2PF0Onqd4bs/k/WMPW19KL9eWP+d6Xp+NXp91Sq18RTRypj1xor17JZnoYzGdJZGq7TkKj0dYORUfP5kpVomYT9/CJ33I48l5yzV85tLj9W5IZ0lU61rf63O31bbgXSeQ/XtcTZbtUo9g6enc/gkxUo8EzZJaDog/z54djhZ6Jm3zKKvldb4e7T6f04VOU2qYGyYHo6MZ3quO5M9EDytwTvG3nSWfRae1qKvlZdEz9z/2pL/d6X/J5sI2r8j3kqesqPC/2KWW1RpnZBM/Ra8q+xKR9rX7POH5l6b8j+buWdj3RWBDZ7p3vhhtftqhXO21mBnon45VL+gboHF9TtL1vzDainJ1uvQON8LY2EwJvb/UdbTRl/n/CRaM9gn/TG3psXUvzEOU1mVfdynAx+X0tvk4z7N8/BrRUGjYhLWbSLm3UKNpahpGpAfMMVcCmwY4GnTBL/SSaA0gQ8dpIpxwxhXrgnVPqvaTnOEFbIZbDabw0rZEracrWRr2Hq2iW1jFWwfO8SOshOWbcVbNa1Eq46VajWwMqwmVjOrpdXGam91srpa2VZvq681wBpsDbNGWWOtXCvPmmoVWTOtYj6e6k7eOyHVlzCoMw88eULy5gnJoyckr56QPHvCSYEPwPP5ZMLJ1CuBRzQlaIPAL+IF1L/czqP+5WoI9S93FurXGadeXk24Wr9B+IZeQ7hGv0n4pl5LuFa/RfiWXke4jnqK67fJN+d6vX6H8B29gXCDfpfwXb2RcKN+j/A9vYlwk36f8H29mXCz3kK4RZcTluuthFv1NsJtejvhdr2DcIfeSbhT7yLcpT8g/EBXEFbo3YS7dZQwSjbJ9R6yE459B46dC25uJpvkZJkHCAPL5HTE9hlqhatnxq48ubd0Ziz/lJ3OwdsO13SkVj0RIN/DLKsWG0N9O9waQz2bbxVSv5ZYpdZSq8xaY22wyq0Ka791xDrBFfd5Ik/m6TyDZ/EWvA3vwLvwbJ7D+/PBfDgfQzaQzwv5TF7CS/lSXsbX8A28nFfw/fwIPyGU8EWiSBbpIkNkiRaijegguohskSP6i8FiuBgjckW+KBQzRYkoFUtFmVgjNohyUSH2iyPihK1s3060k+10O8POslvYbewOdhc7286x+9uD7eH2GDvXzrcL7Zl2iV1qL7XL7DX2BrvcrrD320fsE1JJXybKZJkuM2SWbCHbyA6yi8yWObK/HCyHyzEyV+ZLvGOq3O4YK3yMFY0wVlyNnuiInrgZ40Yn9Mct6I/OGEPuxRgyCH0zDH3zV/TNcOqbg2wEE3ZjuofmxM3slnYb4tZ2O7sjcQe7s92NuCvdWW/iXnYfuz9xP3ugTV4d3ekwexTxSLrfccQP2BPsfOI8e6pdRFxoz7BnE8+iVlhAPM9eaC8lXmIvt1cSl9mr7XXEa6ltNhNvsrfZFcS77L022SK11WH7GPFRajGbCcmllj6xK2vJ2sSJso5MJU6hdmxE3FA2llnETWQz2ZK4hWwt2xG3pdbtTNxJdpXZxN1lL9mHOEf2k7ROlQOozYcRD5Uj5Rji0fIBOYE4V+bJqcQRWShnEE+Xs2QJcbGcJxcSl8olcjnxMlkmVxOvkmvlBuL1cpPcRlwud8m9xFG5Xx4mPiSPyhPExxVXmgmllKtqEQfvN+sQJ6kUlU6cphoq8rZVhmqimhE3VS1Ua+JWqq2iVa5qrzqprsRdVHfVi7iHylH9iPuqAWow8SCyhJHEw9Vo9QDxWJWr8ognqogqJJ6mpqtZxDNVsZpHPEeVqiXEi9UyVUa8Qq1Sa4nXqPVqE/FGVa52Ee9QUbWfeJ86pI4SH1HHHc6Ewxzl0IzhxDs1nUTiBCfJSSFOdtIcmhmcBk6G04Q402nqtCBu7rRy2hK3cdo7nYg7Ol2c7sTdnB5ODnFvp68zgLi/M8gZSjzEGe6MJh7ljHVyicc5E50Icb4zzZlOXOTMdIqJZztznFLiBc5iZxnxUmeFs4p4pbPGWU+8ztnolBNvdnY4UeIKZ59ziPigc8Q5TnxMM62Y0LaO1zWJfZ2gk4hr62SdRpyqG+gM4kY6UzclztLNdSvilrqNbk/cTnfUXYg76266B3G27q37EvfR/fUg4oF6iB5OPEyP0mOJx+hxeiLxBJ2vpxFP1UV6JvEMPVvPIS7RC/Ri4oV6qV5BvFyvpNlG0MyzjmYOQbPIZpoFBM0IFXof8V59UB8hPqyPxTHiE3F2XDwTcTrOj0sgrhVXOy6ZuE5cahzN4HHpcY3iMokbx2XF0fMf1yyuZRw9/3Gt49rF0fMf1yGucxw9/3Fd47Lj6PmP6xXXJ65/MM86JzDb7gFGgzmXlFwouVAegvIQlIegTIAyAcoEKA9DeRjKw1AmQpkIZSKUR6A8AuURKHlQ8qDkQZkEZRKUSVDyoeRDyYcyGcpkKJOhRKBEoESgTIEyBcoUKAVQCqAUQCmCUgSlCMrjUB6H8jiU6VCmQ5kO5QkoT0B5AsoMKDOgzIDyJJQnoTwJZSaUmVBmQnkKylNQnoIyC8osKLOgPA3laShPQ5kNZTaU2VCegfIMlGegFEMphlIM5Vkoz0J5FkoJlBIoJVCeg/IclOegzIEyB8ocKHOhzIUyF8o8KPOgzIMyH8p8KPOhLICyAMoCKM9DeR7K81BKoZRCKYXyApQXoLwAZSGUhVAWQlkEZRGURVAWQ1kMZTGUF6G8COVFKEugLIGyBMpLUF6C8hKU5VCWQ1kO5WUoL0N5GcoKKCugrIDyCpRXoLwCpQxKGZQyKK9CeRXKq1BWQlkJZSWU16C8BuU1KKugrIKyCsobUN6A8gaUNVDWQFkD5U0ob0J5E8paKGuhrIXyFpS3oLwFZR2UdVDWQXkbyttQ3oayHsp6KOuhvAPlHSjvQNkAZQOUDVDehfIulHehbISyEcpGKO9BeQ/Ke1A2QdkEZROU96G8D+V9KJuhbIayGcoWKFugbIFSDqUcSjmUrVC2QtkKZRuUbVC2QdkOZTuU7VB2QNkBZQeUnVB2QtkJZReUXVB2QfkAygdQPoBSAaUCSgWU3VB2QwkwamOEtDFCAqOB/+KcCJDvAUZpnRgoQ6EEGIV3c8LBkwKMBp6OcyJAvgcYDbweUlZDWQ0FFqVhUcCohkVpWBQwqmFRGhYFjGpYlIZFAaMaFqVhUcCohkVpWBQwqmFRGhYFjGpYlIZFAaMaFqVhUcCohkVpWBQwqmFRGhYFjGpYlIZFAaMaFqVhUcCohkVpWBQwqmFRGhYFjGpYlIZFAaMaFqVhUcCohkVpWBQwqmFRGhYFjGpYlIZFAaMaFqVhUcCohkVpWBQwqmFRGhYFjGpYlIZFAaMaFqVhUcCohkVpWBQwqmFRGhYFjAZeJClRKFEoe6DsgRJglPwMUgLke4BRUxeeXd1AAUZNCpQUKClQ6kGpB6UelFQoqVBSodSHUh9KfShpUNKgpEG5GMrFUC6Gkg4lHUo6lBuh3AjlRig3QbkJyk1QboZyM5QAo4GP7JwIkO8BRr0PoXwI5UMo+6Dsg7IPykdQPoLyEZT9UPZD2Q/lAJQDUA5AOQjlIJQAo/h9h8eyWDN8W9OGtcPXNV1Yt/ALm+DbifG0omGmg+nADPy6YJemCX6PYLGm+NWOxZrTEXxV15KOVuGvHtrQ0ZaOYL+8/Q/fPaHyOdUCOwuUYyZLRC17s75sQJVfK05geSzCprEi7AWVsHn4LowzRd7tTPJ0Z9EKxCG/vYS5fA6tGTw+n9YANciPX8zOCd969sO3RQMZjWb4Lojj2yALR/Cd11g6gt9BjKMrudhdDo78cBd8Kt4acexGWThm4veOAntTNPrRsRQzZASzYgTjcQHmwwj6vAAzYQS9XYA5MIJ+LsDsF8GMF8EsF8HMFsFsFsEMFsFYXoC5K4L5KoI5KoJ5KYK5KIL5J4IxvgAzTwSzTQQzTASzSoTmecEfJSYfhxcS70A9AusqqPp7Rr4oSEGWUSumYRXxKFYOhVgtPIoVQmGVHZon8WuZYCQJ2k191vbkWxaGb7USTr71zzxjb9M5L6Z2iZUwAb++rIN3OZXL0HxKsCOCnQ8LOx8cex5Cv06jk419jlTsc9THvlPaGa7XRGrT4I1Q7J3Nj6lmedQfNo0YwV/nH1ndMhmNwqxR+A46E1+WxUauYMwy1d4rVk7Zh5GvyjJovKt92rT/zT1+U3l9WUNqxcb01/ukfZ/dEvtRu0gqJfjLCd9bnu0yk/D8plaxkq9iBKE3wngdw6ew6w+2p2/KvdPJZ6nbWcm/c6UnovtZKSE1bJ+G1VqycosHoZ3fM/66MH7XsIU6hW/SM8+YHVSu1dktZd3JOeOr3ugc/prr7NzN2S7nq/vpTv0oqUeDvy7hu/Wzc0dnv6R1321cwBtSht+5dcevLfqeHK3O5K9Lvl7ef6rX7v9xvXaHvzYhH6XS1w5XIeZ44MPA0vBdaOWV1ezYuy/sEo3HztAkXLPxxjWNBf9nwrbzqH6LqG7WV6s2fJlNR/DbYfgKC8lvCM4sD19EB76Cu8z9l7vcfdld4b7ilrmvuivd19xV7uvu6m/4ljuN1SDvoCW+xg++Lji1Wh8WfhP0zd9mc/8W/jnwGPAL4HHgv4EngF8GSN0SoAXkwHigAboBqhHAkVW+hwq+E7G9WswWM8QufDty6tqL1Pqa2qmtdy6rIbaJg0yIEXS8TueHg69qxEdiPp3vCK9nfZ/rKvHU9W8oNZN19xJYwreUep/YWiX/WMys/y5mWBOK+a11egytdB5zRDnFeEwcR67Bf6RIOPnbcBWLG/vVQHz/k7+nr/S9UmjXQb7x2JnMx25kfrU3+oFHAI/w/wEcMXhxeNrtWQdUU+uyTqNX6SBNiih1J4EAKiBdegfphB5aIIQuJRFQRCkCHlDEUBXEhoAiTaoUFVFBqiJNRAVsCAr4dqwcr+fet9Z7d5273npkpczM/udvU74ZIBAI9MuL+g2RPAZ+c0G+/EkmAWRJEi2DdPK+5A8sUDoYhSxJAFlBMCgUyQaw0DK4Je+DesERMCgNBAihZZShhSKgZGUYFEHxALCA7CaOYJFwgiBkz5eXGcQdEgrBQwIgXhAi+FanvgDkLwoRogcdlWrWGJgz9F5v8aPXrB4Pr4/R5rq5C6PffdM+0Un5M4XM5AeQEW8AMnyEAodBYTBONASCsHxacmmipKPQm7oHhCVV7bcdQJnAdcYhmQAGWrgNgpYTZmOF5AS2UAl6TkY7bKgvLsiHiA9CsgOsVCYdJ52ll2cgPsgTKQwIUjmMnNwmOA8CPhTvTRTVxhOC8QQsEQeO2AFsp8rhnCKb5Z5eolY4nyBQq6i5tqYoCtwkIMzLgkICqgAKqYLCIJUdQBIFkshvJED8t6zvmxz+F3KADBXbfFDg+cPJUDYIyGeEkaFQSM2R5TzIcQeNsdN1RvMEDZ8AE4KMaydrg3nlKeY0BL57BXd1ytU6c8ZFpD3H1vmofDCThbyhefT7q2Qcbnj8cufkzJANkmjbcxRN43MYqcyuJLVVXYILa9xFrDpst0uH8TpsddJ8OQm7cEmd2TLtzeBHU9sLqi0G5At5ylJZ3moHL1g01kaHmvW/WNEIPHGJWd9C31htuvlEI3+17X72aClHHP9bj0MiNHsC1hfnV4YvoZLOjbQWOmlHXbbP7hYb6p8V9TWUnu08PWeHtX1GPn/XQ+xVkDteoYPsvogYY4PFyarZPPYJZMr22Bnz+kQF37Lv/WXltkW1fo2H7Gvdgf3FnDA46CLFZGgIeCKBACd4lkKSCGaAkZYeNHEaGjo4HBCiMlkRPAguw0r+47Hk8lCY95Cjx/BZ1gbsggdgTRVvQZgARiUGgD5SDpChXggTp8TPCzEgeAVggzxFzYK9vl5LqKgxLhBH9PJE8gBc1MdpOFlQaJSqkqqMIkZZUVkJEKFqFUfwATwJXLNrrjH1YpD90wTTmnfbiOKo2cVKwJb6gAjCDAAnphhQ9JN1fYnE4F0KCh6EAPnA71PLe+ADFYL9cVSuQjAB7xnmQQxVAFcG2jBowaDxulKNVw5QlgMw8uBDgMP3nUOhCFPAGDD8TgOwZPVvU0RERPxuCi/CP9VNBJipa+aEQj8jYADkF/+FU60xfCbaglgR2lF8TVHXVN7hquaYyRH/arvS+LCXzDvrn6plf6AZfZZlz7WYnqpXHpNw82DnkNs9CVWJw7vbspDCDxuO1ymtytHOxq/4HY6qmwrfKSn7duasdNvnjIm6tJefvdifKpfODGQN2gPMBtcrTtEwDHK/RDY8cLZdO62UNnvmvVqPg1TOWpKEPIedF8dDhNlHc9HBc48iUl8REea1ae2Z6abI9HmuOP2BTxM8y8GuDn0iCbypVrFvwyFNxcuRTrPziTH7SjoqXpyrp6MVmLvSvzjS+mb+g7Gy2kueJ/aeVVItqf3sIRtSrRXaZypqbvsaPAv2yjZEt/OzvnphNsbvGDIEkGmDwci3/2vUY8QyWxp/idjwX4Md6fC/JZqgAOBrNNn5U26Jx4MPgXeL88Z5YIleopphRF88AUeM+hH3wE9lAIMCFIGvcU/pK6lEJf/2uPyvIuBzVk/zKJ+a9ql1BohxQXblB1vfeZ2hvo79ZuWl4QcCdW88UD1eXSK8uupFnua9n76uk08/55V1V9YmsTmWfkpe5pymDN+1IqMgA2N/brrH/fdbU4RDsu/UxBtVX6Ifun140J83e1fW3e0aL2c3FHPtBoScDZarpOUHkurtNVYyqmUOEntkru7Wm1rSM2jh9bbuFmwUardxtyOs+NRJiio+di4rzXE5vyPhzkBVwQy8xuNBFVdXS9eR7Yz28XQvP7O+SuBQMuYoa7J0fF82MpHKtC9iMEl/gL2uc65iIdVPjsbJrbNa2jFfXNBVd0qASxiv3MuPTvBLMSn28/aIzBoA+nJEvkfAKfBEngDstAzfcjs3FAFaIWRT+PttHOL/MYALhmAWZoRYQcJAHKAN0QSYqCPZEFQ1yQDbD9+nAeDg158i3MCybW/6XJGTu2+/WnaG46O7J/na/6cRDrRb0GpBY/0WhTByKPT/VoT7C91EgHSaumhRBCkHIB0HSOk/DkceDpBIgNr3qWBQHuRfTmVuZKDgifcIVdA2t1Lw9PLGhgUQ5X2JgcDeH8NhgKIwSlQIYgzCLB8IFoRcrhDzL9ALB/GARIGUFQjBsF9gWCD4DgJ/yYsK/UPMBS9YgLhoZ7Yzpp0nKfK6+QOxNYbTleQ/VhQ/S8v+kcMxM93c15zVNaVYPkq6PiYMabqvhL80Ex+VEzEDe/j6xdAdU+Gt2KJWB3GBpaPn3C10feinNPYIZ60ASbxdqnvLHrFe3bZzprQQd1Qs6zYx91mhvvYbq8qbbAAufuO+pGggHvvgCd3AMAEii0sOV7MYLVPd162MDaQbt+LvPTuIbW2ePHiebcL/VM5g7A6LyymGFiUnA7quiRgKsOLKH421xPUbBFfUXqgn6HvwfiwbLCpLfnmOXeeUR20VLoX2ll5yNJ/GXIfQtoGYVZi4XIdmb7OQcRfP4pX8+DUxI4MjQdxTZfHhjv1WUZlJpwfuj6qFKr3dc9G6ylLf72YFZ879tC0jeT4uqKOflJP6x8KS8g91OtgltTaPs6QfPSX3onqhT+pBjQvuYwkPAnpWwie0z8Ss9jGN7R/RH55bmryLoDFL6hxiep32SouhnyV8Stw2Umw7pqnnytGgCqHppBF9tHt6SXcm2jVEeO+lXK9usTmtbZJHBOXchpVTNFOkedgeYfdk+7pZLg7q51ES9i5wkyLU8yes+ATMhVRyTgl7ozmlVHkjD2Humra5Vr1X07eqnZgZZcKqST86LntX2UF9rxayRISdvtU2v1nC2QJ22i/qPu+DkZbsNLoYyRCd87R+sw87n4ifPBHWgSTzhwFk/hAQ/AOg2f7N4fovof6mCoJCukwNO98MmQGOZN5cooAr+UkxIVmBzVJuQOHnQARSDCE6p7oFk/vmwt1SB/hR69EPZ/cxr2vT8sWqyCVxKnhO0P8B6GwazozEAIoUrgQOiMkXRyOALketeLwhxELBBAGqR4d+delffPqXDIQgQyFsFVVt8j3XrwzuNO8/k2ez0iNuQmo+tQoLBJISYjXHD3ejHJnV/L2g0TpSqlvjkDuUmlMolJX0HXlHc42mWYPuihgOhRHx7w9Zeu+Ix0eut5rnzPKv9LYod62Ywb3T0ts/B70m2l45qcZUPe51ytFIabUb6qyeELCoKt12IF2x/zH7/HzWttrUsFVkbu4GXWlaqud9oEBike+wRrIYwwn6GG0HZDvP1tunJtCx1aeiX0xEZnfXaxBRl5zCjFneMlxW3SWj+X5p7JDWvJRHMg3zC8fFV06ygsdzCsieZuROSiZlvzaTLk/1pHpZLuGwyEx7RmP2weudxFtH7tw06lCWBPQLyTzrAJln9cfxwuFQJJnnOcib+VNtyjMIsu7DoPB/rE3JUAtapu/XyQ6Wp2ToXvBs94ACFdCev6lOtGeEQ39Thy7K5lEoY6yCL4s8SSa2089ZrU7OnvUPunMrNDW6LykqEUbrnpZkW97Jx4kCwFoOA4DwSAkAVOSVkUgHAJEAg76jkO6VkO4ApJ5/i9dIAuJfawnBn3LNQC8CiMM21RLI7YDE18eErH2xAV6hotZWVqK6Vqa7dDBaOnK6aF1lOSRGRem7Ovhmdda4QC85KyI2MFjUyosQjvPwopC3WANkOmYQh777WX1DC9Zb5YaQDrVXqN0EaMGvgPTAv+UAvu0Mzin02xX/ufYG0SsKqQoooQAqBkWDV6byjfw/dT8AGfaPgBZGBbQwENCCCX3huVPpvrC2JUyDi66JGGWixc/qIseqc7BDm3dodF1tVYPNyojR+qlPpeYcu9+1CbAjkLf5zQRPpj2hn1yOZI3qeA+sVG8kcmYjH1azF2aIny+wFhmpKL3j08JhQmsttuqz165KTEARGtMaZ58U0bM0n61Hw5RjHNNWSdeQhsr0hyT7jamYlaK60Zb9xH5uWH9SdvUqzeXgMYsbHHT3rlEmD/DIXTl5MXFJYIuImSisQ5td6UlfUeJDe4lWaxT3kC/iBqXaZP4EP/Mu3t4jFcHYAtHRLTQ8sQPo6Bx6gYibZ/3nD92/d+8KIkXz06dJgvNBVfqytc+sMQ+5BmObyguHXpqcuVPumtJbD/DTb6jfxeq5LUkWV+afVlbz6LhT3zEgmfqsuDfXfceWMP5aKFmkzRTutt9axwyb2c0oJuhxTsdEn13R6+kD82DVa2WWT7juSsxQIoVtx95hryNQiYlT/KXs5vQc3Qfa7l49mfFwIEjl02o8q0BLoH5brgbgsuD8fl/9AvFBxWtZ7LC5ugOpLELFdTWoO5dECxvR+DzaIGTkQxnrlvkQbOTBV9c9edLqfHupf8Elj+b9ODK2r7DmUAHhKYzmmUhiMa4hPcNZy+sJ/RCq9VmRSstMOaEet6qMLVuD8rwvmk95cNXxOA8rF4JRTtXSIyzU8JOJgU1mzJmtSiHfAT0GjIKoTfDd94H6wf6wtD/UH0oY7Jo7NOzpVX/hTyj8zFluZ4iLu/PBdzP3vc5utVLif04AXL+i8P2ALWBNsaSYJ5v+M4iMDw79AsR/GLAkCvhpwiABuiz4SXXaHcidX+B4wCY47ga4AE6b4Lj5v5zrOyL/7832awviN/0e+t9hZOs6m7TCvD5aEbf3bz4fN4Gow+c4B0YTn8gcO2N/aMq6t+LlgGJN9RjzzaYX+djZGptzF3RMrbFV6A4j7nd4WdOa0XApdJTFjbkjRjfssRNH/eLir9z27lPNyTarhNTSzI/Z3eZP91yMPreWqFolwFk4tY0W22s/p/rkhSZhkePuIQ7B7MkoH4Xp8rOwEYYLFy1zle2J5lp9+mxjSdKT+qeVdTDSHOcBxb2RGq1MmFqWeGj6qEXkWr5pzJMrUrDQnIB2tJZf1PybAYMVosAdbsMluO2wNpzkci21+gh/40aV5eH19PCiKRnj/Q6p5yIrpcXvyLBXZ3MydHf1I9oKXwbe9U6t8jesj+wYYi58A3WJmMxkFX1a/QjlTfZeXa3wPWclpuB2/aNwRIPCmfzxmPHhSyV2NLvtFPS99DWN29bYNC095CwEOMJ58sv0l232OB+3+cRZtt9c11s/Ti/M1DHcdmZC7/K1i7eBBD+/hZ7U4ImlD8/VC9zc8TOpL1z3Z7pBXnQEZ7tL+XuewFzV4vbcn3/Od+e04373YOYS01c9k+IjaaiPKWF4uRlNlzS89ooe4QY5JpHBzTXPszj67ZlLrzAnjYQde7awB2//oGAXe8s6hDWmsXakvi9Ba3vDTU9BpegQWDQTGyxOhzmf1cFl/FVu0iUfl1l0iJXEB7/PAUWK8dvSwHwYApBp7H/mQwh3xzP/Atgpg7wvDRru/+wGDbUxjQaQKigUSglMjmjgK4mmkn9z6v5X2Wz6aZnxs2rCNqaoot5HElGNrAPkB+sL+XR098sDTMO6epTslqHxAYYTk4116rxu6M9OZre8P+RYhThMxhk6bFzH+CTpiTPXHOPsi0DdZOebc4v1szyoc60sTc+fjuttR/j7ZPOxFp2uECcLpDKFUSXo2KtHbEPbrQ6oYmHR7RXrBNwlofOVy5gmpe2eI7m7bwjEoC8kOMYdZRc8bblRO+cuOebH1uf8biPNqm/wZZKtyeJ4w7GSqcz0KlVZi/znwTiWHoxccBqyS2lH41T1IYm2ie70uBrr9LGPNDa5gb67T+o1viq5GL1TubL3xUHdZ3pBPaiBm8mAk5nspHvVnbrJY4enT1RCDeubQsp5HX3cHq8czxQWUlsX7QuN1TypF3an3VVxnCNlcL1UNDZubbhA90ktQWE01jXhxmhFHOYlxnhZJugch8VcMw28uD+0zESZmC2oSGZbYn9zTZ/v1dm5vAMaxqOXXFrfDgyFqmmbtqBVjdNgDVq+8uzziRZ6k/2NfnwOWGhoj0+Ry6Md4bBJNB/h0VnRpdaPHIyPPPDM3RjPVEdK2cFtzq4AMTM7e6jOfJUpBfsWQ6vEl6g/Ora1f73qoWCH/7KTpYUzx6jkjUvmNNEBHVuECIvHVi3bk3izbu7hHhVQvkXPzacReV639r3wIZeR9AIeAq7zYsy1a+p+k/IXvmezcTCbDQMcm9tTNF9kIGj6wYNR85z0WcsNz/aTTeTMPXpKO/vYPysgFjalwd9mOaevbRsbwAqwoGX+ps74YCxYE2sCGpu6Nuh/lZF0qI0bS69gfCiOiCdEfenb/DbN/H/jbHPj7DdJ97RN7Jr0haeyIj5QpITj0wKC0Vo5ft6Jq1bdVN8z8gpt1h9qSHSN6qPWEIzGiGfAgXthqoH1bMjp1vRPAf2F2XxiC8+9fXZZmYzn3qgVjhzCyOeXk20h8Ms0TSlzuIkbDAsxT/zwTTt7g4Y09oVBh/keB5KZ3weKW09HWoVJ2NWNn3mbptb51veJ13KJbcWHnNodNlL3JBr3Upr5azk4tjirSU3sPaFS+WF1Z0pbA+9l6yStq2vMBan8Kc+WmPxIrSR+LX7LsCOYVqE2bKi8rH9MkIYsQyTX88yqcscnBsVE5oaXmQn31WYN1b13m9Unf0QJDJ94l76cCV2+20lcXzYm4NnPhwEdipejh8w3GPeP791zyzrwtAdxn+wVU325Fi5ESLPnqkRTaGBPGkPjVaidgbXncOijeGFHHWiaA3+mP8uZkh1jPvw7JG6oGJ0M+rTN2t9Pd4t++etrF7vmUlzMTt+/ZxxeY2fNcAUH1Yk7UIgNCN1grH+p6a2GW+9t0TSIi8tq6l3ZPX2Nu7n6rnop0iKxoRnWQi6K4RXiTjkWvPGs5t4OgRSmdMzIDePVU58ZnyuuSCj5yEywXJ89mjf4VGx+SUpLTTJ7lkh09OsvUH8VR0GiYxt6n8c0qwTr9Ge87jq/68guevf44WAPK5NjC+TAUhr2lhBaP/ZqIRv0/quFwd5vCsmwXjANKH5pTK0U/t+rtIvEGcGt0dHSyLDCYQJwbgiMu1U1w5GNXYMu+3FqietbrXUBXgrpIEBKKIn7m9P0Jv+koYHAaCCzWuoYQIyP7UdrBI3GoFAOPxjobwyACOz62YdBQJGygDTA+E0B9f8LYFSFwGD8Xd9+bKn6KtVOr6VKMZvGwqhtxB/tPGpXB0ZhBOipw+B0haKF339Dkym/rBdOIkGMHMVC3nLwinZGaZe0W2wzeP2RIXRhtb5i5wXY0lhSJedanXc3jT4+UexlRovbwhTTOJ6+2WIjLweC/RyokyFsaMTF4+Fk4jqgti3mTCfLYbSw2LhcYcF40p1lgz6oIok4WMd3PXvgcPNY4dmNIY3Xa0rPJMXoT9N3BuxILYZxS2siyQgWgIxg+GLOWX/vdf5lS2dzl5UMNQQENrdZWf7Ua/uHTuot2vp9/kuv5Ln12hMRf5T7yD8aTI8g78kTTrGpPbxP1wIgfdykAKaAJM0DpGcAaRogNSJEWTtsUWIbTulm5d5aQZVnqhhvVOsu2JHrRAwHWNfxe/gBUu5/gB/8/uCom6/hFS67zah5/n2mX+2VJPfH07dMdzZpsBil+vXeVci1/yXBIcgwSLk6T7H8FhKtBIGSfVvlhQdLxpELOTC4OR+C+1JWGsFea2/RlG2U0seBOYfdInudoSd1KXw213cvexQclW8K9HqwNVH5Clk0zVjjgcC96scmRdldZwDx6fepbBypXmphYx+uDeZZLJ2SE7M6ji29neyZ3rwrvAjv1b9h1tE410u6vBhScf44h2iO0/1bPi2JpwSnL5QRh7c7rBYbpGeMcTKeNIl9LTOT8TAvgIv2DV85VO4A/iJ3Zc1j+6UHyabLXe7DEeJyCxU919sx3njZkjh6k2JzTXm5PYb2lKKw0xovyohXn0sl2SiYsefB0TCEWDC8n1ZGjJDfodxY79whz9PNk7fmiTNyHHkdcnY2xEfhccXuhxWztPkdryuyk2+k+MF6m293ZfEcrjHTrKFfFslvbGJeNlF0wl+/kP4m5WBc3aCfdI79B2+pPpM+DXG1hav7RAql7+01crgj9qz3hILDtY7BQ9yyXbXy268XqwjeiycOP5K/3hO9rSlCIInjmsMKYWxiZSSwyDCxTTaL5lB9sYS3uhrf9oyNrPnPbOLn97zPO/NCZeOgc0gmZdJxBlN+pMTlNItGACqCv05w63FUbNkOdqPwLhaWwo3YPlRj2YhJwseNIUTcHztTNd54Krce08mRZuhSNhfR3R3xSYHrVb1rYqjLhfGE2y+YWeYzXuurSrcHB2uBZeN/ATbfkToA');
  font-style: normal;
  font-weight: normal;
}
@font-face {
  font-family: 'LatoBold Charset0_vBoldEA24EE17';
  src: url('data:application/font-woff;base64,d09GRgABAAAAAEioABIAAAAAx+AAAAAAAAAAAAAAAAAAAAAAAAAAAAAAAABEU0lHAABIoAAAAAgAAAAIAAAAAUdQT1MAADlkAAAOeQAAUgqqrP3nR1NVQgAAR+AAAAC/AAABDlYuVAVPUy8yAAACEAAAAFsAAABg2uetkGNtYXAAAAOAAAABCAAAA1i/KqIAY3Z0IAAACGQAAAArAAAALgfIGaBmcGdtAAAEiAAAA5AAAAblclpyQGdhc3AAADlYAAAADAAAAAwADQAYZ2x5ZgAACJAAACaAAABK2OC1YnVoZWFkAAABlAAAADYAAAA2/N3yR2hoZWEAAAHMAAAAIQAAACQP9gfUaG10eAAAAmwAAAEUAAAEPBKSFQJrZXJuAAAvuAAAAwIAAAZ4IwclgWxvY2EAAC8QAAAApgAAAixxCYX+bWF4cAAAAfAAAAAgAAAAIAH2B3NuYW1lAAAyvAAABoUAABAUPIRVK3Bvc3QAADlEAAAAEwAAACD/iwCgcHJlcAAACBgAAABLAAAAS6YHlRcAAQAAAAEaoKrHAqZfDzz1ABkH0AAAAADKk15wAAAAAMrfLoD/T/6XCO4HUgABAAkAAgAAAAAAAHjaY2BkYGDf9i+MgYFT+7//f0+OdwxAEWTAyAkAkR4F3gAAAAABAAABFQBfAAQAAAAAAAIAIgAtADkAAACBBuUAAAAAeNpjYGZRYdrDwMrAwFrBKsLAwCgBoZl3MSxg/MLBzMTPwcTExMLMxLyAgWF9AEOCNwMUlFQG+DAoMDD8ZmLz+lfFOIF9G+MqIHcySI6FiXUZkFJgYAIAni4O8wB42mNxY9BigALGJgjN7MPQzNLBoM6ABpgiGLKA2BvEBspHMx5iCGA6x5ACpD2Z2f6/A4oZAfFSIA4B4iggFgdiHyAOB+IEIPYD4iYGLIDZk0EVRLP2MLCxijNMYrVlsGO9zjCJpRKIkxkmgeVeMExiKmHYjKyP3QUix2bP4MzyiGE2WJ0cw2wWQwYVZHUcugw8DEQAFnGGQJYShnbmXQz2QNqWRZfBnmkv0B/cDAoshQwtTHIMJUxS/4+x+DO0A9lT2KYwtIDEgdiWJRtIA/UwGzK0MGcxaDGzMagDxfNZtBn42PQY2FksGCSAbHYGGgKmWQyuQOyFQy6eYRQMKQDMW2EDYS/LJmCav8Qgjk8NAB03Nod42tWSvU5CQRCFv73KxcQ/xF/UgiCgBAsD0UQbYyIqKoqooGLjY/BGlAQrW17AVzCxsbCxsLJYz7250cSAoeVsZjI/Z7KTswsM4ZvTwuBhWZkiZwTXvPuVj6DTDQ79wLsjhPuTjzImP8EkEaaIMs0Ms8wxzwIxFlnSFr9IyJKkSLPKGhllWdaD3oYsR15+k62gttNlg30KHHDIEUWOOeGUEmecU+aCCpdccU2VGjfcckedewYTb38LxjXhPuaGacqniSvy3mlc0Yq03mZXuhWlVlkq1WjwyFM89uVY6895vIReJSventQtSdOKeA+0fZ4Rz9hP+9rjdGzn5dkN/fPDBnLPb7u9bDR42pVU23LbRgzl6mZJTnOxJTkx3QbsRm5qLln3EkcPmkxGtKRJnuROO0OmL0tf8h195teAdj8gn9aDFSmlrfsQj0gD2LPAHuAs2TN0zWQ/avZW6U0WsUKA+NOKW8cfuDX/Iw104Bcp8WqVBvw284knYk2yjLg3z6/5pbi9OfGpGKeC+LRK6SMVRU7cX6UWEZK1vlhnYp1Z32ZZ5rMXZllVG8Ubhnf0jDt4PHkS7iQXKe8k4a2nvMTOeHRzBFzTYI1QsjG/YjW/tOcRt+qYF+qy0xpbmhc6FzKutufL+Zh8cKgrcnOs83PsbRtWlsAneS8rMPQs4754v8Lrw4u4IwW4MZ5VZyl7sMs+XqxGmpAM+YFojWdFQajN7ZNAs8pr26/243F+hnpLVFla/vNyy6X0vH19ziph782tUgqlIt4xHlnkutvdVd6ssGWnEUbcNQjuWkpQxkpu/C5STVO4mvdujvwgwMl7hrshd08i7huiJW1r6Xyiqfg9/XfQl227xgMz7p+wGp5G/MDQK+SN+CvEm2ssml1vE9Mb/eXJ3/kbPSkfqCEqPjQ0RfZNcvQgn0T8yMQH04gf37MK5ldAPDFlwxuNKaalE0Nj/K4olnqp80tWenb7WKnhAAX2MJYRmo6fW2UV3hSxJpoWyLK/XaXYrRO3kU2FxFYm/fYivWtSi/y75nHrMJvNMMlugpE5sF5YbicYjxVdrRXdTOy15laSX2PezST3YVvREmA56uLm6AVaqJFnITPpJi4XUqxTaadROFZ61hYxyF7sQ3YIF9mbeEO1vg6ybUaMZCB0CJH2cUVHT8Fy6MLc1TOsLfRS8kuXR459U2Sx7o33WxrTFDd6rZW6Idvmdcbw3jmFqvmVvqwUUfVTiywOqmJJ3VArHxAQqHv+1GiKhfkCl2eaxWVPDSDWZ5vw6vPw4T/R92J8lByudYDLh7nvx/wQsz/6n/jXpvTUYJ8fwf7G8BP804b3wnvPdWx4PyxwdhEGOP4Xg1HF3AP0xUZNdfshJFw3iqH3dbbAlF18Ab5cdcsvE5ocUS7vVOOyfjb0IKsOQkb0wM9hfivca7pjoRvoim917g3D58Jwjh7QAl+tmtR3hgebBC/F4aewvnfWM1gnrjFwDuGEhocbtBHHoSNnCTp2lkB/MDzaQE/FcdAfnSXQn5wl0J8NH2ygv4jjoK+cJdAzZwn0tcFrYvj1+sv1NxuE5h65CAAIAGMgsAEjRCCwAyNwsBRFICCwKGBmIIpVWLACJWGwAUVjI2KwAiNEswkKAwIrswsQAwIrsxEWAwIrWbIEKAZFUkSzCxAEAisAeNpjYICD/wx7gRhE7mNdxsDAeoaFiYHh30bWbf8/ANlC/z/+mwEA/eMPfgB42sV8CZxU1ZnvOXerqq593/e9qteqruq9u+imG2ho6EZp6GZRoBFoBWR5gAiIApFEg5poYhIToyZEkxghTlzi6EgkzoxG4yTzom8m+U1eMsm8ODEj+kbfU/oy3zn33qrqBVx+7/d7Svetuvf7zvKdb/2fcxtxKIMQ5+NPoShqQR2oB4klR093V2dHe1trcy6TioT8XrOJY2pU2cWnrxpeVepDmEE4gFgGMyzOIcwxmGtECDEsYjBKIA7xao4nnzQaAaEYEgRtEKnVKvJZpdKpQhrv4tOboKl5czclIA0SNAgamKvRckNGVUjtLQ1+qjZUKjWCGSttkUtYMzZ2ujVr7cb5XICx2wycEUeTiW6u0JyIRgxMNJK0Nncz8kP4Ws/gsDncAj//0XbXxoHrl6Z9mVx9lHc8Yhac6XxdsLE+1hTzGiOmYXss5/c1xe32eJPPn4vZxUfYdy4Y5rFbL3yZu7G+J9G/vqNlWUcmHnNcvSteyMbT+Wi01mAy+KeSvhxhy/n8TTG7PdbEfe6D8X7ejxh0lL2DeQnWrQbZ0aaSRatFSGvX2s1GuFMjcIKyXl6bToM5hHEAhIDgX4xnORZjLQqx3lKy/JTepQRRiQA+xhjyG6MwR0SDzSoDjkYSDdgcrnzE405VPBPLCA5mgfKJPyX+9r7ahoba+3Co8gmRtUBJ0LcdMO5OVMJcCdanBOoG3zpbCs25hvp0MhGPRYJ+j9vltJiM+hoNC/3CXAZgLnUGHcOZ9CwMlIOBJjRYpdIGjVqG54mm1agZQTAEyTx1KMR7JQFkyW1Cwwk8YhJzNiGzcLJiZuGuoGq+LCNhMRKWUqtETWVVmM2DQb4oSj4RvhhtgnwKC2NU4zALgiw0F1usUdaAs9hKv/bgvDXa0o07sJX8YvPWfM5ht6nYvIoQsfSbEceBiu0Z2hmoxbjjlXZNKbltye5QhNU/1/wrq6qxuKNb3Z68fsnPhrZHa3H3y1ZVU2EifzIUZnVTD7+S/xm+V9zSGOU1PM6JP2nM4HuDMYNlGbZtTsRxb6pWnMRfSgVrePF5uCH+ORg3WJb+ENsQUZNJ8RyjFyLIh1QlzlaDtVlsszgD2G4TjLieLYCttNCvKoHBpYm1Kt5m2D64pTcY7N0yuN1g06+ZYHa/Ku56TO/Q2Nzqvl1/fPPtQ4fOv/mHXb1qt9XqeUzcSftZLJ7Df1H60VhJP81MkgisBwdYYoqqZD0m8itasGtijX56N7xqLekH3/GYx2p1q3t3/eHN84cOvf3mH3f1qd02jUP/GD5J+1mNHuay3D1Ii3pKFrijRdoajVol8By4FpUqW4oLGJaUh7WE1QP7YIitJOAmzxAnwpBLmKN2EraHzVFzuBA2M6fwcfHGvxMP4aPcPeI1T4oT+L4n8VeBdVj8V7wPB1EAXVUSvB6BYxSLtRgx9pIxgQHCLx0GQ5X0csYTI3lS8ko3qcFGyw/JBcyWKFhLldtSUcm1dLMt4L+G7YliKNGasPhblxeyFq1aGwp5hWBz3H4v8Vbehq5I4+TkRCZpdKhtal20rhBwporQ9gT+T2aSeQGxKF4SQDwIxl5y0q6RNAYkjQEkwhKnCgKZYISpD5gXXiUPF118B++HuVvRzSXBZJDnroEZGiqzs+AQA/M2T79rl+665qTdNAetPK5ZsmHHxmZJhzj1Rc50ayjYmnK5Uq3BUGvaeaL8pSXldKZaEL74l4sPsH7+VdCRupKg1cjjfwt615HpFaADPe27hnTWDB1nGdKX08BmMSb2/E8aXyxl3cIsNJfqtrLOiFPH/ypTR/xj7uLb3Cj/BMgmifaVamIRj4tIiFO0w4MYRp6fOYhYlrhp6MBS8V4uuAWxkMa88nM7dffh6kcItBikopCwqKwx2MYQ916PmUKzhQZEbFE11zMkDtptAZBXN8ONjtzxws6dZ08OD588u3PnC3eMXKwfmigWNi6pq1uysVCcGKpnfvms+KcnxsaewM5nn8MO8kl887mvv3qgqenAq1+Xr0Rg34aYUMc/DJP4YklnMZuMBr1GhRGvzDmqg6jOQJQHo4Ox50AE2iCJVhxiYojjdBz19mTyIYUUfjdT6VfRGQldKTMXCccR1a3Qkgvx0CCNeNjc3KLEO5wn1g3LG2df03v1trB6KX76Zcxd+O3T7OKm4g+0arP2WrzvQ/PT0PKV0FozrGUjeqJkwiiTikVsVpMeNeLGcnyuq8Ucq4XxMAEEYZflIImRlgRSFQRLTDwN8S+MjgkJSoCazUSoWY4saaLCYmTIhJs/gpoqVLTMRS7y1LHiNkBp8+Gcw4/DxH3gbvDvRB0EKpYG+M6MT5za29uwbLJd/HHjmgzenWq4ELI78ZMtKzuCgdahxrHdTm1txGi5xTh683f4Jzquu3ft8ImDezrFxw3Guvjdy91FJ36q9ZqJzW3Ny4re8SWJMOvc8vWtBaIf42ATvSDHXpKdYtTZXmyur6vNRsNet9WMenGvppyddkMsrsEc78QswwYQ+G9BxYPCcCzHsDnEIw5iM5m1IBAZqyUZs2zFkaiV7PTyTRFOQYUE0lal1XJD4HtUkJ1+qjYwlg1Taotcwurp60ECq+Svki1FyAWcAZYYJV2VAlmdxLTF2TnxwK6uYMeK4i1Hhk88PrHtwf1XBrb5/J601pLtHGntWdcTdAwc3b56/wLf9etX7XHqMhGTslJtm04s69+6tGhJP3zTdad2tuc2nFxbp3PYo/ML4XTvSLp5RWfkNA61DTdu3rp2UWXZwJeB6+Um+O8gE3KgkyWDw24yaklMhWmW9T9gIwlVgFdiKmYgU+egYqAKr/g0mYrYZfM0UqrjkIRlqgiIChd4LIcjoupAGqMpLVaMGuchUYFQDWFaMmuW6HWY/cETHvfRN6a+4U7wbubRN9/geLEHP8WE77D5xfvx+qDzEPtF8YrQYGrqHkQD3RLQTQPks1n025Ipm0nGIXd1WUxqEhSUOXakeYbHKczyDgxLD9UKz0GSDdUK4llMSxJQhHKtxIF/ouZrYUCJJAG0XaoJYMNElRNVjZUbsBOXUer9RLwMpKygfUob5BJWyWFBiIbZYnW0pNonBQSqc6qkNcz+pm+puKt5w8iuR/d2jtz50z3zD1y7OrbElXLn54+X5m/pj372+NbJr+6H8qWr0Cv+wjZ//wNrdz9366APEo6tkVAiVLtsW2nv8UQt85xUM6wEGS8CGftRE7qfeNL62ljEaddqkB/7y5oU85JKhmgSeDlETYnECWpHjGzcSpiQaaFtprmaoUxrJ7SlukuRVZkoI5koM8NlEulIvhLCPTZgVTfGNkVSUihlvrH8a3sXDn7m2V17nrql/4qVeMzSX/dr8QqDW5dZL/5LeN7VPR0bF6QSAxs6Oq7uj7O3Frc9eN2mM8eWDB5/Ztc1r+/BP3dFpt41B0x2l9jTuXEgmVq4vq17Y38stWA91c2rYcQLQW5mNEkyE7iaDTqNqpxL2GSfDxkBERStgcq5JkszXBIaiHZCqQP5TICmNySBIHxRFiu5CFNJN0kFoMKkSMHFFjCuLswttNdM/cbcXXicaYxmp5Y4I/ypaxs7bB/eG23iRuY3RZzfIevMoqWwzu3g54OoAfWhcyVPU2M4hFFHW2NfU186GWoIN0B9G8TBsr+vd6kZiGcBNawTy3A0nvF8OT9SwQCJmwcPSzIkJXzWylxE7Tmq9lX81Tx2UkaWih9BjkhSEq3iI1dZHXhZDUiJoiSaguy+k4rVCCSpslZpBvnOzL/+6WOLDh+f3Nq3/zsTE9/Z3ze59fjhRceevr5rTU/o2J49x0I9a7o6l+fsnubhlpbhgtueW27q3H7f1UfOZGsf3LX85NaOjq0nl+96sDZ75sjV923vPBvtHs3tO3BgX260O8rcl+gZyaYH2yKRtsF0dqQnIdnaLaAzw3QNmtDXJVtLxNxOsDWQe8XW/LK7BWkwHJoW+syy71ZsLSLTgtvmMF2hKi7Ff9fJRGBphWpKhGRvJGdEXEW0mIq2qraRlK4btxgwLgvSQSyOsSy+c+f8hbc8sX3HmUN9zmxnXPyRuS/7e3zWHDDk9mNjrHd1sXW8J3Jod+faUpiZ17z1a1vWf/fI4MDh0yD+HVsLYsoVZprsKVsojM90rC1F4sBxw02J3nEYcvziO2wKZJZB3XhDydDR1tSQTsYiVouMw5DKpmFuoErSGUSzEI7IJQb6a+Gp3zd/Qja7xOb6dL1d9el6Iytc95GYYBUTBKTiR9LzvLzsEh+5kCA0JmN07DSMrhm0gFNMZw6cLh4ZWbe9tPKOa1pr+5YO5HnnI2Zc27ukt9bb2JdsW9aSMMZMB2eWfXw0UEw5G8cOL12yY3lnIR/6wkO8iq+d11bsGS7G2tIOd9Ad+PBnM4tDakMQV/nPgt/VQ95zoqSDckYHVSLPVCoavxVScpquUDiJIeYzC4ZSiFiOba5QVoCnVNVzCX1CMtqECNZEAhO5yOYShvolyYYpxoTDkOrU4ySEJf6zr0Xraq6beuQ6dUPkH5hWbBXvxK+c1vkNBq8+6sFJ8X84E/ypCwfx/wytzOdXhcFPfwGs8icwPysKoTR6uuSw2RBKJ6NhW8gWdNrhPkQPtTLXWh2m3pNT4YqLlhWK5nmYek2KdCgeOiPzgCA5JOUlFe4Kh5FG6fxliTEpd6MVJhqqJJFALaf4Do4qC4YbsheO53NFcM5Z/AX87sm/v7kz0LO+D2cGPnPusPjv2Lx4U5c3UJpYIL79+mdPHjnxR/5UceLkWH7tSK+z7+Ka+3aWmAPiqljncF3D4oLvxxPbdl5NImf3xbd5HfiJOvRKyYJRMu73uhxmo4pHdbiunC02w7KCWWCeIUtLco6cgOnUGiuZHVhiOc5ZcNkSc5fhZeArw02LkHYi8VLHx2PCJPRFy8zkoiSGuSAWuGgkliCAQTFGChJafEyHDFq6MbfHYZpcJV78qwfEi0+sv+4cNn/7gfOj42q3w9k4uHPlNd+7sb9/7zfXtIwt7gvXOPAK8+5te7afw6YHHsLGc9s2rziks8QysQXHnt174Llb+nWedECjlWwOdJL/EuikDrkJbuKwWc0a1dy4ibYKN9F9BG5i/IS4CYghDErEOSw80aIwVSj+S5PPi+98a+oNJvUtbHh+UnyrtPeRSfHfsHvykb0l5pf3i+89Pwk50d+I792/79mjAxeEgaPPQrPEziBXQlr0zTkxSWlmcXlw0m4Hj4iW8zydJEdqimn4SJSgmIj80Kxf4SuTGjniWWovQcWBbtCpS9TkEublrC9MYU/yw0WmbsL/V1QxN1+4nj/1K3HHz8XNr8M0aE6qzEmDbiuZ4I4GlWdUqQmnzYj0xWNaE7Ksji2vl48nvo78zJiKkaVbGxBe2MI0Gob4zhlAx4zh08Ez/qnfi+fJ0K98fepxMnI6bn6UrsXhkqFqGSqVrEvx0SjB4yp3rmTUnunPYUgx2ZfDaGGGBI+hvnsOKnKVlSxNtl/k//lR8fzUuHgeG5lT8LN/6gR/auoLzHZo4XEY9FkYL4tGyhitNE6dZAJ0bBXUlBbLsXKm70TyZlD5AbkQ1FQeAj4rvoMNZdkIP4SPaRLtYpFwyO2AmKctRzsfK8V7qaDIkckR/I56/HKFP5sG09KEenkS7WYR0JgXraKkgLO8oAHshEwQd7MdpMgnhRgJfBAC4Ykd7pAEwYnZLWYIdAEz/r7abPdYXn6LZcXFxsZQPNRoFPs59q2XLR67RY1PM6tC/dHYQIgNGy1q5oNx9pSnO3ThZ75g0Me2hHu8F8b5U4zaYrzwGxhgH/j5qf//GO50l6y4pCqHzE9Rv/Qt8fzZycmz2PgtyTv9uQe80+R395VK+747CR6qh3io8y/u2PEiNt5/Pza+uOP6n4rnwVMdGxg49uw+4rGIv2LQ18BYHwI9MCCvZN1eN9RrBqTnp1s3y8NSsnJmWHHK07yxj1gB3SlLVNMr9pIkPr9QTcMwsigYWikw5KooA7EVJSFMKiU4pEEPi+/i1+/6x8/1Dtz+i8+/9NLg9oWx2MLtgy/hKZHlT80/8N1NWx87PPCLeP/GrvZ1vVEkzRHS0VMQZWLoQeKVYxGfB765rGZ+mlc2yFmPgFk0ozDVVu9RUq8sE5cLzCq2Sr5XL1FRd1CopgV/LGXLLE1x6E6uUiRVTV3lcBIQO4nrsSKFhCyEp+/+5a092ZF9S/JxPPlOtMksvmZOp3Y/vGTnothd93yfKUy9zJ/q2v6VNYtumRx2+YtTb/o8+Ocex9lE35qW7XuJ9l18m/1P0Pku9CKpgDKpeNTn0ag4przu+S7IIEKY4RgCI8AQ2Ryt8yDzp6kFqQ/Mc6NfTZdmJZkkj+dAvdo/Fs9l0K5pCYxQQbykEwI0PawXpALU4WS/ovXbbLn5q7tbr2jzta3bf2j/ura+m3+8v/8zN16bWaoNWt3ty65dvPswPDoIj3puOL3zyBtLuPsdlmAiCIVIKj+/MZFtW3l4fMP3blrkzQ1kbzZY07n0tmvaFjZFUq3jt25c9qU9A8MLYew6hNRh6m+3lnTpVCgY8JkNVdWFM+ZQE5cQoCFOG4RZk8CpBKJpj1nUTB5LMdM+x5Os5PPJ/rPTqnhV3IHhK3aQb3SDGkexVE/gqO530Qb1exqjSm3VYh9UFcui9RrscZhURvV7qsbIL8Wed8Vzgl6Af+LZd/lTYd+F+0OLM5nFIXa9M0G+lZYmFwbZ9e4YONpfW2vd7lrrhZiU542Anj3M2VEKFXF3yZFJNzaki5liLBLwuZ02q1bDIIoOBWCinWHM8vXgeUC7BJZsfjAsx+SgFZXAqCTfKiueLajG0pYAlkxTKYlLn6QN4sJoQ7O3E7ov0Q4PSslLlUq5RTD46lakvYTFl2gACQTDnbMhNXkCqXy00pggbyYoFWEDNrBRGUhpKR91gdsSzItJ2l4wsHabg314RzRV40guHh5vmbd9WW3XyT8/tvKKzuGOXMAd09ad+WD88xvyYihRait4r7trVXzIHloULcQs0YEt/e07V3dynZs3+sAnWJc92LH1CytFi8GX9j3KezOt4Xmt0treevE818K/Ct40g4+WHF4PQpGQJ+PNEP9K6iRGqioJMNJE/H7Az/CcHTM8S6o/fVCFy/HERgokYtSQ/FBfQkrL0CdmtEuMRBMKVYzsnIwCsTOFXXJEigfLz2QGS+F4KXSRdgircTor6ZfsKecuw0pOJABHXJBTRdIWS2rizssxsQyt5EBzWAbJoUnql1zowRS5Ps6by+ehJO9HyjocEVTmAFbi6K3vd31185W3bWrp3v3QpoalpRa3VvC7cdfQtobMxnaCqvmLQ/yrU0/MG+o/9pPDu8/dOWKNNAX6PQ52+bwOsbk5nRk9OjZ+aClNMnsunme/yVlQLWZKhkwqFHA5SCUnxxGy8vlacOweKFmrHTsDU6mKIzaCK3CYljQWrmzMn5TVzlVC0KVZK+GkmpGEoI/FQ2NPtMxLLhTrmhWDaM6Wh1q7YrI09KzQ2m3WWK4/P2/DvFC0d11Hx6Jc3BkwLkhfvXl78aqHDy2ad/jHN+x+tJ9NG0xOv7Nh1aFly4+srPNH/c7xxnlJ04ITPz288+znhwf7JTvsgjV4C+zQhdJ4sOTwuGFEQXfak3bStUAu7KJ2SM3JjnnG72Oo76GbS6y+So9t1EKoXxUY6ljL5vRRjASA11UbmL2Cc+RnMkP04xhecsd6ymqcwVo2p0uyqshmD+GIE36WmBM0RrcAuj6KiWSewIVJBp6odMxhxZ6Iv400zFg6sK94rthihoRMXmJ2tNFoCw2MrC1eeTtY1J4HN40eaHxfDA1d15jZ2Na6mhjT0rqNsfaMc+D4ucO7wJha6pnAB7kflTrwz/KZzApiSsuidB2JLf0vsKU4qsemkiuZwCiTTtQn6/1em8Wo12pQHMc1il01OwkOC+uAiYqS3UHMknABYUTC6yCkoEsY1ifmrbKs3HReoAQmQQLyyu3MNK2Oj8d0OdtS3FpYcmWwHtWW5QQnFwbvxtSuf2hvL693mKc+o737QOfKeU1Oo0O9MH3Njt3Fa586sXT+TU/uv+6AGb/mKS7nLN37Ht3hi9s137jbF/HptJJ53fbKrVuf/uzwmQPXN64oxSUcxAkL9Dj/N8iPzlBsx4/8Pq/HbbMYdCqhXEVkjQSvxDxJYqtrRnpcJUaOqxiCBO3R8WXoNFnFQreiSN1ED7bwBEqhJ9aMPKkn8hVKuMnxhWn01SdikHQipoKbJutxF85LaixBfQbGjwmCcnrMH/1KYePJsQVdPJML1/Y3urFWnGIXGviAd9OSVbdvaLYe9BusDUNt809feJLu+4XEL7P/m7OhdrQUrcNXl3zDyzBaNbps3fC6xYvm9cQibpfFxLGoHbdriWR8MM1+DVap81aGUfVmIYyzgRqsgrpYJdfFvMDy0lEYAzl8TFRQI6mgIMiK5OBoctYFjS2c2RjQA486N3ejl23vqrkGd/n2BCj3oJF4dcNqkvMtu1Q7hEStAp1HiUs0yXEk8SuPjlyUvI+k7mF6TlM5RpIUqkucyn6lfMHN9Rzk9koIwtP2LfG/9e5pxEmXf02NtuvaL462tzS2rd17cO/atr6bntr7376/s3XV0kS9KZyLLB3r2nYP3hzrvmLtxvpM3tuxbn7/xLyAeL5+fp1zNfznrOvnbF7PGqeHN3vaQ0tuHG3Q+mNBv46tcRfXLpp/ZKKrbvGGwsINfvtAq7OpMWvO3L5uyY0r6z98LpCw1/C84OxJexsiVns8z1zjru2OLxkbWxLrrnNLNncMkUM2ryI7eolij3Zkt5j0OpJXVnY2WQjUNgIfSAleZV/TFgRLmb6zWUWLaWRX0jlKaZTOr7w1o9UyJSVSsjZpF7S6c1K7EfytqmGCWxIuJCOXM5I0AnTRgz/mY+933rn+yltW1r2/cmXp+hxkXz9tG2jbfMfo1G7m8+s2t+emPNDGHujkNP8yqI0TfZOcnLRZatTwDTos15JuRIEVGgqhkKT2NA2o8c4kqOCIhOQNgmaRMEgBxHgVMUMqTgibiHhwmJ9CFK00gmXYU0IyomZc1lBphw/f9j72ebLt4VBbxu3OtIXC7VkPx3wogtvPhlrJvVa4R67tiLn4ongvnS/B5X5FNIAgc/DNCj6XpxpAnEGyRkMOF5GERLZsWE/MMIYgPUjKkMk5KnlMTCGno8dMfBafpDBvVDVN4Cky6dxcTDR/b5pFWTngQA80ScgsHQ25lE+Tm6mIEhJMAXY6h8yiQ4fGo51BNeuJx/NB/ZwS/Oe+vWN5Tc1xm9YYLqa4+GxxQre3gj21gz0FQJokhgVQAIKYm2gRW0HCCLiF6PacXG2QCKQPUtfM4WkGFb8kKckKCbFRIiY2lZKJpUMq0QoToVO2QfQ8laZECjcwPcE9m6fSBVZKICrNPKRnVuUITwCXATRJHQ/Xu32mi+ZE8HfiWXPMbg+Z8Oi/+FMm8UNjIND6Pv/qhUcNVtxhc4pH7VG9MeUUDTYXPu40iBkQG/VJd8Ov2+ALi3aUamg0JOauyE5PArR+BlhfuWmUbhJpGOVj1/QZhfDdjGJQDJ4J4pcN6jYY5Ac5OhjqH4U4qb3QX0oOuFOLatPJWDTgc7usZq2GxWVkJUX2VbKYhdRBD0muX5CTfAo4GYJqFQQrAjkpL2HUzqBHUuIipclkeLYKT/mUzgweIBOwAvdK+bnEY6QWU5jVBUeS8eil2MgnZZ3Bh0JZRY4VOJzy4QLZlxqmedUvNxpN3o6+ofr1h4KuhaPrm1YcG294f/SKxLwm3/+5YqSwNsUxdUsCuZh968r8onpH88Sda4nH3bDR0zTYSD5tXleonzIrsQhk7UZ/R2ORG7kdNrOJSFlQpBziQW1dUjiQIH5MMz4lDnGKC6qiI88vF7OqaecKLcp5nOomWYaen/8YkUiWYmCm1MzB/qFVzZWABGIaCTUnbDNCklR7cs0gFysKou+VLHYbRuBRgvYgVCtWbC2jAD5ZIhzNwvjySTSCuSlyuSSNvbLv5CEPZScwnYLsyk1/KB0l4Gedept97q+bsdLjAzRHcjDtu585tnDhsWd27/7r44sWHf/r3UduvPHILQcPcpbBE+duOHDuc4ODnzt34IZzJwYvfP37p0794LFvf/tRkMUx8QzIwg7ROYVvLTncLoRCAVfKnYI7TsnLVvAwUHLk8zI856CwVrnsphpTqastFGoySWbm+QSM9mpGEicLMxip6s0FpFUzKwVjyxy9XpJP3v8ysJWacWbf1XAa2TphSa5RjaYRTGzWgCUPMQNQY3mm4irktiqYmNVMC8VqWCyRNFunQ2LHvuyK8LbuB65TYLGVNzT+ieJhcgk/JJ7hRxzOqxasGjj+AoXECg3iGu6BmXgY2IN4hn0LdMCLavGJksPvoztOtf5auOMhaEw1JurEPBMKUpQCE5SiCsi0VS+NhQQPE6rowMdltFcxUh0ARraKkayWYRb8M4O5rAMzmC/HJu9ssQZUjRtMZy9jMmTR6JZ5fDoERICc2QPmpT3U6YgOOUlFG5JhVboBX1YCEjqrkZwA4yT5Fp6B5bz1frB/6aq8guQ0Lutr9ej5iEt8chqcwzEfPIZfCxfidgXSMYdqfW1Ox4XHZ4I6NG6wFtAHBx6kccOBHFazyUB8AfWNZDnDWgE8s50Cj6x8LFWOHJieBiHOL0LyrSpCar6VE70kdODy0RGKRQAxqxAzLMcymdnRRmIpv6cyB0t1FFGOdhilXn5IkKS5emG5WQFIZpVQCYj+s9i43EfzVQHdilFLaIYcue5KBHhjy91rluRCrM1sbM4ObU9wjC9y8Krt0actRsOK5VM3Q+uZi2+zKYhZ8t5nKhENe1yz9z4Dl9/7tF1m7zPwKfY+A/8P9j6Fubc+qZcr730yf6hxmC3pYn/DoiuzC8bXjS/IFrd8ZWNh09plgTZtwOlMFxe11vakrdkFq69avSCbW3/XVZM/aGfbTXqb29adC9dFvKF0z6ruwUOr89ZIvXed2eIJeOyROlesHh5le6+e37NrRX6gDcaevPg28zu+E0UwLkFuQE7QWckrY3qBg3sR6guNJHvUYMyGYK5UH5hmUlTKkK4EmZHaSVU5F05XaQYPIgWDwOem8aJprOVVugQrETsWWKycepQY7Yiu0sfhQUg+dSfzkqsCYfKRRMEcJUfspRqFHmGSTjxLaCbG//34nVts/m83c37HEWwQ32lMOYNOi0ZrUA8Wbzd9+TjT5fFs8GKXzSE+e3rqHxuLWp1Wq91fV098zQ7Q67c4BnLTl5Qc1WbR1WjUPFvJUWFM0BEkggHwnzI8QBSKxdNz1Nl08Fxx7SBZC1vOURMzaGXdNlZR22nOX1chpIeHSXZG1Fg5H6OQk4uSpWIqIXDUeXO0Asib8TU0MX2fJKuh+UNj+StvXlXHMVN71m1uyzF//FCsWx4CD9225Y5R5nboyACuxA+ysaCxktpiIr2WqzZrDZZeuK+gJcree+WR9GKodJrFPOOuvOcejuKqXXe6xMxnfituecUbV71odmo0TsvLqpj7BY7x2KZ+3bimvn5NIxOzecjaqSAPSkImV49uK+nqayOhoH/6GYGks+qMgGHWGYHqx9VnBBaf/nt4bJ/jcRYm4lbu0/cq6UkV6ZmcJVtnzmfGV3A7SflgMitkseqcL8F/UWdUad2G7wox1zZvTHhYb69RmfX38gn3M+IzfxsyPK0x8oJB84wh9awkiLrRbHa0jknYPPDttexIOjtaT8TyoVjLjPg7/IGOwNSZWhgh5NMQCxnkI6e0fB6LyaCDOrEsIbtRACcJk5Fip6zQioTc0x4rGm+UUK3qZzT+RquIyFU+paWRFliZvobCC2Bc0intfeJjf/F6al7njdpHdR7r78Uf4Kv/4g1r/0ljel4bcv2GMePzRrP4iDlixgarRfRM/avPgjfFXOLrZj/RAagfgjAMB7qupHbYyDtprIJy2Qw8M01JTZKSkpk75GfyG9OUhOppqMIkYVAUWcASslA5ekb/jMEs1cVva6Oxp54X178RCKn/WWsS1Fbtq+q480Xxjx4v/hr7hM8y9WdPq89f9DFWUGKM+tljzAZhJ6pDR8ibKKlEJETfn63DddT/tJAUI3vZl1sr6Yz0Kmz207wKW1XeGeWzL9KbsD142ruWiQZ4ite1r+4JudNF/xFf0XmzLzj1e73pHxwpnzkZDaf0WreT16o2mu8Wdkbal9Wn53e3B25RawLurW3mhOlVR1NTkzNWFw5aLBgbd2+nuMwge5CZADl0oR+S919bCk0N6VQyEQq4nWYj6sJd5feh5rVhlaCGasb+CV44pS+zEadqk15a/TRtXOKl1bLkhJmvrNI3VovSC6vl/YTyG6t4S9uq7lBzW2d3/eC6xuJoX8465LDEDYLJFbLXNRrCbZlMS1CfTEbTWo3LpjWuVjcMjAs7w8X+eM9Kl21RR/dYh8/eMNQaVPu0LqsuF/XGHJo9emfEHs+GPTYra2xb0eqVMLirQM+Gha1gAltLOhN9XYOcsqG+cjnJp2tYGlGqXhmv3oGjb5VnZ9Nc+rVy6gnNLSqB6kwLpJ/28AO38UMmi9HFt/zpnt3iCPse3pLv0unUi38y9fld0jhH2R/hG/gL4LdUJQ5WQJulOziC9BcwWqgukj/w0IIL0fCmq4Zq1Hq932V0eDRx/kLr9a0TTww1CGa1VW9MNrSGIkNZvSGkl/YiOS//CxRC/1Eif90jhEJBguR67AQZF8pvctSZTcRAQDWqtyPprn1lO1IlMNNrgComQkHeK0DVlqmXWOQa4FszWMgznivMzUltujCbetpGJh0cXQMCCsMvvhr4q97JdFRtZZI3g6XNzO7Dzx/NrAqpmfrI+qMjUebg++JReTszvO6BvX2amiNOTaRvU5/7gopdRLc0ZZm28udQEEcplhpEVKQuG2SrRiJVarMpmG0ak+3qAKqAoXqyq4iQ9CcACJrKlIFRugwyA30LpFzfXoKp/I6WxEQeCix5QykxjZVhJGCUoWGe9HSQvIYzm4khNAyFVyr81AKalWHRY/Gk6pJORiSmsZf7Ycqwyux1oGe2SSEt+HHeHpXWIT/54I7VD43c9l5hU/T6ve/+u7wG2eVf2t2v+2Ahr2OEQ7uzdE/5vwCjnTdJeNpjYGC4A4OMFkwycBjA1AKEe5ilmK2YZzGfYHFiWccaxKbHtoA9iP0dhxsnB+ciBORaxbWKW4p7G08KzzleC94pQPiGTwkKV/Gt4lfjn8E/Q0BF4BYECkZgQiE3YQ8RLpF3onvEnMTLxP9JlEnKSR6QYpPaI+0hfU7mguwNuUXyEQp8CnMU3ijWKb5T8iMRXlJuQoLXhitUYaIArlHNwQ0BIaW4VgAAeNod1T1rFFEUxvGbIkFQ2L3zAUTCsEFM4wRTDBYKm91JVmReNi/jTql2gsWuCGs6bcTSShDS5BvYpFAUIghGEQtjIQja3MrWzuMz/+bH5e6ZZ86cmeQ65xacW5q6hQW/5NwZd9ctuo5dkl3blZ51ZNdljD37JhNM3ars2xs5sAM5xAxLHMuzuuq7THBgP+QQMyxxLDtuUXfs6O6PZM9OZIKp7cvaHspbdiQb1kH1XV21Kzu6qqueWyN7LWNMldxV5a7z5HvyPfmefE++J9+T78n35Ed6jlXZsauya8+kZx0pM3LLbkXGrHv2QSbYtydygEPMcNN+yS17IHN7KQss+bViPWa9zXrHnstd+yr32KntvZzo6SL12a6n7rKc4RyDeo71vNdlV5WxW7Z3smefZIKpvZC1HcoGp7YuZzjHoISeEu7rKRf13lfcOb3HFU3jRHqMlLaiCbQG1VzUrzekx8juyWV3XsasB/ZWDjHD3I5lgSU7Fesx623WezKhh4QeEnpI6CGhh4QeEnpYc51/f6XHyO7IGPv2WQ70FtbUQ2uGJY7lFU3pi0xkyttPda992dW3lOqO7Tqyp3LZXZAx677eTqrkUznEDLf0V5Aqv12Pccc+yinJM5xj+9b6esZXsta9+voa/8iG9ZT9Gc4xyA3VH8hzqtnQOz2Vtf2UE01sQ9e266CajMqMyozKjMqMyozKjMpNPfU12bHH0uPU3ZYznGNQzYhuR3Q7otsR3Y7odkS3I7od0e1NzedYDjHDEscyJy0nLSctJy0nLSctJy0nraC+oL6gvqC+oL6gvqC+oL5kAiUTKJlAyQRKJlAygZIJVFRWVFZUVlRWVFZUVlRua0oPpce+/XY1OzU7tb6TQxnjQFfVevbWDEscy1u66kh6OWFKE6Y0YUoTpjRhSg35DfkN+Q35DfkN+Q35DfkN+VNVrssYU/2XmLEzY2fGzpydOTtzdgInQuBECJwIgRMhcCIEToTAiRA4EQInQuBECJwIgRMhcCKE9kT4DxdDMDwAAHja1Va9bxxFFH+O7cSOnSBFFIgiGh0FZ+W8Z0epnCofsmTJSqIkSjrC3O7c3eh2dzYzs96cCxqokOj4GygRDRJVCv4ORJGKigpRUfDem9n7iBNEkEAi1t29nXkfv9/vvZkNAFxdKWEFwr8v8RPsFVjDp2Cfg7XVz6O9Ch+vDqO9Bpurn0V7HbqrX0X7PK5/H+0LsLf6Mtob8MHaZrQ34T14Fe2L536a1dpCn4+ivQ3X176L9iX4cfXXaF+GD9e+RiQrmA1W3l97Fe0V2Fj/PdrnYGPrl2ivwr2tb6O9Ble2fo72OjzY+iPa5+HK9nG0L8Cn259EewP2tn+L9iZcPf9NtC+u/zCrtQV7l7rR3obs8u1oX1r5YvtltC/DjcsX75hqavVo7EU33RHX9/b3dvFrXwymwk8fmFyWmTiuJ9KdirunWmWnOhWN9mPxUDllT1QmDk3pxT1ZKNE5lt50EnGsU1U63KrLTFnhx0o8OjoW9ytVBu/o0BNPlHXalGI/2U8oWGgnpHASN60eIoJKDWWqxFAWOp+KTDk9KjGxLkPWuiiwAKEmwE+ldbLZHUiqHX3tGfTdAFMUCsuITsjRoZRIV7vxTiKOvPBWKycQUSqtGtY5Vh9IVAPBOINcK+NV6bWkjdSUw1ynXpcjUVltrPYYfCC0F25s6jwTTqlCPK+1R5G8xboVZi19RzRj1KR2gdLAZKi6euHFoPai4chMuyqX01AUM490KXNEJ7V3y9G5tCOk6/Spcol4jPKkuXROp+hfWVMZ61Fq1xNY2+u0Rn/EfqKdHuSqVbSuKmVTSb0Z6RPFa7nyXtmhsYULjdDSirG0hSmnguZD5WpEyiTilucIR9PgdYFZCKbLlZrMu5obMxGFnKC+6kRnqAMHYaPJkDgeNAmNdEv9pib3MEARUFOPxiRvZjBJabwYmjw3DaLBbtTWck78zoIQThV61xoaRxoML3XuhBkusHOBLleWYqhUTs1ElwZ5+nEPpdZ5kMN5a3APf+rU11aRuEQDeXo5QHV8UIXImtqVyrmkPUphFttRPAj1bps8OyB++wvHYe/GTfFUOYRWXgtzKQyeH2dqmyoK26Ww+ZnBichUIe2Eeb3l5Cb/5LR3x95XB/1+0zTIo2KnJDVFf+ffuQhmBV1qdeVd4nSeGDvq3z883kneBqY97q4f8D9r8ffhDhioYAoWNIxgDB4EdCGFHfy9Dnuwj5/daO3j2gB9BXpN4QFG5iChhAxXjqGGCT45OMWnu/itQeEO/aa40uCvx/wCHuK6w4+FE/YQcIiZSq58DzMUuCqggxklrhm0Es5PeRT6uRhVc2XKIzgzRT2CI/QUcB85ke9i7uUMPVx5wtEO1w377mMl+rSVBe44/Jb4ccw04NYwjBpQlSHupFx9yOg1qkIaZcyTVC0jYs1V5lhr9C4ig1brVuGnmMty1Qb1H7CyIctyXvs3tO8uqSm4ZmBDOi/i6MxQhu4S/zHOAnXgiFX0zF9xbNAoZaSkQ40RgTvhDbMRlHHoGfpaoeW5Cx7zyFlEyj0Ycs2U90pkSP6W+2N5fkLlA0bpOe8Y96huxk8K/wq0nuOa5jrEkDAHvlXEStU7PJXjOCf1TN/Af4B5szjrCl5wtQF6eY6a18xYo4rZTpeYmnimKB/xFBEH4XJ/WTtnlKPYXer1KfOmLjyO05Oyl+PdNOYnrQwrbFkrw5x7vCPjWsrI6SnofsL4NXLLOe/yjNYYWTGONE4gZSNOJ7zf+lGsZ6Us9pDqF8xxfiI01xToL3mXsE35bIX7Q3GO0WxmiOutOHHjOEPt3UA8ioilVdNxvMJz8KazmmM9w3sF7k3i/Cpmn8V5mFcKJ7pdkfH2aO+EhpV4+/luT3IvVlAzRWlqRnwHhunNcCUgKflUCNYuZ7RN1CacjRqZ2AWcwc6WJsLx7Gu8LSxXCrdje2N4nrycq5l4f53tnVvq7pyzZGyKu9SezJClif2kbL041TrO0rxznjGFuPBUs8I1M2knt+2Gi14SpzLMjl+albazhk9OyRF0Ol5/Ky3ei6/figdL/G5zVMar7bvuzW+HPbgBN/l+VoyRfEq4tnRfCj6F4U1jmCNNdFttd1btTe+ZcEdk3EtSdrLQr3d75yb/2bu9y7k91jqAPv41/JfEN+Q8U8K3fIEeO/+r/xGcZegwjlSt+PZJOCLHX8P3dh+rHWJ2em++qzKvv90dri3q/+yM/v0/AXzzlUkAAAB42mNgZgCD/x0MCxiwAAAxvQIrAAABAAIADQAH//8AD3ja7Zx9bFRlFodPUdxQQUoXyaqALgwsIkUodYBSZKoItVS2Ilir7GZ2g4lZGJmQYS3YMRtoS9sQmzWlkEqlAcpHPxJSph9UplzKBbpxpjMRhxnJDZgZKQWqJLDpLonx7jOluuw/ZpcF05b7x9P3fr3ve87vnPPeOx8diRGRWJkh6TJk4aKM5fLImj843pXH5UGOi65L9Py/t2NkyOq3170rj/T+Hc3h6Plbf2O4bgjtEInNHCsxma7efhvl+yFJD/zpge+GJg7950Nlv1g5LHFYKLYttvvhj4a/M7x6xF8eaRy5Mm5M3NFRY+Jr478drT56fUz7r4ofW/VYz+NfPTH9icInwmOnjd041jPu8XHvjGsbP3b8svFfj+95Mu3Jc0+t+XX8hLQJnRPzTFMnWSdVT/r75I8ma1Pipxx6unxq3jPvTnsj4YXp06a/Pv27Z3fPSJvx7czSxOTEr2ZNmLVq1r5ZXc9VmzPNn5i7ZyfPLpx9do5pzgdzQnMT526d25mclPxhcte8F+btnNeTkpkSnp8yv+P55gUPLZixoNgy2vJHy9EXPnjxjYWJLw1/qXpR2uIP0lwvb0w/tKQzo/aV9Fe6lhb89qi8IsP0VBmpPyNxepaMoo1nf6J+Vky0k2mnQiIkwVyZJsmQIiZZQLtQb5VFeqUshjRYBsthNdfaGG8t2NneQOuETYy5GfIgHwpgCxRCEdeVwjYog+2wA8phF/PtZq49sBeqYB/shwNwkDmroQZqoQ7qwQUN0AhN0Awt0MZ8J+inMvZJ9k+Dl+0O2jPMdRFbO+EyenTDNbavww24SV9DtTtRzYRCIdQJoU4IdUKoE0IJDSU0lNBQQkMJDSVCKBDCuxDehfAuhHchvAvhXQjvQlivYb2G9RrWa1ivYb2G9RrWa1ivYb2G9RrWa1gdwmoNqzWsDmG1ZsTxjuI4U4ZyNBZG9CqXi2Ie1PKglge1PKjlkdl6hsyFZN0pKXq2LGA7W8+RN/UjspJ2Ndesob+N/mvBzv469jewnUvrpC3iWClsgzLYDjugHHYx5jHGOQ4q+144w7GL9OuES4zRBVfgaq8XuXiRixe50sP+b/Aii/i78SQLT7LIg1xyIJcccBN/d58HW/FAk3nolaJbZb7ux5OtWJ6FtVlYGo2rm7i6iaubuLqJq5u4uomrGyut6O3GMqt8Qd+zEIJL9Ovq1TgXC7OwMAuto5ZFNXYPEo3Xy1DqZBg+xdKOgJF6Ct5sRecUdM6ScXqFjIcJxGOi3o7uWXjZjpftkqCvwtN2PG2n1vKptXxqLZ9ay5eX9bCk63+WTPq+Css49hrtctoVtK/rpZKlfy5vsJ2tn5S30HQl7e/0KlRplzXYYsOOtWBnfx37DlRfD+/RZwPH32c7l+NOtjdh12bIg3wogC1QCEX0L4VtUAbbYQeUw27s2QN7oQr2wX44AAehGmqgFuqgHg4zv4u2ARqhCZqhBT7l3FFwQyscw6fj0IYdJzivMudJ2tPQznkPeDnWwb4fTT6HABoE4Uu4iG+dcAk/u+AycblCexW62b7GuetwA3o4dpN5niY3zxJVL/l5Voazlo6gHUlujIJ4jptgtl5PbrZTOWFy8xCVo5Cf7WLheiusoc86yIVNXL8Z8iAfCmALFMIu+rbRnqH9gjHOQggu0a8LLjPnFdqr0M12D+1Nrk/GylQsTMW6VHLOLRP04+SYl/zykl9eSZA55JeX/Ipaa5M59J6Lf8l6ORanY20WuVNF3kRzxovFqeSMm5xxkzNerE8Vh26W9bCBY+/T5nLMyXYR50thG5TBdtgB5fAx8+yECvikt8rSiWMVcawifl7iFfU2ndi4iY0bT1PxNBUvU/EylZi4iYmbmLjxFh/xzo5ldiyzY4kdC+z0ttPbztV2rrZztX2ARO45LLRhVQZWZWCVjVVCZZVQWSXGY6GNleFFVgOF1UBhNVBYBVRWAZVVQGEVUFkFFFYBlepXqWYVK21YacNKG1basNKGlTastFGFClWoUIUKVahQhQpVqFCFKlWoUIUKVahQhQpVqFCFClWoUoUqVahShSpe2qg6hapTqDqVqlOpOAUPM/AsA69sEodXHrzqwKsOvPLgiQfLPFjmwTIPlnmwzINlHizzMKqHEToYoYMRPOgSx11oIlGZDFMhEZJgkR5AiwBaBFgZ29EhgAYBVsAqMriJ+4GHLG4ii8PkSSt50koGh8mVVnKllWwNk61hsjVMtobJ1jDZGiZbw+gTQJ8A+gTQJ4A+AfQJoE0AbQJoE0CbANoE0CZAJjeRyU1kchhNAmgSIKPD6BEgJ1vJyVZyspWcbCUnW3kGG/r91xILI2AkdRunL5VRtBPweyK5MxmmQiIkwWw9k/xMpU6zyc9x5GYqCpxDgXMocA7vz+H9OTwvwvNDeF6E54dkDePbGHst2Nlfx75DT6B+E1BiKfWbILkcc7JdxPlS2AZlsB12QDnsYs6DjF8NNVALdVAPLmiARmiCZmiBY9hwHFT6n2T/NHjZ7qA9w3gXmbMTLjF/F1zG/yu0V6Gb7Wucuw43oIdjA6OSp2Ph2zLy+3/IKIhn2wQJxGshsV2EVYshDZbBctjE+c2QB/lQAFugEHbTZw/shSrYB/vhABykbzXUQC3UQT24oAEaoQmaoQXaGO8E/U6yfbo3O8NyGRu74SbnBoa+Y6gPP/Xhpz781Ief+vBjVTv3Mi857yfP/eSyn1z2k8t+ctlPLvvJZT+57Ode5OVe5OVe5OVe5CU//eSlX97+cQ2O+4912Mo6bGXW+t51eDLtVEjQo3fSemavJ7LDiWwSkU0iskk8pS1hfbayPluJchLrs5VIJ7E+W3lKc7BGW6nUDCrVwVPae1RrBk9phVhfT7VmUK0ZeFHPOm6lSjOozoyfXM+LuLYUtkEZbIcdUA67sW0P7IUq2Af74QAcxKZqqIFaqIN6OMy8LtoGaIQmaIYW+JRzR8ENrXAM245D9H5wgjFV5jzJdaehnfMe8HKsg30//n4OAXwNwpdwkb6d8MN94xpchxt37R5iPJEPxifyJX1RLb4tqk6iqhFVJ1EtJppPEcliIvhXIldB5IJELkjkgkQt+t5FkEgFidJnfZHQiITWF4VpRGEaEdCIwLS+CGhEoJgIFBOBYiJQTASKiUAxEShG5QpUrkDlClSuQOUKVK5A5QpUDqJyEJWDqBxE5SAqB1E4iMJBFA6icBCFgygcRMlilKxAxSAqBlEuiHKfodxnqKWhlnabWs7b1HKiloZaGmppfWoVD9LnKDs5YCIH0skBEzlgIgey8dRKDmSTA+lUtpPKdvbmQvS5ysSxH56tbq3gt56vFuprUcKKElaUsJIfmVS1k6p2ooiVqnaiipWqdpIv66loJ+rsRJ1KqjoHhXbeet7CBhvXrYXe5y32HbzmWg/v0WcDx99nO5fjTrY3Yc9myIN8KIAtUAg/9Ty2G3v3wF6ogn2wHw7AQcathhqohTqoh8PM76JtgEZogmZogU85dxTc0ArH8Oc4tGHHCca89QxnJSJWKtpJRTv7nuWs5OV68nI9EbISISt5aSIvTeRlNnlpIi9N5GU2kbMSOSuRs5KXJvIyXcxES+mLjo/I+IiMj6j4iIqPiESISISIRIhChAhEUP8blD+P4udR3IfaCmorqO1DXQVVFZTzoZwP5Xwo50M5H8r5UM6HOhHUiaBOBHUiqBNBnQjKRFAmgjIRlImgTARlIihxHiXOo4APBSIoEMFzH55H8PwbPP8GzxU8V/BQwUMFD5V++M7v/fPuwC/x1IWnLjx1YbFGnX6L1RoWu7DShZUurHRhoQsLXcymMRtrKttdcAWuQg+MYbRKRqvkmVhjxEo0yUeTIHrk89yrMcMFVgGVGS7wDBydpZJZKhm5kpEvMPIFRq5k5EpGrmTkSkauvIcjx7MyWlgVLayKFlbFPFbEPFYnCyuShRVpFSvSKlaiVaxEFirWQsVaqNg8KtZCxVqo2Dyq1HKXtRxNBahUgEoFRN+7iL5voZLdKtmtkt0q2a2S3SrZHX0vQiW7VbJbJbtVslslu1UyWyWzo+83qHfZPiNzRpAtOWRLDvfECPeZCPeZCPeZCPeZCPeZCPeZCPeZCPeFCBmTQ6bk9N6Fq37sGc+2CRYxx2JIg2WwHDZxfDPkQT4UwBYohIOcr4YaqIU6qAcXNEAjNEEztEAbfU7SnoYO+MGamxx/EGuOYM0Rjh7h6JF7kHv9z+v+d9cZGO8qGJ+K3smnov3788T+bZ1RF4O3LuJRzYxSZlQyo8pMVJmJKlNQZSZemvHSjJdmvDTjpRkvzXhpxpMpzG5mlimMZL6LI/Xvarh7fhoZO/hW8vvnlavhqeGp4anhqfFNm3v1RGtYaVhpWDm4rfz/vzMwOEYwPh8d6J+PDox668+fwRij3T+fXRkj3z6ykQ/GyD/PyP3vc9D7yVfjez13tqL99+9s3LtsmsDIDkZ2MKoDe0oYecVt/9u4gpFPMeopRnRgawm2ljCyA09z8DQHu0vwNoeZHNhf0vf/i6eY8VTf/y2W4E8JszuY3cHsDmZ34F8J/pXgXwmWOAbM3cJ4TWN857O/fufT8GzgeWZ8h+XOrTM+azd+ScX4BY7/5dchjNgbFWNUzOD5zRrDOuPp4eet6kfvybs9MTHlvb8IGCPDZVK/fO8nRjbyyj9WHo7+h4rEySiJl4noNZksfxqfp8uzkiizJEmek9koMJdsmUe2zJfnyZeF8pKkycuyRJZKprwqy+Q1WSHZ8qa8JSvl97KaV/E2WSt2Xr07eOW+gVfsueKUTbJZ8iRfCmSLFMlHUirbpEy2yw4pl49lp1TIJ2RIpeyWPbJXqmSf7JcDUi01Uit1clhc0iCN0iTN0iLHRJHj0iYnRJXT8jfxSAcR/0LOSkguSievobvkMq+er0q3XJPrcoNXzDd7f9fx5r8A9j/h+gAAAHjaTY7BasJQEEXPTWy0RtPYluKqy66y6sqVSBsKBcGNPxBKEUsolSRu3Pmblirth+j4CKSLe4Y7c9+8QUCXEVu89GU6J8qz8pN7WtbneMS34plrvEwXBG9Z8c6DY5IvFxmPjqOi+ioYO6b25Ly/of7Rq+nTIWZYd4fuJ5HUfmyJJ0JdqqtQPfUV6UqxBrrWjc0npo5lAnoKrE7VNs5MiW3eUFJZIuSZD1as2fHND3sO/PLnbnm1rLjlDk4feh/CAAAAAAEAAAAA');
  font-style: normal;
  font-weight: normal;
}
@font-face {
  font-family: 'LatoItalic CharseItalic21188970';
  src: url('data:application/font-woff;base64,d09GRgABAAAAAEmwABIAAAAAwWQAAAAAAAAAAAAAAAAAAAAAAAAAAAAAAABEU0lHAABJqAAAAAgAAAAIAAAAAUdQT1MAADq4AAAOLwAASFAc4q8ZR1NVQgAASOgAAAC/AAABDlYuVAVPUy8yAAACEAAAAFwAAABg2a6p5mNtYXAAAAOAAAAA/QAAA0gSAgyMY3Z0IAAACFwAAAAsAAAALgbwGJlmcGdtAAAEgAAAA5AAAAblclpyQGdhc3AAADqsAAAADAAAAAwAEQAYZ2x5ZgAACIgAAChKAABOvJy/O5ZoZWFkAAABlAAAADYAAAA2+6rxnWhoZWEAAAHMAAAAIwAAACQPyA5UaG10eAAAAmwAAAESAAAEPPcME6JrZXJuAAAxfAAAApgAAAXWFSUSWGxvY2EAADDUAAAApwAAAiztCAB4bWF4cAAAAfAAAAAgAAAAIAIMB3NuYW1lAAA0FAAABn8AABAgkFDZhnBvc3QAADqUAAAAFQAAACD/bgB0cHJlcAAACBAAAABLAAAAS6YHlRcAAQAAAAEaoGK9QXZfDzz1AAkH0AAAAADKk15wAAAAAMrfLob/Gv4MB/8HLQACAAkAAgAAAAAAAHjaY2BkYGDf9i+MgYHD/7/Uv2vs/9kvMHxjQAKMnAC5Fgg0AAABAAABFQBfAAQAAAAAAAIAIgAtADkAAACXBuUAAAAAeNpjYGa+xDiBgZWBgbWCVYSBgVECQjPvYihh/MLBzMTPysTExMLMxLyAgWF9AEOCNwMUlFQG+DAwMjD8ZmLz+lfFOIF9G+MqBQaGySA55q+sM4GUAgMTAMSXEAp42mNRZ9BlgALGJgYGpmqG+UwPGG4xIAFWQQZLBjTA0sFQzLiSwYipkSERSOsybf+/HijmD8RPgVgfiGOBWBeIXYA4A4h3A3EQEF8EqUc3j+khQwvY3Kv/D7IsZ0gE25vJkMiiDcSCUH4BQyKTGUMjsj62BRA5sN4MhiIwvYShiPkiAw+LPUM1TI49ClUfLsD8icGARYrBnzmJwYZFhsGUeRaDNVMsgz3zwv/7WFQY/BmfM8Qz3v6fzryfwY/xNkMEmzyDO1CdO/NbBnMWHgYZkH6mfUA+FwMX01qGeKBZCcw7GLxZuxkCmVf+PwdkBzLQEDDNYGgE4qU45J4wjIJRQARgkWewY3FnsMOnBgDbhj97AAB42t2SuU4DQRBE36x31xAs92EuCSEwIAiQkG2JxAJx2JyLwZjDiT+Dv3FIDBGpf4WUhICIYChGq41s5BRq1D013TVSq2aADC68Jww/mNdJzBsgNO+u8pF0usGjH2TwCRI+mFaHGGaEUcYYZ4JJppgmxwyzzGmKhVS3pFhmRXmVNda1b7CZ9LZc3lYUKFJyp50uE+xzwCFHVKhyzAmnnHHOBTGX1Ljimjo3NLjljnseaPJPYEKT7UPm03YuL4r5YpFcz8vJMnvyrSq3YnnU4JEXXr88a92tSPq8XqPMrhyuOFVNqhbPUhmpjP20bz1Wx3bC4Je/9Yfm+wYJ6GdYAAAAeNqVVNty20YM5epmSU5zsSU5Md0G7EZuai5Z9xJHD5pMRrSkSZ7kTjtDpi9LX/IdfebXgHY/IJ/WgxUppa37EI9IA9izwB7gLNkzdM1kP2r2VulNFrFCgPjTilvHH7g1/yMNdOAXKfFqlQb8NvOJJ2JNsoy4N8+v+aW4vTnxqRingvi0SukjFUVO3F+lFhGStb5YZ2KdWd9mWeazF2ZZVRvFG4Z39Iw7eDx5Eu4kFynvJOGtp7zEznh0cwRc02CNULIxv2I1v7TnEbfqmBfqstMaW5oXOhcyrrbny/mYfHCoK3JzrPNz7G0bVpbAJ3kvKzD0LOO+eL/C68OLuCMFuDGeVWcpe7DLPl6sRpqQDPmBaI1nRUGoze2TQLPKa9uv9uNxfoZ6S1RZWv7zcsul9Lx9fc4qYe/NrVIKpSLeMR5Z5Lrb3VXerLBlpxFG3DUI7lpKUMZKbvwuUk1TuJr3bo78IMDJe4a7IXdPIu4boiVta+l8oqn4Pf130Jdtu8YDM+6fsBqeRvzA0CvkjfgrxJtrLJpdbxPTG/3lyd/5Gz0pH6ghKj40NEX2TXL0IJ9E/MjEB9OIH9+zCuZXQDwxZcMbjSmmpRNDY/yuKJZ6qfNLVnp2+1ip4QAF9jCWEZqOn1tlFd4UsSaaFsiyv12l2K0Tt5FNhcRWJv32Ir1rUov8u+Zx6zCbzTDJboKRObBeWG4nGI8VXa0V3UzsteZWkl9j3s0k92Fb0RJgOeri5ugFWqiRZyEz6SYuF1KsU2mnUThWetYWMche7EN2CBfZm3hDtb4Osm1GjGQgdAiR9nFFR0/BcujC3NUzrC30UvJLl0eOfVNkse6N91sa0xQ3eq2VuiHb5nXG8N45har5lb6sFFH1U4ssDqpiSd1QKx8QEKh7/tRoioX5ApdnmsVlTw0g1meb8Orz8OE/0fdifJQcrnWAy4e578f8ELM/+p/416b01GCfH8H+xvAT/NOG98J7z3VseD8scHYRBjj+F4NRxdwD9MVGTXX7ISRcN4qh93W2wJRdfAG+XHXLLxOaHFEu71Tjsn429CCrDkJG9MDPYX4r3Gu6Y6Eb6Ipvde4Nw+fCcI4e0AJfrZrUd4YHmwQvxeGnsL531jNYJ64xcA7hhIaHG7QRx6EjZwk6dpZAfzA82kBPxXHQH50l0J+cJdCfDR9soL+I46CvnCXQM2cJ9LXBa2L49frL9TcbhOYeuQgACABjILABI0QgsAMjcLAURSAgsChgZiCKVViwAiVhsAFFYyNisAIjRLMJCgMCK7MLEAMCK7MRFgMCK1myBCgGRVJEswsQBAIrAHjaY2CAg80M3UAMIntYZzIwsO5i/srA8G8l68r/H1h3sTD///RvCgDc5A6eeNq9fHd4W9eV572vASRA9N4LCRYQJAiisBOkOimxSLIoUoXqlmTJlmzLam6SLZdIirtjOXKcYsd2solc4hQndux83mQmdWedbDZlN5PMZpJvJpMvzo4z39gitOfcVwAWSU7+2D+kB7x3zsW7557zO+WeSyKQFCH8B+I50kA6SA8pklLRVezv6+3p7uos5FLJ+rpYxG6ThGpdcvjF6bH1xUWEcoSGCM9RjqcZQgWOCmlCCMcTjpIEEYioF0T8VFUlEVJLJMkQJnq9Dj/rdEZdpMo//OI+GGpg4aEkUkWkKgIDLDSoNpBZF9H7i0N/0xg6nZ6QuDYWXqJVk5MvdiTtfXx7JsQ5HSbBTOP1LTSX7RNy2UQ8ZuLisXp7Nq88hm8JGrVGC/DvfW/n4tGW/mtXNIZS+XRcsB6r5mgolUuFVnQ2djQEDF7j9r60qyFotQYbXOm+0qf4H17MZPjtF58SDrkSQWu8uKGjMNadTNS592y1G4Vwa0OipaO+vcfmsrkuftBatIYa3e6GkLVfeOb9a/NiM8F5kacvvctJsHY1JEpuL5oICQUcNvhWo5NEdb38QElhlgKlFNaBAynBlHnexkcEZR288IygjFBeGoGTj/D+YmzWMx7EDHJTafASFZjcKG/idfE+vmDns31cWUYtHCctlUwWh/EQ5UWdtPRtezTl97XE7PZYi8+fitrFczPfSl2zbmM2u3HdNSmu7/2fwFOHgz1FqpQ815/zT3LfEz9GqomTPFa0GQyEGJwGp9UMd6olQVLn63VUgULQEL4yzlvkBR5mTmAywy/+HgjqFAL2gNHEZRr4WMvh/zgpfzEJdDDBEAiAl6ngyqGikQQKE8mJTC0qItCZKGhFL7VHyx/pI7UxXTjoc9XR76ufxI+VfvXxcCwW/jiNlj/J8+y89CfhH8TnyCAZoemig5IVyzLpxvp41GGrMZBBOqjHmYZgIv3dlKcrh1sSAVHiuRAYArwbn4HVwVfTwStbw7COAnwRqSAYw2CJ2hcBjEcWWO+HH4Yoo4j4WRRtIhsEVah74UF0su4w89OGMFcM4RQjOn9x8OrckiBKqHo8EUQcKKGNgZeoblJeAtS7ADVTlH59C49W63S43LSPFvpoN9zW2VEnWxlBCwfGzRWYjXPUEQK1zRfgCffjpTeuTtGdok4I6iRPY09j++ruSGuGDjbmTYLNftiyYdkfH3WGPU7jls3/fGL1fdvyuU23La+v69zzaOlgvHdt2/TzS0uv3HSj+FzzyN4+XhLtlEaDHalAYtGGbOeR/tK1g2eX2Vw3/e8tpXdEo8N0bGJX24aT46NnDm2MDN7Zv/qhvX0fvNEx0RNet5S+0PcKs+CbyAVhQDhLDOTmog3uGIihukoPhi6ArHSoE0y5JSoSMQsy43IgJbRdEheYmnO1so5zUdFfbK6gI0RgZACQPBV4GTSRnsjkkqzcUV2Uj9sB7+zcL3P0SUtpV+5srrTHQj+WF86W1pwsjdMLJ+kXkDVTepfWkj8QD5kuSm6nwHGqddpqKGWIhEtHqZEys9w3/4kZnxT98k323nHtIV4U2CmU8VhXn2DLCWaXGciHWsIWb9vSVLgm0lSvM2YHjrcOuurbQ6mt01OJoNFiTOSWNC2BsbZyJq6H+yQoVl1RQuOGdy26iSI6BTyZJEiURwcBcriJ/r291MF98mG4m7r0Lq2HudrJmqJkMUmCNldTeTY2GuGUeVbcdeJd5bfmzY9X5jcbTFOAh35fCvExxfDx+vlgSS9duPQs3yJ+HnxgqihV6Srkb8T55OAHrOy3q/HHssCT5PDX3CaapBQNZZOly7+C+7EpG1nhjcTE74SiiE2jl94V9gI22Uk9uadocwI6hYOOeme9oYrYqV3D4AAYO4KHwMBDpBxXloPqdHz4kAc8BVuuoHCyda+d/ZBSdDtlKq6sAMziHZxqzrY+wI0+astlW0BeYMpOMGvuK9OfvGlg2/O/un0Lu/5jZO3HDg6mVu7sUK7icyse+sXDvyq9+vPr4MMjv6JDP7/u/V9MfonaXzvywt705Kulf4MPe9IovN/Ci/1ZPE8s5HtFo8VsqjEadIBAmr+NV2MoQhHEELkQRw1hdDQCWhRDXlERQUQlhf+zbCUq6MwyHRp100J0goD6WWbAS1TyF1vnESNmEr4J3ltQVLqCQwFOsOqCKIHptFLajqb+7zR/3Fb6hc1h9ojN9H+c+SQNWGb4u/l/W/VbU41+mB58//d3M+NoheGGQCey5MtFC5gDRIxul6WGZGlW04dUGnDFAG8F2A6eFvA7o2iIKLsXWGC0Mo4zchFJkU5yPhNS8wLTijKLmQNBFbNXoWaqE9e48ALAVtYgwA9Q/PZoxuV0SGYaBXdRoH28rEeS7M1b4Qb3vTVnd3V2brtrqDTeuDpB/8UXAIu/uFzHOWyctOLG0cZ43zWZA0/VGeJe0ShNeLff86z4XOvUidUbHr/n9kWlIwZjwF0dM+W6rY0W+qOBQzcdWZJfnQ8c2hX0AOpte3wXmiOIZhPEAetBroswIqekpyufbUk1J+NRv9duJYvooiotIu+nOqmaCqKbQkQWIuATJJ0IiifwAgeOXCQCJyouE2WuV1162ShVNz5w5aGQU9IRCccqj6oNBLYLznzobxoDgizm3pWx8BLVz16fEFVRsL4AqO9yhyBU7+PYEsFyzV+qX689vS3ftGr/omPH1z381t4dj+8dtIy5bHa/aGke3Diw+s6JltDI3bssb7wW61ubufF8whD3iAZxPazZM+JzLdccWTF6dKrbFv/4gX1fOD7YsvHMdEhvsXRNdAU7pm7sTo93x44LH78nN5bz3bKzYvU4zKmEXRCXW4iLfL9ocjktZgP6apiqZhNhUw0GmyHQUh61Ev5BiiKwEB2sQIVJlQzNNTuLlmm+oEBEspKMeXVR9f5oBsAge3/KMCID1LxYSU2IKPs7EX5BZCYjcxGZSY2v2nXoIjAOUKACzSTKn/0ZxlkvtZxvnfmII8ZJfPKz3+KM+plznMRx28yu0il63GWd4D9ZettTCM50wqiLQb+XgoxayD8WLS2pxnqIjD02ix4dqCqjbpGKtDkJ7+oC6wZd4kWM/iDLI/COovyW5RxTgNyPQYKNA0WU5dd5uSGAjaI5JCoG0wZwIgwVB/8qXo4TUIPVMfCCYkOpgUpG+XylH2cajAGnor+gt/X2qNAjthdKnTfdsHHPU3uymz7xzqH+A9MjoV5nwN66aHrRmtM7CrXLrx/O3LT42v/KPSOuqm0t3eHp3HH/+O0/eHDU05gPDXnCdeGOnWfXdW5aVGu1hbnzLKfYDbJOQ+4UAnf0NKJ0a6ou7nWD1w7RkKaRtQEqyAoJCEqYWaLvmgUUqutSaGFsLlvJUIkFgMqpy5EtZO6z4VgLz1k8QiVdH5VDdFViJo772uj9O7vWPvr3t2x7cl9noHOih37e3B46V3K01BXuKp2vXbyjOHpqa75+2c6+0bs35/h9mS0fmbjhjTNjPdc/Od13+OhtS+i/Wj0zv2tvrm0sRbu3L2/Ibb5zZe/2JXUd07fD2n4d3vhF0FE7uRUjJ7jazTUQT6kS89mo7OqZV+EpExchRqKZr0em4NFoCbog1FgzYTGOwowBGc9iHObPZ8U4SmIJRqejSmxWiGJaWRBe1PE1VTOcod79Ue5dc9g+Y7Y6zeK5xd6U6YOkzSd81tNod1mEQ+ADyWpY/z7wJWHSTpaRt4u+XDYaoaS/N7sstyzZGGmPtkMeHaZhzae0ePQc+NCQHtaP5wQGCKKorK01rKNydggoTmxEc9nNCheahcDMooK/ksdJUDvyVyFn2V+8gg+vipqITD3ySvImm5akuIj6Ch3B+M8+5zsnbf/UjX1fOL916/I7Xtwz9eDO/Ol7br51/IG3t4/cPpVOrdyeGzw23Vm7dMfj4weXRYJd67uX37Cy3tc5aWnffGr8U99tTDy8bf25g8XshuNL73ojFX/y0J7nD/ff37L65qXFqU5/7crDa3IT/XHu5eyaXe2pke5YauXuruRYbx3a4j+ATh1ma9FGnkJbbGlO1DJbBPmXbTEIER4CNEiFE8gs07IqLkK1xZhCC85BoGylKrgUL1FMKURgiblKSpb8IWop0ZhQFjFVLFBLsDQVNFGqidOFFsnlhk9uKax+4FsHNj+2uyPUvTZf2m5Ohz5B/9PX4uh9iI7VLZ7uWnF8qv3UkdHbJ9PcqvTGU2v3fOXeke69j65fftsttwyWJJub6wnmfalW+t2u6cV1mcnjQ4dO5qZuQX8KOdZp/ucs73iiWF0b83kw02J2WIt2SFhhCpHbFJ6VdQlKkcODlRvCaY5Nfa5mnws+l3ORaOWjy2SiC6Vq9qulbjuulsvxVfOSO47cfeld3g76U0c6yWtFUz7b3FQbCwexRqtpTysgKje/KCrbEWHRnyCUiziqr0wtzFZRQRXKZRvwj/mr0ouiol0ynyBqPnF2nbXQJ1bWWGcL7u7o8MT2jqUHx5pal0+M9lbXHTbwuZUTK9qmxztWd9fXeKrN82qK7mC2wd00tLN77S0T/d3F5JOfTQ8N9C3f0DsyFaoNuT74xEI1xktvgTWcZ/VUF/lm0ciSuypJ5MrZXdAOkQALnNCcCIdmaQhjrbEC9FUiXuCzZUokMhMtYmuoIGJVxxyQAfwxccnVF4HKKV1L5XhIy4EfJ4DlCzIooVoUouB6Psozm22HGK2F1oMbEc4/6A2IIzNffaaqzv0w983XS330X++WTKIpWON10M2lT9v84rmLx7hx32AischH0H9sBbnsBLk4ALWayNeKLqeTkKaGWMQZdoY8Lrhv56lelVGzkTJUF3S07DoUzWPhLWVozqo/qudoUnggDhWIHE+VucscZhZVtF+RWC4WlJm4cmzRbo/OSSYMNMqcQyJeJ0cWiSTd+hJ9/sCndmfqhm4YOnFy2T1vHf1+P/WNHhlruPNE6T9+N350vOHWk38Uz6XWHF5RvHnbSnfwoQPbnz0yyD1QEptGrl8yffDu5Kp9A9dey2IvkJ3YC7IzEi85XKx2OezWKp2CXSyGIFrtg8VaiqAqYwgMHTBCYE5AeS7HENHKR4QoMZVMwpNykcTBSUI8ymavQ+SO8jhtsffgd0r/9umS9SX6x7t/8ujYm4VrH91U+uEZmjny7Y+O8m1fKb3z01vEc1Of+acz+754dOCDxzd8/j2Wm6I+DMCcDORc0VRRhixnN7XKi8nFRJEw1GDzEwiZUwaJ4XMqsh2GMpdGaRbQfyUXJhKwXhnXiPGiBk1RVrGEfxBXt8yc7aEX7SWxlztkv/ijl/hWkZSCj5RMT8AsyvOpIncXjeXZlK1+1myU92KzMZZ3Ufz4AO1xzjTMbB8lgbsluUoSDgFhTkVi1qvH5Rfv57zOmX9Z+br80twTM4+r7ywuYWvw0mXWwFPGHpFWwJTm8+DuQgilbpTE5edXAicM8SErgkEA2/8abLLj9Nr5qL1deOz18ZklY6+/9I1R7uuj3+A+OnOjeG7mNu4u+NUTIK0/wBx5Mq7VZtU6JjMXNp9yZZUlvIp1sMqqsr+jPcCLUlmFd2invd+48A0YX9FpCZSdxMgnisZwMOB32oyGan1ZB9w8x8m5DEbyGaxQYmGPwZhW1FSIcLKEZdZZXoYtFfY9C1MkQcUj+IjhmgBPBA5Tc57LglWDfIFEUnLwEHXn5awIZIj5twShWj3ubaBMMy430EsG0ebh2k1B7+kXn7mLqxJn3vG1+lqspedA704++9L93qCebqD/7qx3NtXzp9xV718rxB0t3ou3J5P83Z4Wxwc/F89VuS8eZxh2I7zSHpCNifjJw0WH2QwS9pt9NgvcqRHV/QdW1QBtoMommUQFoYxssz0k5M/o0+RkUOPQcK0BfzU3i4jtOcaVQE9kO0Tljbe4BuyA6FqKSK8ffO0CPX3j8/vzQ2d/dOrmof92zcn1LbHFu5dwvpl/Fs/ld5xZd/D1+1Zxf5h5PrvpxMqujQNxbb7XwHw98IO/K7q8XkK8cW8s4IM7brsVZ6x5u4RJ8XYS5YmSuWiZkmZzWt6sUEM+p6Q8FYxzIoRWmRbu8iiLCg62lYamxTMXxzYyMVDIKaND/MWrdnhVPrW0UyFEHegQBGK0hWriTMTpLUMgzaM3Prc/l932kYmIk+Y+2+Ys/bkmVte6+CvXnJxM3X8/NznznHguPXnHyMTjh9c4XImZtxs4wevgvjDzi/TE4WX7b2K2Zrz0J/4nEMP2km8XTd2dDYl4NODDfQoNu9p7sZoFq89hggyvyWdYzgLhJaVKEGpduOLTdnlWjEJEukClp+tD8Vy5whPTEkxJaQ+oL/TRiiqPJCdTLjf/CYPDZE10r+0v7lhSmx7ZuXvnSHrpXa/dfOffDwzqPSZ78+Idw0tuWNWUHtm+Z/tIunjkv+y7/sVO4esmc7wx3rBkYy67rL2+MTO0e2jXq/eN7Vw3aTClCqnmkf2DhRWZukR6aN/o+k/fOrR2Bbw7WLBwDnRZB9km7j3piOIoNGRzot7xrEUAvcTsbTm7gDE+yER2WghlnKKfYcx/cgI+4tkuI49EtUxfCdtCr0NNJFyTSsgSKY2QyHSion/K9qJwzlGaPP/a+dKEXTz31AeCcPEppjPgC3RvwTyayceKxuZkPBYN2y0Vkbmn3luth2gADYZDaMafMfJlbzfrOU+y+NzMa97OtdDzJHZAsAeCUqrJYmUmi4ufxXAD0JlXgZlhrx3Q2eVmmwcA0MoN9SuNK1E4jZ942Bvin0QUo9VOA/2CvtaT9IaEV0SJq7ZW00d09Z6HZ1594Vu8yOlqdKXW58VzXsfFalOD3eWO9Pj4v1gD+N3XFYl0sW8A4KOWhMORsHzwEmJY+tKf+RdgPl6SJH8pWvy+2qgv6U+6nYYqTo4RYlg39kLSFhE5Ht00ljg1w3CEMWjAUJKWIYwll1dgQZRnfOUMWo3wr8JmnsdW7JrLgZ6QQJ7JgeTRFDGsYdYaL/OqlUQ1BcoVTLxSShSYbwRbLNgB2GImweng0xvjXlvtmk27Cj3bliRSa25+4JmpgeM9M++0bV67IpB0JZ09B7aNdUZqfT8o7l7R0Lrh1Lqpzz9xx6Z2p+/iy737HpukG0W+funWm+9a8q7cvzEKcv+t+BbIvZkeLLr8kEHVxnzN/ma448HYX/EdVZhwR3hOFJyUExF3SE1YV3aZIBVRBFWshcCH4RsKMvZXMTllJly0NoWJX5BJQlNRWWVQ1ND0qozm+Yxncb0rGCX8H7xmBr2RIMoeXSQcstXhqKwc2D3rp8DUFmYDIkRh9TfxwnyYkuG181hZcGFhASEYt4MowLKOD6Enw1au0ZcvrE+s37I7f+LBWP/k/juXjt/VVKP3hug/pbdtGAtGEnsL2Y0rexpd68S3ZrK9O5fWf+PV1c88dmI6v7h/wOfjD/XsfXii9J/5VPPwzpuO9xy+leFTD6z7NrC3VvKNoimVTNQGfG4nVqkkdbVbbaid6J1xDhkImXkRHIym9Y6wUoYjrKiqrsBfw+ZEtmJ+YQ6KQdYCVT8iF/1kT1anmQtzVbpZjg09GVhRmPLt2U2bd3atv3dD66qPvHHjjvvaOySbweRPDrQvOb4xF+gYz6eW5hujfpPD1PzlzpUpW8/+cxuP/+aLu5ctXqSv9oa9wydf3tW3c1m9PRAN2K152XZyl/4sSMx2mugY2g5F22nyN3ncDlu1nnipV68iV5uLilwEomTcrRJwc4avkTVRARVUVAZfEsfwSzWF3NUYsUBtrNRztq8pL8aHYjYvwIwm0T6HWcK8S5ARTRRQrSF2FDBVoqQOR+bRLIrzfpKD+P6yrFgwV38cL7JtIBqqYJhQsRBspa4Mh1jL5f497rUnprZfVzj5gGwbQ8eTSy58udSZ3rphNBhN7M2P3jGZXlfre2dg73Dj619a/czjJzbnu/Jc6v3+E917HlpHjbnmzY99dfLwbfBm3WATB8Emmkgn+WrR0pxMdjZ31tfhDraxWrOLVBpSRSemjiFMjmEKGWxRU9oQmXcoR3mqO/nwTHKEl51Pj4kHxngs8WC10bjGhRe1DI4BseSQK91M+ys9SoirQ3SROwX4g/kHL36bHrolPdydSkQsNnNz+9ZdNxQnPrIlG+3fcOjs+KoDy+OlH/bvXd1lefK1HRFLvIMPDN4wOegwOA33nHUE40GHtZAbzri7rnti88jHzxyZyDQvXj2Y3XB8mb2tc7DWVh9xyv0B/Zd03PfFL5I4rWL9YHECIVEAshOjQeRZPpYBMRUcEHVVQ8Qs4U5lqFwnt4KmiqLaGCpXzdUvMvYwXz+bHZvGsAYTZ02hWBeoqxiR1xpWsnN+FRt5WAEd+NQx5vVQgsNX2IS5bLhiLI8XkFsQ5VC0gllNjXkd5MJ27NottBfQD8gAxirLZtquo7fsbLEOL713h9Whf8hoGNh+x4q+divntlU5jckVHQm9ccbKb7345o+GhYka0WYd2TZx76a0Y6NJR70dUwOb7kTZ85feKD3Kfw/QpZsMk82AVJ7eng2Ta8aXLOoZ7h3OtmfSDYkAZMesZ9oP8hjspKJUCx47BI6MD1XBJCD+5uQNZJ0ebrKUxISNkWUN1usVVHcR1qCxAkZaMnskwAOJF6TMwiNeabB981/ryoPpCdGzBS+PKqGzWbnwIBBBSyKPXR6XH46yFmz5vfCCDR9yNiWis6ncBUa4wq2+fKHcuAmrG4XlNUPiRpUcVUYxmk3Ua5CGyRefpu5YQ8zd2NY4eOzC/okHdhZW3/P5ydpl8SqD3ZXY3NO1c2Vzbtfj264fp3Y9Z7ffXlVduj2/ujM0OZJf3RGcoK5qfX66afWRkcTRGwb3r0pyv8yMLe7p6a9rWrz8mq5ld2zrrB3c1DF641BMEu2NnvBgoy+QGLphaPnp/YPZbmuAd/k6Sz9oXbWlbf1U89Dm9qnNpZAv5ajSB9P9seUr410jqMmjoFxvg//zkz8XLbBWfuJ3OUw1OhCelhlHmE3IsVhlEABeYNau4BXpzDIdOqWQTIe3eXlrUAkSWFim1iIa1dEgLNNI2ahYXJMVgipViFZe3q5gtJhT8wKHbXDtC3PoKkM3ykI3SccqW8qK6vjRl19eM/rWzptu5fiVL6/k+N7B1PTUSHAA4rO1txx94iFH0j1znDvlqLOuHmubumNk5ndyPDEN7/A98RXQRTd5E7NfFkVgcUTOftH7eMsd79awhoVKrWp6NkHNPIJ9lyVQCjkoYo8ClwSsp0zKYaELG5o5qvaUy9VKBozlcqUwqRVo/HSWSUCmet+xC8f+7Iw3e9zNUYcj1uz2NMcd/HsXDfx7tM+Xijsc8ZTP1xJ3OuKt8h7XtaVH6bdBJg7SQClqWV3c74VvDqtRJ2o+GawWe+TLTdtyG6cprOEuAomkoNI86prLUaO84gp1hQuZzVZWTmVgLPehkDIL8bAgKT2XsNy2wNqf5BrwbIehHlvQKjUu7P+eL+N779GnVu5ZFM94bKLJpLMali2pPvVHZzzl9iRR6EmPLPQP3uzdM5Kqrt5So6MrxoXiQgtACRg6/1Ow8ZDit0MkFAz4vaiZfLmOGjdhaovWy7pguQR66xqUpwlUbJahX420wtZjc0kxRMRuUVLHmETN3ltkSrhLxazSuhKv5EOmWoVZLT2WGVSjr2AUKhmJzKfTVoF13rMSiYnqQhTLjwmsP7KyJH15b9jhs9BRS8jzVOmoOWi1uAw0fc7lN5RKNd5ArPvFV8W3Lj5lsNIJi6N0k8VfbYzYS0aLnT7tMJUCIG1K1oPwX4NPPJkuVrNdTQQ6Vd41DCc5uZqvbiiUbypVL5RhDc6I5mR45PxFA8M5JEpyZSBb/8qFV8S33u+XY7VlhIhvQbyQpk1FF9xJk3SyMR4L+l1O7CfiaZWa1dRiVG/AmgdmzXICw+pZprBeJ/LahhO+c0MFLUEKteCOL+Mo06uK8qHozeUorm0WPZbGSJyjFTV5uWrI+PAThnCLBCohjw55RB0Pz7DVt531fDIrJJJAWfMnRwQdp4yDx7AgMMArCwIUMWacOtkjVPqFvOYWZvmIZccme0zDL2+/dtvK13cfuEHgV15YKWW6k+vGlvgHXlzFC63d6cnRxYF+/i89r95+4uxdp089fL8740fH0dYwvCy55vjYzM+4U/60c9ni9Ia7Vs/8SV07/nVYiCDlmE8OkqDHZTHjqmlVtAgWQdmeRIiUa2YmzSerK1ZbQYfPr+S/r0qr2DWuVKqSlucUQZcdOe4wIg/h5FVqk+lZuZsTsPuTF1QmQWXCbU4RUyVShsvKNZnnpZcdnewxj39v/8HbVDc9kN6+cTTQBRJ/+577nnjY0aS56dHs9L1rZmbghQqQI34ZQnoz/Px9RZvVQonfa4lb41U6YqZmzSMFtKgBwllBPhmE+0CYFKqe+LI0TtYDVcv2xFGMCdx+Y3KqoGI5n7xhXjcrnnTPaYSib644srbl+t1Dh9e27J9c85EdHWOnX79evr5x29ipL06f+ego/v/A6c5953fc+ZvPbevc99T2O37zue1yXBIovcD/L9ApD0nSlUWXzwteP+pN+pJwx+O0G6r4co2QWWFY5ETBDUE2H9LKGkzDyqUHGyvGWXitTvhhGZ2VjOjNc3MYmfrNLzLOZlYLJIUFfvWyfEpsYEL2Ys+8n5UhZ07NkBe5Mvbg1hlfoZ9+yvSzsgDIz6n+BZ6d7LEmprbv61DLf8O3NuXpm6iqwUjiOrX2V3pBXNXzPwevW9moVv+6C6Ulwvd79j06USoVKop/HEnDemKtPQTI/h9FSyTcmAinI+mAz2JSau2s/heiAldXDXiKwcr8WrvalYbRo6UcXH1INmcF276F2ORd/IV5Wb29sCBHZbGdXqHYTuXCEpezX7HgLh6I+AC8uuNjU9uyc2ru6U1rlwdSTrXmXnqhzstbrGBvP+3evKh2du29Z+8jE3T7rNo7w2rux/wMRPvfZXtdbuJ22Mw1vBztLwKpRC3VYPdWA0AlYh9XNghlu0iF6rpZhMxitD4dh0qsYvXViZlbLbbMpuMU/dZaeLRtONmdljEXtZmTgdetS2C3OPq7QASTjYFPTTY1RVqbtz7R3sH/xecXzBYj/eqZJ2yft7/+ZqkJ5VJ96U88Fns7yd8VTYVcojYa9nlm77d2UioGKCdcYb/VsfB+61/LyvYIil2X5/obdlyFhXdcBbV0wL2jtxhN0dbF6dRQPti3ef/mvsK1D01tfay1We+yWiLpFR1towV4sG9zX/uW+9dtOJ3h1xgNLr/b29wdbe1oTHRNLV9659auJfnFNaZAPBDKLEq09zTEC+tXFA9vLPRmmf5NX/oT96rYB3FepmhpTeG+ttfjdjntekmryLUkqcQ6AHAbUcRD6UIGT3Epp5lMKCmJsiMNNkkrxDUvwMV6UkVQYXZwpMyjdWN/WB6nzIORRO5qPOwIcVzjxUsUlrO7kg87gkh530FunyWX41bjPeyfLdgVFOmndtbggn1QJl4p48BKhtm6J56mvCT1H6yxcgBF54cFl2VzM602l97rFUWetjb6GoIOvb5KrEvf1r/1wDcle21XK/3AbOFtbo/BSTvN9tJnTpRMjZmQkW9vM9vM+qprkm17cQ23QDzyE/49eMu/sHgvTuJBv9VsqtFLWrwX9HrkI+SgkHK2z7EDNrOCvegcIniIlDzuWrHT9Sp6zCc0zydk5wAVQhU5kKESOxgDXliMh8QCpsR4DljAbpCF8KbMU5ESU0XgBchkVFhnhbcEVuDsdBurwbRs3TAS7H/p2PpwDJZBN/53e1nkx783c6uj1rp6LLPx5BhnvmgIBGmsIUbHT5x68kEIATn53OAw/PivQc42crioh7APPKWWjdn17I86KJEKk6rWjzDnkZnTdvCt2iPWWcXh5r1Tj/2fs3buuaQwZ7++vD0//KDDw39Mr+MMHhvt0gesp0vCY/x7LvPMzXVDtbUrEtwZi/MiS/nGIaf7Gv8fpIW8WjS2NMci4SC4qnI/grveree1dgTT3HaEhR4r3Qh/hz0ZlY/LzQjyRL3qQ3a8k/VbyAQQ40bxGWtWkE/2MlHMbVZYcPbzhBGrV7sVpCQdP+XwcpsAlo1eUA/Jbx1yuLiD4Ieq7SbI6QK2O0sT97ql4/DbYrWu9AuT7yT/nsM6c3N8IBIZiHMPmh0O88yB+GA0siguSzHGXbBELdaIdWZ1jPnvSz8EnXgZdCJAnilWYwXdZIRUU5UoJMssuVEWXzE3VaALPK3QjVjFUznwV/6sBVqtHPj7i41IxHZOsYZUUfAgc+oWYrlsAUIDiTGwqmJFC15Szkns/r9PO6y6z4kG/W8NtppPlR6npqcdLt03qw2lP1R7bOe5KP2xwVR6xuAw0FaTqZSc+UeniT7mspQeNDnkeGYc4srfgzyc5ONFvdMOybRcscCw0FEjKH/nQoEgS7mz06U8U84pcPKmjiqLSJlTLo1xs3diQBIJJJEPEcsdnezQ4dwimioG3HOh84ypx9l48hel9x9xOoXPiBJXZTXQoj5oPlv67430Ef5rTsvMSWeTE6I97g6LXZ7vCf5u7oK0g6TInXgyBv2n01FTTVI0xbCXHQtOQt5addmDvlrcZZKPBV+Z+jLHgtkxNBZzmWm+m8rJrqTDQ8H97FAwC8Hk49J9lP5my/5Auj/2nUzTd212CG65EiQpxpr3w/kGd76pacBtigp6cVHwMWnHjjXNywd6wq+abGZD0Gg2NRkDhl/6Ozq7Qql0MgPaady7R5bFs/yt3Jsgiy7yMp7/bW9raW6oT9SFsfpgIl20i9WM+vDQbp7Cy0GO5PgrDtxqibJJPrT7t4xxmUO72iG+uSd2tQO7Cfm8bqUUefqXluFc4HRnR3pkR7ZjvBCr6jLXBPSCyZeMxnJ1jqXrDBvW5JozvQ5TEKRZNOWWT0g7fKm+2jMp65JCz6b+qLdtWatHAmkH7K66tK+tbZLr7WtOtSTDINfsWBb/kgT5P6Bjx6TNYC5Pzzu/n1nwUL581L4WgzTT/7dD+Qyh7QVFPIV2vl0X/dMj+eqjRpPBLETe2z1y1FA6xP+afql5Y1WVlH995q5NTG/6Lkn8V8Svk3r6bBFhpJ7Ux4Iuh9kE8b7at4rz7PVRUaiBFayWkz12VEcuwqNywIR1Erh1ebOD/d0g7Ran/e2Y7JxBsLoCs0Eywjp062aNq/Vh7PtbeM0y78+wyjCHF107YfXmK4yBZ5aGv8r/foHJq/wQ7/LsT0SxEeTR2Gdlk5tXqt2DCr90OX7C4wDYi4HnhLEpJEFmDaJ1LLG+W2XfOqFuW4e4WRvX/FeOvnhd6bZduHd9//YG3aM6w4pjz19nq6+P11h5p9Xgs6w5dk1blcT/+mKY38L2r9cbxfhox6Ynr+/lRZ04ZdRRPDqcU3VEsIqvkCg3xerRURKNhAM+zFRsFkO1yFepNYteD6RpVRgCgB9mWqL4TM4a1lMd/oUedjCHpS1GtYtAkh0OakniioPUfLhBUF8H5gyC23XletKHGKhK0dnO2QMBn0B1sFRSZU/D7LHl8ypqwtsz9004kePFzEIDzR7DLGitQP0Lj0EEHdFBrH7lseQTe6jHi688DDYHUdYcBOOoY+LnSi+O6K8MI11tGPnYO8CVhKNJunmNGCyZm92MoSm1ix1YwEqQxHoxDl+L+nzftgb9w7rqweuf2LrsTO7wS1/4ZGo6eeghs/RHM7/14jdlTY6OF9Y+fmCg5v0psVaofuTewp2E/D8CE3jLAAB42mNgYLgHgYwhjCcgkOkKDDJrMTcwL2B+xSLGMoNVgfUM2yp2G/ZPHH0cnzh3cAVx3YBB7jbuNh4hng08G3ileJt47/De4fPja4FAfiEw7OLvErAS+CAYAoZvMKHQCuElIm6ieqJ3xGaJH5PIk/ghuUOqRGqT9AQZB5ldsovk0uQ+yS9T6FC0UZyj5KZ0TtmNRHhGpQIJvhiFmFD1l3ocbggA5yfmlwB42h3UsWvUYBjH8VelyE25BNdbSqA4KUgNnC7iNUmrSJLLtb3Li5OIs1xcUnCTgiBuIgguuqgFx4LgVBDBDnUQB4fq4J/g+vjLd/nw8OPJk+d9c61z7oxzK9/lv3POnT975FbcwGYysDdyaAcypI7IYxy7y3Jib2WKGeZYYS0Dt2L7cmjXZGLrcmx7cm4P5cIOpVcyVOeBHNg3GdhdGWJEEmNiN1zIzJCZITNDZobMDJkZMjPSFlflwJ7JQM9GeuqJDKkj8pG9l6s6U6S39MnEnsoUM8yxoLPEimRKXVPPqLftudylntsvuUCPS1fIFjsZ6yxbcqjTxTrLnhzrHmK3Y1/k3E7kwk6lp17apmyxk2ua8FUONH9NJ+qNMbHX7qLyPRnYbRliRDKyI7nqLsiYZGKfZIoZ5ljQWWJFMqWuqWfUu/KK3vVIBnZThhiRxDixPzLFDHOssJbr2vnYJeycsHOim+kNMSIf2X252p+QzRNNviRTzDDHLduQBf0lVuRT6pp6Rr2tr5DoFH09tx25sMeysYX0evuYX/1Yux3KwF7JECOSkX2WMfXEXsgUM8xxyz7Igs4SK/IpdU09o962d3KXeumuyxY7uaEv/lE2uqucOqfe1IYbMtDmm9qtd+nuyRY7eUv9R3Juv6W3H3JpL2WLnbyj/Y9lihnmWGEtC+YUzCmYUzCnYE7BnJKekp6SnpKekp6Snor9K/afUk+pZzrFAxnixH7KFDPMscJazvVdTmSg/wBzPdUbkcQ4sb8yxQxzrLCWC004lYH++haa0BuRxLLhThrupOFOGu6k4U4a7sSzg2dzz+aeHTw7eHbw7ODZwbODZwfPDktNqGWEMY759n3ekrfkLXlH3pF35F2f/wfqquJDeNrVVjtvG0cQHpmU/JDkNIERpDAWbCLB1FEyVMmVYUOAAME2bMMuneXdktzw7va8u6czVaRJqjRp8xtSBgGS2mV+QyoXqVKlTJWZ2T0+LDtIAiRARJA3tzuPb76Z2RUA3FwrYQ3C31f4DfIadPEtyJdgo/NFlDuw2xlFuQubnc+jvA47na+jvIHrP0T5Mux3Xkf5CnzU3Y7yVfgA3kT52qWf57E2UeeTKG/B7e73Ud6G153fonwdPu5+g0jWulcR6IfdX6K8BlfWf4/yJdja/DXKHXi8+V2Uu3Bj802U1+HRVjfKG3Bj62mUL8OnW59F+Qrsb0OUr8LNjW+jfG39x3msTdQ5jPIWZNcfRHl77cutn6J8HQ6v37hnqpnV44kXO+muuL1/sL+HPwdiOBN+9sjksszEaT2V7lzcP9cqO9epaLSfiMfKKXumMnFsSi8eyEKJ3qn0ppeIU52q0uFWXWbKCj9R4snJqXhYqTJoR4W+eKas06YUB8lBQsZCOyGFk7hp9QgRVGokUyVGstD5TGTK6XGJjnUZvNZFgQEINQF+Lq2Tzd5QUuyoay+g3wkwRaEwjOgFHz1yielqN9lNxIkX3mrlBCJKpVWjOsfoQ4lsIBhnMNfKeFV6LWkjNeUo16nX5VhUVhurPRofCe2Fm5g6z4RTqhAva+2RJG8xboVeS98TzQQ5qV1IaWgyZF298mJYe9GwZaZdlctZCIqex7qUOaKT2rtV61zaMabr9LlyiXiK9KS5dE6nqF9ZUxnrkWrXFxjb67RGfcR+pp0e5qpltK4qZVNJtRnrM8VrufJe2ZGxhQuF0NKKibSFKWeC+kPlakzMJOKuZwtH3eB1gV4IpsuVmi6qmhszFYWcIr/qTGfIAxthoUmQ2B7UCY10K/WmIvfRQBFQU48nRG9m0ElpvBiZPDcNosFq1NayT/zNAhFOFXrPGmpHagwvde6EGS1l50K6HFmKkVI5FRNVGszTT/pItc4DHc5bg3v4qFNfW0XkUhqYp5dDZMcHVihZU7tSOZe0oxR6sW3FoxDvxMucXmjulgZi//COeK4cgitvhc4UBifImdqmigz3guFibrArMlVIO+Xc3jO9yT+Z+J2J99XRYNA0DeZSsVKSmmKw++8cBvOALrW68i5xOk+MHQ8eHp/uJu8D0468GwT8L1r8A7gHBiqYgQUNY5iABwE7kMIuPm/DPhzgdy9KB7g2RF2BWjN4hJY5SCghw5VTqGGKbw7O8e0+/mpQuEPPFFcafHr0L+Axrjv8WjhjDQHH6KnkyA/QQ4GrAnroUeKaQSlh/+RHoZ6LVjVHJj+CPZPVEzhBTQEPMSfSXfa96qGPK8/Y2uG6Yd0DjETfNrLAHYe/Er+OMw24NYwiBxRlhDspRx8xeo2sEEcZ50mslhGx5igLrDVqFzGDluuW4efoy3LUBvkfMrPBy6pf+xe431lhU3DMkA3xvIyjN0cZqkv5T7AXqAInzKLn/BXbBo5SRko81GgRcie8oTcCMw41Q10rlDxXwaMfObdIuQYjjpnyXokZkr7l+ljunxD5iFF69jvBPYqb8ZvCT4HSS1zTHIcyJMwh3ypipeg97spJ7JN6zm/If4h+s9jrCl5xtCFqebZaxMyYo4qzna1kauJMkT/KU0QchMv9aeycUY5jdanW55w3VeFp7J6UtRzvptE/cWWYYctcGc65zzsyrqWMnN4C72eMX2NuOftd7dEaLSvGkcYOJG+U0xnvt3pk65kpizWk+AXnuJgIzTEF6kveJWwznq1wfij2MZ73DOV6N3bcJPZQezZQHkXE0rLp2F7hHLxrVnOMZ3ivwL1p7F/F2WexHxaRwkS3KzKeHu2Z0DAT75/vdpL7MYKaM0pdM+YzMHRvhisBSclTIZi7nNE2kZswGzVmYpdwBjlb6QjHva/xtLAcKZyO7YnhufNyjmbi+XWxdm6luoucJWNTXKV2MoOXJtaTvPVjV+vYS4vKecYU7MJbzQzXnEnbuW01XNSS2JWhd/xKr7SVNTw5JVvQdLx9Ky2fi2+fikcr+Z1wtHy+0953774h9uEQ7vAZrRgn6ZRwa+XMFDyJ4bYxnCd1dRtxbyXiu+6bcFZkXFNieLpUt7939yb/2R2/w749xjqCAX4a/iTxplx4Svi0L1Bj93/1n8HFDB3aEasVn0IJW+T4NHx+DzDaMXqn+/PvMvP2Le9wbZn/Fxf4H/wB3i+XRwB42mNgZmD4/xOIixhKGLAAAGJOA+EAAAAAAQACABEAB///AA942u2bfWwT9x3Gv7CmKpSXkHXteGnTQUZoG3AXQp2aFLhBaOtFFW1dGG0XNqmLEvHWWTQbq1OillLQKQgh4KibkoliSmMyWZQXy9eakV6NIvmqejB2m/xHchJHCqhUYZrGNPX2caAv06ZuXZFIiIUefvb57n7P9/k+z+/u4kSGichIuVf8MnzBwpqAjFnxszWrZILcwHZxXcl9/sXrYTJ8+c+Dq2RM//+3sDn3+eX/h7Hf8P7xJhn2YFH/UUH5eFjvcPtbO2/YWhAo+PjG2E2NI24a0Tdy0sjf3rzv5j+P2jh68ejeMXvHVo7dOq5sXO23S26p/c6oWztvu/c257sfjh85fsH4zeNPTvBP2DLh1MTCif6JJydtnnTydv8dN9yRKK65c+Gd3d/79eRRU26csmhKuKSi5IXv/2pq0dR/lDrTPrwrcfeeezbfEy/zl2Wnr5ohM7Z6SjyLPRs9Cc/5H+wuryhfVb6v3J45aebima0zT1UUVvgr1lckK/4268Cs8/ft9W7xJrx/qXyh0qj81Hdw9uTZW2Z/WrXzgfI5ZXOnzu2dZyvZH+6aXzn/7wu2Vc9YOE3myAj3CRnr7pFCt0PGMRbxvgTcL/eJD3WrZLrM5fUCNyILwYPgIfAYCICVHLcarAVN4EWOfQmsBy+DDeAVsBG0ca7dHPMG2AMiYC94E+wDb4F2EAX7QQc4AA6CQ+AwOALiIAE6Oed7jO+D4+ADcII5TsPDAR9Rz3lwgdefMPYxXgSXOG7oVj5dpriWTAV3g3JQARa4PVTZQ5U9VNlDlT1U2SPL+exZsAlsA9vBDqCBnSAMdrPfG2APiIC94E2wD7wF2kEU7Acd4AA4CA6Bw+AIiIMEeA8YnPN9xuPA5PUHjEO3X/dKgbtRRoLRoNCdTf+66F8X/euif130r0u87iy53y0TnxuSKvaZy+ulblCedOPyNNuWs88Kjl/JZ6vBs7wP8n4tr0OMTYyb2LYNbAc7gAZ2gjBo4/OjnO8YMHhvghNsOw0ccIZz9IKz4By4wLY+cBFMpYIO+pemig6q6KCPtfSwlh6m6WEa9grsN8hsNwH7efIAZ5/L+xXsGwSh/n6l6VeafqXpV5p+pelXmn6lYTcPjdMwmicnOfYUsMAZjuvt17cWZh0w60DnWjSuRdv0daDtL6QAz49wN3MtvE9Gg7FoWYh24xiL2H67G5U7wGRSkkt+Cds+S/90t+FLK4BKblRyo5IbVRZxzKPgMV4/zhhgfIJxsbtFfsy41M2iQBYFsvITlMitFCuYfyVzrwa5VSPI+zWySJ4Dv+SYtWx/ntchtjfx+kW4vATWg5fBBvAK2Ai+esVRyaZKNlWyqZJNlWyqZFMlmyrZVMmmSjZVsqmSTVXeZv6DjIfAYXAExEEC6Hz2DngXJMFRajoGOuHxHp9fXpFUsqtKms8vr0qqfIgWvwd/oP4/gj+B09TlgDPU2As+og9nGc+B87y+wGefMPYxXgSXmKMEH3bRxSxe7JJRnH00YxHvS4DXbcN/Jul4B//FSIeOB02Zx34/zane77cuvNaFolkUzaJoFkWzKJpF0SyKZvFZjIqyeCtGSnRSopMSHX914a8u/NWFv7pglMUrBa4fNn6Y+PFTGu9k8E0G32RYuebgmwy+ycAuJJWwuJ86fOSryq2H3WZZ4h7HIxk80o1HMvgjA1M//kjjjzT+yMDaL2vch+U5sJZtzzOG2NbE6018vg1sBzuABnaCMHiN+VrB62AXaGPOo2w/BgxgghNsO815HHCGc/aCs+AcuMC2PnAxtyZRXTOsmmHVDItmZm/myGaObGbPZvZsZs/mAdil3FUxROJrSHsNTEKk3SDtBmm/BVYhEu4j2TrJ1km2TrJ1km2QbINk6yTbINk6yTZItUFKDdiFYBeCXQh2IdiFYBeCXYjk6SRPJ3k6ydNJnk7ydJKnkzyd5OkkTyd5OsnTSZ5O8gySp5M8neTpJE8neTrJ00meQfIMkmeQPIPKQyROJ206adNJm0HSdFJUQ3pqSE4NlYdkFJVbVJxbzywYWzC2YGzB2IKxBWMLxhZntDjCkntYKYvpdjGrZDE9T+DoMI4O4+gwbg7j5rA8TMeWkOilbifOPYFzO3FumJWtGI8k8EgC54ZZ2YrxSoKVrBi/JHBrGLeGcWsYt4Zxaxi3hnFrGGd24sxOnBnGmWG8lcBbCVaIYlaIYlaHYlaHYryWwGsJvJaQmVLwqSsjwWhw+coUgW0EthHYRmAbwXOVeM5P7urxXBl+88M8BPPolStTRFZw/BdXpogEeb+GfZ8DuSvU84whtl2+SkWoIkIVEaqIUEWEKiJUEcGXZVQSopIQlUSohHsYtn1+leIcveAsOAe+fJUaeMnxwKaR5MwnOfNh0giTRtLiJy02abFJi01abFJikxCbmRuZuZGZG5m5kZkbmbmRmRtJhU0qbFJhkwqbVNikwiYVNqmwSYVNKmxSYZMKm1TYJMImETaJsEmETSJsEmFTQSMJsEmATQJs3G/j/vm4fz7unw/7xgGo563/8anCy6yV7qn/6SniNfZrBa+DXSB3zc1dZ+s+X+MK/2Wdq2Odq2OdK2Xmtv61birj3WA6qShnrAALXA/d9NBND930iN+tZv2rY/2ro7Me1r86uuth/avjzsbPGlhHgpaQoHXylPskKarh7mYZFbSRohpSVEMlbayTdaSnhtTUfOV6uYl9t4HtYAfQwE4QBruZ9w2wB0TAXvAm2AfeAu0gCvaDDnAAvM28BxkPgcPgCIiDBND57B3wLkiCo9RxDFxeUz0o2oarPLjKw7pah7ptuMvDXYyfuxg/dzHLuItZxl3MMlJdQ6prPl93L1xZe/vAxf97Dc7frV4Pd6uP0EUfXYzTRR9d9NHFVjrYSgfjdDBJB5N0Lk7HwnRKo1MandLolEYC99OtJN1K0i2NbiXplka3knSrnW4l6YyPbvjoRhXdqKIbSTpRRSd8dCFOF+J0IU4X4nQhThfidCGO0hpKayitobSG0hpKayitobSG0hpKayitobSG0hpKJ1FaQ2kNpTWU1lBaQ2kNpZMonUTpJEonUTiOwhrqaqiroW4SZTWUbUfZdlT0oaIPFVtR0YeKPlRsRcFWlIsPsnuQlbD10ucgjL0w9tLnUlj76XUpvQ7S6xZ63UJay6lEp+dBqtGpRr+yCutUpOMBBQ8oeEDBAwoeWIIHWvBACx5Q8EALHlDwQAseUPBACyltpWqdqr1U7adqP1XrVO3FF3PwxRx80YICfrwxBxW8qODHH0H8EcQfQfwRxB9B/BHEH0EU0lFIRyEdhXQU0lFIRyEd7yh4R8E7Ct5R8I6CdxS8o+AdBe8oeEfBOwreUfCOgnda8I6CdxS8o+AdBe8oeEfBOy14pwXvtOCdFrwTxDsKHcjd3Sr4R8E/LXRDx0MKHlLwkEI6W0lnK+lspUt+uuSnS1665MVXpXTKS6e8+KqUbvnxVikd89MxPx4LykQ6lFs/p9CRFN1I0Y0UnUjRiRSKplAzippR1EyhXhTVoiiTQpkUyqRQJoUyKZRJoUwKxilYpmAThU2UWaPMGGXG6CD9aeLQebodQ6UxKo1xl9hDtTHuAnu4szG5E+yBcQyWMVjFOEuMs8Q4S4yzxL7BkUWsG9WsGdWsGdWsGetYL9aR42qyW012nyG7z5DZZ8hsNd6uxtvVeHsd3q7G29V4ex2+5jg4GHAwmN9A7x60PsXcBnMbaPsq2r6Krq/Cw0CjHjTqgY8BHwM+BnwMuR0/mvjRxI8mfjTxo4kfTbxm4jUTr5l4zcRrJl4z8ZqJ10y8ZuI1E6+ZeM3EayZeM/GaiddMvGbiNROvmXjNxGcmPjPxmHmVuF+ds1wLF0ym8/V0vh71LdS3UN9CfQv1LdTPJd1CfQv1LdS3UN9CfQv1LdS3UN9CfQv1LdS3UN9CfQv1LdS3UN9CfQv1LdTPpdxC/VzCLdxUj4vqcVG9zOAaloFNEDZBrlsZrlMZWDmwcmDlwMqBlQMrh+tHhutHhutHhutHhutHhutHhutHBsYOjB0YOzB2YOzA2IGxA2MHxg6MHRg7MHZg7MDYgbEDYwfGDowdGDtcDzKwdmDtwNqBtQPrIKyDsA6ylmfo/gjWl7H933h0wLwb5t0w7IZhNwy7YdgNw24YdsOwm7N2c5bcT7lz3yTkvkHovkb+/0z1yx4Y2Kp/4ZVL/ev/YLymDcyfTg7N7+wG7jdeA5dZ3r8Dx79FVB6g2gDVBqjW1/+vSqZRbe4JPEAVAaoIUEWAKgJUEaCKAFVMY+YAM03jTIGreKaB69yrV2N+xRx43R06z4r5SvOV5ivNV5r/3YyrcfeYZ5RndH0y+vrf+w7MI/Lfbw3G77cGXh6uxU/XB9eRg/dbjKFy5OD9jmQo1px/Avj3J4Bv8k1lgdvAkQ0c1cB8KmrVotaGK2rVolQMpUyUinGmBvio8FE5YwMKNaFQE9xUFGpihgY4qleqjlF17Eq1KpxVZm9g9gZmb2D2BmpQqUGlBvWar5P5O6L8b/z8t9/4uZ5ny39v9/WZ5f+GOP83qYPv7ybzrs27Nv+X1Pm/pB4M2uav/QNvLRk6T+DDeP4q4HnwZp4Hx0ohz6hF3I2X4MpSuYtKZ4iHZ8GZUiGzeEap7P/9l9n0/QE0mCvV8pA8LD+SR2SRPCqPyePyhCyVJ+UpeVpqZTnPeitltTzLHGt4vlvLc11ImuRFeUnWy8uyQV6RTbJVtsl22SGa7JTXpFVel1144TeyT9olKvulQ96Wg3JIDssRiUtCjsrv5Jh0iiHHpUvS8gFdPSmnxJLT4vBk1Ssf8Ux1Ts7LBflE+uSi/FUu/RNE6+IdAHjaTY7BasJQEEXPTWy0RtPYluKqy66y6sqVSBsKBcGNPxBKEUsolSRu3Pmblirth+j4CKSLe4Y7c9+8QUCXEVu89GU6J8qz8pN7WtbneMS34plrvEwXBG9Z8c6DY5IvFxmPjqOi+ioYO6b25Ly/of7Rq+nTIWZYd4fuJ5HUfmyJJ0JdqqtQPfUV6UqxBrrWjc0npo5lAnoKrE7VNs5MiW3eUFJZIuSZD1as2fHND3sO/PLnbnm1rLjlDk4feh/CAAAAAAEAAAAA');
  font-style: normal;
  font-weight: normal;
}
@font-face {
  font-family: 'Calibri Charset0_v2mWipD31519F7';
[truncated: 851,966 more chars]
