# Supplementary material for: Obtaining and Documenting Informed Consent: An Advanced UME Cross-Specialty, Role-Playing Skill Builder
Source: MedEdPORTAL. 2026 Mar 3;22:11580. doi: 10.15766/mep_2374-8265.11580 (PMC12956033; doi:10.15766/mep_2374-8265.11580)
Supplement: Supplementary file 1 — Course Syllabus.docxPrereadings.pdfStatPearls Article.pdfADMSEP eModule folderClinical Vignettes.pdfRubric.pdfMARRQD, PARRQD Templates.docxOrientation.pptxObserver-Scribe Template.docxVignette Answers.pdf [file mep_2374-8265.11580-s001.zip › D. ADMSEP eModule folder/html5/data/js/5cqTalxBS1e.js]

window.globalProvideData('slide', '{"title":"Assessment","trackViews":true,"showMenuResultIcon":false,"viewGroupId":"","historyGroupId":"","videoZoom":"","scrolling":false,"transition":"appear","transDuration":0,"transDir":1,"wipeTrans":false,"slideLock":false,"navIndex":-1,"globalAudioId":"","thumbnailid":"","slideNumberInScene":1,"includeInSlideCounts":true,"presenterRef":{"id":"none"},"showAnimationId":"","lmsId":"Slide1","width":720,"height":405,"resume":true,"background":{"type":"fill","fill":{"type":"linear","rotation":90,"colors":[{"kind":"color","rgb":"0xFFFFFF","alpha":100,"stop":0}]}},"id":"5cqTalxBS1e","actionGroups":{"ActGrpOnPrevButtonClick":{"kind":"actiongroup","actions":[{"kind":"history_prev"}]},"NavigationRestrictionPreviousSlide_5cqTalxBS1e":{"kind":"actiongroup","actions":[{"kind":"exe_actiongroup","id":"ActGrpOnPrevButtonClick"}]}},"events":[{"kind":"onslidestart","actions":[{"kind":"if_action","condition":{"statement":{"kind":"compare","operator":"eq","valuea":"_playerVars.#hasPrevHistory","typea":"var","valueb":false,"typeb":"boolean"}},"thenActions":[{"kind":"enable_window_control","name":"previous","enable":false,"affectTabStop":true}]}]},{"kind":"onbeforeslidein","actions":[{"kind":"if_action","condition":{"statement":{"kind":"compare","operator":"eq","valuea":"$WindowId","typea":"property","valueb":"_frame","typeb":"string"}},"thenActions":[{"kind":"set_frame_layout","name":"pnxnanbnsnfns00001100101"}],"elseActions":[{"kind":"set_window_control_layout","name":"pnxnanbnsnfns00001100101"}]}]},{"kind":"onprevslide","actions":[{"kind":"exe_actiongroup","id":"NavigationRestrictionPreviousSlide_5cqTalxBS1e"}]},{"kind":"ontransitionin","actions":[{"kind":"adjustvar","variable":"_player.LastSlideViewed_6FduJwKQ0ri","operator":"set","value":{"type":"string","value":"_player."}},{"kind":"adjustvar","variable":"_player.LastSlideViewed_6FduJwKQ0ri","operator":"add","value":{"type":"property","value":"$AbsoluteId"}}]}],"slideLayers":[{"enableSeek":true,"enableReplay":true,"timeline":{"duration":5000,"events":[{"kind":"ontimelinetick","time":0,"actions":[{"kind":"show","transition":"appear","objRef":{"type":"string","value":"6SM5g9PbnA8"}},{"kind":"show","transition":"appear","objRef":{"type":"string","value":"5fjim9AS8bX"}},{"kind":"show","transition":"appear","objRef":{"type":"string","value":"6Wgzbn4eJEU"}},{"kind":"show","transition":"appear","objRef":{"type":"string","value":"6KVBVp9k5gj"}},{"kind":"show","transition":"appear","objRef":{"type":"string","value":"6QCZai4zzlN"}},{"kind":"show","transition":"appear","objRef":{"type":"string","value":"5xIi1sfCseF"}},{"kind":"show","transition":"appear","objRef":{"type":"string","value":"6XWFJz40rEQ"}},{"kind":"show","transition":"appear","objRef":{"type":"string","value":"5geJ8qBIQje"}},{"kind":"show","transition":"appear","objRef":{"type":"string","value":"6mpNXN7vIZP"}},{"kind":"show","transition":"appear","objRef":{"type":"string","value":"6MV4xkZnhiP"}},{"kind":"show","transition":"appear","objRef":{"type":"string","value":"64oufjSj8Cj"}},{"kind":"show","transition":"appear","objRef":{"type":"string","value":"6dCisU2GUxv"}},{"kind":"show","transition":"appear","objRef":{"type":"string","value":"6iyo77rJUy0"}},{"kind":"show","transition":"appear","objRef":{"type":"string","value":"6WgYymSWDAn"}},{"kind":"show","transition":"appear","objRef":{"type":"string","value":"6H8bBd4vXi3"}},{"kind":"show","transition":"appear","objRef":{"type":"string","value":"6CzKBiigtKP"}},{"kind":"show","transition":"appear","objRef":{"type":"string","value":"6XYSKWI46zx"}},{"kind":"show","transition":"appear","objRef":{"type":"string","value":"6Vwa87RBK5A"}},{"kind":"show","transition":"appear","objRef":{"type":"string","value":"5zyGrfGmUqf"}},{"kind":"show","transition":"appear","objRef":{"type":"string","value":"60RBaZO4bBL"}},{"kind":"show","transition":"appear","objRef":{"type":"string","value":"5psNNKUj9jv"}},{"kind":"show","transition":"appear","objRef":{"type":"string","value":"6ii8wkMkgoz"}},{"kind":"show","transition":"appear","objRef":{"type":"string","value":"6LC4IzmXiR7"}},{"kind":"show","transition":"appear","objRef":{"type":"string","value":"6myAPmNpwAk"}},{"kind":"show","transition":"appear","objRef":{"type":"string","value":"6DQRfW0sh4f"}},{"kind":"show","transition":"appear","objRef":{"type":"string","value":"5f4tUN6xx3o"}},{"kind":"show","transition":"appear","objRef":{"type":"string","value":"6ay5yGmFup4"}},{"kind":"show","transition":"appear","objRef":{"type":"string","value":"5x2RxIyNawJ"}},{"kind":"show","transition":"appear","objRef":{"type":"string","value":"6k9SaGYNfzg"}},{"kind":"show","transition":"appear","objRef":{"type":"string","value":"6VaTU8ESjKr"}},{"kind":"show","transition":"appear","objRef":{"type":"string","value":"5l6KlGMFTYe"}},{"kind":"show","transition":"appear","objRef":{"type":"string","value":"6OIpxDSYrUh"}},{"kind":"show","transition":"appear","objRef":{"type":"string","value":"6jAZqCtf5jZ"}},{"kind":"show","transition":"appear","objRef":{"type":"string","value":"6etmEqQdxzP"}},{"kind":"show","transition":"appear","objRef":{"type":"string","value":"6AUBvu8ACqC"}},{"kind":"show","transition":"appear","objRef":{"type":"string","value":"5zCnANkYgcU"}},{"kind":"show","transition":"appear","objRef":{"type":"string","value":"6Buq9teBZTC"}},{"kind":"show","transition":"appear","objRef":{"type":"string","value":"6Davwk1iWg6"}},{"kind":"show","transition":"appear","objRef":{"type":"string","value":"6d6QgmzTLLW"}}]}]},"objects":[{"kind":"vectorshape","rotation":0,"accType":"text","cliptobounds":false,"defaultAction":"","textLib":[{"kind":"textdata","uniqueId":"6SM5g9PbnA8_339027466","id":"01","linkId":"txt__default_6SM5g9PbnA8","type":"acctext","xPos":5,"yPos":5,"xAccOffset":5,"yAccOffset":5,"width":130,"height":16,"valign":"top","wordwrap":true,"textshadow":false,"shadowIndex":-1,"scrollOverflow":false,"vartext":{"blocks":[{"spans":[{"text":"Indications","style":{"fontFamily":"\\"Montserrat Charset0_v9p2ADCB779\\",\\"Montserrat\\"","fontSize":9,"fontIsBold":false,"fontIsItalic":false,"fontIsUnderline":false,"fontIsStrikeout":false,"elevation":"normal","displayCase":"asIs","foregroundColor":"#3C3454","linkColor":"#3C3454","ascent":11.616,"descent":3.012,"leading":0,"underlinePosition":-0.9,"underlineThickness":0.6,"xHeight":6.384}}],"style":{"leadingMargin":0,"firstLineMargin":0,"justification":"left","listLevel":1,"lineSpacingRule":"multiple","lineSpacing":20,"spacingBefore":0,"spacingAfter":0,"listStyle":{"listType":"none","listTypeFormat":"plain","start":0,"size":100,"bulletChar":8226,"bulletFont":"Arial","bulletPicture":{"w":0,"h":0,"base64":0}},"tagType":"P"},"runs":[{"idx":0,"len":11,"flowDirection":"leftToRight","cursive":false}]}],"defaultBlockStyle":{"flowDirection":"leftToRight","leadingMargin":0,"trailingMargin":0,"firstLineMargin":0,"justification":"center","defaultTabStop":48,"listLevel":0,"lineSpacingRule":"multiple","lineSpacing":20,"indentSize":36,"spacingBefore":0,"spacingAfter":0,"baseSpanStyle":{"fontFamily":"Calibri","fontSize":12,"fontIsBold":false,"fontIsItalic":false,"fontIsUnderline":false,"fontIsStrikeout":false,"underlineStyle":"normal","elevation":"normal","spacing":0,"ignoreKerningTable":false,"displayCase":"asIs","languageId":0,"foregroundColor":"#FFFFFF","linkColor":"#666666"},"listStyle":{"listType":"none","listTypeFormat":"plain","start":0,"size":100}},"direction":"horizontal"},"vectortext":{"left":0,"top":0,"right":72,"bottom":20,"pngfb":false,"pr":{"l":"Lib","i":395}}}],"shapemaskId":"","xPos":10,"yPos":128,"tabIndex":13,"tabEnabled":true,"referenceName":"6SM5g9PbnA8","morphReferenceName":"6SM5g9PbnA8","xOffset":0,"yOffset":0,"rotateXPos":70,"rotateYPos":10.5,"scaleX":100,"scaleY":100,"alpha":100,"depth":1,"scrolling":true,"shuffleLock":false,"data":{"hotlinkId":"","accState":0,"vectorData":{"left":0,"top":0,"right":141,"bottom":22,"altText":"Indications","pngfb":false,"pr":{"l":"Lib","i":394}},"html5data":{"xPos":0,"yPos":0,"width":141,"height":22,"strokewidth":0}},"width":140,"height":21,"resume":true,"useHandCursor":true,"id":"6SM5g9PbnA8"},{"kind":"vectorshape","rotation":0,"accType":"text","cliptobounds":false,"defaultAction":"","textLib":[{"kind":"textdata","uniqueId":"5fjim9AS8bX_2013059940","id":"01","linkId":"txt__default_5fjim9AS8bX","type":"acctext","xPos":5,"yPos":5,"xAccOffset":5,"yAccOffset":5,"width":130,"height":16,"valign":"top","wordwrap":true,"textshadow":false,"shadowIndex":-1,"scrollOverflow":false,"vartext":{"blocks":[{"spans":[{"text":"Mechanism","style":{"fontFamily":"\\"Montserrat Charset0_v9p2ADCB779\\",\\"Montserrat\\"","fontSize":9,"fontIsBold":false,"fontIsItalic":false,"fontIsUnderline":false,"fontIsStrikeout":false,"elevation":"normal","displayCase":"asIs","foregroundColor":"#3C3454","linkColor":"#3C3454","ascent":11.616,"descent":3.012,"leading":0,"underlinePosition":-0.9,"underlineThickness":0.6,"xHeight":6.384}}],"style":{"leadingMargin":0,"firstLineMargin":0,"justification":"left","listLevel":1,"lineSpacingRule":"multiple","lineSpacing":20,"spacingBefore":0,"spacingAfter":0,"listStyle":{"listType":"none","listTypeFormat":"plain","start":0,"size":100,"bulletChar":8226,"bulletFont":"Arial","bulletPicture":{"w":0,"h":0,"base64":0}},"tagType":"P"},"runs":[{"idx":0,"len":9,"flowDirection":"leftToRight","cursive":false}]}],"defaultBlockStyle":{"flowDirection":"leftToRight","leadingMargin":0,"trailingMargin":0,"firstLineMargin":0,"justification":"center","defaultTabStop":48,"listLevel":0,"lineSpacingRule":"multiple","lineSpacing":20,"indentSize":36,"spacingBefore":0,"spacingAfter":0,"baseSpanStyle":{"fontFamily":"Montserrat","fontSize":9,"fontIsBold":false,"fontIsItalic":false,"fontIsUnderline":false,"fontIsStrikeout":false,"underlineStyle":"normal","elevation":"normal","spacing":0,"ignoreKerningTable":false,"displayCase":"asIs","languageId":0,"foregroundColor":"#3C3454","linkColor":"#666666"},"listStyle":{"listType":"none","listTypeFormat":"plain","start":0,"size":100}},"direction":"horizontal"},"vectortext":{"left":0,"top":0,"right":76,"bottom":20,"pngfb":false,"pr":{"l":"Lib","i":396}}}],"shapemaskId":"","xPos":10,"yPos":151,"tabIndex":16,"tabEnabled":true,"referenceName":"5fjim9AS8bX","morphReferenceName":"5fjim9AS8bX","xOffset":0,"yOffset":0,"rotateXPos":70,"rotateYPos":10.5,"scaleX":100,"scaleY":100,"alpha":100,"depth":2,"scrolling":true,"shuffleLock":false,"data":{"hotlinkId":"","accState":0,"vectorData":{"left":0,"top":0,"right":141,"bottom":22,"altText":"Mechanism","pngfb":false,"pr":{"l":"Lib","i":394}},"html5data":{"xPos":0,"yPos":0,"width":141,"height":22,"strokewidth":0}},"width":140,"height":21,"resume":true,"useHandCursor":true,"id":"5fjim9AS8bX"},{"kind":"vectorshape","rotation":0,"accType":"text","cliptobounds":false,"defaultAction":"","textLib":[{"kind":"textdata","uniqueId":"6Wgzbn4eJEU_801024539","id":"01","linkId":"txt__default_6Wgzbn4eJEU","type":"acctext","xPos":5,"yPos":5,"xAccOffset":5,"yAccOffset":5,"width":29,"height":16,"valign":"top","wordwrap":true,"textshadow":false,"shadowIndex":-1,"scrollOverflow":false,"vartext":{"blocks":[{"spans":[{"text":"NA","style":{"fontFamily":"\\"MontserratBold CharBoldE28D0D51\\",\\"Montserrat\\"","fontSize":6,"fontIsBold":false,"fontIsItalic":false,"fontIsUnderline":false,"fontIsStrikeout":false,"elevation":"normal","displayCase":"asIs","foregroundColor":"#3C3454","linkColor":"#3C3454","ascent":7.744,"descent":2.008,"leading":0,"underlinePosition":-0.6,"underlineThickness":0.4,"xHeight":4.304}}],"style":{"leadingMargin":0,"firstLineMargin":0,"justification":"center","listLevel":1,"lineSpacingRule":"multiple","lineSpacing":20,"spacingBefore":0,"spacingAfter":0,"listStyle":{"listType":"none","listTypeFormat":"plain","start":0,"size":100,"bulletChar":8226,"bulletFont":"Arial","bulletPicture":{"w":0,"h":0,"base64":0}},"tagType":"P"},"runs":[{"idx":0,"len":2,"flowDirection":"leftToRight","cursive":false}]}],"defaultBlockStyle":{"flowDirection":"leftToRight","leadingMargin":0,"trailingMargin":0,"firstLineMargin":0,"justification":"center","defaultTabStop":48,"listLevel":0,"lineSpacingRule":"multiple","lineSpacing":20,"indentSize":36,"spacingBefore":0,"spacingAfter":0,"baseSpanStyle":{"fontFamily":"Calibri","fontSize":12,"fontIsBold":false,"fontIsItalic":false,"fontIsUnderline":false,"fontIsStrikeout":false,"underlineStyle":"normal","elevation":"normal","spacing":0,"ignoreKerningTable":false,"displayCase":"asIs","languageId":0,"foregroundColor":"#FFFFFF","linkColor":"#666666"},"listStyle":{"listType":"none","listTypeFormat":"plain","start":0,"size":100}},"direction":"horizontal"},"vectortext":{"left":0,"top":0,"right":26,"bottom":15,"pngfb":false,"pr":{"l":"Lib","i":398}}}],"shapemaskId":"","xPos":158,"yPos":101,"tabIndex":11,"tabEnabled":true,"referenceName":"6Wgzbn4eJEU","morphReferenceName":"6Wgzbn4eJEU","xOffset":0,"yOffset":0,"rotateXPos":19.5,"rotateYPos":10.5,"scaleX":100,"scaleY":100,"alpha":100,"depth":3,"scrolling":true,"shuffleLock":false,"data":{"hotlinkId":"","accState":0,"vectorData":{"left":0,"top":0,"right":39,"bottom":22,"altText":"NA","pngfb":false,"pr":{"l":"Lib","i":397}},"html5data":{"xPos":0,"yPos":0,"width":39,"height":22,"strokewidth":0}},"width":39,"height":21,"resume":true,"useHandCursor":true,"id":"6Wgzbn4eJEU"},{"kind":"vectorshape","rotation":0,"accType":"text","cliptobounds":false,"defaultAction":"","textLib":[{"kind":"textdata","uniqueId":"6KVBVp9k5gj_-1211239658","id":"01","linkId":"txt__default_6KVBVp9k5gj","type":"acctext","xPos":5,"yPos":5,"xAccOffset":5,"yAccOffset":5,"width":59,"height":16,"valign":"top","wordwrap":true,"textshadow":false,"shadowIndex":-1,"scrollOverflow":false,"vartext":{"blocks":[{"spans":[{"text":"Needs","style":{"fontFamily":"\\"MontserratBold CharBoldE28D0D51\\",\\"Montserrat\\"","fontSize":6,"fontIsBold":false,"fontIsItalic":false,"fontIsUnderline":false,"fontIsStrikeout":false,"underlineStyle":"normal","elevation":"normal","spacing":0,"ignoreKerningTable":false,"displayCase":"asIs","languageId":0,"foregroundColor":"#3C3454","linkColor":"#3C3454","ascent":7.744,"descent":2.008,"leading":0,"underlinePosition":-0.6,"underlineThickness":0.4,"xHeight":4.304}},{"text":"\\n","style":{"fontFamily":"\\"MontserratBold CharBoldE28D0D51\\",\\"Montserrat\\"","fontSize":6,"fontIsBold":false,"fontIsItalic":false,"fontIsUnderline":false,"fontIsStrikeout":false,"elevation":"normal","displayCase":"asIs","foregroundColor":"#3C3454","linkColor":"#3C3454","ascent":7.744,"descent":2.008,"leading":0,"underlinePosition":-0.6,"underlineThickness":0.4,"xHeight":4.304}}],"style":{"leadingMargin":0,"firstLineMargin":0,"justification":"center","listLevel":1,"lineSpacingRule":"multiple","lineSpacing":20,"spacingBefore":0,"spacingAfter":0,"listStyle":{"listType":"none","listTypeFormat":"plain","start":0,"size":100,"bulletChar":8226,"bulletFont":"Arial","bulletPicture":{"w":0,"h":0,"base64":0}},"tagType":"P"},"runs":[{"idx":0,"len":6,"flowDirection":"leftToRight","cursive":false}]},{"spans":[{"text":"Improvement","style":{"fontFamily":"\\"MontserratBold CharBoldE28D0D51\\",\\"Montserrat\\"","fontSize":6,"fontIsBold":false,"fontIsItalic":false,"fontIsUnderline":false,"fontIsStrikeout":false,"elevation":"normal","displayCase":"asIs","foregroundColor":"#3C3454","linkColor":"#3C3454","ascent":7.744,"descent":2.008,"leading":0,"underlinePosition":-0.6,"underlineThickness":0.4,"xHeight":4.304}}],"style":{"leadingMargin":0,"firstLineMargin":0,"justification":"center","listLevel":1,"lineSpacingRule":"multiple","lineSpacing":20,"spacingBefore":0,"spacingAfter":0,"listStyle":{"listType":"none","listTypeFormat":"plain","start":0,"size":100,"bulletChar":8226,"bulletFont":"Arial","bulletPicture":{"w":0,"h":0,"base64":0}},"tagType":"P"},"runs":[{"idx":0,"len":11,"flowDirection":"leftToRight","cursive":false}]}],"defaultBlockStyle":{"flowDirection":"leftToRight","leadingMargin":0,"trailingMargin":0,"firstLineMargin":0,"justification":"center","defaultTabStop":48,"listLevel":0,"lineSpacingRule":"multiple","lineSpacing":20,"indentSize":36,"spacingBefore":0,"spacingAfter":0,"baseSpanStyle":{"fontFamily":"Calibri","fontSize":12,"fontIsBold":false,"fontIsItalic":false,"fontIsUnderline":false,"fontIsStrikeout":false,"underlineStyle":"normal","elevation":"normal","spacing":0,"ignoreKerningTable":false,"displayCase":"asIs","languageId":0,"foregroundColor":"#FFFFFF","linkColor":"#666666"},"listStyle":{"listType":"none","listTypeFormat":"plain","start":0,"size":100}},"direction":"horizontal"},"vectortext":{"left":0,"top":0,"right":63,"bottom":25,"pngfb":false,"pr":{"l":"Lib","i":400}}}],"shapemaskId":"","xPos":199,"yPos":99,"tabIndex":8,"tabEnabled":true,"referenceName":"6KVBVp9k5gj","morphReferenceName":"6KVBVp9k5gj","xOffset":0,"yOffset":0,"rotateXPos":34.5,"rotateYPos":10.5,"scaleX":100,"scaleY":100,"alpha":100,"depth":4,"scrolling":true,"shuffleLock":false,"data":{"hotlinkId":"","accState":0,"vectorData":{"left":0,"top":0,"right":70,"bottom":25,"altText":"Needs\\nImprovement","pngfb":false,"pr":{"l":"Lib","i":399}},"html5data":{"xPos":0,"yPos":0,"width":70,"height":22,"strokewidth":0}},"width":69,"height":21,"resume":true,"useHandCursor":true,"id":"6KVBVp9k5gj"},{"kind":"vectorshape","rotation":0,"accType":"text","cliptobounds":false,"defaultAction":"","textLib":[{"kind":"textdata","uniqueId":"6QCZai4zzlN_-1832437476","id":"01","linkId":"txt__default_6QCZai4zzlN","type":"acctext","xPos":5,"yPos":5,"xAccOffset":5,"yAccOffset":5,"width":40,"height":16,"valign":"top","wordwrap":true,"textshadow":false,"shadowIndex":-1,"scrollOverflow":false,"vartext":{"blocks":[{"spans":[{"text":"Sufficient","style":{"fontFamily":"\\"MontserratBold CharBoldE28D0D51\\",\\"Montserrat\\"","fontSize":6,"fontIsBold":false,"fontIsItalic":false,"fontIsUnderline":false,"fontIsStrikeout":false,"elevation":"normal","displayCase":"asIs","foregroundColor":"#3C3454","linkColor":"#3C3454","ascent":7.744,"descent":2.008,"leading":0,"underlinePosition":-0.6,"underlineThickness":0.4,"xHeight":4.304}}],"style":{"leadingMargin":0,"firstLineMargin":0,"justification":"center","listLevel":1,"lineSpacingRule":"multiple","lineSpacing":20,"spacingBefore":0,"spacingAfter":0,"listStyle":{"listType":"none","listTypeFormat":"plain","start":0,"size":100,"bulletChar":8226,"bulletFont":"Arial","bulletPicture":{"w":0,"h":0,"base64":0}},"tagType":"P"},"runs":[{"idx":0,"len":10,"flowDirection":"leftToRight","cursive":false}]}],"defaultBlockStyle":{"flowDirection":"leftToRight","leadingMargin":0,"trailingMargin":0,"firstLineMargin":0,"justification":"center","defaultTabStop":48,"listLevel":0,"lineSpacingRule":"multiple","lineSpacing":20,"indentSize":36,"spacingBefore":0,"spacingAfter":0,"baseSpanStyle":{"fontFamily":"Calibri","fontSize":12,"fontIsBold":false,"fontIsItalic":false,"fontIsUnderline":false,"fontIsStrikeout":false,"underlineStyle":"normal","elevation":"normal","spacing":0,"ignoreKerningTable":false,"displayCase":"asIs","languageId":0,"foregroundColor":"#FFFFFF","linkColor":"#666666"},"listStyle":{"listType":"none","listTypeFormat":"plain","start":0,"size":100}},"direction":"horizontal"},"vectortext":{"left":0,"top":0,"right":45,"bottom":15,"pngfb":false,"pr":{"l":"Lib","i":402}}}],"shapemaskId":"","xPos":270,"yPos":100,"tabIndex":10,"tabEnabled":true,"referenceName":"6QCZai4zzlN","morphReferenceName":"6QCZai4zzlN","xOffset":0,"yOffset":0,"rotateXPos":25,"rotateYPos":10.5,"scaleX":100,"scaleY":100,"alpha":100,"depth":5,"scrolling":true,"shuffleLock":false,"data":{"hotlinkId":"","accState":0,"vectorData":{"left":0,"top":0,"right":51,"bottom":22,"altText":"Sufficient","pngfb":false,"pr":{"l":"Lib","i":401}},"html5data":{"xPos":0,"yPos":0,"width":51,"height":22,"strokewidth":0}},"width":50,"height":21,"resume":true,"useHandCursor":true,"id":"6QCZai4zzlN"},{"kind":"vectorshape","rotation":0,"accType":"text","cliptobounds":false,"defaultAction":"","textLib":[{"kind":"textdata","uniqueId":"5xIi1sfCseF_443726754","id":"01","linkId":"txt__default_5xIi1sfCseF","type":"acctext","xPos":5,"yPos":5,"xAccOffset":5,"yAccOffset":5,"width":40,"height":16,"valign":"top","wordwrap":true,"textshadow":false,"shadowIndex":-1,"scrollOverflow":false,"vartext":{"blocks":[{"spans":[{"text":"Excellent","style":{"fontFamily":"\\"MontserratBold CharBoldE28D0D51\\",\\"Montserrat\\"","fontSize":6,"fontIsBold":false,"fontIsItalic":false,"fontIsUnderline":false,"fontIsStrikeout":false,"elevation":"normal","displayCase":"asIs","foregroundColor":"#3C3454","linkColor":"#3C3454","ascent":7.744,"descent":2.008,"leading":0,"underlinePosition":-0.6,"underlineThickness":0.4,"xHeight":4.304}}],"style":{"leadingMargin":0,"firstLineMargin":0,"justification":"center","listLevel":1,"lineSpacingRule":"multiple","lineSpacing":20,"spacingBefore":0,"spacingAfter":0,"listStyle":{"listType":"none","listTypeFormat":"plain","start":0,"size":100,"bulletChar":8226,"bulletFont":"Arial","bulletPicture":{"w":0,"h":0,"base64":0}},"tagType":"P"},"runs":[{"idx":0,"len":9,"flowDirection":"leftToRight","cursive":false}]}],"defaultBlockStyle":{"flowDirection":"leftToRight","leadingMargin":0,"trailingMargin":0,"firstLineMargin":0,"justification":"center","defaultTabStop":48,"listLevel":0,"lineSpacingRule":"multiple","lineSpacing":20,"indentSize":36,"spacingBefore":0,"spacingAfter":0,"baseSpanStyle":{"fontFamily":"Calibri","fontSize":12,"fontIsBold":false,"fontIsItalic":false,"fontIsUnderline":false,"fontIsStrikeout":false,"underlineStyle":"normal","elevation":"normal","spacing":0,"ignoreKerningTable":false,"displayCase":"asIs","languageId":0,"foregroundColor":"#FFFFFF","linkColor":"#666666"},"listStyle":{"listType":"none","listTypeFormat":"plain","start":0,"size":100}},"direction":"horizontal"},"vectortext":{"left":0,"top":0,"right":44,"bottom":15,"pngfb":false,"pr":{"l":"Lib","i":403}}}],"shapemaskId":"","xPos":333,"yPos":99,"tabIndex":9,"tabEnabled":true,"referenceName":"5xIi1sfCseF","morphReferenceName":"5xIi1sfCseF","xOffset":0,"yOffset":0,"rotateXPos":25,"rotateYPos":10.5,"scaleX":100,"scaleY":100,"alpha":100,"depth":6,"scrolling":true,"shuffleLock":false,"data":{"hotlinkId":"","accState":0,"vectorData":{"left":0,"top":0,"right":51,"bottom":22,"altText":"Excellent","pngfb":false,"pr":{"l":"Lib","i":401}},"html5data":{"xPos":0,"yPos":0,"width":51,"height":22,"strokewidth":0}},"width":50,"height":21,"resume":true,"useHandCursor":true,"id":"5xIi1sfCseF"},{"kind":"vectorshape","rotation":0,"accType":"button","cliptobounds":false,"defaultAction":"onrelease","textLib":[{"kind":"textdata","uniqueId":"6h0gz9wpCTq_766568268","id":"01","linkId":"txt__default_6XWFJz40rEQ","type":"acctext","xPos":4,"yPos":2,"xAccOffset":4,"yAccOffset":2,"width":107,"height":27,"valign":"center","wordwrap":true,"textshadow":true,"shadowIndex":-1,"scrollOverflow":false,"vartext":{"blocks":[{"spans":[{"text":"Print Form","style":{"fontFamily":"\\"CalibriBold CharsetBold507D4E76\\",\\"Calibri\\"","ascent":17.773,"descent":5.013,"leading":0,"underlinePosition":-2.115,"underlineThickness":1.221,"xHeight":8.75,"fontIsBold":false}}],"style":{"tagType":"P"},"runs":[{"idx":0,"len":10,"flowDirection":"leftToRight","cursive":false}]}],"defaultBlockStyle":{"flowDirection":"leftToRight","leadingMargin":0,"trailingMargin":0,"firstLineMargin":0,"justification":"center","defaultTabStop":48,"listLevel":0,"lineSpacingRule":"multiple","lineSpacing":20,"indentSize":36,"spacingBefore":0,"spacingAfter":0,"baseSpanStyle":{"fontFamily":"Calibri","fontSize":14,"fontIsBold":true,"fontIsItalic":false,"fontIsUnderline":false,"fontIsStrikeout":false,"underlineStyle":"normal","elevation":"normal","spacing":0,"ignoreKerningTable":false,"displayCase":"asIs","languageId":0,"shadow":{"offsetX":0.8,"offsetY":0.8,"color":"#969696"},"foregroundColor":"#FFFFFF","linkColor":"#666666"},"listStyle":{"listType":"none","listTypeFormat":"plain","start":0,"size":100}},"direction":"horizontal"},"vectortext":{"left":0,"top":0,"right":100,"bottom":27,"pngfb":false,"pr":{"l":"Lib","i":409}}}],"shapemaskId":"","xPos":593,"yPos":13,"tabIndex":1,"tabEnabled":true,"referenceName":"6XWFJz40rEQ","morphReferenceName":"6XWFJz40rEQ","xOffset":0,"yOffset":0,"rotateXPos":57.5,"rotateYPos":15.5,"scaleX":100,"scaleY":100,"alpha":100,"depth":7,"scrolling":true,"shuffleLock":false,"data":{"hotlinkId":"","accState":0,"vectorData":{"left":-2,"top":-2,"right":116,"bottom":32,"altText":"Print Form","pngfb":false,"pr":{"l":"Lib","i":404}},"html5data":{"xPos":-2,"yPos":-2,"width":118,"height":34,"strokewidth":1}},"states":[{"kind":"state","name":"_default_Disabled","data":{"hotlinkId":"","accState":1,"vectorData":{"left":-2,"top":-2,"right":116,"bottom":32,"altText":"Print Form","pngfb":false,"pr":{"l":"Lib","i":404}},"html5data":{"xPos":-2,"yPos":-2,"width":118,"height":34,"strokewidth":1}}},{"kind":"state","name":"_default_Down","data":{"hotlinkId":"","accState":8,"vectorData":{"left":-2,"top":-2,"right":116,"bottom":32,"altText":"Print Form","pngfb":false,"pr":{"l":"Lib","i":405}},"html5data":{"xPos":-2,"yPos":-2,"width":118,"height":34,"strokewidth":3}}},{"kind":"state","name":"_default_Visited","data":{"hotlinkId":"","accState":0,"vectorData":{"left":-2,"top":-2,"right":116,"bottom":32,"altText":"Print Form","pngfb":false,"pr":{"l":"Lib","i":404}},"html5data":{"xPos":-2,"yPos":-2,"width":118,"height":34,"strokewidth":1}}},{"kind":"state","name":"_default_Visited_Disabled","data":{"hotlinkId":"","accState":1,"vectorData":{"left":-2,"top":-2,"right":116,"bottom":32,"altText":"Print Form","pngfb":false,"pr":{"l":"Lib","i":404}},"html5data":{"xPos":-2,"yPos":-2,"width":118,"height":34,"strokewidth":1}}},{"kind":"state","name":"_default_Down_Visited","data":{"hotlinkId":"","accState":8,"vectorData":{"left":-2,"top":-2,"right":116,"bottom":32,"altText":"Print Form","pngfb":false,"pr":{"l":"Lib","i":405}},"html5data":{"xPos":-2,"yPos":-2,"width":118,"height":34,"strokewidth":3}}},{"kind":"state","name":"_default_Hover","data":{"hotlinkId":"","accState":0,"vectorData":{"left":-2,"top":-2,"right":116,"bottom":32,"altText":"Print Form","pngfb":false,"pr":{"l":"Lib","i":406}},"html5data":{"xPos":-2,"yPos":-2,"width":118,"height":34,"strokewidth":1}}},{"kind":"state","name":"_default_Hover_Disabled","data":{"hotlinkId":"","accState":1,"vectorData":{"left":-2,"top":-2,"right":116,"bottom":32,"altText":"Print Form","pngfb":false,"pr":{"l":"Lib","i":407}},"html5data":{"xPos":-2,"yPos":-2,"width":118,"height":34,"strokewidth":1}}},{"kind":"state","name":"_default_Hover_Down","data":{"hotlinkId":"","accState":8,"vectorData":{"left":-2,"top":-2,"right":116,"bottom":32,"altText":"Print Form","pngfb":false,"pr":{"l":"Lib","i":408}},"html5data":{"xPos":-2,"yPos":-2,"width":118,"height":34,"strokewidth":3}}},{"kind":"state","name":"_default_Hover_Visited","data":{"hotlinkId":"","accState":0,"vectorData":{"left":-2,"top":-2,"right":116,"bottom":32,"altText":"Print Form","pngfb":false,"pr":{"l":"Lib","i":406}},"html5data":{"xPos":-2,"yPos":-2,"width":118,"height":34,"strokewidth":1}}},{"kind":"state","name":"_default_Hover_Visited_Disabled","data":{"hotlinkId":"","accState":1,"vectorData":{"left":-2,"top":-2,"right":116,"bottom":32,"altText":"Print Form","pngfb":false,"pr":{"l":"Lib","i":407}},"html5data":{"xPos":-2,"yPos":-2,"width":118,"height":34,"strokewidth":1}}},{"kind":"state","name":"_default_Hover_Down_Visited","data":{"hotlinkId":"","accState":8,"vectorData":{"left":-2,"top":-2,"right":116,"bottom":32,"altText":"Print Form","pngfb":false,"pr":{"l":"Lib","i":408}},"html5data":{"xPos":-2,"yPos":-2,"width":118,"height":34,"strokewidth":3}}}],"width":115,"height":31,"resume":true,"useHandCursor":true,"id":"6XWFJz40rEQ","variables":[{"kind":"variable","name":"_hover","type":"boolean","value":false,"resume":true},{"kind":"variable","name":"_down","type":"boolean","value":false,"resume":true},{"kind":"variable","name":"_visited","type":"boolean","value":false,"resume":true},{"kind":"variable","name":"_disabled","type":"boolean","value":false,"resume":true},{"kind":"variable","name":"_savevisited","type":"boolean","value":false,"resume":true},{"kind":"variable","name":"_state","type":"string","value":"_default","resume":true},{"kind":"variable","name":"_stateName","type":"string","value":"_default","resume":true},{"kind":"variable","name":"_tempStateName","type":"string","value":"","resume":false},{"kind":"variable","name":"_tempStateNameBuilder","type":"string","value":"","resume":false}],"actionGroups":{"ActGrpSetVisitedState":{"kind":"actiongroup","actions":[{"kind":"adjustvar","variable":"_savevisited","operator":"set","value":{"type":"var","value":"#_visited"}},{"kind":"adjustvar","variable":"_visited","operator":"set","value":{"type":"boolean","value":true}},{"kind":"exe_actiongroup","id":"_player._setstates","scopeRef":{"type":"string","value":"_this"}}]},"ActGrpSetHoverState":{"kind":"actiongroup","actions":[{"kind":"adjustvar","variable":"_hover","operator":"set","value":{"type":"boolean","value":true}},{"kind":"exe_actiongroup","id":"_player._setstates","scopeRef":{"type":"string","value":"_this"}}]},"ActGrpClearHoverState":{"kind":"actiongroup","actions":[{"kind":"adjustvar","variable":"_hover","operator":"set","value":{"type":"boolean","value":false}},{"kind":"exe_actiongroup","id":"_player._setstates","scopeRef":{"type":"string","value":"_this"}}]},"ActGrpSetDisabledState":{"kind":"actiongroup","actions":[{"kind":"adjustvar","variable":"_disabled","operator":"set","value":{"type":"boolean","value":true}},{"kind":"exe_actiongroup","id":"_player._setstates","scopeRef":{"type":"string","value":"_this"}}]},"ActGrpSetDownState":{"kind":"actiongroup","actions":[{"kind":"adjustvar","variable":"_down","operator":"set","value":{"type":"boolean","value":true}},{"kind":"exe_actiongroup","id":"_player._setstates","scopeRef":{"type":"string","value":"_this"}}]},"ActGrpClearStateVars":{"kind":"actiongroup","actions":[{"kind":"adjustvar","variable":"_hover","operator":"set","value":{"type":"boolean","value":false}},{"kind":"adjustvar","variable":"_down","operator":"set","value":{"type":"boolean","value":false}},{"kind":"adjustvar","variable":"_visited","operator":"set","value":{"type":"boolean","value":false}},{"kind":"adjustvar","variable":"_disabled","operator":"set","value":{"type":"boolean","value":false}},{"kind":"adjustvar","variable":"_savevisited","operator":"set","value":{"type":"boolean","value":false}}]}},"events":[{"kind":"onrelease","actions":[{"kind":"exe_actiongroup","id":"ActGrpSetVisitedState","scopeRef":{"type":"string","value":"_this"}},{"kind":"adjustvar","variable":"_down","operator":"set","value":{"type":"boolean","value":false}},{"kind":"exe_actiongroup","id":"_player._setstates","scopeRef":{"type":"string","value":"_this"}},{"kind":"exe_javascript","id":"6rlygnCrxHS"}]},{"kind":"ontransitionin","actions":[{"kind":"exe_actiongroup","id":"_player._setstates","scopeRef":{"type":"string","value":"_this"}}]},{"kind":"onrollover","actions":[{"kind":"exe_actiongroup","id":"ActGrpSetHoverState","scopeRef":{"type":"string","value":"_this"}}]},{"kind":"onrollout","actions":[{"kind":"exe_actiongroup","id":"ActGrpClearHoverState","scopeRef":{"type":"string","value":"_this"}}]},{"kind":"onpress","actions":[{"kind":"exe_actiongroup","id":"ActGrpSetDownState","scopeRef":{"type":"string","value":"_this"}}]},{"kind":"onreleaseoutside","actions":[{"kind":"adjustvar","variable":"_down","operator":"set","value":{"type":"boolean","value":false}},{"kind":"exe_actiongroup","id":"_player._setstates","scopeRef":{"type":"string","value":"_this"}}]}]},{"kind":"textinput","bindto":"_player.inputLearner","align":"left","verticalAlign":"center","rtl":false,"numeric":false,"multiline":false,"maxchars":0,"placeholder":"Type Name Here","fontsize":16,"textcolor":"0x000000","bold":false,"italic":false,"font":"Calibri Charset0_v2mWipD31519F7","marginleft":10,"marginright":10,"margintop":0,"marginbottom":0,"shapemaskId":"","xPos":92,"yPos":46,"tabIndex":5,"tabEnabled":true,"referenceName":"5geJ8qBIQje","morphReferenceName":"5geJ8qBIQje","xOffset":0,"yOffset":0,"rotateXPos":101,"rotateYPos":9.5,"scaleX":100,"scaleY":100,"alpha":100,"rotation":0,"depth":8,"scrolling":true,"shuffleLock":false,"data":{"hotlinkId":"","accState":0,"textdata":{"uniqueId":"5geJ8qBIQje","linkId":"","type":"vectortext","xPos":10,"yPos":5,"xAccOffset":0,"yAccOffset":0,"width":183,"height":20,"shadowIndex":-1,"scrollOverflow":false,"vectortext":{"left":0,"top":-5,"right":108,"bottom":15,"pngfb":false,"pr":{"l":"Lib","i":411}}},"html5data":{"xPos":0,"yPos":0,"width":204,"height":20,"strokewidth":1}},"width":203,"height":20,"resume":true,"useHandCursor":true,"background":{"type":"vector","vectorData":{"left":-1,"top":-1,"right":205,"bottom":21,"altText":"Type Name Here","pngfb":false,"pr":{"l":"Lib","i":410}}},"id":"5geJ8qBIQje","events":[{"kind":"onlosefocus","actions":[{"kind":"adjustvar","variable":"_player.inputLearner","operator":"set","value":{"type":"property","value":"$Text"}}]}]},{"kind":"vectorshape","rotation":0,"accType":"text","cliptobounds":false,"defaultAction":"","textLib":[{"kind":"textdata","uniqueId":"6mpNXN7vIZP_-1043079757","id":"01","linkId":"txt__default_6mpNXN7vIZP","type":"acctext","xPos":5,"yPos":5,"xAccOffset":5,"yAccOffset":5,"width":61,"height":16,"valign":"top","wordwrap":true,"textshadow":false,"shadowIndex":-1,"scrollOverflow":false,"vartext":{"blocks":[{"spans":[{"text":"Learner","style":{"fontFamily":"\\"Montserrat Charset0_v9p2ADCB779\\",\\"Montserrat\\"","fontSize":10,"fontIsBold":false,"fontIsItalic":false,"fontIsUnderline":false,"fontIsStrikeout":false,"elevation":"normal","displayCase":"asIs","foregroundColor":"#3C3454","linkColor":"#3C3454","ascent":12.907,"descent":3.347,"leading":0,"underlinePosition":-1,"underlineThickness":0.667,"xHeight":7.093}}],"style":{"leadingMargin":0,"firstLineMargin":0,"justification":"left","listLevel":1,"lineSpacingRule":"multiple","lineSpacing":20,"spacingBefore":0,"spacingAfter":0,"listStyle":{"listType":"none","listTypeFormat":"plain","start":0,"size":100,"bulletChar":8226,"bulletFont":"Arial","bulletPicture":{"w":0,"h":0,"base64":0}},"tagType":"P"},"runs":[{"idx":0,"len":7,"flowDirection":"leftToRight","cursive":false}]}],"defaultBlockStyle":{"flowDirection":"leftToRight","leadingMargin":0,"trailingMargin":0,"firstLineMargin":0,"justification":"center","defaultTabStop":48,"listLevel":0,"lineSpacingRule":"multiple","lineSpacing":20,"indentSize":36,"spacingBefore":0,"spacingAfter":0,"baseSpanStyle":{"fontFamily":"Montserrat","fontSize":10,"fontIsBold":false,"fontIsItalic":false,"fontIsUnderline":false,"fontIsStrikeout":false,"underlineStyle":"normal","elevation":"normal","spacing":0,"ignoreKerningTable":false,"displayCase":"asIs","languageId":0,"foregroundColor":"#3C3454","linkColor":"#666666"},"listStyle":{"listType":"none","listTypeFormat":"plain","start":0,"size":100}},"direction":"horizontal"},"vectortext":{"left":0,"top":0,"right":57,"bottom":22,"pngfb":false,"pr":{"l":"Lib","i":413}}}],"shapemaskId":"","xPos":9,"yPos":44,"tabIndex":2,"tabEnabled":true,"referenceName":"6mpNXN7vIZP","morphReferenceName":"6mpNXN7vIZP","xOffset":0,"yOffset":0,"rotateXPos":35.5,"rotateYPos":10.5,"scaleX":100,"scaleY":100,"alpha":100,"depth":9,"scrolling":true,"shuffleLock":false,"data":{"hotlinkId":"","accState":0,"vectorData":{"left":0,"top":0,"right":72,"bottom":22,"altText":"Learner","pngfb":false,"pr":{"l":"Lib","i":412}},"html5data":{"xPos":0,"yPos":0,"width":72,"height":22,"strokewidth":0}},"width":71,"height":21,"resume":true,"useHandCursor":true,"id":"6mpNXN7vIZP"},{"kind":"vectorshape","rotation":0,"accType":"text","cliptobounds":false,"defaultAction":"","textLib":[{"kind":"textdata","uniqueId":"6MV4xkZnhiP_-416989694","id":"01","linkId":"txt__default_6MV4xkZnhiP","type":"acctext","xPos":5,"yPos":5,"xAccOffset":5,"yAccOffset":5,"width":130,"height":16,"valign":"top","wordwrap":true,"textshadow":false,"shadowIndex":-1,"scrollOverflow":false,"vartext":{"blocks":[{"spans":[{"text":"Duration of Use","style":{"fontFamily":"\\"Montserrat Charset0_v9p2ADCB779\\",\\"Montserrat\\"","fontSize":9,"fontIsBold":false,"fontIsItalic":false,"fontIsUnderline":false,"fontIsStrikeout":false,"elevation":"normal","displayCase":"asIs","foregroundColor":"#3C3454","linkColor":"#3C3454","ascent":11.616,"descent":3.012,"leading":0,"underlinePosition":-0.9,"underlineThickness":0.6,"xHeight":6.384}}],"style":{"leadingMargin":0,"firstLineMargin":0,"justification":"left","listLevel":1,"lineSpacingRule":"multiple","lineSpacing":20,"spacingBefore":0,"spacingAfter":0,"listStyle":{"listType":"none","listTypeFormat":"plain","start":0,"size":100,"bulletChar":8226,"bulletFont":"Arial","bulletPicture":{"w":0,"h":0,"base64":0}},"tagType":"P"},"runs":[{"idx":0,"len":15,"flowDirection":"leftToRight","cursive":false}]}],"defaultBlockStyle":{"flowDirection":"leftToRight","leadingMargin":0,"trailingMargin":0,"firstLineMargin":0,"justification":"center","defaultTabStop":48,"listLevel":0,"lineSpacingRule":"multiple","lineSpacing":20,"indentSize":36,"spacingBefore":0,"spacingAfter":0,"baseSpanStyle":{"fontFamily":"Montserrat","fontSize":9,"fontIsBold":false,"fontIsItalic":false,"fontIsUnderline":false,"fontIsStrikeout":false,"underlineStyle":"normal","elevation":"normal","spacing":0,"ignoreKerningTable":false,"displayCase":"asIs","languageId":0,"foregroundColor":"#3C3454","linkColor":"#666666"},"listStyle":{"listType":"none","listTypeFormat":"plain","start":0,"size":100}},"direction":"horizontal"},"vectortext":{"left":0,"top":0,"right":100,"bottom":20,"pngfb":false,"pr":{"l":"Lib","i":414}}}],"shapemaskId":"","xPos":10,"yPos":174,"tabIndex":18,"tabEnabled":true,"referenceName":"6MV4xkZnhiP","morphReferenceName":"6MV4xkZnhiP","xOffset":0,"yOffset":0,"rotateXPos":70,"rotateYPos":10.5,"scaleX":100,"scaleY":100,"alpha":100,"depth":10,"scrolling":true,"shuffleLock":false,"data":{"hotlinkId":"","accState":0,"vectorData":{"left":0,"top":0,"right":141,"bottom":22,"altText":"Duration of Use","pngfb":false,"pr":{"l":"Lib","i":394}},"html5data":{"xPos":0,"yPos":0,"width":141,"height":22,"strokewidth":0}},"width":140,"height":21,"resume":true,"useHandCursor":true,"id":"6MV4xkZnhiP"},{"kind":"stategroup","objects":[{"kind":"vectorshape","rotation":0,"accType":"text","cliptobounds":false,"defaultAction":"","shapemaskId":"","xPos":0,"yPos":5,"tabIndex":44,"tabEnabled":false,"xOffset":0,"yOffset":0,"rotateXPos":96,"rotateYPos":6,"scaleX":100,"scaleY":100,"alpha":100,"depth":1,"scrolling":true,"shuffleLock":false,"data":{"hotlinkId":"","accState":0,"vectorData":{"left":-2,"top":-2,"right":193,"bottom":5,"pngfb":false,"pr":{"l":"Lib","i":415}},"html5data":{"xPos":-1,"yPos":-1,"width":193,"height":5,"strokewidth":1}},"states":[{"kind":"state","name":"_default_Hover","data":{"hotlinkId":"","accState":0,"vectorData":{"left":-2,"top":-2,"right":193,"bottom":5,"pngfb":false,"pr":{"l":"Lib","i":415}},"html5data":{"xPos":-2,"yPos":-2,"width":195,"height":7,"strokewidth":1}}}],"width":192,"height":2,"resume":true,"useHandCursor":true,"id":"64oufjSj8Cj_track"},{"kind":"vectorshape","rotation":0,"accType":"slider","cliptobounds":false,"defaultAction":"onrelease","shapemaskId":"","xPos":0,"yPos":0,"tabIndex":19,"tabEnabled":true,"referenceName":"64oufjSj8Cj","morphReferenceName":"64oufjSj8Cj","xOffset":0,"yOffset":0,"rotateXPos":7,"rotateYPos":7,"scaleX":100,"scaleY":100,"alpha":100,"depth":2,"scrolling":true,"shuffleLock":false,"dragpath":{"startvalue":0,"endvalue":3,"increment":1,"snap":true,"liveupdating":true,"bindto":"_player.sliderDuration","path":[{"kind":"segment","type":"line","anchora":{"x":"0","y":"0","dx":"0","dy":"0"},"anchorb":{"x":"177.9579","y":"0","dx":"0","dy":"0"}}],"initialValue":0},"data":{"hotlinkId":"","accState":0,"vectorData":{"left":-2,"top":-1,"right":15,"bottom":15,"altText":"Slider 2 range from 0 to 3","pngfb":false,"pr":{"l":"Lib","i":416}},"html5data":{"xPos":-2,"yPos":-1,"width":17,"height":16,"strokewidth":1}},"states":[{"kind":"state","name":"_default_Hover","data":{"hotlinkId":"","accState":0,"vectorData":{"left":-2,"top":-1,"right":15,"bottom":15,"altText":"Slider 3 range from 0 to 3","pngfb":false,"pr":{"l":"Lib","i":416}},"html5data":{"xPos":-2,"yPos":-1,"width":17,"height":16,"strokewidth":1}}}],"width":14,"height":14,"resume":true,"useHandCursor":true,"id":"64oufjSj8Cj"}],"actionstates":[{"kind":"state","name":"_default","actions":[{"kind":"setobjstate","stateRef":{"type":"string","value":"_default"},"objRef":{"type":"string","value":"64oufjSj8Cj"}},{"kind":"setobjstate","stateRef":{"type":"string","value":"_default"},"objRef":{"type":"string","value":"64oufjSj8Cj_track"}}],"clickdef":[{"kind":"objref","type":"string","value":"64oufjSj8Cj"},{"kind":"objref","type":"string","value":"64oufjSj8Cj_track"}]},{"kind":"state","name":"_default_Hover","actions":[{"kind":"setobjstate","stateRef":{"type":"string","value":"_default_Hover"},"objRef":{"type":"string","value":"64oufjSj8Cj"}},{"kind":"setobjstate","stateRef":{"type":"string","value":"_default_Hover"},"objRef":{"type":"string","value":"64oufjSj8Cj_track"}}],"clickdef":[{"kind":"objref","type":"string","value":"64oufjSj8Cj"},{"kind":"objref","type":"string","value":"64oufjSj8Cj_track"}]}],"shapemaskId":"","xPos":168,"yPos":180,"tabIndex":43,"tabEnabled":false,"xOffset":0,"yOffset":0,"rotateXPos":96,"rotateYPos":7,"scaleX":100,"scaleY":100,"alpha":100,"rotation":0,"depth":11,"scrolling":true,"shuffleLock":false,"width":192,"height":14,"resume":true,"useHandCursor":true,"id":"64oufjSj8Cj","variables":[{"kind":"variable","name":"_hover","type":"boolean","value":false,"resume":true},{"kind":"variable","name":"_state","type":"string","value":"_default","resume":true},{"kind":"variable","name":"_disabled","type":"boolean","value":false,"resume":true},{"kind":"variable","name":"_stateName","type":"string","value":"_default","resume":true},{"kind":"variable","name":"_tempStateName","type":"string","value":"","resume":false},{"kind":"variable","name":"_tempStateNameBuilder","type":"string","value":"","resume":false}],"actionGroups":{"ActGrpSetHoverState":{"kind":"actiongroup","actions":[{"kind":"adjustvar","variable":"_hover","operator":"set","value":{"type":"boolean","value":true}},{"kind":"exe_actiongroup","id":"_player._setstates","scopeRef":{"type":"string","value":"_this"}}]},"ActGrpClearHoverState":{"kind":"actiongroup","actions":[{"kind":"adjustvar","variable":"_hover","operator":"set","value":{"type":"boolean","value":false}},{"kind":"exe_actiongroup","id":"_player._setstates","scopeRef":{"type":"string","value":"_this"}}]},"ActGrpClearStateVars":{"kind":"actiongroup","actions":[{"kind":"adjustvar","variable":"_hover","operator":"set","value":{"type":"boolean","value":false}}]},"_show":{"kind":"actiongroup","actions":[{"kind":"show","transition":"appear","objRef":{"type":"string","value":"64oufjSj8Cj_track"}},{"kind":"show","transition":"appear","objRef":{"type":"string","value":"64oufjSj8Cj"}}]}},"events":[{"kind":"onvarchanged","varname":"_player.sliderDuration","priority":0,"actions":[{"kind":"if_action","condition":{"statement":{"kind":"and","statements":[{"kind":"and","statements":[{"kind":"compare","operator":"eq","valuea":"_player.#sliderDuration","typea":"var","valueb":0,"typeb":"number"}]}]}},"thenActions":[{"kind":"adjustvar","variable":"_player.ratingDuration","operator":"set","value":{"type":"string","value":"<img src=https://usuarticulate.s3.amazonaws.com/pictures/dotGray.png style = \\"vertical-align: middle\\"> Not Applicable"}}]},{"kind":"if_action","condition":{"statement":{"kind":"and","statements":[{"kind":"and","statements":[{"kind":"compare","operator":"eq","valuea":"_player.#sliderDuration","typea":"var","valueb":1,"typeb":"number"}]}]}},"thenActions":[{"kind":"adjustvar","variable":"_player.ratingDuration","operator":"set","value":{"type":"string","value":"<img src=https://usuarticulate.s3.amazonaws.com/pictures/dotRed.png style = \\"vertical-align: middle\\"> Needs Improvement"}}]},{"kind":"if_action","condition":{"statement":{"kind":"and","statements":[{"kind":"and","statements":[{"kind":"compare","operator":"eq","valuea":"_player.#sliderDuration","typea":"var","valueb":2,"typeb":"number"}]}]}},"thenActions":[{"kind":"adjustvar","variable":"_player.ratingDuration","operator":"set","value":{"type":"string","value":"<img src=https://usuarticulate.s3.amazonaws.com/pictures/dotBlue.png style = \\"vertical-align: middle\\"> Sufficient"}}]},{"kind":"if_action","condition":{"statement":{"kind":"and","statements":[{"kind":"and","statements":[{"kind":"compare","operator":"eq","valuea":"_player.#sliderDuration","typea":"var","valueb":3,"typeb":"number"}]}]}},"thenActions":[{"kind":"adjustvar","variable":"_player.ratingDuration","operator":"set","value":{"type":"string","value":"<img src=https://usuarticulate.s3.amazonaws.com/pictures/dotGreen.png style = \\"vertical-align: middle\\"> Excellent"}}]}]},{"kind":"ontransitionin","actions":[{"kind":"exe_actiongroup","id":"_show"},{"kind":"exe_actiongroup","id":"_player._setstates","scopeRef":{"type":"string","value":"_this"}}]},{"kind":"onrollover","actions":[{"kind":"exe_actiongroup","id":"ActGrpSetHoverState","scopeRef":{"type":"string","value":"_this"}}]},{"kind":"onrollout","actions":[{"kind":"exe_actiongroup","id":"ActGrpClearHoverState","scopeRef":{"type":"string","value":"_this"}}]}]},{"kind":"stategroup","objects":[{"kind":"vectorshape","rotation":0,"accType":"text","cliptobounds":false,"defaultAction":"","shapemaskId":"","xPos":0,"yPos":5,"tabIndex":42,"tabEnabled":false,"xOffset":0,"yOffset":0,"rotateXPos":96,"rotateYPos":6,"scaleX":100,"scaleY":100,"alpha":100,"depth":1,"scrolling":true,"shuffleLock":false,"data":{"hotlinkId":"","accState":0,"vectorData":{"left":-2,"top":-2,"right":193,"bottom":5,"pngfb":false,"pr":{"l":"Lib","i":415}},"html5data":{"xPos":-1,"yPos":-1,"width":193,"height":5,"strokewidth":1}},"states":[{"kind":"state","name":"_default_Hover","data":{"hotlinkId":"","accState":0,"vectorData":{"left":-2,"top":-2,"right":193,"bottom":5,"pngfb":false,"pr":{"l":"Lib","i":415}},"html5data":{"xPos":-2,"yPos":-2,"width":195,"height":7,"strokewidth":1}}}],"width":192,"height":2,"resume":true,"useHandCursor":true,"id":"6dCisU2GUxv_track"},{"kind":"vectorshape","rotation":0,"accType":"slider","cliptobounds":false,"defaultAction":"onrelease","shapemaskId":"","xPos":0,"yPos":0,"tabIndex":17,"tabEnabled":true,"referenceName":"6dCisU2GUxv","morphReferenceName":"6dCisU2GUxv","xOffset":0,"yOffset":0,"rotateXPos":7,"rotateYPos":7,"scaleX":100,"scaleY":100,"alpha":100,"depth":2,"scrolling":true,"shuffleLock":false,"dragpath":{"startvalue":0,"endvalue":3,"increment":1,"snap":true,"liveupdating":true,"bindto":"_player.sliderIndication","path":[{"kind":"segment","type":"line","anchora":{"x":"0","y":"0","dx":"0","dy":"0"},"anchorb":{"x":"177.9579","y":"0","dx":"0","dy":"0"}}],"initialValue":0},"data":{"hotlinkId":"","accState":0,"vectorData":{"left":-2,"top":-1,"right":15,"bottom":15,"altText":"Slider 2 range from 0 to 3","pngfb":false,"pr":{"l":"Lib","i":416}},"html5data":{"xPos":-2,"yPos":-1,"width":17,"height":16,"strokewidth":1}},"states":[{"kind":"state","name":"_default_Hover","data":{"hotlinkId":"","accState":0,"vectorData":{"left":-2,"top":-1,"right":15,"bottom":15,"altText":"Slider 3 range from 0 to 3","pngfb":false,"pr":{"l":"Lib","i":416}},"html5data":{"xPos":-2,"yPos":-1,"width":17,"height":16,"strokewidth":1}}}],"width":14,"height":14,"resume":true,"useHandCursor":true,"id":"6dCisU2GUxv"}],"actionstates":[{"kind":"state","name":"_default","actions":[{"kind":"setobjstate","stateRef":{"type":"string","value":"_default"},"objRef":{"type":"string","value":"6dCisU2GUxv"}},{"kind":"setobjstate","stateRef":{"type":"string","value":"_default"},"objRef":{"type":"string","value":"6dCisU2GUxv_track"}}],"clickdef":[{"kind":"objref","type":"string","value":"6dCisU2GUxv"},{"kind":"objref","type":"string","value":"6dCisU2GUxv_track"}]},{"kind":"state","name":"_default_Hover","actions":[{"kind":"setobjstate","stateRef":{"type":"string","value":"_default_Hover"},"objRef":{"type":"string","value":"6dCisU2GUxv"}},{"kind":"setobjstate","stateRef":{"type":"string","value":"_default_Hover"},"objRef":{"type":"string","value":"6dCisU2GUxv_track"}}],"clickdef":[{"kind":"objref","type":"string","value":"6dCisU2GUxv"},{"kind":"objref","type":"string","value":"6dCisU2GUxv_track"}]}],"shapemaskId":"","xPos":168,"yPos":157,"tabIndex":41,"tabEnabled":false,"xOffset":0,"yOffset":0,"rotateXPos":96,"rotateYPos":7,"scaleX":100,"scaleY":100,"alpha":100,"rotation":0,"depth":12,"scrolling":true,"shuffleLock":false,"width":192,"height":14,"resume":true,"useHandCursor":true,"id":"6dCisU2GUxv","variables":[{"kind":"variable","name":"_hover","type":"boolean","value":false,"resume":true},{"kind":"variable","name":"_state","type":"string","value":"_default","resume":true},{"kind":"variable","name":"_disabled","type":"boolean","value":false,"resume":true},{"kind":"variable","name":"_stateName","type":"string","value":"_default","resume":true},{"kind":"variable","name":"_tempStateName","type":"string","value":"","resume":false},{"kind":"variable","name":"_tempStateNameBuilder","type":"string","value":"","resume":false}],"actionGroups":{"ActGrpSetHoverState":{"kind":"actiongroup","actions":[{"kind":"adjustvar","variable":"_hover","operator":"set","value":{"type":"boolean","value":true}},{"kind":"exe_actiongroup","id":"_player._setstates","scopeRef":{"type":"string","value":"_this"}}]},"ActGrpClearHoverState":{"kind":"actiongroup","actions":[{"kind":"adjustvar","variable":"_hover","operator":"set","value":{"type":"boolean","value":false}},{"kind":"exe_actiongroup","id":"_player._setstates","scopeRef":{"type":"string","value":"_this"}}]},"ActGrpClearStateVars":{"kind":"actiongroup","actions":[{"kind":"adjustvar","variable":"_hover","operator":"set","value":{"type":"boolean","value":false}}]},"_show":{"kind":"actiongroup","actions":[{"kind":"show","transition":"appear","objRef":{"type":"string","value":"6dCisU2GUxv_track"}},{"kind":"show","transition":"appear","objRef":{"type":"string","value":"6dCisU2GUxv"}}]}},"events":[{"kind":"onvarchanged","varname":"_player.sliderIndication","priority":0,"actions":[{"kind":"if_action","condition":{"statement":{"kind":"and","statements":[{"kind":"and","statements":[{"kind":"compare","operator":"eq","valuea":"_player.#sliderIndication","typea":"var","valueb":0,"typeb":"number"}]}]}},"thenActions":[{"kind":"adjustvar","variable":"_player.ratingMechanism","operator":"set","value":{"type":"string","value":"<img src=https://usuarticulate.s3.amazonaws.com/pictures/dotGray.png style = \\"vertical-align: middle\\"> Not Applicable"}}]},{"kind":"if_action","condition":{"statement":{"kind":"and","statements":[{"kind":"and","statements":[{"kind":"compare","operator":"eq","valuea":"_player.#sliderIndication","typea":"var","valueb":1,"typeb":"number"}]}]}},"thenActions":[{"kind":"adjustvar","variable":"_player.ratingMechanism","operator":"set","value":{"type":"string","value":"<img src=https://usuarticulate.s3.amazonaws.com/pictures/dotRed.png style = \\"vertical-align: middle\\"> Needs Improvement"}}]},{"kind":"if_action","condition":{"statement":{"kind":"and","statements":[{"kind":"and","statements":[{"kind":"compare","operator":"eq","valuea":"_player.#sliderIndication","typea":"var","valueb":2,"typeb":"number"}]}]}},"thenActions":[{"kind":"adjustvar","variable":"_player.ratingMechanism","operator":"set","value":{"type":"string","value":"<img src=https://usuarticulate.s3.amazonaws.com/pictures/dotBlue.png style = \\"vertical-align: middle\\"> Sufficient"}}]},{"kind":"if_action","condition":{"statement":{"kind":"and","statements":[{"kind":"and","statements":[{"kind":"compare","operator":"eq","valuea":"_player.#sliderIndication","typea":"var","valueb":3,"typeb":"number"}]}]}},"thenActions":[{"kind":"adjustvar","variable":"_player.ratingMechanism","operator":"set","value":{"type":"string","value":"<img src=https://usuarticulate.s3.amazonaws.com/pictures/dotGreen.png style = \\"vertical-align: middle\\"> Excellent"}}]}]},{"kind":"ontransitionin","actions":[{"kind":"exe_actiongroup","id":"_show"},{"kind":"exe_actiongroup","id":"_player._setstates","scopeRef":{"type":"string","value":"_this"}}]},{"kind":"onrollover","actions":[{"kind":"exe_actiongroup","id":"ActGrpSetHoverState","scopeRef":{"type":"string","value":"_this"}}]},{"kind":"onrollout","actions":[{"kind":"exe_actiongroup","id":"ActGrpClearHoverState","scopeRef":{"type":"string","value":"_this"}}]}]},{"kind":"stategroup","objects":[{"kind":"vectorshape","rotation":0,"accType":"text","cliptobounds":false,"defaultAction":"","shapemaskId":"","xPos":0,"yPos":5,"tabIndex":40,"tabEnabled":false,"xOffset":0,"yOffset":0,"rotateXPos":96,"rotateYPos":6,"scaleX":100,"scaleY":100,"alpha":100,"depth":1,"scrolling":true,"shuffleLock":false,"data":{"hotlinkId":"","accState":0,"vectorData":{"left":-2,"top":-2,"right":193,"bottom":5,"pngfb":false,"pr":{"l":"Lib","i":415}},"html5data":{"xPos":-1,"yPos":-1,"width":193,"height":5,"strokewidth":1}},"states":[{"kind":"state","name":"_default_Hover","data":{"hotlinkId":"","accState":0,"vectorData":{"left":-2,"top":-2,"right":193,"bottom":5,"pngfb":false,"pr":{"l":"Lib","i":415}},"html5data":{"xPos":-2,"yPos":-2,"width":195,"height":7,"strokewidth":1}}}],"width":192,"height":2,"resume":true,"useHandCursor":true,"id":"6iyo77rJUy0_track"},{"kind":"vectorshape","rotation":0,"accType":"slider","cliptobounds":false,"defaultAction":"onrelease","shapemaskId":"","xPos":0,"yPos":0,"tabIndex":14,"tabEnabled":true,"referenceName":"6iyo77rJUy0","morphReferenceName":"6iyo77rJUy0","xOffset":0,"yOffset":0,"rotateXPos":7,"rotateYPos":7,"scaleX":100,"scaleY":100,"alpha":100,"depth":2,"scrolling":true,"shuffleLock":false,"dragpath":{"startvalue":0,"endvalue":3,"increment":1,"snap":true,"liveupdating":true,"bindto":"_player.sliderMechanism","path":[{"kind":"segment","type":"line","anchora":{"x":"0","y":"0","dx":"0","dy":"0"},"anchorb":{"x":"177.0421","y":"0","dx":"0","dy":"0"}}],"initialValue":0},"data":{"hotlinkId":"","accState":0,"vectorData":{"left":-2,"top":-1,"right":15,"bottom":15,"altText":"Slider 2 range from 0 to 3","pngfb":false,"pr":{"l":"Lib","i":416}},"html5data":{"xPos":-2,"yPos":-1,"width":17,"height":16,"strokewidth":1}},"states":[{"kind":"state","name":"_default_Hover","data":{"hotlinkId":"","accState":0,"vectorData":{"left":-2,"top":-1,"right":15,"bottom":15,"altText":"Slider 3 range from 0 to 3","pngfb":false,"pr":{"l":"Lib","i":416}},"html5data":{"xPos":-2,"yPos":-1,"width":17,"height":16,"strokewidth":1}}}],"width":14,"height":14,"resume":true,"useHandCursor":true,"id":"6iyo77rJUy0"}],"actionstates":[{"kind":"state","name":"_default","actions":[{"kind":"setobjstate","stateRef":{"type":"string","value":"_default"},"objRef":{"type":"string","value":"6iyo77rJUy0"}},{"kind":"setobjstate","stateRef":{"type":"string","value":"_default"},"objRef":{"type":"string","value":"6iyo77rJUy0_track"}}],"clickdef":[{"kind":"objref","type":"string","value":"6iyo77rJUy0"},{"kind":"objref","type":"string","value":"6iyo77rJUy0_track"}]},{"kind":"state","name":"_default_Hover","actions":[{"kind":"setobjstate","stateRef":{"type":"string","value":"_default_Hover"},"objRef":{"type":"string","value":"6iyo77rJUy0"}},{"kind":"setobjstate","stateRef":{"type":"string","value":"_default_Hover"},"objRef":{"type":"string","value":"6iyo77rJUy0_track"}}],"clickdef":[{"kind":"objref","type":"string","value":"6iyo77rJUy0"},{"kind":"objref","type":"string","value":"6iyo77rJUy0_track"}]}],"shapemaskId":"","xPos":168,"yPos":134,"tabIndex":39,"tabEnabled":false,"xOffset":0,"yOffset":0,"rotateXPos":96,"rotateYPos":7,"scaleX":100,"scaleY":100,"alpha":100,"rotation":0,"depth":13,"scrolling":true,"shuffleLock":false,"width":192,"height":14,"resume":true,"useHandCursor":true,"id":"6iyo77rJUy0","variables":[{"kind":"variable","name":"_hover","type":"boolean","value":false,"resume":true},{"kind":"variable","name":"_state","type":"string","value":"_default","resume":true},{"kind":"variable","name":"_disabled","type":"boolean","value":false,"resume":true},{"kind":"variable","name":"_stateName","type":"string","value":"_default","resume":true},{"kind":"variable","name":"_tempStateName","type":"string","value":"","resume":false},{"kind":"variable","name":"_tempStateNameBuilder","type":"string","value":"","resume":false}],"actionGroups":{"ActGrpSetHoverState":{"kind":"actiongroup","actions":[{"kind":"adjustvar","variable":"_hover","operator":"set","value":{"type":"boolean","value":true}},{"kind":"exe_actiongroup","id":"_player._setstates","scopeRef":{"type":"string","value":"_this"}}]},"ActGrpClearHoverState":{"kind":"actiongroup","actions":[{"kind":"adjustvar","variable":"_hover","operator":"set","value":{"type":"boolean","value":false}},{"kind":"exe_actiongroup","id":"_player._setstates","scopeRef":{"type":"string","value":"_this"}}]},"ActGrpClearStateVars":{"kind":"actiongroup","actions":[{"kind":"adjustvar","variable":"_hover","operator":"set","value":{"type":"boolean","value":false}}]},"_show":{"kind":"actiongroup","actions":[{"kind":"show","transition":"appear","objRef":{"type":"string","value":"6iyo77rJUy0_track"}},{"kind":"show","transition":"appear","objRef":{"type":"string","value":"6iyo77rJUy0"}}]}},"events":[{"kind":"onvarchanged","varname":"_player.sliderMechanism","priority":0,"actions":[{"kind":"if_action","condition":{"statement":{"kind":"and","statements":[{"kind":"and","statements":[{"kind":"compare","operator":"eq","valuea":"_player.#sliderMechanism","typea":"var","valueb":0,"typeb":"number"}]}]}},"thenActions":[{"kind":"adjustvar","variable":"_player.ratingIndication","operator":"set","value":{"type":"string","value":"<img src=https://usuarticulate.s3.amazonaws.com/pictures/dotGray.png style = \\"vertical-align: middle\\"> Not Applicable"}}]},{"kind":"if_action","condition":{"statement":{"kind":"and","statements":[{"kind":"and","statements":[{"kind":"compare","operator":"eq","valuea":"_player.#sliderMechanism","typea":"var","valueb":1,"typeb":"number"}]}]}},"thenActions":[{"kind":"adjustvar","variable":"_player.ratingIndication","operator":"set","value":{"type":"string","value":"<img src=https://usuarticulate.s3.amazonaws.com/pictures/dotRed.png style = \\"vertical-align: middle\\"> Needs Improvement"}}]},{"kind":"if_action","condition":{"statement":{"kind":"and","statements":[{"kind":"and","statements":[{"kind":"compare","operator":"eq","valuea":"_player.#sliderMechanism","typea":"var","valueb":2,"typeb":"number"}]}]}},"thenActions":[{"kind":"adjustvar","variable":"_player.ratingIndication","operator":"set","value":{"type":"string","value":"<img src=https://usuarticulate.s3.amazonaws.com/pictures/dotBlue.png style = \\"vertical-align: middle\\"> Sufficient"}}]},{"kind":"if_action","condition":{"statement":{"kind":"and","statements":[{"kind":"and","statements":[{"kind":"compare","operator":"eq","valuea":"_player.#sliderMechanism","typea":"var","valueb":3,"typeb":"number"}]}]}},"thenActions":[{"kind":"adjustvar","variable":"_player.ratingIndication","operator":"set","value":{"type":"string","value":"<img src=https://usuarticulate.s3.amazonaws.com/pictures/dotGreen.png style = \\"vertical-align: middle\\"> Excellent"}}]}]},{"kind":"ontransitionin","actions":[{"kind":"exe_actiongroup","id":"_show"},{"kind":"exe_actiongroup","id":"_player._setstates","scopeRef":{"type":"string","value":"_this"}}]},{"kind":"onrollover","actions":[{"kind":"exe_actiongroup","id":"ActGrpSetHoverState","scopeRef":{"type":"string","value":"_this"}}]},{"kind":"onrollout","actions":[{"kind":"exe_actiongroup","id":"ActGrpClearHoverState","scopeRef":{"type":"string","value":"_this"}}]}]},{"kind":"vectorshape","rotation":0,"accType":"text","cliptobounds":false,"defaultAction":"","textLib":[{"kind":"textdata","uniqueId":"6WgYymSWDAn_-422013391","id":"01","linkId":"txt__default_6WgYymSWDAn","type":"acctext","xPos":5,"yPos":5,"xAccOffset":5,"yAccOffset":5,"width":148,"height":16,"valign":"top","wordwrap":true,"textshadow":false,"shadowIndex":-1,"scrollOverflow":false,"vartext":{"blocks":[{"spans":[{"text":"Common Side Effects","style":{"fontFamily":"\\"Montserrat Charset0_v9p2ADCB779\\",\\"Montserrat\\"","fontSize":9,"fontIsBold":false,"fontIsItalic":false,"fontIsUnderline":false,"fontIsStrikeout":false,"elevation":"normal","displayCase":"asIs","foregroundColor":"#3C3454","linkColor":"#3C3454","ascent":11.616,"descent":3.012,"leading":0,"underlinePosition":-0.9,"underlineThickness":0.6,"xHeight":6.384}}],"style":{"leadingMargin":0,"firstLineMargin":0,"justification":"left","listLevel":1,"lineSpacingRule":"multiple","lineSpacing":20,"spacingBefore":0,"spacingAfter":0,"listStyle":{"listType":"none","listTypeFormat":"plain","start":0,"size":100,"bulletChar":8226,"bulletFont":"Arial","bulletPicture":{"w":0,"h":0,"base64":0}},"tagType":"P"},"runs":[{"idx":0,"len":19,"flowDirection":"leftToRight","cursive":false}]}],"defaultBlockStyle":{"flowDirection":"leftToRight","leadingMargin":0,"trailingMargin":0,"firstLineMargin":0,"justification":"center","defaultTabStop":48,"listLevel":0,"lineSpacingRule":"multiple","lineSpacing":20,"indentSize":36,"spacingBefore":0,"spacingAfter":0,"baseSpanStyle":{"fontFamily":"Montserrat","fontSize":9,"fontIsBold":false,"fontIsItalic":false,"fontIsUnderline":false,"fontIsStrikeout":false,"underlineStyle":"normal","elevation":"normal","spacing":0,"ignoreKerningTable":false,"displayCase":"asIs","languageId":0,"foregroundColor":"#3C3454","linkColor":"#666666"},"listStyle":{"listType":"none","listTypeFormat":"plain","start":0,"size":100}},"direction":"horizontal"},"vectortext":{"left":0,"top":0,"right":137,"bottom":20,"pngfb":false,"pr":{"l":"Lib","i":418}}}],"shapemaskId":"","xPos":10,"yPos":221,"tabIndex":22,"tabEnabled":true,"referenceName":"6WgYymSWDAn","morphReferenceName":"6WgYymSWDAn","xOffset":0,"yOffset":0,"rotateXPos":79,"rotateYPos":10.5,"scaleX":100,"scaleY":100,"alpha":100,"depth":14,"scrolling":true,"shuffleLock":false,"data":{"hotlinkId":"","accState":0,"vectorData":{"left":0,"top":0,"right":158,"bottom":22,"altText":"Common Side Effects","pngfb":false,"pr":{"l":"Lib","i":417}},"html5data":{"xPos":0,"yPos":0,"width":158,"height":22,"strokewidth":0}},"width":158,"height":21,"resume":true,"useHandCursor":true,"id":"6WgYymSWDAn"},{"kind":"stategroup","objects":[{"kind":"vectorshape","rotation":0,"accType":"text","cliptobounds":false,"defaultAction":"","shapemaskId":"","xPos":0,"yPos":5,"tabIndex":48,"tabEnabled":false,"xOffset":0,"yOffset":0,"rotateXPos":96,"rotateYPos":6,"scaleX":100,"scaleY":100,"alpha":100,"depth":1,"scrolling":true,"shuffleLock":false,"data":{"hotlinkId":"","accState":0,"vectorData":{"left":-2,"top":-2,"right":193,"bottom":5,"pngfb":false,"pr":{"l":"Lib","i":415}},"html5data":{"xPos":-1,"yPos":-1,"width":193,"height":5,"strokewidth":1}},"states":[{"kind":"state","name":"_default_Hover","data":{"hotlinkId":"","accState":0,"vectorData":{"left":-2,"top":-2,"right":193,"bottom":5,"pngfb":false,"pr":{"l":"Lib","i":415}},"html5data":{"xPos":-2,"yPos":-2,"width":195,"height":7,"strokewidth":1}}}],"width":192,"height":2,"resume":true,"useHandCursor":true,"id":"6H8bBd4vXi3_track"},{"kind":"vectorshape","rotation":0,"accType":"slider","cliptobounds":false,"defaultAction":"onrelease","shapemaskId":"","xPos":0,"yPos":0,"tabIndex":23,"tabEnabled":true,"referenceName":"6H8bBd4vXi3","morphReferenceName":"6H8bBd4vXi3","xOffset":0,"yOffset":0,"rotateXPos":7,"rotateYPos":7,"scaleX":100,"scaleY":100,"alpha":100,"depth":2,"scrolling":true,"shuffleLock":false,"dragpath":{"startvalue":0,"endvalue":3,"increment":1,"snap":true,"liveupdating":true,"bindto":"_player.sliderSideEffects","path":[{"kind":"segment","type":"line","anchora":{"x":"0","y":"0","dx":"0","dy":"0"},"anchorb":{"x":"177.9579","y":"0","dx":"0","dy":"0"}}],"initialValue":0},"data":{"hotlinkId":"","accState":0,"vectorData":{"left":-2,"top":-1,"right":15,"bottom":15,"altText":"Slider 2 range from 0 to 3","pngfb":false,"pr":{"l":"Lib","i":416}},"html5data":{"xPos":-2,"yPos":-1,"width":17,"height":16,"strokewidth":1}},"states":[{"kind":"state","name":"_default_Hover","data":{"hotlinkId":"","accState":0,"vectorData":{"left":-2,"top":-1,"right":15,"bottom":15,"altText":"Slider 3 range from 0 to 3","pngfb":false,"pr":{"l":"Lib","i":416}},"html5data":{"xPos":-2,"yPos":-1,"width":17,"height":16,"strokewidth":1}}}],"width":14,"height":14,"resume":true,"useHandCursor":true,"id":"6H8bBd4vXi3"}],"actionstates":[{"kind":"state","name":"_default","actions":[{"kind":"setobjstate","stateRef":{"type":"string","value":"_default"},"objRef":{"type":"string","value":"6H8bBd4vXi3"}},{"kind":"setobjstate","stateRef":{"type":"string","value":"_default"},"objRef":{"type":"string","value":"6H8bBd4vXi3_track"}}],"clickdef":[{"kind":"objref","type":"string","value":"6H8bBd4vXi3"},{"kind":"objref","type":"string","value":"6H8bBd4vXi3_track"}]},{"kind":"state","name":"_default_Hover","actions":[{"kind":"setobjstate","stateRef":{"type":"string","value":"_default_Hover"},"objRef":{"type":"string","value":"6H8bBd4vXi3"}},{"kind":"setobjstate","stateRef":{"type":"string","value":"_default_Hover"},"objRef":{"type":"string","value":"6H8bBd4vXi3_track"}}],"clickdef":[{"kind":"objref","type":"string","value":"6H8bBd4vXi3"},{"kind":"objref","type":"string","value":"6H8bBd4vXi3_track"}]}],"shapemaskId":"","xPos":168,"yPos":226,"tabIndex":47,"tabEnabled":false,"xOffset":0,"yOffset":0,"rotateXPos":96,"rotateYPos":7,"scaleX":100,"scaleY":100,"alpha":100,"rotation":0,"depth":15,"scrolling":true,"shuffleLock":false,"width":192,"height":14,"resume":true,"useHandCursor":true,"id":"6H8bBd4vXi3","variables":[{"kind":"variable","name":"_hover","type":"boolean","value":false,"resume":true},{"kind":"variable","name":"_state","type":"string","value":"_default","resume":true},{"kind":"variable","name":"_disabled","type":"boolean","value":false,"resume":true},{"kind":"variable","name":"_stateName","type":"string","value":"_default","resume":true},{"kind":"variable","name":"_tempStateName","type":"string","value":"","resume":false},{"kind":"variable","name":"_tempStateNameBuilder","type":"string","value":"","resume":false}],"actionGroups":{"ActGrpSetHoverState":{"kind":"actiongroup","actions":[{"kind":"adjustvar","variable":"_hover","operator":"set","value":{"type":"boolean","value":true}},{"kind":"exe_actiongroup","id":"_player._setstates","scopeRef":{"type":"string","value":"_this"}}]},"ActGrpClearHoverState":{"kind":"actiongroup","actions":[{"kind":"adjustvar","variable":"_hover","operator":"set","value":{"type":"boolean","value":false}},{"kind":"exe_actiongroup","id":"_player._setstates","scopeRef":{"type":"string","value":"_this"}}]},"ActGrpClearStateVars":{"kind":"actiongroup","actions":[{"kind":"adjustvar","variable":"_hover","operator":"set","value":{"type":"boolean","value":false}}]},"_show":{"kind":"actiongroup","actions":[{"kind":"show","transition":"appear","objRef":{"type":"string","value":"6H8bBd4vXi3_track"}},{"kind":"show","transition":"appear","objRef":{"type":"string","value":"6H8bBd4vXi3"}}]}},"events":[{"kind":"onvarchanged","varname":"_player.sliderSideEffects","priority":0,"actions":[{"kind":"if_action","condition":{"statement":{"kind":"and","statements":[{"kind":"and","statements":[{"kind":"compare","operator":"eq","valuea":"_player.#sliderSideEffects","typea":"var","valueb":0,"typeb":"number"}]}]}},"thenActions":[{"kind":"adjustvar","variable":"_player.ratingSideEffects","operator":"set","value":{"type":"string","value":"<img src=https://usuarticulate.s3.amazonaws.com/pictures/dotGray.png style = \\"vertical-align: middle\\"> Not Applicable"}}]},{"kind":"if_action","condition":{"statement":{"kind":"and","statements":[{"kind":"and","statements":[{"kind":"compare","operator":"eq","valuea":"_player.#sliderSideEffects","typea":"var","valueb":1,"typeb":"number"}]}]}},"thenActions":[{"kind":"adjustvar","variable":"_player.ratingSideEffects","operator":"set","value":{"type":"string","value":"<img src=https://usuarticulate.s3.amazonaws.com/pictures/dotRed.png style = \\"vertical-align: middle\\"> Needs Improvement"}}]},{"kind":"if_action","condition":{"statement":{"kind":"and","statements":[{"kind":"and","statements":[{"kind":"compare","operator":"eq","valuea":"_player.#sliderSideEffects","typea":"var","valueb":2,"typeb":"number"}]}]}},"thenActions":[{"kind":"adjustvar","variable":"_player.ratingSideEffects","operator":"set","value":{"type":"string","value":"<img src=https://usuarticulate.s3.amazonaws.com/pictures/dotBlue.png style = \\"vertical-align: middle\\"> Sufficient"}}]},{"kind":"if_action","condition":{"statement":{"kind":"and","statements":[{"kind":"and","statements":[{"kind":"compare","operator":"eq","valuea":"_player.#sliderSideEffects","typea":"var","valueb":3,"typeb":"number"}]}]}},"thenActions":[{"kind":"adjustvar","variable":"_player.ratingSideEffects","operator":"set","value":{"type":"string","value":"<img src=https://usuarticulate.s3.amazonaws.com/pictures/dotGreen.png style = \\"vertical-align: middle\\"> Excellent"}}]}]},{"kind":"ontransitionin","actions":[{"kind":"exe_actiongroup","id":"_show"},{"kind":"exe_actiongroup","id":"_player._setstates","scopeRef":{"type":"string","value":"_this"}}]},{"kind":"onrollover","actions":[{"kind":"exe_actiongroup","id":"ActGrpSetHoverState","scopeRef":{"type":"string","value":"_this"}}]},{"kind":"onrollout","actions":[{"kind":"exe_actiongroup","id":"ActGrpClearHoverState","scopeRef":{"type":"string","value":"_this"}}]}]},{"kind":"vectorshape","rotation":0,"accType":"text","cliptobounds":false,"defaultAction":"","textLib":[{"kind":"textdata","uniqueId":"6CzKBiigtKP_1594424974","id":"01","linkId":"txt__default_6CzKBiigtKP","type":"acctext","xPos":5,"yPos":5,"xAccOffset":5,"yAccOffset":5,"width":130,"height":16,"valign":"top","wordwrap":true,"textshadow":false,"shadowIndex":-1,"scrollOverflow":false,"vartext":{"blocks":[{"spans":[{"text":"Black Box Warnings","style":{"fontFamily":"\\"Montserrat Charset0_v9p2ADCB779\\",\\"Montserrat\\"","fontSize":9,"fontIsBold":false,"fontIsItalic":false,"fontIsUnderline":false,"fontIsStrikeout":false,"elevation":"normal","displayCase":"asIs","foregroundColor":"#3C3454","linkColor":"#3C3454","ascent":11.616,"descent":3.012,"leading":0,"underlinePosition":-0.9,"underlineThickness":0.6,"xHeight":6.384}}],"style":{"leadingMargin":0,"firstLineMargin":0,"justification":"left","listLevel":1,"lineSpacingRule":"multiple","lineSpacing":20,"spacingBefore":0,"spacingAfter":0,"listStyle":{"listType":"none","listTypeFormat":"plain","start":0,"size":100,"bulletChar":8226,"bulletFont":"Arial","bulletPicture":{"w":0,"h":0,"base64":0}},"tagType":"P"},"runs":[{"idx":0,"len":18,"flowDirection":"leftToRight","cursive":false}]}],"defaultBlockStyle":{"flowDirection":"leftToRight","leadingMargin":0,"trailingMargin":0,"firstLineMargin":0,"justification":"center","defaultTabStop":48,"listLevel":0,"lineSpacingRule":"multiple","lineSpacing":20,"indentSize":36,"spacingBefore":0,"spacingAfter":0,"baseSpanStyle":{"fontFamily":"Montserrat","fontSize":9,"fontIsBold":false,"fontIsItalic":false,"fontIsUnderline":false,"fontIsStrikeout":false,"underlineStyle":"normal","elevation":"normal","spacing":0,"ignoreKerningTable":false,"displayCase":"asIs","languageId":0,"foregroundColor":"#3C3454","linkColor":"#666666"},"listStyle":{"listType":"none","listTypeFormat":"plain","start":0,"size":100}},"direction":"horizontal"},"vectortext":{"left":0,"top":0,"right":124,"bottom":20,"pngfb":false,"pr":{"l":"Lib","i":419}}}],"shapemaskId":"","xPos":10,"yPos":244,"tabIndex":25,"tabEnabled":true,"referenceName":"6CzKBiigtKP","morphReferenceName":"6CzKBiigtKP","xOffset":0,"yOffset":0,"rotateXPos":70,"rotateYPos":10.5,"scaleX":100,"scaleY":100,"alpha":100,"depth":16,"scrolling":true,"shuffleLock":false,"data":{"hotlinkId":"","accState":0,"vectorData":{"left":0,"top":0,"right":141,"bottom":22,"altText":"Black Box Warnings","pngfb":false,"pr":{"l":"Lib","i":394}},"html5data":{"xPos":0,"yPos":0,"width":141,"height":22,"strokewidth":0}},"width":140,"height":21,"resume":true,"useHandCursor":true,"id":"6CzKBiigtKP"},{"kind":"stategroup","objects":[{"kind":"vectorshape","rotation":0,"accType":"text","cliptobounds":false,"defaultAction":"","shapemaskId":"","xPos":0,"yPos":5,"tabIndex":50,"tabEnabled":false,"xOffset":0,"yOffset":0,"rotateXPos":96,"rotateYPos":6,"scaleX":100,"scaleY":100,"alpha":100,"depth":1,"scrolling":true,"shuffleLock":false,"data":{"hotlinkId":"","accState":0,"vectorData":{"left":-2,"top":-2,"right":193,"bottom":5,"pngfb":false,"pr":{"l":"Lib","i":415}},"html5data":{"xPos":-1,"yPos":-1,"width":193,"height":5,"strokewidth":1}},"states":[{"kind":"state","name":"_default_Hover","data":{"hotlinkId":"","accState":0,"vectorData":{"left":-2,"top":-2,"right":193,"bottom":5,"pngfb":false,"pr":{"l":"Lib","i":415}},"html5data":{"xPos":-2,"yPos":-2,"width":195,"height":7,"strokewidth":1}}}],"width":192,"height":2,"resume":true,"useHandCursor":true,"id":"6XYSKWI46zx_track"},{"kind":"vectorshape","rotation":0,"accType":"slider","cliptobounds":false,"defaultAction":"onrelease","shapemaskId":"","xPos":0,"yPos":0,"tabIndex":26,"tabEnabled":true,"referenceName":"6XYSKWI46zx","morphReferenceName":"6XYSKWI46zx","xOffset":0,"yOffset":0,"rotateXPos":7,"rotateYPos":7,"scaleX":100,"scaleY":100,"alpha":100,"depth":2,"scrolling":true,"shuffleLock":false,"dragpath":{"startvalue":0,"endvalue":3,"increment":1,"snap":true,"liveupdating":true,"bindto":"_player.sliderBlackBox","path":[{"kind":"segment","type":"line","anchora":{"x":"0","y":"0","dx":"0","dy":"0"},"anchorb":{"x":"177.9579","y":"0","dx":"0","dy":"0"}}],"initialValue":0},"data":{"hotlinkId":"","accState":0,"vectorData":{"left":-2,"top":-1,"right":15,"bottom":15,"altText":"Slider 2 range from 0 to 3","pngfb":false,"pr":{"l":"Lib","i":416}},"html5data":{"xPos":-2,"yPos":-1,"width":17,"height":16,"strokewidth":1}},"states":[{"kind":"state","name":"_default_Hover","data":{"hotlinkId":"","accState":0,"vectorData":{"left":-2,"top":-1,"right":15,"bottom":15,"altText":"Slider 3 range from 0 to 3","pngfb":false,"pr":{"l":"Lib","i":416}},"html5data":{"xPos":-2,"yPos":-1,"width":17,"height":16,"strokewidth":1}}}],"width":14,"height":14,"resume":true,"useHandCursor":true,"id":"6XYSKWI46zx"}],"actionstates":[{"kind":"state","name":"_default","actions":[{"kind":"setobjstate","stateRef":{"type":"string","value":"_default"},"objRef":{"type":"string","value":"6XYSKWI46zx"}},{"kind":"setobjstate","stateRef":{"type":"string","value":"_default"},"objRef":{"type":"string","value":"6XYSKWI46zx_track"}}],"clickdef":[{"kind":"objref","type":"string","value":"6XYSKWI46zx"},{"kind":"objref","type":"string","value":"6XYSKWI46zx_track"}]},{"kind":"state","name":"_default_Hover","actions":[{"kind":"setobjstate","stateRef":{"type":"string","value":"_default_Hover"},"objRef":{"type":"string","value":"6XYSKWI46zx"}},{"kind":"setobjstate","stateRef":{"type":"string","value":"_default_Hover"},"objRef":{"type":"string","value":"6XYSKWI46zx_track"}}],"clickdef":[{"kind":"objref","type":"string","value":"6XYSKWI46zx"},{"kind":"objref","type":"string","value":"6XYSKWI46zx_track"}]}],"shapemaskId":"","xPos":168,"yPos":250,"tabIndex":49,"tabEnabled":false,"xOffset":0,"yOffset":0,"rotateXPos":96,"rotateYPos":7,"scaleX":100,"scaleY":100,"alpha":100,"rotation":0,"depth":17,"scrolling":true,"shuffleLock":false,"width":192,"height":14,"resume":true,"useHandCursor":true,"id":"6XYSKWI46zx","variables":[{"kind":"variable","name":"_hover","type":"boolean","value":false,"resume":true},{"kind":"variable","name":"_state","type":"string","value":"_default","resume":true},{"kind":"variable","name":"_disabled","type":"boolean","value":false,"resume":true},{"kind":"variable","name":"_stateName","type":"string","value":"_default","resume":true},{"kind":"variable","name":"_tempStateName","type":"string","value":"","resume":false},{"kind":"variable","name":"_tempStateNameBuilder","type":"string","value":"","resume":false}],"actionGroups":{"ActGrpSetHoverState":{"kind":"actiongroup","actions":[{"kind":"adjustvar","variable":"_hover","operator":"set","value":{"type":"boolean","value":true}},{"kind":"exe_actiongroup","id":"_player._setstates","scopeRef":{"type":"string","value":"_this"}}]},"ActGrpClearHoverState":{"kind":"actiongroup","actions":[{"kind":"adjustvar","variable":"_hover","operator":"set","value":{"type":"boolean","value":false}},{"kind":"exe_actiongroup","id":"_player._setstates","scopeRef":{"type":"string","value":"_this"}}]},"ActGrpClearStateVars":{"kind":"actiongroup","actions":[{"kind":"adjustvar","variable":"_hover","operator":"set","value":{"type":"boolean","value":false}}]},"_show":{"kind":"actiongroup","actions":[{"kind":"show","transition":"appear","objRef":{"type":"string","value":"6XYSKWI46zx_track"}},{"kind":"show","transition":"appear","objRef":{"type":"string","value":"6XYSKWI46zx"}}]}},"events":[{"kind":"onvarchanged","varname":"_player.sliderBlackBox","priority":0,"actions":[{"kind":"if_action","condition":{"statement":{"kind":"and","statements":[{"kind":"and","statements":[{"kind":"compare","operator":"eq","valuea":"_player.#sliderBlackBox","typea":"var","valueb":0,"typeb":"number"}]}]}},"thenActions":[{"kind":"adjustvar","variable":"_player.ratingBlackBox","operator":"set","value":{"type":"string","value":"<img src=https://usuarticulate.s3.amazonaws.com/pictures/dotGray.png style = \\"vertical-align: middle\\"> Not Applicable"}}]},{"kind":"if_action","condition":{"statement":{"kind":"and","statements":[{"kind":"and","statements":[{"kind":"compare","operator":"eq","valuea":"_player.#sliderBlackBox","typea":"var","valueb":1,"typeb":"number"}]}]}},"thenActions":[{"kind":"adjustvar","variable":"_player.ratingBlackBox","operator":"set","value":{"type":"string","value":"<img src=https://usuarticulate.s3.amazonaws.com/pictures/dotRed.png style = \\"vertical-align: middle\\"> Needs Improvement"}}]},{"kind":"if_action","condition":{"statement":{"kind":"and","statements":[{"kind":"and","statements":[{"kind":"compare","operator":"eq","valuea":"_player.#sliderBlackBox","typea":"var","valueb":2,"typeb":"number"}]}]}},"thenActions":[{"kind":"adjustvar","variable":"_player.ratingBlackBox","operator":"set","value":{"type":"string","value":"<img src=https://usuarticulate.s3.amazonaws.com/pictures/dotBlue.png style = \\"vertical-align: middle\\"> Sufficient"}}]},{"kind":"if_action","condition":{"statement":{"kind":"and","statements":[{"kind":"and","statements":[{"kind":"compare","operator":"eq","valuea":"_player.#sliderBlackBox","typea":"var","valueb":3,"typeb":"number"}]}]}},"thenActions":[{"kind":"adjustvar","variable":"_player.ratingBlackBox","operator":"set","value":{"type":"string","value":"<img src=https://usuarticulate.s3.amazonaws.com/pictures/dotGreen.png style = \\"vertical-align: middle\\"> Excellent"}}]}]},{"kind":"ontransitionin","actions":[{"kind":"exe_actiongroup","id":"_show"},{"kind":"exe_actiongroup","id":"_player._setstates","scopeRef":{"type":"string","value":"_this"}}]},{"kind":"onrollover","actions":[{"kind":"exe_actiongroup","id":"ActGrpSetHoverState","scopeRef":{"type":"string","value":"_this"}}]},{"kind":"onrollout","actions":[{"kind":"exe_actiongroup","id":"ActGrpClearHoverState","scopeRef":{"type":"string","value":"_this"}}]}]},{"kind":"vectorshape","rotation":0,"accType":"text","cliptobounds":false,"defaultAction":"","textLib":[{"kind":"textdata","uniqueId":"6Vwa87RBK5A_1470918918","id":"01","linkId":"txt__default_6Vwa87RBK5A","type":"acctext","xPos":5,"yPos":5,"xAccOffset":5,"yAccOffset":5,"width":149,"height":16,"valign":"top","wordwrap":true,"textshadow":false,"shadowIndex":-1,"scrollOverflow":false,"vartext":{"blocks":[{"spans":[{"text":"Adverse Drug Reactions","style":{"fontFamily":"\\"Montserrat Charset0_v9p2ADCB779\\",\\"Montserrat\\"","fontSize":9,"fontIsBold":false,"fontIsItalic":false,"fontIsUnderline":false,"fontIsStrikeout":false,"elevation":"normal","displayCase":"asIs","foregroundColor":"#3C3454","linkColor":"#3C3454","ascent":11.616,"descent":3.012,"leading":0,"underlinePosition":-0.9,"underlineThickness":0.6,"xHeight":6.384}}],"style":{"leadingMargin":0,"firstLineMargin":0,"justification":"left","listLevel":1,"lineSpacingRule":"multiple","lineSpacing":20,"spacingBefore":0,"spacingAfter":0,"listStyle":{"listType":"none","listTypeFormat":"plain","start":0,"size":100,"bulletChar":8226,"bulletFont":"Arial","bulletPicture":{"w":0,"h":0,"base64":0}},"tagType":"P"},"runs":[{"idx":0,"len":22,"flowDirection":"leftToRight","cursive":false}]}],"defaultBlockStyle":{"flowDirection":"leftToRight","leadingMargin":0,"trailingMargin":0,"firstLineMargin":0,"justification":"center","defaultTabStop":48,"listLevel":0,"lineSpacingRule":"multiple","lineSpacing":20,"indentSize":36,"spacingBefore":0,"spacingAfter":0,"baseSpanStyle":{"fontFamily":"Montserrat","fontSize":9,"fontIsBold":false,"fontIsItalic":false,"fontIsUnderline":false,"fontIsStrikeout":false,"underlineStyle":"normal","elevation":"normal","spacing":0,"ignoreKerningTable":false,"displayCase":"asIs","languageId":0,"foregroundColor":"#3C3454","linkColor":"#666666"},"listStyle":{"listType":"none","listTypeFormat":"plain","start":0,"size":100}},"direction":"horizontal"},"vectortext":{"left":0,"top":0,"right":151,"bottom":20,"pngfb":false,"pr":{"l":"Lib","i":421}}}],"shapemaskId":"","xPos":10,"yPos":267,"tabIndex":28,"tabEnabled":true,"referenceName":"6Vwa87RBK5A","morphReferenceName":"6Vwa87RBK5A","xOffset":0,"yOffset":0,"rotateXPos":79.5,"rotateYPos":10.5,"scaleX":100,"scaleY":100,"alpha":100,"depth":18,"scrolling":true,"shuffleLock":false,"data":{"hotlinkId":"","accState":0,"vectorData":{"left":0,"top":0,"right":159,"bottom":22,"altText":"Adverse Drug Reactions","pngfb":false,"pr":{"l":"Lib","i":420}},"html5data":{"xPos":0,"yPos":0,"width":159,"height":22,"strokewidth":0}},"width":159,"height":21,"resume":true,"useHandCursor":true,"id":"6Vwa87RBK5A"},{"kind":"stategroup","objects":[{"kind":"vectorshape","rotation":0,"accType":"text","cliptobounds":false,"defaultAction":"","shapemaskId":"","xPos":0,"yPos":5,"tabIndex":52,"tabEnabled":false,"xOffset":0,"yOffset":0,"rotateXPos":96,"rotateYPos":6,"scaleX":100,"scaleY":100,"alpha":100,"depth":1,"scrolling":true,"shuffleLock":false,"data":{"hotlinkId":"","accState":0,"vectorData":{"left":-2,"top":-2,"right":193,"bottom":5,"pngfb":false,"pr":{"l":"Lib","i":415}},"html5data":{"xPos":-1,"yPos":-1,"width":193,"height":5,"strokewidth":1}},"states":[{"kind":"state","name":"_default_Hover","data":{"hotlinkId":"","accState":0,"vectorData":{"left":-2,"top":-2,"right":193,"bottom":5,"pngfb":false,"pr":{"l":"Lib","i":415}},"html5data":{"xPos":-2,"yPos":-2,"width":195,"height":7,"strokewidth":1}}}],"width":192,"height":2,"resume":true,"useHandCursor":true,"id":"5zyGrfGmUqf_track"},{"kind":"vectorshape","rotation":0,"accType":"slider","cliptobounds":false,"defaultAction":"onrelease","shapemaskId":"","xPos":0,"yPos":0,"tabIndex":29,"tabEnabled":true,"referenceName":"5zyGrfGmUqf","morphReferenceName":"5zyGrfGmUqf","xOffset":0,"yOffset":0,"rotateXPos":7,"rotateYPos":7,"scaleX":100,"scaleY":100,"alpha":100,"depth":2,"scrolling":true,"shuffleLock":false,"dragpath":{"startvalue":0,"endvalue":3,"increment":1,"snap":true,"liveupdating":true,"bindto":"_player.sliderAdverseReactions","path":[{"kind":"segment","type":"line","anchora":{"x":"0","y":"0","dx":"0","dy":"0"},"anchorb":{"x":"177.9579","y":"0","dx":"0","dy":"0"}}],"initialValue":0},"data":{"hotlinkId":"","accState":0,"vectorData":{"left":-2,"top":-1,"right":15,"bottom":15,"altText":"Slider 2 range from 0 to 3","pngfb":false,"pr":{"l":"Lib","i":416}},"html5data":{"xPos":-2,"yPos":-1,"width":17,"height":16,"strokewidth":1}},"states":[{"kind":"state","name":"_default_Hover","data":{"hotlinkId":"","accState":0,"vectorData":{"left":-2,"top":-1,"right":15,"bottom":15,"altText":"Slider 3 range from 0 to 3","pngfb":false,"pr":{"l":"Lib","i":416}},"html5data":{"xPos":-2,"yPos":-1,"width":17,"height":16,"strokewidth":1}}}],"width":14,"height":14,"resume":true,"useHandCursor":true,"id":"5zyGrfGmUqf"}],"actionstates":[{"kind":"state","name":"_default","actions":[{"kind":"setobjstate","stateRef":{"type":"string","value":"_default"},"objRef":{"type":"string","value":"5zyGrfGmUqf"}},{"kind":"setobjstate","stateRef":{"type":"string","value":"_default"},"objRef":{"type":"string","value":"5zyGrfGmUqf_track"}}],"clickdef":[{"kind":"objref","type":"string","value":"5zyGrfGmUqf"},{"kind":"objref","type":"string","value":"5zyGrfGmUqf_track"}]},{"kind":"state","name":"_default_Hover","actions":[{"kind":"setobjstate","stateRef":{"type":"string","value":"_default_Hover"},"objRef":{"type":"string","value":"5zyGrfGmUqf"}},{"kind":"setobjstate","stateRef":{"type":"string","value":"_default_Hover"},"objRef":{"type":"string","value":"5zyGrfGmUqf_track"}}],"clickdef":[{"kind":"objref","type":"string","value":"5zyGrfGmUqf"},{"kind":"objref","type":"string","value":"5zyGrfGmUqf_track"}]}],"shapemaskId":"","xPos":168,"yPos":273,"tabIndex":51,"tabEnabled":false,"xOffset":0,"yOffset":0,"rotateXPos":96,"rotateYPos":7,"scaleX":100,"scaleY":100,"alpha":100,"rotation":0,"depth":19,"scrolling":true,"shuffleLock":false,"width":192,"height":14,"resume":true,"useHandCursor":true,"id":"5zyGrfGmUqf","variables":[{"kind":"variable","name":"_hover","type":"boolean","value":false,"resume":true},{"kind":"variable","name":"_state","type":"string","value":"_default","resume":true},{"kind":"variable","name":"_disabled","type":"boolean","value":false,"resume":true},{"kind":"variable","name":"_stateName","type":"string","value":"_default","resume":true},{"kind":"variable","name":"_tempStateName","type":"string","value":"","resume":false},{"kind":"variable","name":"_tempStateNameBuilder","type":"string","value":"","resume":false}],"actionGroups":{"ActGrpSetHoverState":{"kind":"actiongroup","actions":[{"kind":"adjustvar","variable":"_hover","operator":"set","value":{"type":"boolean","value":true}},{"kind":"exe_actiongroup","id":"_player._setstates","scopeRef":{"type":"string","value":"_this"}}]},"ActGrpClearHoverState":{"kind":"actiongroup","actions":[{"kind":"adjustvar","variable":"_hover","operator":"set","value":{"type":"boolean","value":false}},{"kind":"exe_actiongroup","id":"_player._setstates","scopeRef":{"type":"string","value":"_this"}}]},"ActGrpClearStateVars":{"kind":"actiongroup","actions":[{"kind":"adjustvar","variable":"_hover","operator":"set","value":{"type":"boolean","value":false}}]},"_show":{"kind":"actiongroup","actions":[{"kind":"show","transition":"appear","objRef":{"type":"string","value":"5zyGrfGmUqf_track"}},{"kind":"show","transition":"appear","objRef":{"type":"string","value":"5zyGrfGmUqf"}}]}},"events":[{"kind":"onvarchanged","varname":"_player.sliderAdverseReactions","priority":0,"actions":[{"kind":"if_action","condition":{"statement":{"kind":"and","statements":[{"kind":"and","statements":[{"kind":"compare","operator":"eq","valuea":"_player.#sliderAdverseReactions","typea":"var","valueb":0,"typeb":"number"}]}]}},"thenActions":[{"kind":"adjustvar","variable":"_player.ratingAdverseReactions","operator":"set","value":{"type":"string","value":"<img src=https://usuarticulate.s3.amazonaws.com/pictures/dotGray.png style = \\"vertical-align: middle\\"> Not Applicable"}}]},{"kind":"if_action","condition":{"statement":{"kind":"and","statements":[{"kind":"and","statements":[{"kind":"compare","operator":"eq","valuea":"_player.#sliderAdverseReactions","typea":"var","valueb":1,"typeb":"number"}]}]}},"thenActions":[{"kind":"adjustvar","variable":"_player.ratingAdverseReactions","operator":"set","value":{"type":"string","value":"<img src=https://usuarticulate.s3.amazonaws.com/pictures/dotRed.png style = \\"vertical-align: middle\\"> Needs Improvement"}}]},{"kind":"if_action","condition":{"statement":{"kind":"and","statements":[{"kind":"and","statements":[{"kind":"compare","operator":"eq","valuea":"_player.#sliderAdverseReactions","typea":"var","valueb":2,"typeb":"number"}]}]}},"thenActions":[{"kind":"adjustvar","variable":"_player.ratingAdverseReactions","operator":"set","value":{"type":"string","value":"<img src=https://usuarticulate.s3.amazonaws.com/pictures/dotBlue.png style = \\"vertical-align: middle\\"> Sufficient"}}]},{"kind":"if_action","condition":{"statement":{"kind":"and","statements":[{"kind":"and","statements":[{"kind":"compare","operator":"eq","valuea":"_player.#sliderAdverseReactions","typea":"var","valueb":3,"typeb":"number"}]}]}},"thenActions":[{"kind":"adjustvar","variable":"_player.ratingAdverseReactions","operator":"set","value":{"type":"string","value":"<img src=https://usuarticulate.s3.amazonaws.com/pictures/dotGreen.png style = \\"vertical-align: middle\\"> Excellent"}}]}]},{"kind":"ontransitionin","actions":[{"kind":"exe_actiongroup","id":"_show"},{"kind":"exe_actiongroup","id":"_player._setstates","scopeRef":{"type":"string","value":"_this"}}]},{"kind":"onrollover","actions":[{"kind":"exe_actiongroup","id":"ActGrpSetHoverState","scopeRef":{"type":"string","value":"_this"}}]},{"kind":"onrollout","actions":[{"kind":"exe_actiongroup","id":"ActGrpClearHoverState","scopeRef":{"type":"string","value":"_this"}}]}]},{"kind":"vectorshape","rotation":0,"accType":"text","cliptobounds":false,"defaultAction":"","textLib":[{"kind":"textdata","uniqueId":"60RBaZO4bBL_-1672957726","id":"01","linkId":"txt__default_60RBaZO4bBL","type":"acctext","xPos":5,"yPos":5,"xAccOffset":5,"yAccOffset":5,"width":149,"height":16,"valign":"top","wordwrap":true,"textshadow":false,"shadowIndex":-1,"scrollOverflow":false,"vartext":{"blocks":[{"spans":[{"text":"Contraindications","style":{"fontFamily":"\\"Montserrat Charset0_v9p2ADCB779\\",\\"Montserrat\\"","fontSize":9,"fontIsBold":false,"fontIsItalic":false,"fontIsUnderline":false,"fontIsStrikeout":false,"elevation":"normal","displayCase":"asIs","foregroundColor":"#3C3454","linkColor":"#3C3454","ascent":11.616,"descent":3.012,"leading":0,"underlinePosition":-0.9,"underlineThickness":0.6,"xHeight":6.384}}],"style":{"leadingMargin":0,"firstLineMargin":0,"justification":"left","listLevel":1,"lineSpacingRule":"multiple","lineSpacing":20,"spacingBefore":0,"spacingAfter":0,"listStyle":{"listType":"none","listTypeFormat":"plain","start":0,"size":100,"bulletChar":8226,"bulletFont":"Arial","bulletPicture":{"w":0,"h":0,"base64":0}},"tagType":"P"},"runs":[{"idx":0,"len":17,"flowDirection":"leftToRight","cursive":false}]}],"defaultBlockStyle":{"flowDirection":"leftToRight","leadingMargin":0,"trailingMargin":0,"firstLineMargin":0,"justification":"center","defaultTabStop":48,"listLevel":0,"lineSpacingRule":"multiple","lineSpacing":20,"indentSize":36,"spacingBefore":0,"spacingAfter":0,"baseSpanStyle":{"fontFamily":"Montserrat","fontSize":9,"fontIsBold":false,"fontIsItalic":false,"fontIsUnderline":false,"fontIsStrikeout":false,"underlineStyle":"normal","elevation":"normal","spacing":0,"ignoreKerningTable":false,"displayCase":"asIs","languageId":0,"foregroundColor":"#3C3454","linkColor":"#666666"},"listStyle":{"listType":"none","listTypeFormat":"plain","start":0,"size":100}},"direction":"horizontal"},"vectortext":{"left":0,"top":0,"right":113,"bottom":20,"pngfb":false,"pr":{"l":"Lib","i":422}}}],"shapemaskId":"","xPos":10,"yPos":290,"tabIndex":30,"tabEnabled":true,"referenceName":"60RBaZO4bBL","morphReferenceName":"60RBaZO4bBL","xOffset":0,"yOffset":0,"rotateXPos":79.5,"rotateYPos":10.5,"scaleX":100,"scaleY":100,"alpha":100,"depth":20,"scrolling":true,"shuffleLock":false,"data":{"hotlinkId":"","accState":0,"vectorData":{"left":0,"top":0,"right":159,"bottom":22,"altText":"Contraindications","pngfb":false,"pr":{"l":"Lib","i":420}},"html5data":{"xPos":0,"yPos":0,"width":159,"height":22,"strokewidth":0}},"width":159,"height":21,"resume":true,"useHandCursor":true,"id":"60RBaZO4bBL"},{"kind":"stategroup","objects":[{"kind":"vectorshape","rotation":0,"accType":"text","cliptobounds":false,"defaultAction":"","shapemaskId":"","xPos":0,"yPos":5,"tabIndex":54,"tabEnabled":false,"xOffset":0,"yOffset":0,"rotateXPos":96,"rotateYPos":6,"scaleX":100,"scaleY":100,"alpha":100,"depth":1,"scrolling":true,"shuffleLock":false,"data":{"hotlinkId":"","accState":0,"vectorData":{"left":-2,"top":-2,"right":193,"bottom":5,"pngfb":false,"pr":{"l":"Lib","i":415}},"html5data":{"xPos":-1,"yPos":-1,"width":193,"height":5,"strokewidth":1}},"states":[{"kind":"state","name":"_default_Hover","data":{"hotlinkId":"","accState":0,"vectorData":{"left":-2,"top":-2,"right":193,"bottom":5,"pngfb":false,"pr":{"l":"Lib","i":415}},"html5data":{"xPos":-2,"yPos":-2,"width":195,"height":7,"strokewidth":1}}}],"width":192,"height":2,"resume":true,"useHandCursor":true,"id":"5psNNKUj9jv_track"},{"kind":"vectorshape","rotation":0,"accType":"slider","cliptobounds":false,"defaultAction":"onrelease","shapemaskId":"","xPos":0,"yPos":0,"tabIndex":31,"tabEnabled":true,"referenceName":"5psNNKUj9jv","morphReferenceName":"5psNNKUj9jv","xOffset":0,"yOffset":0,"rotateXPos":7,"rotateYPos":7,"scaleX":100,"scaleY":100,"alpha":100,"depth":2,"scrolling":true,"shuffleLock":false,"dragpath":{"startvalue":0,"endvalue":3,"increment":1,"snap":true,"liveupdating":true,"bindto":"_player.sliderContraindications","path":[{"kind":"segment","type":"line","anchora":{"x":"0","y":"0","dx":"0","dy":"0"},"anchorb":{"x":"177.9579","y":"0","dx":"0","dy":"0"}}],"initialValue":0},"data":{"hotlinkId":"","accState":0,"vectorData":{"left":-2,"top":-1,"right":15,"bottom":15,"altText":"Slider 2 range from 0 to 3","pngfb":false,"pr":{"l":"Lib","i":416}},"html5data":{"xPos":-2,"yPos":-1,"width":17,"height":16,"strokewidth":1}},"states":[{"kind":"state","name":"_default_Hover","data":{"hotlinkId":"","accState":0,"vectorData":{"left":-2,"top":-1,"right":15,"bottom":15,"altText":"Slider 3 range from 0 to 3","pngfb":false,"pr":{"l":"Lib","i":416}},"html5data":{"xPos":-2,"yPos":-1,"width":17,"height":16,"strokewidth":1}}}],"width":14,"height":14,"resume":true,"useHandCursor":true,"id":"5psNNKUj9jv"}],"actionstates":[{"kind":"state","name":"_default","actions":[{"kind":"setobjstate","stateRef":{"type":"string","value":"_default"},"objRef":{"type":"string","value":"5psNNKUj9jv"}},{"kind":"setobjstate","stateRef":{"type":"string","value":"_default"},"objRef":{"type":"string","value":"5psNNKUj9jv_track"}}],"clickdef":[{"kind":"objref","type":"string","value":"5psNNKUj9jv"},{"kind":"objref","type":"string","value":"5psNNKUj9jv_track"}]},{"kind":"state","name":"_default_Hover","actions":[{"kind":"setobjstate","stateRef":{"type":"string","value":"_default_Hover"},"objRef":{"type":"string","value":"5psNNKUj9jv"}},{"kind":"setobjstate","stateRef":{"type":"string","value":"_default_Hover"},"objRef":{"type":"string","value":"5psNNKUj9jv_track"}}],"clickdef":[{"kind":"objref","type":"string","value":"5psNNKUj9jv"},{"kind":"objref","type":"string","value":"5psNNKUj9jv_track"}]}],"shapemaskId":"","xPos":168,"yPos":296,"tabIndex":53,"tabEnabled":false,"xOffset":0,"yOffset":0,"rotateXPos":96,"rotateYPos":7,"scaleX":100,"scaleY":100,"alpha":100,"rotation":0,"depth":21,"scrolling":true,"shuffleLock":false,"width":192,"height":14,"resume":true,"useHandCursor":true,"id":"5psNNKUj9jv","variables":[{"kind":"variable","name":"_hover","type":"boolean","value":false,"resume":true},{"kind":"variable","name":"_state","type":"string","value":"_default","resume":true},{"kind":"variable","name":"_disabled","type":"boolean","value":false,"resume":true},{"kind":"variable","name":"_stateName","type":"string","value":"_default","resume":true},{"kind":"variable","name":"_tempStateName","type":"string","value":"","resume":false},{"kind":"variable","name":"_tempStateNameBuilder","type":"string","value":"","resume":false}],"actionGroups":{"ActGrpSetHoverState":{"kind":"actiongroup","actions":[{"kind":"adjustvar","variable":"_hover","operator":"set","value":{"type":"boolean","value":true}},{"kind":"exe_actiongroup","id":"_player._setstates","scopeRef":{"type":"string","value":"_this"}}]},"ActGrpClearHoverState":{"kind":"actiongroup","actions":[{"kind":"adjustvar","variable":"_hover","operator":"set","value":{"type":"boolean","value":false}},{"kind":"exe_actiongroup","id":"_player._setstates","scopeRef":{"type":"string","value":"_this"}}]},"ActGrpClearStateVars":{"kind":"actiongroup","actions":[{"kind":"adjustvar","variable":"_hover","operator":"set","value":{"type":"boolean","value":false}}]},"_show":{"kind":"actiongroup","actions":[{"kind":"show","transition":"appear","objRef":{"type":"string","value":"5psNNKUj9jv_track"}},{"kind":"show","transition":"appear","objRef":{"type":"string","value":"5psNNKUj9jv"}}]}},"events":[{"kind":"onvarchanged","varname":"_player.sliderContraindications","priority":0,"actions":[{"kind":"if_action","condition":{"statement":{"kind":"and","statements":[{"kind":"and","statements":[{"kind":"compare","operator":"eq","valuea":"_player.#sliderContraindications","typea":"var","valueb":0,"typeb":"number"}]}]}},"thenActions":[{"kind":"adjustvar","variable":"_player.ratingContraindications","operator":"set","value":{"type":"string","value":"<img src=https://usuarticulate.s3.amazonaws.com/pictures/dotGray.png style = \\"vertical-align: middle\\"> Not Applicable"}}]},{"kind":"if_action","condition":{"statement":{"kind":"and","statements":[{"kind":"and","statements":[{"kind":"compare","operator":"eq","valuea":"_player.#sliderContraindications","typea":"var","valueb":1,"typeb":"number"}]}]}},"thenActions":[{"kind":"adjustvar","variable":"_player.ratingContraindications","operator":"set","value":{"type":"string","value":"<img src=https://usuarticulate.s3.amazonaws.com/pictures/dotRed.png style = \\"vertical-align: middle\\"> Needs Improvement"}}]},{"kind":"if_action","condition":{"statement":{"kind":"and","statements":[{"kind":"and","statements":[{"kind":"compare","operator":"eq","valuea":"_player.#sliderContraindications","typea":"var","valueb":2,"typeb":"number"}]}]}},"thenActions":[{"kind":"adjustvar","variable":"_player.ratingContraindications","operator":"set","value":{"type":"string","value":"<img src=https://usuarticulate.s3.amazonaws.com/pictures/dotBlue.png style = \\"vertical-align: middle\\"> Sufficient"}}]},{"kind":"if_action","condition":{"statement":{"kind":"and","statements":[{"kind":"and","statements":[{"kind":"compare","operator":"eq","valuea":"_player.#sliderContraindications","typea":"var","valueb":3,"typeb":"number"}]}]}},"thenActions":[{"kind":"adjustvar","variable":"_player.ratingContraindications","operator":"set","value":{"type":"string","value":"<img src=https://usuarticulate.s3.amazonaws.com/pictures/dotGreen.png style = \\"vertical-align: middle\\"> Excellent"}}]}]},{"kind":"ontransitionin","actions":[{"kind":"exe_actiongroup","id":"_show"},{"kind":"exe_actiongroup","id":"_player._setstates","scopeRef":{"type":"string","value":"_this"}}]},{"kind":"onrollover","actions":[{"kind":"exe_actiongroup","id":"ActGrpSetHoverState","scopeRef":{"type":"string","value":"_this"}}]},{"kind":"onrollout","actions":[{"kind":"exe_actiongroup","id":"ActGrpClearHoverState","scopeRef":{"type":"string","value":"_this"}}]}]},{"kind":"vectorshape","rotation":0,"accType":"text","cliptobounds":false,"defaultAction":"","textLib":[{"kind":"textdata","uniqueId":"6ii8wkMkgoz_439092452","id":"01","linkId":"txt__default_6ii8wkMkgoz","type":"acctext","xPos":5,"yPos":5,"xAccOffset":5,"yAccOffset":5,"width":149,"height":16,"valign":"top","wordwrap":true,"textshadow":false,"shadowIndex":-1,"scrollOverflow":false,"vartext":{"blocks":[{"spans":[{"text":"Alternatives","style":{"fontFamily":"\\"Montserrat Charset0_v9p2ADCB779\\",\\"Montserrat\\"","fontSize":9,"fontIsBold":false,"fontIsItalic":false,"fontIsUnderline":false,"fontIsStrikeout":false,"elevation":"normal","displayCase":"asIs","foregroundColor":"#3C3454","linkColor":"#3C3454","ascent":11.616,"descent":3.012,"leading":0,"underlinePosition":-0.9,"underlineThickness":0.6,"xHeight":6.384}}],"style":{"leadingMargin":0,"firstLineMargin":0,"justification":"left","listLevel":1,"lineSpacingRule":"multiple","lineSpacing":20,"spacingBefore":0,"spacingAfter":0,"listStyle":{"listType":"none","listTypeFormat":"plain","start":0,"size":100,"bulletChar":8226,"bulletFont":"Arial","bulletPicture":{"w":0,"h":0,"base64":0}},"tagType":"P"},"runs":[{"idx":0,"len":12,"flowDirection":"leftToRight","cursive":false}]}],"defaultBlockStyle":{"flowDirection":"leftToRight","leadingMargin":0,"trailingMargin":0,"firstLineMargin":0,"justification":"center","defaultTabStop":48,"listLevel":0,"lineSpacingRule":"multiple","lineSpacing":20,"indentSize":36,"spacingBefore":0,"spacingAfter":0,"baseSpanStyle":{"fontFamily":"Montserrat","fontSize":9,"fontIsBold":false,"fontIsItalic":false,"fontIsUnderline":false,"fontIsStrikeout":false,"underlineStyle":"normal","elevation":"normal","spacing":0,"ignoreKerningTable":false,"displayCase":"asIs","languageId":0,"foregroundColor":"#3C3454","linkColor":"#666666"},"listStyle":{"listType":"none","listTypeFormat":"plain","start":0,"size":100}},"direction":"horizontal"},"vectortext":{"left":0,"top":0,"right":78,"bottom":20,"pngfb":false,"pr":{"l":"Lib","i":423}}}],"shapemaskId":"","xPos":10,"yPos":314,"tabIndex":32,"tabEnabled":true,"referenceName":"6ii8wkMkgoz","morphReferenceName":"6ii8wkMkgoz","xOffset":0,"yOffset":0,"rotateXPos":79.5,"rotateYPos":10.5,"scaleX":100,"scaleY":100,"alpha":100,"depth":22,"scrolling":true,"shuffleLock":false,"data":{"hotlinkId":"","accState":0,"vectorData":{"left":0,"top":0,"right":159,"bottom":22,"altText":"Alternatives","pngfb":false,"pr":{"l":"Lib","i":420}},"html5data":{"xPos":0,"yPos":0,"width":159,"height":22,"strokewidth":0}},"width":159,"height":21,"resume":true,"useHandCursor":true,"id":"6ii8wkMkgoz"},{"kind":"stategroup","objects":[{"kind":"vectorshape","rotation":0,"accType":"text","cliptobounds":false,"defaultAction":"","shapemaskId":"","xPos":0,"yPos":5,"tabIndex":56,"tabEnabled":false,"xOffset":0,"yOffset":0,"rotateXPos":96,"rotateYPos":6,"scaleX":100,"scaleY":100,"alpha":100,"depth":1,"scrolling":true,"shuffleLock":false,"data":{"hotlinkId":"","accState":0,"vectorData":{"left":-2,"top":-2,"right":193,"bottom":5,"pngfb":false,"pr":{"l":"Lib","i":415}},"html5data":{"xPos":-1,"yPos":-1,"width":193,"height":5,"strokewidth":1}},"states":[{"kind":"state","name":"_default_Hover","data":{"hotlinkId":"","accState":0,"vectorData":{"left":-2,"top":-2,"right":193,"bottom":5,"pngfb":false,"pr":{"l":"Lib","i":415}},"html5data":{"xPos":-2,"yPos":-2,"width":195,"height":7,"strokewidth":1}}}],"width":192,"height":2,"resume":true,"useHandCursor":true,"id":"6LC4IzmXiR7_track"},{"kind":"vectorshape","rotation":0,"accType":"slider","cliptobounds":false,"defaultAction":"onrelease","shapemaskId":"","xPos":0,"yPos":0,"tabIndex":33,"tabEnabled":true,"referenceName":"6LC4IzmXiR7","morphReferenceName":"6LC4IzmXiR7","xOffset":0,"yOffset":0,"rotateXPos":7,"rotateYPos":7,"scaleX":100,"scaleY":100,"alpha":100,"depth":2,"scrolling":true,"shuffleLock":false,"dragpath":{"startvalue":0,"endvalue":3,"increment":1,"snap":true,"liveupdating":true,"bindto":"_player.sliderAlternatives","path":[{"kind":"segment","type":"line","anchora":{"x":"0","y":"0","dx":"0","dy":"0"},"anchorb":{"x":"177.9579","y":"0","dx":"0","dy":"0"}}],"initialValue":0},"data":{"hotlinkId":"","accState":0,"vectorData":{"left":-2,"top":-1,"right":15,"bottom":15,"altText":"Slider 2 range from 0 to 3","pngfb":false,"pr":{"l":"Lib","i":416}},"html5data":{"xPos":-2,"yPos":-1,"width":17,"height":16,"strokewidth":1}},"states":[{"kind":"state","name":"_default_Hover","data":{"hotlinkId":"","accState":0,"vectorData":{"left":-2,"top":-1,"right":15,"bottom":15,"altText":"Slider 3 range from 0 to 3","pngfb":false,"pr":{"l":"Lib","i":416}},"html5data":{"xPos":-2,"yPos":-1,"width":17,"height":16,"strokewidth":1}}}],"width":14,"height":14,"resume":true,"useHandCursor":true,"id":"6LC4IzmXiR7"}],"actionstates":[{"kind":"state","name":"_default","actions":[{"kind":"setobjstate","stateRef":{"type":"string","value":"_default"},"objRef":{"type":"string","value":"6LC4IzmXiR7"}},{"kind":"setobjstate","stateRef":{"type":"string","value":"_default"},"objRef":{"type":"string","value":"6LC4IzmXiR7_track"}}],"clickdef":[{"kind":"objref","type":"string","value":"6LC4IzmXiR7"},{"kind":"objref","type":"string","value":"6LC4IzmXiR7_track"}]},{"kind":"state","name":"_default_Hover","actions":[{"kind":"setobjstate","stateRef":{"type":"string","value":"_default_Hover"},"objRef":{"type":"string","value":"6LC4IzmXiR7"}},{"kind":"setobjstate","stateRef":{"type":"string","value":"_default_Hover"},"objRef":{"type":"string","value":"6LC4IzmXiR7_track"}}],"clickdef":[{"kind":"objref","type":"string","value":"6LC4IzmXiR7"},{"kind":"objref","type":"string","value":"6LC4IzmXiR7_track"}]}],"shapemaskId":"","xPos":168,"yPos":319,"tabIndex":55,"tabEnabled":false,"xOffset":0,"yOffset":0,"rotateXPos":96,"rotateYPos":7,"scaleX":100,"scaleY":100,"alpha":100,"rotation":0,"depth":23,"scrolling":true,"shuffleLock":false,"width":192,"height":14,"resume":true,"useHandCursor":true,"id":"6LC4IzmXiR7","variables":[{"kind":"variable","name":"_hover","type":"boolean","value":false,"resume":true},{"kind":"variable","name":"_state","type":"string","value":"_default","resume":true},{"kind":"variable","name":"_disabled","type":"boolean","value":false,"resume":true},{"kind":"variable","name":"_stateName","type":"string","value":"_default","resume":true},{"kind":"variable","name":"_tempStateName","type":"string","value":"","resume":false},{"kind":"variable","name":"_tempStateNameBuilder","type":"string","value":"","resume":false}],"actionGroups":{"ActGrpSetHoverState":{"kind":"actiongroup","actions":[{"kind":"adjustvar","variable":"_hover","operator":"set","value":{"type":"boolean","value":true}},{"kind":"exe_actiongroup","id":"_player._setstates","scopeRef":{"type":"string","value":"_this"}}]},"ActGrpClearHoverState":{"kind":"actiongroup","actions":[{"kind":"adjustvar","variable":"_hover","operator":"set","value":{"type":"boolean","value":false}},{"kind":"exe_actiongroup","id":"_player._setstates","scopeRef":{"type":"string","value":"_this"}}]},"ActGrpClearStateVars":{"kind":"actiongroup","actions":[{"kind":"adjustvar","variable":"_hover","operator":"set","value":{"type":"boolean","value":false}}]},"_show":{"kind":"actiongroup","actions":[{"kind":"show","transition":"appear","objRef":{"type":"string","value":"6LC4IzmXiR7_track"}},{"kind":"show","transition":"appear","objRef":{"type":"string","value":"6LC4IzmXiR7"}}]}},"events":[{"kind":"onvarchanged","varname":"_player.sliderAlternatives","priority":0,"actions":[{"kind":"if_action","condition":{"statement":{"kind":"and","statements":[{"kind":"and","statements":[{"kind":"compare","operator":"eq","valuea":"_player.#sliderAlternatives","typea":"var","valueb":0,"typeb":"number"}]}]}},"thenActions":[{"kind":"adjustvar","variable":"_player.ratingAlternatives","operator":"set","value":{"type":"string","value":"<img src=https://usuarticulate.s3.amazonaws.com/pictures/dotGray.png style = \\"vertical-align: middle\\"> Not Applicable"}}]},{"kind":"if_action","condition":{"statement":{"kind":"and","statements":[{"kind":"and","statements":[{"kind":"compare","operator":"eq","valuea":"_player.#sliderAlternatives","typea":"var","valueb":1,"typeb":"number"}]}]}},"thenActions":[{"kind":"adjustvar","variable":"_player.ratingAlternatives","operator":"set","value":{"type":"string","value":"<img src=https://usuarticulate.s3.amazonaws.com/pictures/dotRed.png style = \\"vertical-align: middle\\"> Needs Improvement"}}]},{"kind":"if_action","condition":{"statement":{"kind":"and","statements":[{"kind":"and","statements":[{"kind":"compare","operator":"eq","valuea":"_player.#sliderAlternatives","typea":"var","valueb":2,"typeb":"number"}]}]}},"thenActions":[{"kind":"adjustvar","variable":"_player.ratingAlternatives","operator":"set","value":{"type":"string","value":"<img src=https://usuarticulate.s3.amazonaws.com/pictures/dotBlue.png style = \\"vertical-align: middle\\"> Sufficient"}}]},{"kind":"if_action","condition":{"statement":{"kind":"and","statements":[{"kind":"and","statements":[{"kind":"compare","operator":"eq","valuea":"_player.#sliderAlternatives","typea":"var","valueb":3,"typeb":"number"}]}]}},"thenActions":[{"kind":"adjustvar","variable":"_player.ratingAlternatives","operator":"set","value":{"type":"string","value":"<img src=https://usuarticulate.s3.amazonaws.com/pictures/dotGreen.png style = \\"vertical-align: middle\\"> Excellent"}}]}]},{"kind":"ontransitionin","actions":[{"kind":"exe_actiongroup","id":"_show"},{"kind":"exe_actiongroup","id":"_player._setstates","scopeRef":{"type":"string","value":"_this"}}]},{"kind":"onrollover","actions":[{"kind":"exe_actiongroup","id":"ActGrpSetHoverState","scopeRef":{"type":"string","value":"_this"}}]},{"kind":"onrollout","actions":[{"kind":"exe_actiongroup","id":"ActGrpClearHoverState","scopeRef":{"type":"string","value":"_this"}}]}]},{"kind":"vectorshape","rotation":0,"accType":"text","cliptobounds":false,"defaultAction":"","textLib":[{"kind":"textdata","uniqueId":"6myAPmNpwAk_614459687","id":"01","linkId":"txt__default_6myAPmNpwAk","type":"acctext","xPos":5,"yPos":5,"xAccOffset":5,"yAccOffset":5,"width":149,"height":16,"valign":"top","wordwrap":true,"textshadow":false,"shadowIndex":-1,"scrollOverflow":false,"vartext":{"blocks":[{"spans":[{"text":"Course of Illness","style":{"fontFamily":"\\"Montserrat Charset0_v9p2ADCB779\\",\\"Montserrat\\"","fontSize":9,"fontIsBold":false,"fontIsItalic":false,"fontIsUnderline":false,"fontIsStrikeout":false,"elevation":"normal","displayCase":"asIs","foregroundColor":"#3C3454","linkColor":"#3C3454","ascent":11.616,"descent":3.012,"leading":0,"underlinePosition":-0.9,"underlineThickness":0.6,"xHeight":6.384}}],"style":{"leadingMargin":0,"firstLineMargin":0,"justification":"left","listLevel":1,"lineSpacingRule":"multiple","lineSpacing":20,"spacingBefore":0,"spacingAfter":0,"listStyle":{"listType":"none","listTypeFormat":"plain","start":0,"size":100,"bulletChar":8226,"bulletFont":"Arial","bulletPicture":{"w":0,"h":0,"base64":0}},"tagType":"P"},"runs":[{"idx":0,"len":17,"flowDirection":"leftToRight","cursive":false}]}],"defaultBlockStyle":{"flowDirection":"leftToRight","leadingMargin":0,"trailingMargin":0,"firstLineMargin":0,"justification":"center","defaultTabStop":48,"listLevel":0,"lineSpacingRule":"multiple","lineSpacing":20,"indentSize":36,"spacingBefore":0,"spacingAfter":0,"baseSpanStyle":{"fontFamily":"Montserrat","fontSize":9,"fontIsBold":false,"fontIsItalic":false,"fontIsUnderline":false,"fontIsStrikeout":false,"underlineStyle":"normal","elevation":"normal","spacing":0,"ignoreKerningTable":false,"displayCase":"asIs","languageId":0,"foregroundColor":"#3C3454","linkColor":"#666666"},"listStyle":{"listType":"none","listTypeFormat":"plain","start":0,"size":100}},"direction":"horizontal"},"vectortext":{"left":0,"top":0,"right":104,"bottom":20,"pngfb":false,"pr":{"l":"Lib","i":424}}}],"shapemaskId":"","xPos":10,"yPos":337,"tabIndex":34,"tabEnabled":true,"referenceName":"6myAPmNpwAk","morphReferenceName":"6myAPmNpwAk","xOffset":0,"yOffset":0,"rotateXPos":79.5,"rotateYPos":10.5,"scaleX":100,"scaleY":100,"alpha":100,"depth":24,"scrolling":true,"shuffleLock":false,"data":{"hotlinkId":"","accState":0,"vectorData":{"left":0,"top":0,"right":159,"bottom":22,"altText":"Course of Illness","pngfb":false,"pr":{"l":"Lib","i":420}},"html5data":{"xPos":0,"yPos":0,"width":159,"height":22,"strokewidth":0}},"width":159,"height":21,"resume":true,"useHandCursor":true,"id":"6myAPmNpwAk"},{"kind":"stategroup","objects":[{"kind":"vectorshape","rotation":0,"accType":"text","cliptobounds":false,"defaultAction":"","shapemaskId":"","xPos":0,"yPos":5,"tabIndex":58,"tabEnabled":false,"xOffset":0,"yOffset":0,"rotateXPos":96,"rotateYPos":6,"scaleX":100,"scaleY":100,"alpha":100,"depth":1,"scrolling":true,"shuffleLock":false,"data":{"hotlinkId":"","accState":0,"vectorData":{"left":-2,"top":-2,"right":193,"bottom":5,"pngfb":false,"pr":{"l":"Lib","i":415}},"html5data":{"xPos":-1,"yPos":-1,"width":193,"height":5,"strokewidth":1}},"states":[{"kind":"state","name":"_default_Hover","data":{"hotlinkId":"","accState":0,"vectorData":{"left":-2,"top":-2,"right":193,"bottom":5,"pngfb":false,"pr":{"l":"Lib","i":415}},"html5data":{"xPos":-2,"yPos":-2,"width":195,"height":7,"strokewidth":1}}}],"width":192,"height":2,"resume":true,"useHandCursor":true,"id":"6DQRfW0sh4f_track"},{"kind":"vectorshape","rotation":0,"accType":"slider","cliptobounds":false,"defaultAction":"onrelease","shapemaskId":"","xPos":0,"yPos":0,"tabIndex":35,"tabEnabled":true,"referenceName":"6DQRfW0sh4f","morphReferenceName":"6DQRfW0sh4f","xOffset":0,"yOffset":0,"rotateXPos":7,"rotateYPos":7,"scaleX":100,"scaleY":100,"alpha":100,"depth":2,"scrolling":true,"shuffleLock":false,"dragpath":{"startvalue":0,"endvalue":3,"increment":1,"snap":true,"liveupdating":true,"bindto":"_player.sliderCourseOfIllness","path":[{"kind":"segment","type":"line","anchora":{"x":"0","y":"0","dx":"0","dy":"0"},"anchorb":{"x":"177.9579","y":"0","dx":"0","dy":"0"}}],"initialValue":0},"data":{"hotlinkId":"","accState":0,"vectorData":{"left":-2,"top":-1,"right":15,"bottom":15,"altText":"Slider 2 range from 0 to 3","pngfb":false,"pr":{"l":"Lib","i":416}},"html5data":{"xPos":-2,"yPos":-1,"width":17,"height":16,"strokewidth":1}},"states":[{"kind":"state","name":"_default_Hover","data":{"hotlinkId":"","accState":0,"vectorData":{"left":-2,"top":-1,"right":15,"bottom":15,"altText":"Slider 3 range from 0 to 3","pngfb":false,"pr":{"l":"Lib","i":416}},"html5data":{"xPos":-2,"yPos":-1,"width":17,"height":16,"strokewidth":1}}}],"width":14,"height":14,"resume":true,"useHandCursor":true,"id":"6DQRfW0sh4f"}],"actionstates":[{"kind":"state","name":"_default","actions":[{"kind":"setobjstate","stateRef":{"type":"string","value":"_default"},"objRef":{"type":"string","value":"6DQRfW0sh4f"}},{"kind":"setobjstate","stateRef":{"type":"string","value":"_default"},"objRef":{"type":"string","value":"6DQRfW0sh4f_track"}}],"clickdef":[{"kind":"objref","type":"string","value":"6DQRfW0sh4f"},{"kind":"objref","type":"string","value":"6DQRfW0sh4f_track"}]},{"kind":"state","name":"_default_Hover","actions":[{"kind":"setobjstate","stateRef":{"type":"string","value":"_default_Hover"},"objRef":{"type":"string","value":"6DQRfW0sh4f"}},{"kind":"setobjstate","stateRef":{"type":"string","value":"_default_Hover"},"objRef":{"type":"string","value":"6DQRfW0sh4f_track"}}],"clickdef":[{"kind":"objref","type":"string","value":"6DQRfW0sh4f"},{"kind":"objref","type":"string","value":"6DQRfW0sh4f_track"}]}],"shapemaskId":"","xPos":168,"yPos":342,"tabIndex":57,"tabEnabled":false,"xOffset":0,"yOffset":0,"rotateXPos":96,"rotateYPos":7,"scaleX":100,"scaleY":100,"alpha":100,"rotation":0,"depth":25,"scrolling":true,"shuffleLock":false,"width":192,"height":14,"resume":true,"useHandCursor":true,"id":"6DQRfW0sh4f","variables":[{"kind":"variable","name":"_hover","type":"boolean","value":false,"resume":true},{"kind":"variable","name":"_state","type":"string","value":"_default","resume":true},{"kind":"variable","name":"_disabled","type":"boolean","value":false,"resume":true},{"kind":"variable","name":"_stateName","type":"string","value":"_default","resume":true},{"kind":"variable","name":"_tempStateName","type":"string","value":"","resume":false},{"kind":"variable","name":"_tempStateNameBuilder","type":"string","value":"","resume":false}],"actionGroups":{"ActGrpSetHoverState":{"kind":"actiongroup","actions":[{"kind":"adjustvar","variable":"_hover","operator":"set","value":{"type":"boolean","value":true}},{"kind":"exe_actiongroup","id":"_player._setstates","scopeRef":{"type":"string","value":"_this"}}]},"ActGrpClearHoverState":{"kind":"actiongroup","actions":[{"kind":"adjustvar","variable":"_hover","operator":"set","value":{"type":"boolean","value":false}},{"kind":"exe_actiongroup","id":"_player._setstates","scopeRef":{"type":"string","value":"_this"}}]},"ActGrpClearStateVars":{"kind":"actiongroup","actions":[{"kind":"adjustvar","variable":"_hover","operator":"set","value":{"type":"boolean","value":false}}]},"_show":{"kind":"actiongroup","actions":[{"kind":"show","transition":"appear","objRef":{"type":"string","value":"6DQRfW0sh4f_track"}},{"kind":"show","transition":"appear","objRef":{"type":"string","value":"6DQRfW0sh4f"}}]}},"events":[{"kind":"onvarchanged","varname":"_player.sliderCourseOfIllness","priority":0,"actions":[{"kind":"if_action","condition":{"statement":{"kind":"and","statements":[{"kind":"and","statements":[{"kind":"compare","operator":"eq","valuea":"_player.#sliderCourseOfIllness","typea":"var","valueb":0,"typeb":"number"}]}]}},"thenActions":[{"kind":"adjustvar","variable":"_player.ratingCourseOfIllness","operator":"set","value":{"type":"string","value":"<img src=https://usuarticulate.s3.amazonaws.com/pictures/dotGray.png style = \\"vertical-align: middle\\"> Not Applicable"}}]},{"kind":"if_action","condition":{"statement":{"kind":"and","statements":[{"kind":"and","statements":[{"kind":"compare","operator":"eq","valuea":"_player.#sliderCourseOfIllness","typea":"var","valueb":1,"typeb":"number"}]}]}},"thenActions":[{"kind":"adjustvar","variable":"_player.ratingCourseOfIllness","operator":"set","value":{"type":"string","value":"<img src=https://usuarticulate.s3.amazonaws.com/pictures/dotRed.png style = \\"vertical-align: middle\\"> Needs Improvement"}}]},{"kind":"if_action","condition":{"statement":{"kind":"and","statements":[{"kind":"and","statements":[{"kind":"compare","operator":"eq","valuea":"_player.#sliderCourseOfIllness","typea":"var","valueb":2,"typeb":"number"}]}]}},"thenActions":[{"kind":"adjustvar","variable":"_player.ratingCourseOfIllness","operator":"set","value":{"type":"string","value":"<img src=https://usuarticulate.s3.amazonaws.com/pictures/dotBlue.png style = \\"vertical-align: middle\\"> Sufficient"}}]},{"kind":"if_action","condition":{"statement":{"kind":"and","statements":[{"kind":"and","statements":[{"kind":"compare","operator":"eq","valuea":"_player.#sliderCourseOfIllness","typea":"var","valueb":3,"typeb":"number"}]}]}},"thenActions":[{"kind":"adjustvar","variable":"_player.ratingCourseOfIllness","operator":"set","value":{"type":"string","value":"<img src=https://usuarticulate.s3.amazonaws.com/pictures/dotGreen.png style = \\"vertical-align: middle\\"> Excellent"}}]}]},{"kind":"ontransitionin","actions":[{"kind":"exe_actiongroup","id":"_show"},{"kind":"exe_actiongroup","id":"_player._setstates","scopeRef":{"type":"string","value":"_this"}}]},{"kind":"onrollover","actions":[{"kind":"exe_actiongroup","id":"ActGrpSetHoverState","scopeRef":{"type":"string","value":"_this"}}]},{"kind":"onrollout","actions":[{"kind":"exe_actiongroup","id":"ActGrpClearHoverState","scopeRef":{"type":"string","value":"_this"}}]}]},{"kind":"vectorshape","rotation":0,"accType":"text","cliptobounds":false,"defaultAction":"","textLib":[{"kind":"textdata","uniqueId":"5f4tUN6xx3o_473599628","id":"01","linkId":"txt__default_5f4tUN6xx3o","type":"acctext","xPos":5,"yPos":5,"xAccOffset":5,"yAccOffset":5,"width":130,"height":16,"valign":"top","wordwrap":true,"textshadow":false,"shadowIndex":-1,"scrollOverflow":false,"vartext":{"blocks":[{"spans":[{"text":"Dosing Schedule","style":{"fontFamily":"\\"Montserrat Charset0_v9p2ADCB779\\",\\"Montserrat\\"","fontSize":9,"fontIsBold":false,"fontIsItalic":false,"fontIsUnderline":false,"fontIsStrikeout":false,"elevation":"normal","displayCase":"asIs","foregroundColor":"#3C3454","linkColor":"#3C3454","ascent":11.616,"descent":3.012,"leading":0,"underlinePosition":-0.9,"underlineThickness":0.6,"xHeight":6.384}}],"style":{"leadingMargin":0,"firstLineMargin":0,"justification":"left","listLevel":1,"lineSpacingRule":"multiple","lineSpacing":20,"spacingBefore":0,"spacingAfter":0,"listStyle":{"listType":"none","listTypeFormat":"plain","start":0,"size":100,"bulletChar":8226,"bulletFont":"Arial","bulletPicture":{"w":0,"h":0,"base64":0}},"tagType":"P"},"runs":[{"idx":0,"len":15,"flowDirection":"leftToRight","cursive":false}]}],"defaultBlockStyle":{"flowDirection":"leftToRight","leadingMargin":0,"trailingMargin":0,"firstLineMargin":0,"justification":"center","defaultTabStop":48,"listLevel":0,"lineSpacingRule":"multiple","lineSpacing":20,"indentSize":36,"spacingBefore":0,"spacingAfter":0,"baseSpanStyle":{"fontFamily":"Montserrat","fontSize":9,"fontIsBold":false,"fontIsItalic":false,"fontIsUnderline":false,"fontIsStrikeout":false,"underlineStyle":"normal","elevation":"normal","spacing":0,"ignoreKerningTable":false,"displayCase":"asIs","languageId":0,"foregroundColor":"#3C3454","linkColor":"#666666"},"listStyle":{"listType":"none","listTypeFormat":"plain","start":0,"size":100}},"direction":"horizontal"},"vectortext":{"left":0,"top":0,"right":107,"bottom":20,"pngfb":false,"pr":{"l":"Lib","i":425}}}],"shapemaskId":"","xPos":10,"yPos":197,"tabIndex":20,"tabEnabled":true,"referenceName":"5f4tUN6xx3o","morphReferenceName":"5f4tUN6xx3o","xOffset":0,"yOffset":0,"rotateXPos":70,"rotateYPos":10.5,"scaleX":100,"scaleY":100,"alpha":100,"depth":26,"scrolling":true,"shuffleLock":false,"data":{"hotlinkId":"","accState":0,"vectorData":{"left":0,"top":0,"right":141,"bottom":22,"altText":"Dosing Schedule","pngfb":false,"pr":{"l":"Lib","i":394}},"html5data":{"xPos":0,"yPos":0,"width":141,"height":22,"strokewidth":0}},"width":140,"height":21,"resume":true,"useHandCursor":true,"id":"5f4tUN6xx3o"},{"kind":"stategroup","objects":[{"kind":"vectorshape","rotation":0,"accType":"text","cliptobounds":false,"defaultAction":"","shapemaskId":"","xPos":0,"yPos":5,"tabIndex":46,"tabEnabled":false,"xOffset":0,"yOffset":0,"rotateXPos":96,"rotateYPos":6,"scaleX":100,"scaleY":100,"alpha":100,"depth":1,"scrolling":true,"shuffleLock":false,"data":{"hotlinkId":"","accState":0,"vectorData":{"left":-2,"top":-2,"right":193,"bottom":5,"pngfb":false,"pr":{"l":"Lib","i":415}},"html5data":{"xPos":-1,"yPos":-1,"width":193,"height":5,"strokewidth":1}},"states":[{"kind":"state","name":"_default_Hover","data":{"hotlinkId":"","accState":0,"vectorData":{"left":-2,"top":-2,"right":193,"bottom":5,"pngfb":false,"pr":{"l":"Lib","i":415}},"html5data":{"xPos":-2,"yPos":-2,"width":195,"height":7,"strokewidth":1}}}],"width":192,"height":2,"resume":true,"useHandCursor":true,"id":"6ay5yGmFup4_track"},{"kind":"vectorshape","rotation":0,"accType":"slider","cliptobounds":false,"defaultAction":"onrelease","shapemaskId":"","xPos":0,"yPos":0,"tabIndex":21,"tabEnabled":true,"referenceName":"6ay5yGmFup4","morphReferenceName":"6ay5yGmFup4","xOffset":0,"yOffset":0,"rotateXPos":7,"rotateYPos":7,"scaleX":100,"scaleY":100,"alpha":100,"depth":2,"scrolling":true,"shuffleLock":false,"dragpath":{"startvalue":0,"endvalue":3,"increment":1,"snap":true,"liveupdating":true,"bindto":"_player.sliderDosing","path":[{"kind":"segment","type":"line","anchora":{"x":"0","y":"0","dx":"0","dy":"0"},"anchorb":{"x":"177.9579","y":"0","dx":"0","dy":"0"}}],"initialValue":0},"data":{"hotlinkId":"","accState":0,"vectorData":{"left":-2,"top":-1,"right":15,"bottom":15,"altText":"Slider 2 range from 0 to 3","pngfb":false,"pr":{"l":"Lib","i":416}},"html5data":{"xPos":-2,"yPos":-1,"width":17,"height":16,"strokewidth":1}},"states":[{"kind":"state","name":"_default_Hover","data":{"hotlinkId":"","accState":0,"vectorData":{"left":-2,"top":-1,"right":15,"bottom":15,"altText":"Slider 3 range from 0 to 3","pngfb":false,"pr":{"l":"Lib","i":416}},"html5data":{"xPos":-2,"yPos":-1,"width":17,"height":16,"strokewidth":1}}}],"width":14,"height":14,"resume":true,"useHandCursor":true,"id":"6ay5yGmFup4"}],"actionstates":[{"kind":"state","name":"_default","actions":[{"kind":"setobjstate","stateRef":{"type":"string","value":"_default"},"objRef":{"type":"string","value":"6ay5yGmFup4"}},{"kind":"setobjstate","stateRef":{"type":"string","value":"_default"},"objRef":{"type":"string","value":"6ay5yGmFup4_track"}}],"clickdef":[{"kind":"objref","type":"string","value":"6ay5yGmFup4"},{"kind":"objref","type":"string","value":"6ay5yGmFup4_track"}]},{"kind":"state","name":"_default_Hover","actions":[{"kind":"setobjstate","stateRef":{"type":"string","value":"_default_Hover"},"objRef":{"type":"string","value":"6ay5yGmFup4"}},{"kind":"setobjstate","stateRef":{"type":"string","value":"_default_Hover"},"objRef":{"type":"string","value":"6ay5yGmFup4_track"}}],"clickdef":[{"kind":"objref","type":"string","value":"6ay5yGmFup4"},{"kind":"objref","type":"string","value":"6ay5yGmFup4_track"}]}],"shapemaskId":"","xPos":168,"yPos":203,"tabIndex":45,"tabEnabled":false,"xOffset":0,"yOffset":0,"rotateXPos":96,"rotateYPos":7,"scaleX":100,"scaleY":100,"alpha":100,"rotation":0,"depth":27,"scrolling":true,"shuffleLock":false,"width":192,"height":14,"resume":true,"useHandCursor":true,"id":"6ay5yGmFup4","variables":[{"kind":"variable","name":"_hover","type":"boolean","value":false,"resume":true},{"kind":"variable","name":"_state","type":"string","value":"_default","resume":true},{"kind":"variable","name":"_disabled","type":"boolean","value":false,"resume":true},{"kind":"variable","name":"_stateName","type":"string","value":"_default","resume":true},{"kind":"variable","name":"_tempStateName","type":"string","value":"","resume":false},{"kind":"variable","name":"_tempStateNameBuilder","type":"string","value":"","resume":false}],"actionGroups":{"ActGrpSetHoverState":{"kind":"actiongroup","actions":[{"kind":"adjustvar","variable":"_hover","operator":"set","value":{"type":"boolean","value":true}},{"kind":"exe_actiongroup","id":"_player._setstates","scopeRef":{"type":"string","value":"_this"}}]},"ActGrpClearHoverState":{"kind":"actiongroup","actions":[{"kind":"adjustvar","variable":"_hover","operator":"set","value":{"type":"boolean","value":false}},{"kind":"exe_actiongroup","id":"_player._setstates","scopeRef":{"type":"string","value":"_this"}}]},"ActGrpClearStateVars":{"kind":"actiongroup","actions":[{"kind":"adjustvar","variable":"_hover","operator":"set","value":{"type":"boolean","value":false}}]},"_show":{"kind":"actiongroup","actions":[{"kind":"show","transition":"appear","objRef":{"type":"string","value":"6ay5yGmFup4_track"}},{"kind":"show","transition":"appear","objRef":{"type":"string","value":"6ay5yGmFup4"}}]}},"events":[{"kind":"onvarchanged","varname":"_player.sliderDosing","priority":0,"actions":[{"kind":"if_action","condition":{"statement":{"kind":"and","statements":[{"kind":"and","statements":[{"kind":"compare","operator":"eq","valuea":"_player.#sliderDosing","typea":"var","valueb":0,"typeb":"number"}]}]}},"thenActions":[{"kind":"adjustvar","variable":"_player.ratingDosing","operator":"set","value":{"type":"string","value":"<img src=https://usuarticulate.s3.amazonaws.com/pictures/dotGray.png style = \\"vertical-align: middle\\"> Not Applicable"}}]},{"kind":"if_action","condition":{"statement":{"kind":"and","statements":[{"kind":"and","statements":[{"kind":"compare","operator":"eq","valuea":"_player.#sliderDosing","typea":"var","valueb":1,"typeb":"number"}]}]}},"thenActions":[{"kind":"adjustvar","variable":"_player.ratingDosing","operator":"set","value":{"type":"string","value":"<img src=https://usuarticulate.s3.amazonaws.com/pictures/dotRed.png style = \\"vertical-align: middle\\"> Needs Improvement"}}]},{"kind":"if_action","condition":{"statement":{"kind":"and","statements":[{"kind":"and","statements":[{"kind":"compare","operator":"eq","valuea":"_player.#sliderDosing","typea":"var","valueb":2,"typeb":"number"}]}]}},"thenActions":[{"kind":"adjustvar","variable":"_player.ratingDosing","operator":"set","value":{"type":"string","value":"<img src=https://usuarticulate.s3.amazonaws.com/pictures/dotBlue.png style = \\"vertical-align: middle\\"> Sufficient"}}]},{"kind":"if_action","condition":{"statement":{"kind":"and","statements":[{"kind":"and","statements":[{"kind":"compare","operator":"eq","valuea":"_player.#sliderDosing","typea":"var","valueb":3,"typeb":"number"}]}]}},"thenActions":[{"kind":"adjustvar","variable":"_player.ratingDosing","operator":"set","value":{"type":"string","value":"<img src=https://usuarticulate.s3.amazonaws.com/pictures/dotGreen.png style = \\"vertical-align: middle\\"> Excellent"}}]}]},{"kind":"ontransitionin","actions":[{"kind":"exe_actiongroup","id":"_show"},{"kind":"exe_actiongroup","id":"_player._setstates","scopeRef":{"type":"string","value":"_this"}}]},{"kind":"onrollover","actions":[{"kind":"exe_actiongroup","id":"ActGrpSetHoverState","scopeRef":{"type":"string","value":"_this"}}]},{"kind":"onrollout","actions":[{"kind":"exe_actiongroup","id":"ActGrpClearHoverState","scopeRef":{"type":"string","value":"_this"}}]}]},{"kind":"vectorshape","rotation":0,"accType":"text","cliptobounds":false,"defaultAction":"","textLib":[{"kind":"textdata","uniqueId":"5x2RxIyNawJ_1282362330","id":"01","linkId":"txt__default_5x2RxIyNawJ","type":"acctext","xPos":5,"yPos":5,"xAccOffset":5,"yAccOffset":5,"width":149,"height":16,"valign":"top","wordwrap":true,"textshadow":false,"shadowIndex":-1,"scrollOverflow":false,"vartext":{"blocks":[{"spans":[{"text":"Follow-Up & Emergency Contact","style":{"fontFamily":"\\"Montserrat Charset0_v9p2ADCB779\\",\\"Montserrat\\"","fontSize":9,"fontIsBold":false,"fontIsItalic":false,"fontIsUnderline":false,"fontIsStrikeout":false,"elevation":"normal","displayCase":"asIs","foregroundColor":"#3C3454","linkColor":"#3C3454","ascent":11.616,"descent":3.012,"leading":0,"underlinePosition":-0.9,"underlineThickness":0.6,"xHeight":6.384}}],"style":{"leadingMargin":0,"firstLineMargin":0,"justification":"left","listLevel":1,"lineSpacingRule":"multiple","lineSpacing":20,"spacingBefore":0,"spacingAfter":0,"listStyle":{"listType":"none","listTypeFormat":"plain","start":0,"size":100,"bulletChar":8226,"bulletFont":"Arial","bulletPicture":{"w":0,"h":0,"base64":0}},"tagType":"P"},"runs":[{"idx":0,"len":29,"flowDirection":"leftToRight","cursive":false}]}],"defaultBlockStyle":{"flowDirection":"leftToRight","leadingMargin":0,"trailingMargin":0,"firstLineMargin":0,"justification":"center","defaultTabStop":48,"listLevel":0,"lineSpacingRule":"multiple","lineSpacing":20,"indentSize":36,"spacingBefore":0,"spacingAfter":0,"baseSpanStyle":{"fontFamily":"Montserrat","fontSize":9,"fontIsBold":false,"fontIsItalic":false,"fontIsUnderline":false,"fontIsStrikeout":false,"underlineStyle":"normal","elevation":"normal","spacing":0,"ignoreKerningTable":false,"displayCase":"asIs","languageId":0,"foregroundColor":"#3C3454","linkColor":"#666666"},"listStyle":{"listType":"none","listTypeFormat":"plain","start":0,"size":100}},"direction":"horizontal"},"vectortext":{"left":0,"top":0,"right":156,"bottom":35,"pngfb":false,"pr":{"l":"Lib","i":426}}}],"shapemaskId":"","xPos":10,"yPos":360,"tabIndex":37,"tabEnabled":true,"referenceName":"5x2RxIyNawJ","morphReferenceName":"5x2RxIyNawJ","xOffset":0,"yOffset":0,"rotateXPos":79.5,"rotateYPos":10.5,"scaleX":100,"scaleY":100,"alpha":100,"depth":28,"scrolling":true,"shuffleLock":false,"data":{"hotlinkId":"","accState":0,"vectorData":{"left":0,"top":0,"right":159,"bottom":35,"altText":"Follow-Up & Emergency Contact","pngfb":false,"pr":{"l":"Lib","i":420}},"html5data":{"xPos":0,"yPos":0,"width":159,"height":22,"strokewidth":0}},"width":159,"height":21,"resume":true,"useHandCursor":true,"id":"5x2RxIyNawJ"},{"kind":"stategroup","objects":[{"kind":"vectorshape","rotation":0,"accType":"text","cliptobounds":false,"defaultAction":"","shapemaskId":"","xPos":0,"yPos":5,"tabIndex":60,"tabEnabled":false,"xOffset":0,"yOffset":0,"rotateXPos":96,"rotateYPos":6,"scaleX":100,"scaleY":100,"alpha":100,"depth":1,"scrolling":true,"shuffleLock":false,"data":{"hotlinkId":"","accState":0,"vectorData":{"left":-2,"top":-2,"right":193,"bottom":5,"pngfb":false,"pr":{"l":"Lib","i":415}},"html5data":{"xPos":-1,"yPos":-1,"width":193,"height":5,"strokewidth":1}},"states":[{"kind":"state","name":"_default_Hover","data":{"hotlinkId":"","accState":0,"vectorData":{"left":-2,"top":-2,"right":193,"bottom":5,"pngfb":false,"pr":{"l":"Lib","i":415}},"html5data":{"xPos":-2,"yPos":-2,"width":195,"height":7,"strokewidth":1}}}],"width":192,"height":2,"resume":true,"useHandCursor":true,"id":"6k9SaGYNfzg_track"},{"kind":"vectorshape","rotation":0,"accType":"slider","cliptobounds":false,"defaultAction":"onrelease","shapemaskId":"","xPos":0,"yPos":0,"tabIndex":38,"tabEnabled":true,"referenceName":"6k9SaGYNfzg","morphReferenceName":"6k9SaGYNfzg","xOffset":0,"yOffset":0,"rotateXPos":7,"rotateYPos":7,"scaleX":100,"scaleY":100,"alpha":100,"depth":2,"scrolling":true,"shuffleLock":false,"dragpath":{"startvalue":0,"endvalue":3,"increment":1,"snap":true,"liveupdating":true,"bindto":"_player.sliderEmergencyContact","path":[{"kind":"segment","type":"line","anchora":{"x":"0","y":"0","dx":"0","dy":"0"},"anchorb":{"x":"177.9579","y":"0","dx":"0","dy":"0"}}],"initialValue":0},"data":{"hotlinkId":"","accState":0,"vectorData":{"left":-2,"top":-1,"right":15,"bottom":15,"altText":"Slider 2 range from 0 to 3","pngfb":false,"pr":{"l":"Lib","i":416}},"html5data":{"xPos":-2,"yPos":-1,"width":17,"height":16,"strokewidth":1}},"states":[{"kind":"state","name":"_default_Hover","data":{"hotlinkId":"","accState":0,"vectorData":{"left":-2,"top":-1,"right":15,"bottom":15,"altText":"Slider 3 range from 0 to 3","pngfb":false,"pr":{"l":"Lib","i":416}},"html5data":{"xPos":-2,"yPos":-1,"width":17,"height":16,"strokewidth":1}}}],"width":14,"height":14,"resume":true,"useHandCursor":true,"id":"6k9SaGYNfzg"}],"actionstates":[{"kind":"state","name":"_default","actions":[{"kind":"setobjstate","stateRef":{"type":"string","value":"_default"},"objRef":{"type":"string","value":"6k9SaGYNfzg"}},{"kind":"setobjstate","stateRef":{"type":"string","value":"_default"},"objRef":{"type":"string","value":"6k9SaGYNfzg_track"}}],"clickdef":[{"kind":"objref","type":"string","value":"6k9SaGYNfzg"},{"kind":"objref","type":"string","value":"6k9SaGYNfzg_track"}]},{"kind":"state","name":"_default_Hover","actions":[{"kind":"setobjstate","stateRef":{"type":"string","value":"_default_Hover"},"objRef":{"type":"string","value":"6k9SaGYNfzg"}},{"kind":"setobjstate","stateRef":{"type":"string","value":"_default_Hover"},"objRef":{"type":"string","value":"6k9SaGYNfzg_track"}}],"clickdef":[{"kind":"objref","type":"string","value":"6k9SaGYNfzg"},{"kind":"objref","type":"string","value":"6k9SaGYNfzg_track"}]}],"shapemaskId":"","xPos":168,"yPos":365,"tabIndex":59,"tabEnabled":false,"xOffset":0,"yOffset":0,"rotateXPos":96,"rotateYPos":7,"scaleX":100,"scaleY":100,"alpha":100,"rotation":0,"depth":29,"scrolling":true,"shuffleLock":false,"width":192,"height":14,"resume":true,"useHandCursor":true,"id":"6k9SaGYNfzg","variables":[{"kind":"variable","name":"_hover","type":"boolean","value":false,"resume":true},{"kind":"variable","name":"_state","type":"string","value":"_default","resume":true},{"kind":"variable","name":"_disabled","type":"boolean","value":false,"resume":true},{"kind":"variable","name":"_stateName","type":"string","value":"_default","resume":true},{"kind":"variable","name":"_tempStateName","type":"string","value":"","resume":false},{"kind":"variable","name":"_tempStateNameBuilder","type":"string","value":"","resume":false}],"actionGroups":{"ActGrpSetHoverState":{"kind":"actiongroup","actions":[{"kind":"adjustvar","variable":"_hover","operator":"set","value":{"type":"boolean","value":true}},{"kind":"exe_actiongroup","id":"_player._setstates","scopeRef":{"type":"string","value":"_this"}}]},"ActGrpClearHoverState":{"kind":"actiongroup","actions":[{"kind":"adjustvar","variable":"_hover","operator":"set","value":{"type":"boolean","value":false}},{"kind":"exe_actiongroup","id":"_player._setstates","scopeRef":{"type":"string","value":"_this"}}]},"ActGrpClearStateVars":{"kind":"actiongroup","actions":[{"kind":"adjustvar","variable":"_hover","operator":"set","value":{"type":"boolean","value":false}}]},"_show":{"kind":"actiongroup","actions":[{"kind":"show","transition":"appear","objRef":{"type":"string","value":"6k9SaGYNfzg_track"}},{"kind":"show","transition":"appear","objRef":{"type":"string","value":"6k9SaGYNfzg"}}]}},"events":[{"kind":"onvarchanged","varname":"_player.sliderEmergencyContact","priority":0,"actions":[{"kind":"if_action","condition":{"statement":{"kind":"and","statements":[{"kind":"and","statements":[{"kind":"compare","operator":"eq","valuea":"_player.#sliderEmergencyContact","typea":"var","valueb":0,"typeb":"number"}]}]}},"thenActions":[{"kind":"adjustvar","variable":"_player.ratingEmergencyContact","operator":"set","value":{"type":"string","value":"<img src=https://usuarticulate.s3.amazonaws.com/pictures/dotGray.png style = \\"vertical-align: middle\\"> Not Applicable"}}]},{"kind":"if_action","condition":{"statement":{"kind":"and","statements":[{"kind":"and","statements":[{"kind":"compare","operator":"eq","valuea":"_player.#sliderEmergencyContact","typea":"var","valueb":1,"typeb":"number"}]}]}},"thenActions":[{"kind":"adjustvar","variable":"_player.ratingEmergencyContact","operator":"set","value":{"type":"string","value":"<img src=https://usuarticulate.s3.amazonaws.com/pictures/dotRed.png style = \\"vertical-align: middle\\"> Needs Improvement"}}]},{"kind":"if_action","condition":{"statement":{"kind":"and","statements":[{"kind":"and","statements":[{"kind":"compare","operator":"eq","valuea":"_player.#sliderEmergencyContact","typea":"var","valueb":2,"typeb":"number"}]}]}},"thenActions":[{"kind":"adjustvar","variable":"_player.ratingEmergencyContact","operator":"set","value":{"type":"string","value":"<img src=https://usuarticulate.s3.amazonaws.com/pictures/dotBlue.png style = \\"vertical-align: middle\\"> Sufficient"}}]},{"kind":"if_action","condition":{"statement":{"kind":"and","statements":[{"kind":"and","statements":[{"kind":"compare","operator":"eq","valuea":"_player.#sliderEmergencyContact","typea":"var","valueb":3,"typeb":"number"}]}]}},"thenActions":[{"kind":"adjustvar","variable":"_player.ratingEmergencyContact","operator":"set","value":{"type":"string","value":"<img src=https://usuarticulate.s3.amazonaws.com/pictures/dotGreen.png style = \\"vertical-align: middle\\"> Excellent"}}]}]},{"kind":"ontransitionin","actions":[{"kind":"exe_actiongroup","id":"_show"},{"kind":"exe_actiongroup","id":"_player._setstates","scopeRef":{"type":"string","value":"_this"}}]},{"kind":"onrollover","actions":[{"kind":"exe_actiongroup","id":"ActGrpSetHoverState","scopeRef":{"type":"string","value":"_this"}}]},{"kind":"onrollout","actions":[{"kind":"exe_actiongroup","id":"ActGrpClearHoverState","scopeRef":{"type":"string","value":"_this"}}]}]},{"kind":"vectorshape","rotation":0,"accType":"text","cliptobounds":false,"defaultAction":"","textLib":[{"kind":"textdata","uniqueId":"6VaTU8ESjKr_-810577944","id":"01","linkId":"txt__default_6VaTU8ESjKr","type":"acctext","xPos":5,"yPos":5,"xAccOffset":5,"yAccOffset":5,"width":489,"height":16,"valign":"top","wordwrap":true,"textshadow":false,"shadowIndex":-1,"scrollOverflow":false,"vartext":{"blocks":[{"spans":[{"text":"Informed Consent Feedback Tool","style":{"fontFamily":"\\"Montserrat Charset0_v9p2ADCB779\\",\\"Montserrat\\"","fontSize":20,"fontIsBold":false,"fontIsItalic":false,"fontIsUnderline":false,"fontIsStrikeout":false,"elevation":"normal","displayCase":"asIs","foregroundColor":"#3C3454","linkColor":"#3C3454","ascent":25.813,"descent":6.693,"leading":0,"underlinePosition":-2,"underlineThickness":1.333,"xHeight":14.187}}],"style":{"leadingMargin":0,"firstLineMargin":0,"justification":"left","listLevel":1,"lineSpacingRule":"multiple","lineSpacing":20,"spacingBefore":0,"spacingAfter":0,"listStyle":{"listType":"none","listTypeFormat":"plain","start":0,"size":100,"bulletChar":8226,"bulletFont":"Arial","bulletPicture":{"w":0,"h":0,"base64":0}},"tagType":"P"},"runs":[{"idx":0,"len":30,"flowDirection":"leftToRight","cursive":false}]}],"defaultBlockStyle":{"flowDirection":"leftToRight","leadingMargin":0,"trailingMargin":0,"firstLineMargin":0,"justification":"center","defaultTabStop":48,"listLevel":0,"lineSpacingRule":"multiple","lineSpacing":20,"indentSize":36,"spacingBefore":0,"spacingAfter":0,"baseSpanStyle":{"fontFamily":"Calibri","fontSize":12,"fontIsBold":false,"fontIsItalic":false,"fontIsUnderline":false,"fontIsStrikeout":false,"underlineStyle":"normal","elevation":"normal","spacing":0,"ignoreKerningTable":false,"displayCase":"asIs","languageId":0,"foregroundColor":"#FFFFFF","linkColor":"#666666"},"listStyle":{"listType":"none","listTypeFormat":"plain","start":0,"size":100}},"direction":"horizontal"},"vectortext":{"left":0,"top":0,"right":452,"bottom":38,"pngfb":false,"pr":{"l":"Lib","i":428}}}],"shapemaskId":"","xPos":4,"yPos":0,"tabIndex":0,"tabEnabled":true,"referenceName":"6VaTU8ESjKr","morphReferenceName":"6VaTU8ESjKr","xOffset":0,"yOffset":0,"rotateXPos":249.5,"rotateYPos":10.5,"scaleX":100,"scaleY":100,"alpha":100,"depth":30,"scrolling":true,"shuffleLock":false,"data":{"hotlinkId":"","accState":0,"vectorData":{"left":0,"top":0,"right":500,"bottom":38,"altText":"Informed Consent Feedback Tool","pngfb":false,"pr":{"l":"Lib","i":427}},"html5data":{"xPos":0,"yPos":0,"width":500,"height":22,"strokewidth":0}},"width":499,"height":21,"resume":true,"useHandCursor":true,"id":"6VaTU8ESjKr"},{"kind":"vectorshape","rotation":0,"accType":"text","cliptobounds":false,"defaultAction":"","textLib":[{"kind":"textdata","uniqueId":"5l6KlGMFTYe_1219256948","id":"01","linkId":"txt__default_5l6KlGMFTYe","type":"acctext","xPos":5,"yPos":5,"xAccOffset":5,"yAccOffset":5,"width":70,"height":16,"valign":"top","wordwrap":true,"textshadow":false,"shadowIndex":-1,"scrollOverflow":false,"vartext":{"blocks":[{"spans":[{"text":"Reviewer","style":{"fontFamily":"\\"Montserrat Charset0_v9p2ADCB779\\",\\"Montserrat\\"","fontSize":10,"fontIsBold":false,"fontIsItalic":false,"fontIsUnderline":false,"fontIsStrikeout":false,"elevation":"normal","displayCase":"asIs","foregroundColor":"#3C3454","linkColor":"#3C3454","ascent":12.907,"descent":3.347,"leading":0,"underlinePosition":-1,"underlineThickness":0.667,"xHeight":7.093}}],"style":{"leadingMargin":0,"firstLineMargin":0,"justification":"left","listLevel":1,"lineSpacingRule":"multiple","lineSpacing":20,"spacingBefore":0,"spacingAfter":0,"listStyle":{"listType":"none","listTypeFormat":"plain","start":0,"size":100,"bulletChar":8226,"bulletFont":"Arial","bulletPicture":{"w":0,"h":0,"base64":0}},"tagType":"P"},"runs":[{"idx":0,"len":8,"flowDirection":"leftToRight","cursive":false}]}],"defaultBlockStyle":{"flowDirection":"leftToRight","leadingMargin":0,"trailingMargin":0,"firstLineMargin":0,"justification":"center","defaultTabStop":48,"listLevel":0,"lineSpacingRule":"multiple","lineSpacing":20,"indentSize":36,"spacingBefore":0,"spacingAfter":0,"baseSpanStyle":{"fontFamily":"Montserrat","fontSize":10,"fontIsBold":false,"fontIsItalic":false,"fontIsUnderline":false,"fontIsStrikeout":false,"underlineStyle":"normal","elevation":"normal","spacing":0,"ignoreKerningTable":false,"displayCase":"asIs","languageId":0,"foregroundColor":"#3C3454","linkColor":"#666666"},"listStyle":{"listType":"none","listTypeFormat":"plain","start":0,"size":100}},"direction":"horizontal"},"vectortext":{"left":0,"top":0,"right":69,"bottom":22,"pngfb":false,"pr":{"l":"Lib","i":430}}}],"shapemaskId":"","xPos":9,"yPos":72,"tabIndex":6,"tabEnabled":true,"referenceName":"5l6KlGMFTYe","morphReferenceName":"5l6KlGMFTYe","xOffset":0,"yOffset":0,"rotateXPos":40,"rotateYPos":10.5,"scaleX":100,"scaleY":100,"alpha":100,"depth":31,"scrolling":true,"shuffleLock":false,"data":{"hotlinkId":"","accState":0,"vectorData":{"left":0,"top":0,"right":81,"bottom":22,"altText":"Reviewer","pngfb":false,"pr":{"l":"Lib","i":429}},"html5data":{"xPos":0,"yPos":0,"width":81,"height":22,"strokewidth":0}},"width":80,"height":21,"resume":true,"useHandCursor":true,"id":"5l6KlGMFTYe"},{"kind":"textinput","bindto":"_player.inputReviewer","align":"left","verticalAlign":"top","rtl":false,"numeric":false,"multiline":true,"maxchars":0,"placeholder":"Type Name Here\\t","fontsize":16,"textcolor":"0x000000","bold":false,"italic":false,"font":"Calibri Charset0_v2mWipD31519F7","marginleft":10,"marginright":10,"margintop":0,"marginbottom":0,"shapemaskId":"","xPos":91,"yPos":73,"tabIndex":7,"tabEnabled":true,"referenceName":"6OIpxDSYrUh","morphReferenceName":"6OIpxDSYrUh","xOffset":0,"yOffset":0,"rotateXPos":101.5,"rotateYPos":9.5,"scaleX":100,"scaleY":100,"alpha":100,"rotation":0,"depth":32,"scrolling":true,"shuffleLock":false,"data":{"hotlinkId":"","accState":0,"textdata":{"uniqueId":"6OIpxDSYrUh","linkId":"","type":"vectortext","xPos":10,"yPos":5,"xAccOffset":0,"yAccOffset":0,"width":183,"height":20,"shadowIndex":-1,"scrollOverflow":false,"vectortext":{"left":0,"top":0,"right":108,"bottom":20,"pngfb":false,"pr":{"l":"Lib","i":432}}},"html5data":{"xPos":0,"yPos":0,"width":204,"height":20,"strokewidth":1}},"width":204,"height":20,"resume":true,"useHandCursor":true,"background":{"type":"vector","vectorData":{"left":-1,"top":-1,"right":205,"bottom":21,"altText":"Type Name Here\\t","pngfb":false,"pr":{"l":"Lib","i":431}}},"id":"6OIpxDSYrUh","events":[{"kind":"onlosefocus","actions":[{"kind":"adjustvar","variable":"_player.inputReviewer","operator":"set","value":{"type":"property","value":"$Text"}}]}]},{"kind":"textinput","bindto":"_player.inputWell","align":"left","verticalAlign":"top","rtl":false,"numeric":false,"multiline":true,"maxchars":0,"placeholder":"Please type your comments here","fontsize":11,"textcolor":"0x000000","bold":false,"italic":false,"font":"Calibri Charset0_v2mWipD31519F7","marginleft":10,"marginright":10,"margintop":0,"marginbottom":0,"shapemaskId":"","xPos":398,"yPos":138,"tabIndex":15,"tabEnabled":true,"referenceName":"6jAZqCtf5jZ","morphReferenceName":"6jAZqCtf5jZ","xOffset":0,"yOffset":0,"rotateXPos":152,"rotateYPos":39.5,"scaleX":100,"scaleY":100,"alpha":100,"rotation":0,"depth":33,"scrolling":true,"shuffleLock":false,"data":{"hotlinkId":"","accState":0,"textdata":{"uniqueId":"6jAZqCtf5jZ","linkId":"","type":"vectortext","xPos":10,"yPos":5,"xAccOffset":0,"yAccOffset":0,"width":285,"height":79,"shadowIndex":-1,"scrollOverflow":false,"vectortext":{"left":0,"top":0,"right":142,"bottom":14,"pngfb":false,"pr":{"l":"Lib","i":434}}},"html5data":{"xPos":0,"yPos":0,"width":305,"height":80,"strokewidth":1}},"width":305,"height":80,"resume":true,"useHandCursor":true,"background":{"type":"vector","vectorData":{"left":-1,"top":-1,"right":306,"bottom":81,"altText":"Please type your comments here","pngfb":false,"pr":{"l":"Lib","i":433}}},"id":"6jAZqCtf5jZ","events":[{"kind":"onlosefocus","actions":[{"kind":"adjustvar","variable":"_player.inputWell","operator":"set","value":{"type":"property","value":"$Text"}}]}]},{"kind":"vectorshape","rotation":0,"accType":"text","cliptobounds":false,"defaultAction":"","textLib":[{"kind":"textdata","uniqueId":"6etmEqQdxzP_1070254344","id":"01","linkId":"txt__default_6etmEqQdxzP","type":"acctext","xPos":5,"yPos":5,"xAccOffset":5,"yAccOffset":5,"width":192,"height":16,"valign":"top","wordwrap":true,"textshadow":false,"shadowIndex":-1,"scrollOverflow":false,"vartext":{"blocks":[{"spans":[{"text":"What went particularly well?","style":{"fontFamily":"\\"Montserrat Charset0_v9p2ADCB779\\",\\"Montserrat\\"","fontSize":9,"fontIsBold":false,"fontIsItalic":false,"fontIsUnderline":false,"fontIsStrikeout":false,"elevation":"normal","displayCase":"asIs","foregroundColor":"#3C3454","linkColor":"#3C3454","ascent":11.616,"descent":3.012,"leading":0,"underlinePosition":-0.9,"underlineThickness":0.6,"xHeight":6.384}}],"style":{"leadingMargin":0,"firstLineMargin":0,"justification":"left","listLevel":1,"lineSpacingRule":"multiple","lineSpacing":20,"spacingBefore":0,"spacingAfter":0,"listStyle":{"listType":"none","listTypeFormat":"plain","start":0,"size":100,"bulletChar":8226,"bulletFont":"Arial","bulletPicture":{"w":0,"h":0,"base64":0}},"tagType":"P"},"runs":[{"idx":0,"len":28,"flowDirection":"leftToRight","cursive":false}]}],"defaultBlockStyle":{"flowDirection":"leftToRight","leadingMargin":0,"trailingMargin":0,"firstLineMargin":0,"justification":"center","defaultTabStop":48,"listLevel":0,"lineSpacingRule":"multiple","lineSpacing":20,"indentSize":36,"spacingBefore":0,"spacingAfter":0,"baseSpanStyle":{"fontFamily":"Calibri","fontSize":12,"fontIsBold":false,"fontIsItalic":false,"fontIsUnderline":false,"fontIsStrikeout":false,"underlineStyle":"normal","elevation":"normal","spacing":0,"ignoreKerningTable":false,"displayCase":"asIs","languageId":0,"foregroundColor":"#FFFFFF","linkColor":"#666666"},"listStyle":{"listType":"none","listTypeFormat":"plain","start":0,"size":100}},"direction":"horizontal"},"vectortext":{"left":0,"top":0,"right":178,"bottom":20,"pngfb":false,"pr":{"l":"Lib","i":436}}}],"shapemaskId":"","xPos":398,"yPos":111,"tabIndex":12,"tabEnabled":true,"referenceName":"6etmEqQdxzP","morphReferenceName":"6etmEqQdxzP","xOffset":0,"yOffset":0,"rotateXPos":101,"rotateYPos":10.5,"scaleX":100,"scaleY":100,"alpha":100,"depth":34,"scrolling":true,"shuffleLock":false,"data":{"hotlinkId":"","accState":0,"vectorData":{"left":0,"top":0,"right":202,"bottom":22,"altText":"What went particularly well?","pngfb":false,"pr":{"l":"Lib","i":435}},"html5data":{"xPos":0,"yPos":0,"width":202,"height":22,"strokewidth":0}},"width":202,"height":21,"resume":true,"useHandCursor":true,"id":"6etmEqQdxzP"},{"kind":"textinput","bindto":"_player.inputImprovement","align":"left","verticalAlign":"top","rtl":false,"numeric":false,"multiline":true,"maxchars":0,"placeholder":"Please type your comments here","fontsize":11,"textcolor":"0x000000","bold":false,"italic":false,"font":"Calibri Charset0_v2mWipD31519F7","marginleft":10,"marginright":10,"margintop":0,"marginbottom":0,"shapemaskId":"","xPos":398,"yPos":264,"tabIndex":27,"tabEnabled":true,"referenceName":"6AUBvu8ACqC","morphReferenceName":"6AUBvu8ACqC","xOffset":0,"yOffset":0,"rotateXPos":152,"rotateYPos":39.5,"scaleX":100,"scaleY":100,"alpha":100,"rotation":0,"depth":35,"scrolling":true,"shuffleLock":false,"data":{"hotlinkId":"","accState":0,"textdata":{"uniqueId":"6AUBvu8ACqC","linkId":"","type":"vectortext","xPos":10,"yPos":5,"xAccOffset":0,"yAccOffset":0,"width":285,"height":79,"shadowIndex":-1,"scrollOverflow":false,"vectortext":{"left":0,"top":0,"right":142,"bottom":14,"pngfb":false,"pr":{"l":"Lib","i":434}}},"html5data":{"xPos":0,"yPos":0,"width":305,"height":80,"strokewidth":1}},"width":305,"height":80,"resume":true,"useHandCursor":true,"background":{"type":"vector","vectorData":{"left":-1,"top":-1,"right":306,"bottom":81,"altText":"Please type your comments here","pngfb":false,"pr":{"l":"Lib","i":433}}},"id":"6AUBvu8ACqC","events":[{"kind":"onlosefocus","actions":[{"kind":"adjustvar","variable":"_player.inputImprovement","operator":"set","value":{"type":"property","value":"$Text"}}]}]},{"kind":"vectorshape","rotation":0,"accType":"text","cliptobounds":false,"defaultAction":"","textLib":[{"kind":"textdata","uniqueId":"5zCnANkYgcU_120796831","id":"01","linkId":"txt__default_5zCnANkYgcU","type":"acctext","xPos":5,"yPos":5,"xAccOffset":5,"yAccOffset":5,"width":185,"height":16,"valign":"top","wordwrap":true,"textshadow":false,"shadowIndex":-1,"scrollOverflow":false,"vartext":{"blocks":[{"spans":[{"text":"What should be worked on?","style":{"fontFamily":"\\"Montserrat Charset0_v9p2ADCB779\\",\\"Montserrat\\"","fontSize":9,"fontIsBold":false,"fontIsItalic":false,"fontIsUnderline":false,"fontIsStrikeout":false,"elevation":"normal","displayCase":"asIs","foregroundColor":"#3C3454","linkColor":"#3C3454","ascent":11.616,"descent":3.012,"leading":0,"underlinePosition":-0.9,"underlineThickness":0.6,"xHeight":6.384}}],"style":{"leadingMargin":0,"firstLineMargin":0,"justification":"left","listLevel":1,"lineSpacingRule":"multiple","lineSpacing":20,"spacingBefore":0,"spacingAfter":0,"listStyle":{"listType":"none","listTypeFormat":"plain","start":0,"size":100,"bulletChar":8226,"bulletFont":"Arial","bulletPicture":{"w":0,"h":0,"base64":0}},"tagType":"P"},"runs":[{"idx":0,"len":25,"flowDirection":"leftToRight","cursive":false}]}],"defaultBlockStyle":{"flowDirection":"leftToRight","leadingMargin":0,"trailingMargin":0,"firstLineMargin":0,"justification":"center","defaultTabStop":48,"listLevel":0,"lineSpacingRule":"multiple","lineSpacing":20,"indentSize":36,"spacingBefore":0,"spacingAfter":0,"baseSpanStyle":{"fontFamily":"Calibri","fontSize":12,"fontIsBold":false,"fontIsItalic":false,"fontIsUnderline":false,"fontIsStrikeout":false,"underlineStyle":"normal","elevation":"normal","spacing":0,"ignoreKerningTable":false,"displayCase":"asIs","languageId":0,"foregroundColor":"#FFFFFF","linkColor":"#666666"},"listStyle":{"listType":"none","listTypeFormat":"plain","start":0,"size":100}},"direction":"horizontal"},"vectortext":{"left":0,"top":0,"right":175,"bottom":20,"pngfb":false,"pr":{"l":"Lib","i":438}}}],"shapemaskId":"","xPos":398,"yPos":241,"tabIndex":24,"tabEnabled":true,"referenceName":"5zCnANkYgcU","morphReferenceName":"5zCnANkYgcU","xOffset":0,"yOffset":0,"rotateXPos":97.5,"rotateYPos":10.5,"scaleX":100,"scaleY":100,"alpha":100,"depth":36,"scrolling":true,"shuffleLock":false,"data":{"hotlinkId":"","accState":0,"vectorData":{"left":0,"top":0,"right":195,"bottom":22,"altText":"What should be worked on?","pngfb":false,"pr":{"l":"Lib","i":437}},"html5data":{"xPos":0,"yPos":0,"width":195,"height":22,"strokewidth":0}},"width":195,"height":21,"resume":true,"useHandCursor":true,"id":"5zCnANkYgcU"},{"kind":"vectorshape","rotation":0,"accType":"text","cliptobounds":false,"defaultAction":"","textLib":[{"kind":"textdata","uniqueId":"6Buq9teBZTC_1350922317","id":"01","linkId":"txt__default_6Buq9teBZTC","type":"acctext","xPos":5,"yPos":5,"xAccOffset":5,"yAccOffset":5,"width":39,"height":16,"valign":"top","wordwrap":true,"textshadow":false,"shadowIndex":-1,"scrollOverflow":false,"vartext":{"blocks":[{"spans":[{"text":"Date","style":{"fontFamily":"\\"Montserrat Charset0_v9p2ADCB779\\",\\"Montserrat\\"","fontSize":10,"fontIsBold":false,"fontIsItalic":false,"fontIsUnderline":false,"fontIsStrikeout":false,"elevation":"normal","displayCase":"asIs","foregroundColor":"#3C3454","linkColor":"#3C3454","ascent":12.907,"descent":3.347,"leading":0,"underlinePosition":-1,"underlineThickness":0.667,"xHeight":7.093}}],"style":{"leadingMargin":0,"firstLineMargin":0,"justification":"left","listLevel":1,"lineSpacingRule":"multiple","lineSpacing":20,"spacingBefore":0,"spacingAfter":0,"listStyle":{"listType":"none","listTypeFormat":"plain","start":0,"size":100,"bulletChar":8226,"bulletFont":"Arial","bulletPicture":{"w":0,"h":0,"base64":0}},"tagType":"P"},"runs":[{"idx":0,"len":4,"flowDirection":"leftToRight","cursive":false}]}],"defaultBlockStyle":{"flowDirection":"leftToRight","leadingMargin":0,"trailingMargin":0,"firstLineMargin":0,"justification":"center","defaultTabStop":48,"listLevel":0,"lineSpacingRule":"multiple","lineSpacing":20,"indentSize":36,"spacingBefore":0,"spacingAfter":0,"baseSpanStyle":{"fontFamily":"Calibri","fontSize":12,"fontIsBold":false,"fontIsItalic":false,"fontIsUnderline":false,"fontIsStrikeout":false,"underlineStyle":"normal","elevation":"normal","spacing":0,"ignoreKerningTable":false,"displayCase":"asIs","languageId":0,"foregroundColor":"#FFFFFF","linkColor":"#666666"},"listStyle":{"listType":"none","listTypeFormat":"plain","start":0,"size":100}},"direction":"horizontal"},"vectortext":{"left":0,"top":0,"right":37,"bottom":22,"pngfb":false,"pr":{"l":"Lib","i":440}}}],"shapemaskId":"","xPos":309,"yPos":44,"tabIndex":3,"tabEnabled":true,"referenceName":"6Buq9teBZTC","morphReferenceName":"6Buq9teBZTC","xOffset":0,"yOffset":0,"rotateXPos":24.5,"rotateYPos":10.5,"scaleX":100,"scaleY":100,"alpha":100,"depth":37,"scrolling":true,"shuffleLock":false,"data":{"hotlinkId":"","accState":0,"vectorData":{"left":0,"top":0,"right":49,"bottom":22,"altText":"Date","pngfb":false,"pr":{"l":"Lib","i":439}},"html5data":{"xPos":0,"yPos":0,"width":49,"height":22,"strokewidth":0}},"width":49,"height":21,"resume":true,"useHandCursor":true,"id":"6Buq9teBZTC"},{"kind":"textinput","bindto":"_player.inputDate","align":"left","verticalAlign":"top","rtl":false,"numeric":false,"multiline":true,"maxchars":0,"placeholder":"","fontsize":16,"textcolor":"0x000000","bold":false,"italic":false,"font":"Calibri Charset0_v2mWipD31519F7","marginleft":10,"marginright":10,"margintop":0,"marginbottom":0,"shapemaskId":"","xPos":367,"yPos":44,"tabIndex":4,"tabEnabled":true,"referenceName":"6Davwk1iWg6","morphReferenceName":"6Davwk1iWg6","xOffset":0,"yOffset":0,"rotateXPos":59.5,"rotateYPos":9.5,"scaleX":100,"scaleY":100,"alpha":100,"rotation":0,"depth":38,"scrolling":true,"shuffleLock":false,"data":{"hotlinkId":"","accState":0,"textdata":{"uniqueId":"6Davwk1iWg6","linkId":"","type":"vectortext","xPos":10,"yPos":5,"xAccOffset":0,"yAccOffset":0,"width":100,"height":20,"shadowIndex":-1,"scrollOverflow":false,"vectortext":{"left":0,"top":0,"right":0,"bottom":0,"pngfb":false,"pr":{"l":"Lib","i":442}}},"html5data":{"xPos":0,"yPos":0,"width":120,"height":20,"strokewidth":1}},"width":120,"height":20,"resume":true,"useHandCursor":true,"background":{"type":"vector","vectorData":{"left":-1,"top":-1,"right":121,"bottom":21,"altText":"Text Entry","pngfb":false,"pr":{"l":"Lib","i":441}}},"id":"6Davwk1iWg6","events":[{"kind":"onlosefocus","actions":[{"kind":"adjustvar","variable":"_player.inputDate","operator":"set","value":{"type":"property","value":"$Text"}}]}]},{"kind":"vectorshape","rotation":0,"accType":"button","cliptobounds":false,"defaultAction":"onrelease","textLib":[{"kind":"textdata","uniqueId":"6dS7vSibyP4_-350415860","id":"01","linkId":"txt__default_6d6QgmzTLLW","type":"acctext","xPos":4,"yPos":1,"xAccOffset":4,"yAccOffset":1,"width":179,"height":28,"valign":"center","wordwrap":true,"textshadow":true,"shadowIndex":-1,"scrollOverflow":false,"vartext":{"blocks":[{"spans":[{"text":"Return to Main Module","style":{"fontFamily":"\\"VerdanaBold CharsetBold7FD69FB3\\",\\"Verdana\\"","fontSize":14,"fontIsBold":false,"fontIsItalic":false,"fontIsUnderline":false,"fontIsStrikeout":false,"underlineStyle":"normal","elevation":"normal","spacing":0,"ignoreKerningTable":false,"displayCase":"asIs","languageId":0,"shadow":{"offsetX":0.8,"offsetY":0.8,"color":"#969696"},"foregroundColor":"#FFFFFF","linkColor":"#0000FF","ascent":18.767,"descent":3.919,"leading":0,"underlinePosition":-1.267,"underlineThickness":1.923,"xHeight":10.236}}],"style":{"tagType":"P"},"runs":[{"idx":0,"len":21,"flowDirection":"leftToRight","cursive":false}]}],"defaultBlockStyle":{"flowDirection":"leftToRight","leadingMargin":0,"trailingMargin":0,"firstLineMargin":0,"justification":"center","defaultTabStop":48,"listLevel":0,"lineSpacingRule":"multiple","lineSpacing":20,"indentSize":36,"spacingBefore":0,"spacingAfter":0,"baseSpanStyle":{"fontFamily":"Calibri","fontSize":14,"fontIsBold":true,"fontIsItalic":false,"fontIsUnderline":false,"fontIsStrikeout":false,"underlineStyle":"normal","elevation":"normal","spacing":0,"ignoreKerningTable":false,"displayCase":"asIs","languageId":0,"shadow":{"offsetX":0.8,"offsetY":0.8,"color":"#969696"},"foregroundColor":"#FFFFFF","linkColor":"#666666"},"listStyle":{"listType":"none","listTypeFormat":"plain","start":0,"size":100}},"direction":"horizontal"},"vectortext":{"left":0,"top":0,"right":179,"bottom":24,"pngfb":false,"pr":{"l":"Lib","i":446}}}],"shapemaskId":"","xPos":516,"yPos":358,"tabIndex":36,"tabEnabled":true,"referenceName":"6d6QgmzTLLW","morphReferenceName":"6d6QgmzTLLW","xOffset":0,"yOffset":0,"rotateXPos":93.5,"rotateYPos":15,"scaleX":100,"scaleY":100,"alpha":100,"depth":39,"scrolling":true,"shuffleLock":false,"data":{"hotlinkId":"","accState":0,"vectorData":{"left":-1,"top":-1,"right":187,"bottom":30,"altText":"3","altTextOverridesText":true,"pngfb":false,"pr":{"l":"Lib","i":443}},"html5data":{"xPos":-1,"yPos":-1,"width":188,"height":31,"strokewidth":0}},"states":[{"kind":"state","name":"_default_Disabled","data":{"hotlinkId":"","accState":1,"vectorData":{"left":-1,"top":-1,"right":187,"bottom":30,"altText":"Return to Main Module","pngfb":false,"pr":{"l":"Lib","i":443}},"html5data":{"xPos":-1,"yPos":-1,"width":188,"height":31,"strokewidth":0}}},{"kind":"state","name":"_default_Down","data":{"hotlinkId":"","accState":8,"vectorData":{"left":-3,"top":-3,"right":189,"bottom":32,"altText":"Return to Main Module","pngfb":false,"pr":{"l":"Lib","i":444}},"html5data":{"xPos":-3,"yPos":-3,"width":192,"height":35,"strokewidth":3}}},{"kind":"state","name":"_default_Visited","data":{"hotlinkId":"","accState":0,"vectorData":{"left":-1,"top":-1,"right":187,"bottom":30,"altText":"Return to Main Module","pngfb":false,"pr":{"l":"Lib","i":443}},"html5data":{"xPos":-1,"yPos":-1,"width":188,"height":31,"strokewidth":0}}},{"kind":"state","name":"_default_Visited_Disabled","data":{"hotlinkId":"","accState":1,"vectorData":{"left":-1,"top":-1,"right":187,"bottom":30,"altText":"Return to Main Module","pngfb":false,"pr":{"l":"Lib","i":443}},"html5data":{"xPos":-1,"yPos":-1,"width":188,"height":31,"strokewidth":0}}},{"kind":"state","name":"_default_Down_Visited","data":{"hotlinkId":"","accState":8,"vectorData":{"left":-3,"top":-3,"right":189,"bottom":32,"altText":"Return to Main Module","pngfb":false,"pr":{"l":"Lib","i":444}},"html5data":{"xPos":-3,"yPos":-3,"width":192,"height":35,"strokewidth":3}}},{"kind":"state","name":"_default_Hover","data":{"hotlinkId":"","accState":0,"vectorData":{"left":-1,"top":-1,"right":187,"bottom":30,"altText":"Return to Main Module","pngfb":false,"pr":{"l":"Lib","i":445}},"html5data":{"xPos":-1,"yPos":-1,"width":188,"height":31,"strokewidth":0}}},{"kind":"state","name":"_default_Hover_Disabled","data":{"hotlinkId":"","accState":1,"vectorData":{"left":-1,"top":-1,"right":187,"bottom":30,"altText":"Return to Main Module","pngfb":false,"pr":{"l":"Lib","i":443}},"html5data":{"xPos":-1,"yPos":-1,"width":188,"height":31,"strokewidth":0}}},{"kind":"state","name":"_default_Hover_Down","data":{"hotlinkId":"","accState":8,"vectorData":{"left":-3,"top":-3,"right":189,"bottom":32,"altText":"Return to Main Module","pngfb":false,"pr":{"l":"Lib","i":444}},"html5data":{"xPos":-3,"yPos":-3,"width":192,"height":35,"strokewidth":3}}},{"kind":"state","name":"_default_Hover_Visited","data":{"hotlinkId":"","accState":0,"vectorData":{"left":-1,"top":-1,"right":187,"bottom":30,"altText":"Return to Main Module","pngfb":false,"pr":{"l":"Lib","i":445}},"html5data":{"xPos":-1,"yPos":-1,"width":188,"height":31,"strokewidth":0}}},{"kind":"state","name":"_default_Hover_Visited_Disabled","data":{"hotlinkId":"","accState":1,"vectorData":{"left":-1,"top":-1,"right":187,"bottom":30,"altText":"Return to Main Module","pngfb":false,"pr":{"l":"Lib","i":443}},"html5data":{"xPos":-1,"yPos":-1,"width":188,"height":31,"strokewidth":0}}},{"kind":"state","name":"_default_Hover_Down_Visited","data":{"hotlinkId":"","accState":8,"vectorData":{"left":-3,"top":-3,"right":189,"bottom":32,"altText":"Return to Main Module","pngfb":false,"pr":{"l":"Lib","i":444}},"html5data":{"xPos":-3,"yPos":-3,"width":192,"height":35,"strokewidth":3}}}],"width":187,"height":30,"resume":true,"useHandCursor":true,"id":"6d6QgmzTLLW","variables":[{"kind":"variable","name":"_hover","type":"boolean","value":false,"resume":true},{"kind":"variable","name":"_down","type":"boolean","value":false,"resume":true},{"kind":"variable","name":"_visited","type":"boolean","value":false,"resume":true},{"kind":"variable","name":"_disabled","type":"boolean","value":false,"resume":true},{"kind":"variable","name":"_savevisited","type":"boolean","value":false,"resume":true},{"kind":"variable","name":"_state","type":"string","value":"_default","resume":true},{"kind":"variable","name":"_stateName","type":"string","value":"_default","resume":true},{"kind":"variable","name":"_tempStateName","type":"string","value":"","resume":false},{"kind":"variable","name":"_tempStateNameBuilder","type":"string","value":"","resume":false}],"actionGroups":{"ActGrpSetVisitedState":{"kind":"actiongroup","actions":[{"kind":"adjustvar","variable":"_savevisited","operator":"set","value":{"type":"var","value":"#_visited"}},{"kind":"adjustvar","variable":"_visited","operator":"set","value":{"type":"boolean","value":true}},{"kind":"exe_actiongroup","id":"_player._setstates","scopeRef":{"type":"string","value":"_this"}}]},"ActGrpSetHoverState":{"kind":"actiongroup","actions":[{"kind":"adjustvar","variable":"_hover","operator":"set","value":{"type":"boolean","value":true}},{"kind":"exe_actiongroup","id":"_player._setstates","scopeRef":{"type":"string","value":"_this"}}]},"ActGrpClearHoverState":{"kind":"actiongroup","actions":[{"kind":"adjustvar","variable":"_hover","operator":"set","value":{"type":"boolean","value":false}},{"kind":"exe_actiongroup","id":"_player._setstates","scopeRef":{"type":"string","value":"_this"}}]},"ActGrpSetDisabledState":{"kind":"actiongroup","actions":[{"kind":"adjustvar","variable":"_disabled","operator":"set","value":{"type":"boolean","value":true}},{"kind":"exe_actiongroup","id":"_player._setstates","scopeRef":{"type":"string","value":"_this"}}]},"ActGrpSetDownState":{"kind":"actiongroup","actions":[{"kind":"adjustvar","variable":"_down","operator":"set","value":{"type":"boolean","value":true}},{"kind":"exe_actiongroup","id":"_player._setstates","scopeRef":{"type":"string","value":"_this"}}]},"ActGrpClearStateVars":{"kind":"actiongroup","actions":[{"kind":"adjustvar","variable":"_hover","operator":"set","value":{"type":"boolean","value":false}},{"kind":"adjustvar","variable":"_down","operator":"set","value":{"type":"boolean","value":false}},{"kind":"adjustvar","variable":"_visited","operator":"set","value":{"type":"boolean","value":false}},{"kind":"adjustvar","variable":"_disabled","operator":"set","value":{"type":"boolean","value":false}},{"kind":"adjustvar","variable":"_savevisited","operator":"set","value":{"type":"boolean","value":false}}]}},"events":[{"kind":"onrelease","actions":[{"kind":"exe_actiongroup","id":"ActGrpSetVisitedState","scopeRef":{"type":"string","value":"_this"}},{"kind":"adjustvar","variable":"_hover","operator":"set","value":{"type":"boolean","value":false}},{"kind":"adjustvar","variable":"_down","operator":"set","value":{"type":"boolean","value":false}},{"kind":"exe_actiongroup","id":"_player._setstates","scopeRef":{"type":"string","value":"_this"}},{"kind":"gotoplay","window":"_current","wndtype":"normal","objRef":{"type":"string","value":"_player.5Uox68g9hv9.60YmKDS7whV"}}]},{"kind":"ontransitionin","actions":[{"kind":"exe_actiongroup","id":"_player._setstates","scopeRef":{"type":"string","value":"_this"}}]},{"kind":"onrollover","actions":[{"kind":"exe_actiongroup","id":"ActGrpSetHoverState","scopeRef":{"type":"string","value":"_this"}}]},{"kind":"onrollout","actions":[{"kind":"exe_actiongroup","id":"ActGrpClearHoverState","scopeRef":{"type":"string","value":"_this"}}]},{"kind":"onpress","actions":[{"kind":"exe_actiongroup","id":"ActGrpSetDownState","scopeRef":{"type":"string","value":"_this"}}]},{"kind":"onreleaseoutside","actions":[{"kind":"adjustvar","variable":"_down","operator":"set","value":{"type":"boolean","value":false}},{"kind":"exe_actiongroup","id":"_player._setstates","scopeRef":{"type":"string","value":"_this"}}]}]}],"startTime":-1,"elapsedTimeMode":"normal","useHandCursor":false,"resume":true,"kind":"slidelayer","isBaseLayer":true}]}');
