# Supplementary material for: Obtaining and Documenting Informed Consent: An Advanced UME Cross-Specialty, Role-Playing Skill Builder
Source: MedEdPORTAL. 2026 Mar 3;22:11580. doi: 10.15766/mep_2374-8265.11580 (PMC12956033; doi:10.15766/mep_2374-8265.11580)
Supplement: Supplementary file 1 — Course Syllabus.docxPrereadings.pdfStatPearls Article.pdfADMSEP eModule folderClinical Vignettes.pdfRubric.pdfMARRQD, PARRQD Templates.docxOrientation.pptxObserver-Scribe Template.docxVignette Answers.pdf [file mep_2374-8265.11580-s001.zip › D. ADMSEP eModule folder/html5/data/js/5gvZc16WOJq.js]

window.globalProvideData('slide', '{"title":"Informed Consent: Take A Closer Look","trackViews":true,"showMenuResultIcon":false,"viewGroupId":"","historyGroupId":"","videoZoom":"","scrolling":false,"transition":"appear","transDuration":0,"transDir":1,"wipeTrans":false,"slideLock":false,"navIndex":-1,"globalAudioId":"","thumbnailid":"","slideNumberInScene":8,"includeInSlideCounts":true,"presenterRef":{"id":"none"},"showAnimationId":"","lmsId":"Slide8","width":720,"height":405,"resume":false,"background":{"type":"fill","fill":{"type":"linear","rotation":90,"colors":[{"kind":"color","rgb":"0xFFFFFF","alpha":100,"stop":0}]}},"id":"5gvZc16WOJq","actionGroups":{"ActGrpOnNextButtonClick":{"kind":"actiongroup","actions":[{"kind":"gotoplay","window":"_current","wndtype":"normal","objRef":{"type":"string","value":"_player.5Uox68g9hv9.6eqwRKRot3b"}}]},"ActGrpOnPrevButtonClick":{"kind":"actiongroup","actions":[{"kind":"history_prev"}]},"NavigationRestrictionNextSlide_5gvZc16WOJq":{"kind":"actiongroup","actions":[{"kind":"exe_actiongroup","id":"ActGrpOnNextButtonClick"}]},"NavigationRestrictionPreviousSlide_5gvZc16WOJq":{"kind":"actiongroup","actions":[{"kind":"exe_actiongroup","id":"ActGrpOnPrevButtonClick"}]}},"events":[{"kind":"onslidestart","actions":[{"kind":"if_action","condition":{"statement":{"kind":"compare","operator":"eq","valuea":"_playerVars.#hasPrevHistory","typea":"var","valueb":false,"typeb":"boolean"}},"thenActions":[{"kind":"enable_window_control","name":"previous","enable":false,"affectTabStop":true}]}]},{"kind":"onbeforeslidein","actions":[{"kind":"if_action","condition":{"statement":{"kind":"compare","operator":"eq","valuea":"$WindowId","typea":"property","valueb":"_frame","typeb":"string"}},"thenActions":[{"kind":"set_frame_layout","name":"pxabnsnfns00001100101"}],"elseActions":[{"kind":"set_window_control_layout","name":"pxabnsnfns00001100101"}]}]},{"kind":"onnextslide","actions":[{"kind":"exe_actiongroup","id":"NavigationRestrictionNextSlide_5gvZc16WOJq"}]},{"kind":"onprevslide","actions":[{"kind":"exe_actiongroup","id":"NavigationRestrictionPreviousSlide_5gvZc16WOJq"}]},{"kind":"ontransitionin","actions":[{"kind":"adjustvar","variable":"_player.LastSlideViewed_6FduJwKQ0ri","operator":"set","value":{"type":"string","value":"_player."}},{"kind":"adjustvar","variable":"_player.LastSlideViewed_6FduJwKQ0ri","operator":"add","value":{"type":"property","value":"$AbsoluteId"}}]}],"slideLayers":[{"enableSeek":true,"enableReplay":true,"timeline":{"duration":5000,"events":[{"kind":"ontimelinetick","time":0,"actions":[{"kind":"show","transition":"appear","objRef":{"type":"string","value":"6hM5i02mQyC"}},{"kind":"show","transition":"appear","objRef":{"type":"string","value":"5yHo3y69VYH"}},{"kind":"show","transition":"appear","objRef":{"type":"string","value":"5gBas8WGmOw"}}]}]},"objects":[{"kind":"vectorshape","rotation":0,"accType":"text","cliptobounds":false,"defaultAction":"","textLib":[{"kind":"textdata","uniqueId":"6hM5i02mQyC_2120789455","id":"01","linkId":"txt__default_6hM5i02mQyC","type":"acctext","xPos":0,"yPos":0,"xAccOffset":0,"yAccOffset":0,"width":584,"height":45,"valign":"top","wordwrap":true,"textshadow":false,"shadowIndex":-1,"scrollOverflow":false,"vartext":{"blocks":[{"spans":[{"text":"Informed Consent ","style":{"fontFamily":"\\"MontserratBold CharBoldE28D0D51\\",\\"Montserrat\\"","fontSize":28.463,"fontIsBold":false,"fontIsItalic":false,"fontIsUnderline":false,"fontIsStrikeout":false,"elevation":"normal","displayCase":"asIs","foregroundColor":"#21255A","linkColor":"#21255A","ascent":36.736,"descent":9.526,"leading":0,"underlinePosition":-2.846,"underlineThickness":1.898,"xHeight":20.417}}],"style":{"leadingMargin":0,"firstLineMargin":0,"justification":"left","listLevel":1,"lineSpacingRule":"multiple","lineSpacing":20,"spacingBefore":0,"spacingAfter":0,"listStyle":{"listType":"none","listTypeFormat":"plain","start":0,"size":100,"bulletChar":8226,"bulletFont":"Arial","bulletPicture":{"w":0,"h":0,"base64":0}},"tagType":"P"},"runs":[{"idx":0,"len":17,"flowDirection":"leftToRight","cursive":false}]}],"defaultBlockStyle":{"flowDirection":"leftToRight","leadingMargin":0,"trailingMargin":0,"firstLineMargin":0,"justification":"center","defaultTabStop":48,"listLevel":0,"lineSpacingRule":"multiple","lineSpacing":20,"indentSize":36,"spacingBefore":0,"spacingAfter":0,"baseSpanStyle":{"fontFamily":"Calibri","fontSize":12,"fontIsBold":false,"fontIsItalic":false,"fontIsUnderline":false,"fontIsStrikeout":false,"underlineStyle":"normal","elevation":"normal","spacing":0,"ignoreKerningTable":false,"displayCase":"asIs","languageId":0,"foregroundColor":"#FFFFFF","linkColor":"#666666"},"listStyle":{"listType":"none","listTypeFormat":"plain","start":0,"size":100}},"direction":"horizontal"},"vectortext":{"left":0,"top":0,"right":358,"bottom":47,"pngfb":false,"pr":{"l":"Lib","i":99}}}],"shapemaskId":"","xPos":29,"yPos":141,"tabIndex":0,"tabEnabled":true,"referenceName":"6hM5i02mQyC","morphReferenceName":"6hM5i02mQyC","xOffset":0,"yOffset":0,"rotateXPos":292,"rotateYPos":22.5,"scaleX":100,"scaleY":100,"alpha":100,"depth":1,"scrolling":true,"shuffleLock":false,"data":{"hotlinkId":"","accState":0,"vectorData":{"left":0,"top":0,"right":584,"bottom":47,"altText":"Informed Consent ","pngfb":false,"pr":{"l":"Lib","i":49}},"html5data":{"xPos":0,"yPos":0,"width":584,"height":46,"strokewidth":0}},"width":584,"height":45,"resume":false,"useHandCursor":true,"id":"6hM5i02mQyC"},{"kind":"vectorshape","rotation":0,"accType":"text","cliptobounds":false,"defaultAction":"","textLib":[{"kind":"textdata","uniqueId":"5yHo3y69VYH_-1193179633","id":"01","linkId":"txt__default_5yHo3y69VYH","type":"acctext","xPos":0,"yPos":0,"xAccOffset":0,"yAccOffset":0,"width":644,"height":32,"valign":"top","wordwrap":true,"textshadow":false,"shadowIndex":-1,"scrollOverflow":false,"vartext":{"blocks":[{"spans":[{"text":"Let\'s Take a Closer Look at the Elements","style":{"fontFamily":"\\"MontserratBold CharBoldE28D0D51\\",\\"Montserrat\\"","fontSize":15.813,"fontIsBold":false,"fontIsItalic":false,"fontIsUnderline":false,"fontIsStrikeout":false,"elevation":"normal","displayCase":"asIs","foregroundColor":"#3C3454","linkColor":"#3C3454","ascent":20.409,"descent":5.292,"leading":0,"underlinePosition":-1.581,"underlineThickness":1.054,"xHeight":11.343}}],"style":{"leadingMargin":0,"firstLineMargin":0,"justification":"left","listLevel":1,"lineSpacingRule":"multiple","lineSpacing":25,"spacingBefore":0,"spacingAfter":0,"listStyle":{"listType":"none","listTypeFormat":"plain","start":0,"size":100,"bulletChar":8226,"bulletFont":"Arial","bulletPicture":{"w":0,"h":0,"base64":0}},"tagType":"P"},"runs":[{"idx":0,"len":40,"flowDirection":"leftToRight","cursive":false}]}],"defaultBlockStyle":{"flowDirection":"leftToRight","leadingMargin":0,"trailingMargin":0,"firstLineMargin":0,"justification":"center","defaultTabStop":48,"listLevel":0,"lineSpacingRule":"multiple","lineSpacing":20,"indentSize":36,"spacingBefore":0,"spacingAfter":0,"baseSpanStyle":{"fontFamily":"Calibri","fontSize":12,"fontIsBold":false,"fontIsItalic":false,"fontIsUnderline":false,"fontIsStrikeout":false,"underlineStyle":"normal","elevation":"normal","spacing":0,"ignoreKerningTable":false,"displayCase":"asIs","languageId":0,"foregroundColor":"#FFFFFF","linkColor":"#666666"},"listStyle":{"listType":"none","listTypeFormat":"plain","start":0,"size":100}},"direction":"horizontal"},"vectortext":{"left":0,"top":0,"right":429,"bottom":31,"pngfb":false,"pr":{"l":"Lib","i":100}}}],"shapemaskId":"","xPos":28,"yPos":202,"tabIndex":2,"tabEnabled":true,"referenceName":"5yHo3y69VYH","morphReferenceName":"5yHo3y69VYH","xOffset":0,"yOffset":0,"rotateXPos":322,"rotateYPos":16,"scaleX":100,"scaleY":100,"alpha":100,"depth":2,"scrolling":true,"shuffleLock":false,"data":{"hotlinkId":"","accState":0,"vectorData":{"left":0,"top":0,"right":644,"bottom":32,"altText":"Let\'s Take a Closer Look at the Elements","pngfb":false,"pr":{"l":"Lib","i":51}},"html5data":{"xPos":0,"yPos":0,"width":644,"height":32,"strokewidth":0}},"width":644,"height":32,"resume":false,"useHandCursor":true,"id":"5yHo3y69VYH"},{"kind":"vectorshape","rotation":0,"accType":"image","cliptobounds":false,"defaultAction":"","imagelib":[{"kind":"imagedata","assetId":9,"id":"01","url":"story_content/5c6hfTUXrMD.png","type":"normal","altText":"Picture 1.png","width":758,"height":34,"mobiledx":0,"mobiledy":0}],"shapemaskId":"","xPos":28,"yPos":194,"tabIndex":1,"tabEnabled":true,"referenceName":"5gBas8WGmOw","morphReferenceName":"5gBas8WGmOw","xOffset":0,"yOffset":0,"rotateXPos":189.5,"rotateYPos":8.5,"scaleX":100,"scaleY":100,"alpha":100,"depth":3,"scrolling":true,"shuffleLock":false,"data":{"hotlinkId":"","accState":0,"vectorData":{"left":0,"top":0,"right":379,"bottom":17,"altText":"Picture 1.png","pngfb":false,"pr":{"l":"Lib","i":53}},"html5data":{"xPos":0,"yPos":0,"width":379,"height":17,"strokewidth":0}},"width":379,"height":17,"resume":false,"useHandCursor":true,"id":"5gBas8WGmOw"}],"startTime":-1,"elapsedTimeMode":"normal","useHandCursor":false,"resume":false,"kind":"slidelayer","isBaseLayer":true}]}');
