# Supplementary material for: Obtaining and Documenting Informed Consent: An Advanced UME Cross-Specialty, Role-Playing Skill Builder
Source: MedEdPORTAL. 2026 Mar 3;22:11580. doi: 10.15766/mep_2374-8265.11580 (PMC12956033; doi:10.15766/mep_2374-8265.11580)
Supplement: Supplementary file 1 — Course Syllabus.docxPrereadings.pdfStatPearls Article.pdfADMSEP eModule folderClinical Vignettes.pdfRubric.pdfMARRQD, PARRQD Templates.docxOrientation.pptxObserver-Scribe Template.docxVignette Answers.pdf [file mep_2374-8265.11580-s001.zip › D. ADMSEP eModule folder/html5/data/js/5iBrChXMksT.js]

window.globalProvideData('slide', '{"title":"Physician\'s Job","trackViews":true,"showMenuResultIcon":false,"viewGroupId":"","historyGroupId":"","videoZoom":"","scrolling":false,"transition":"appear","transDuration":0,"transDir":1,"wipeTrans":false,"slideLock":false,"navIndex":-1,"globalAudioId":"","thumbnailid":"","slideNumberInScene":7,"includeInSlideCounts":true,"presenterRef":{"id":"none"},"showAnimationId":"","lmsId":"Slide7","width":720,"height":405,"resume":false,"background":{"type":"fill","fill":{"type":"linear","rotation":90,"colors":[{"kind":"color","rgb":"0xFFFFFF","alpha":100,"stop":0}]}},"id":"5iBrChXMksT","actionGroups":{"ActGrpOnNextButtonClick":{"kind":"actiongroup","actions":[{"kind":"gotoplay","window":"_current","wndtype":"normal","objRef":{"type":"string","value":"_player.5Uox68g9hv9.5gvZc16WOJq"}}]},"ActGrpOnPrevButtonClick":{"kind":"actiongroup","actions":[{"kind":"history_prev"}]},"NavigationRestrictionNextSlide_5iBrChXMksT":{"kind":"actiongroup","actions":[{"kind":"exe_actiongroup","id":"ActGrpOnNextButtonClick"}]},"NavigationRestrictionPreviousSlide_5iBrChXMksT":{"kind":"actiongroup","actions":[{"kind":"exe_actiongroup","id":"ActGrpOnPrevButtonClick"}]}},"events":[{"kind":"onslidestart","actions":[{"kind":"if_action","condition":{"statement":{"kind":"compare","operator":"eq","valuea":"_playerVars.#hasPrevHistory","typea":"var","valueb":false,"typeb":"boolean"}},"thenActions":[{"kind":"enable_window_control","name":"previous","enable":false,"affectTabStop":true}]}]},{"kind":"onbeforeslidein","actions":[{"kind":"if_action","condition":{"statement":{"kind":"compare","operator":"eq","valuea":"$WindowId","typea":"property","valueb":"_frame","typeb":"string"}},"thenActions":[{"kind":"set_frame_layout","name":"pxabnsnfns00001100101"}],"elseActions":[{"kind":"set_window_control_layout","name":"pxabnsnfns00001100101"}]}]},{"kind":"onnextslide","actions":[{"kind":"exe_actiongroup","id":"NavigationRestrictionNextSlide_5iBrChXMksT"}]},{"kind":"onprevslide","actions":[{"kind":"exe_actiongroup","id":"NavigationRestrictionPreviousSlide_5iBrChXMksT"}]},{"kind":"ontransitionin","actions":[{"kind":"adjustvar","variable":"_player.LastSlideViewed_6FduJwKQ0ri","operator":"set","value":{"type":"string","value":"_player."}},{"kind":"adjustvar","variable":"_player.LastSlideViewed_6FduJwKQ0ri","operator":"add","value":{"type":"property","value":"$AbsoluteId"}}]}],"slideLayers":[{"enableSeek":true,"enableReplay":true,"timeline":{"duration":5000,"events":[{"kind":"ontimelinetick","time":0,"actions":[{"kind":"show","transition":"appear","objRef":{"type":"string","value":"6aULyZ6aBYv"}},{"kind":"show","transition":"custom","animationId":"Entrance","reverse":false,"objRef":{"type":"string","value":"6O7EfzYbUod"}},{"kind":"show","transition":"appear","objRef":{"type":"string","value":"5wZHvSJa423"}},{"kind":"show","transition":"custom","animationId":"Entrance","reverse":false,"objRef":{"type":"string","value":"5oUgYNWVOHw"}},{"kind":"show","transition":"appear","objRef":{"type":"string","value":"5oUgYNWVOHw.5tztecD4adI"}},{"kind":"show","transition":"appear","objRef":{"type":"string","value":"5oUgYNWVOHw.6YBS0buW4Xq"}},{"kind":"show","transition":"appear","objRef":{"type":"string","value":"5oUgYNWVOHw.6Ko6TBa1KNj"}},{"kind":"show","transition":"appear","objRef":{"type":"string","value":"5oUgYNWVOHw.6iC7fNXhopi"}},{"kind":"show","transition":"appear","objRef":{"type":"string","value":"5oUgYNWVOHw.5b9TAVjv7BF"}},{"kind":"show","transition":"custom","animationId":"Entrance","reverse":false,"objRef":{"type":"string","value":"6Tgsc6OfkJu"}},{"kind":"show","transition":"appear","objRef":{"type":"string","value":"6Tgsc6OfkJu.6cnbvzr1SsX"}},{"kind":"show","transition":"appear","objRef":{"type":"string","value":"6Tgsc6OfkJu.6MmIKKTNvBP"}},{"kind":"show","transition":"appear","objRef":{"type":"string","value":"6Tgsc6OfkJu.5Vs3II5jG3Y"}},{"kind":"show","transition":"appear","objRef":{"type":"string","value":"6Tgsc6OfkJu.61lCvZ9wji2"}},{"kind":"show","transition":"custom","animationId":"Entrance","reverse":false,"objRef":{"type":"string","value":"6IPbeSHuONt"}},{"kind":"show","transition":"appear","objRef":{"type":"string","value":"6IPbeSHuONt.5cZLBNhOHL7"}},{"kind":"show","transition":"appear","objRef":{"type":"string","value":"6IPbeSHuONt.5hQosm6AQp3"}},{"kind":"show","transition":"appear","objRef":{"type":"string","value":"61OcedpJ62Y"}},{"kind":"show","transition":"appear","objRef":{"type":"string","value":"67yWE73XClj"}},{"kind":"show","transition":"appear","objRef":{"type":"string","value":"6PEjOJQUHPt"}}]}]},"objects":[{"kind":"vectorshape","rotation":0,"accType":"text","cliptobounds":false,"defaultAction":"","textLib":[{"kind":"textdata","uniqueId":"6aULyZ6aBYv_1101149696","id":"01","linkId":"txt__default_6aULyZ6aBYv","type":"acctext","xPos":0,"yPos":0,"xAccOffset":0,"yAccOffset":0,"width":518,"height":76,"valign":"top","wordwrap":true,"textshadow":false,"shadowIndex":-1,"scrollOverflow":false,"vartext":{"blocks":[{"spans":[{"text":"Physician\'s Job","style":{"fontFamily":"\\"MontserratBold CharBoldE28D0D51\\",\\"Montserrat\\"","fontSize":37.95,"fontIsBold":false,"fontIsItalic":false,"fontIsUnderline":false,"fontIsStrikeout":false,"elevation":"normal","displayCase":"asIs","foregroundColor":"#21255A","linkColor":"#21255A","ascent":48.981,"descent":12.701,"leading":0,"underlinePosition":-3.795,"underlineThickness":2.53,"xHeight":27.223}}],"style":{"leadingMargin":0,"firstLineMargin":0,"justification":"left","listLevel":1,"lineSpacingRule":"multiple","lineSpacing":25,"spacingBefore":0,"spacingAfter":0,"listStyle":{"listType":"none","listTypeFormat":"plain","start":0,"size":100,"bulletChar":8226,"bulletFont":"Arial","bulletPicture":{"w":0,"h":0,"base64":0}},"tagType":"P"},"runs":[{"idx":0,"len":15,"flowDirection":"leftToRight","cursive":false}]}],"defaultBlockStyle":{"flowDirection":"leftToRight","leadingMargin":0,"trailingMargin":0,"firstLineMargin":0,"justification":"center","defaultTabStop":48,"listLevel":0,"lineSpacingRule":"multiple","lineSpacing":20,"indentSize":36,"spacingBefore":0,"spacingAfter":0,"baseSpanStyle":{"fontFamily":"Calibri","fontSize":12,"fontIsBold":false,"fontIsItalic":false,"fontIsUnderline":false,"fontIsStrikeout":false,"underlineStyle":"normal","elevation":"normal","spacing":0,"ignoreKerningTable":false,"displayCase":"asIs","languageId":0,"foregroundColor":"#FFFFFF","linkColor":"#666666"},"listStyle":{"listType":"none","listTypeFormat":"plain","start":0,"size":100}},"direction":"horizontal"},"vectortext":{"left":0,"top":0,"right":391,"bottom":74,"pngfb":false,"pr":{"l":"Lib","i":74}}}],"shapemaskId":"","xPos":28,"yPos":6,"tabIndex":0,"tabEnabled":true,"referenceName":"6aULyZ6aBYv","morphReferenceName":"6aULyZ6aBYv","xOffset":0,"yOffset":0,"rotateXPos":259,"rotateYPos":38,"scaleX":100,"scaleY":100,"alpha":100,"depth":1,"scrolling":true,"shuffleLock":false,"data":{"hotlinkId":"","accState":0,"vectorData":{"left":0,"top":0,"right":518,"bottom":76,"altText":"Physician\'s Job","pngfb":false,"pr":{"l":"Lib","i":0}},"html5data":{"xPos":0,"yPos":0,"width":518,"height":76,"strokewidth":0}},"width":518,"height":76,"resume":false,"useHandCursor":true,"id":"6aULyZ6aBYv"},{"kind":"vectorshape","rotation":0,"accType":"text","cliptobounds":false,"defaultAction":"","shapemaskId":"","xPos":247,"yPos":85,"tabIndex":3,"tabEnabled":true,"referenceName":"6O7EfzYbUod","morphReferenceName":"6O7EfzYbUod","xOffset":0,"yOffset":0,"rotateXPos":109,"rotateYPos":160,"scaleX":100,"scaleY":100,"alpha":100,"depth":2,"scrolling":true,"shuffleLock":false,"data":{"hotlinkId":"","accState":0,"vectorData":{"left":0,"top":0,"right":218,"bottom":321,"altText":"Rectangle","pngfb":false,"pr":{"l":"Lib","i":75}},"html5data":{"xPos":0,"yPos":0,"width":218,"height":321,"strokewidth":0}},"animations":[{"kind":"animation","id":"Entrance","duration":2000,"hidetextatstart":true,"animateshapewithtext":false,"tweens":[{"kind":"tween","time":0,"duration":2000,"alpha":{"path":[{"kind":"segment","start":"0","dstart":"0","end":"100","dend":"0"}],"duration":2000,"easing":"linear","easingdir":"easein"}}]}],"width":218,"height":320,"resume":false,"useHandCursor":true,"id":"6O7EfzYbUod"},{"kind":"vectorshape","rotation":0,"accType":"image","cliptobounds":false,"defaultAction":"","imagelib":[{"kind":"imagedata","assetId":5,"id":"01","url":"story_content/5YLmHGOVQpg.png","type":"normal","altText":"Picture 1.png","width":1322,"height":34,"mobiledx":0,"mobiledy":0}],"shapemaskId":"","xPos":28,"yPos":74,"tabIndex":1,"tabEnabled":true,"referenceName":"5wZHvSJa423","morphReferenceName":"5wZHvSJa423","xOffset":0,"yOffset":0,"rotateXPos":330.5,"rotateYPos":8.5,"scaleX":100,"scaleY":100,"alpha":100,"depth":3,"scrolling":true,"shuffleLock":false,"data":{"hotlinkId":"","accState":0,"vectorData":{"left":0,"top":0,"right":661,"bottom":17,"altText":"Picture 1.png","pngfb":false,"pr":{"l":"Lib","i":8}},"html5data":{"xPos":0,"yPos":0,"width":661,"height":17,"strokewidth":0}},"width":661,"height":17,"resume":false,"useHandCursor":true,"id":"5wZHvSJa423"},{"kind":"objgroup","objects":[{"kind":"vectorshape","rotation":0,"accType":"image","cliptobounds":false,"defaultAction":"","imagelib":[{"kind":"imagedata","assetId":16,"id":"01","url":"story_content/6gFlKdc6uqx.png","type":"normal","altText":"Picture 2.png","width":199,"height":202,"mobiledx":0,"mobiledy":0}],"shapemaskId":"","xPos":41,"yPos":0,"tabIndex":10,"tabEnabled":true,"referenceName":"5tztecD4adI","morphReferenceName":"5tztecD4adI","xOffset":0,"yOffset":0,"rotateXPos":49.5,"rotateYPos":50.5,"scaleX":100,"scaleY":100,"alpha":100,"depth":1,"scrolling":true,"shuffleLock":false,"data":{"hotlinkId":"","accState":0,"vectorData":{"left":0,"top":0,"right":99,"bottom":101,"altText":"Picture 2.png","pngfb":false,"pr":{"l":"Lib","i":76}},"html5data":{"xPos":0,"yPos":0,"width":99,"height":101,"strokewidth":0}},"width":99,"height":101,"resume":false,"useHandCursor":true,"id":"5tztecD4adI"},{"kind":"vectorshape","rotation":0,"accType":"text","cliptobounds":false,"defaultAction":"","textLib":[{"kind":"textdata","uniqueId":"6YBS0buW4Xq_-469709923","id":"01","linkId":"txt__default_6YBS0buW4Xq","type":"acctext","xPos":5,"yPos":5,"xAccOffset":5,"yAccOffset":5,"width":154,"height":42,"valign":"top","wordwrap":true,"textshadow":false,"shadowIndex":-1,"scrollOverflow":false,"vartext":{"blocks":[{"spans":[{"text":"Present relevant information about:","style":{"fontFamily":"\\"Lato Charset0_v8MUn45tBE51451DC\\",\\"Lato\\"","fontSize":11,"fontIsBold":false,"fontIsItalic":false,"fontIsUnderline":false,"fontIsStrikeout":false,"elevation":"normal","displayCase":"asIs","foregroundColor":"#3C3454","linkColor":"#3C3454","ascent":14.476,"descent":3.124,"leading":0,"underlinePosition":-1.027,"underlineThickness":0.88,"xHeight":7.429}}],"style":{"leadingMargin":0,"firstLineMargin":0,"justification":"center","listLevel":1,"lineSpacingRule":"multiple","lineSpacing":20,"spacingBefore":0,"spacingAfter":0,"listStyle":{"listType":"none","listTypeFormat":"plain","start":0,"size":100,"bulletChar":8226,"bulletFont":"Arial","bulletPicture":{"w":0,"h":0,"base64":0}},"tagType":"P"},"runs":[{"idx":0,"len":35,"flowDirection":"leftToRight","cursive":false}]}],"defaultBlockStyle":{"flowDirection":"leftToRight","leadingMargin":0,"trailingMargin":0,"firstLineMargin":0,"justification":"center","defaultTabStop":48,"listLevel":0,"lineSpacingRule":"multiple","lineSpacing":20,"indentSize":36,"spacingBefore":0,"spacingAfter":0,"baseSpanStyle":{"fontFamily":"Lato","fontSize":11,"fontIsBold":false,"fontIsItalic":false,"fontIsUnderline":false,"fontIsStrikeout":false,"underlineStyle":"normal","elevation":"normal","spacing":0,"ignoreKerningTable":false,"displayCase":"asIs","languageId":0,"foregroundColor":"#3C3454","linkColor":"#666666"},"listStyle":{"listType":"none","listTypeFormat":"plain","start":0,"size":100}},"direction":"horizontal"},"vectortext":{"left":0,"top":0,"right":142,"bottom":41,"pngfb":false,"pr":{"l":"Lib","i":78}}}],"shapemaskId":"","xPos":6,"yPos":105,"tabIndex":11,"tabEnabled":true,"referenceName":"6YBS0buW4Xq","morphReferenceName":"6YBS0buW4Xq","xOffset":0,"yOffset":0,"rotateXPos":82,"rotateYPos":23.5,"scaleX":100,"scaleY":100,"alpha":100,"depth":2,"scrolling":true,"shuffleLock":false,"data":{"hotlinkId":"","accState":0,"vectorData":{"left":0,"top":0,"right":164,"bottom":48,"altText":"Present relevant information about:","pngfb":false,"pr":{"l":"Lib","i":77}},"html5data":{"xPos":0,"yPos":0,"width":164,"height":48,"strokewidth":0}},"width":164,"height":47,"resume":false,"useHandCursor":true,"id":"6YBS0buW4Xq"},{"kind":"vectorshape","rotation":0,"accType":"text","cliptobounds":false,"defaultAction":"","textLib":[{"kind":"textdata","uniqueId":"6Ko6TBa1KNj_-323553015","id":"01","linkId":"txt__default_6Ko6TBa1KNj","type":"acctext","xPos":5,"yPos":5,"xAccOffset":5,"yAccOffset":5,"width":160,"height":24,"valign":"top","wordwrap":true,"textshadow":false,"shadowIndex":-1,"scrollOverflow":false,"vartext":{"blocks":[{"spans":[{"text":"Diagnosis","style":{"fontFamily":"\\"Lato Charset0_v8MUn45tBE51451DC\\",\\"Lato\\"","fontSize":11,"fontIsBold":false,"fontIsItalic":false,"fontIsUnderline":false,"fontIsStrikeout":false,"elevation":"normal","displayCase":"asIs","foregroundColor":"#3C3454","linkColor":"#3C3454","ascent":14.476,"descent":3.124,"leading":0,"underlinePosition":-1.027,"underlineThickness":0.88,"xHeight":7.429}}],"style":{"leadingMargin":23.719,"firstLineMargin":0,"justification":"left","listLevel":1,"lineSpacingRule":"multiple","lineSpacing":20,"spacingBefore":0,"spacingAfter":0,"listStyle":{"listType":"bullet","listTypeFormat":"plain","start":0,"size":100,"bulletChar":111,"bulletFont":"\\"Courier New Charset0_v205075B0F\\",\\"Courier New\\"","bulletPicture":{"w":0,"h":0,"base64":0},"color":"#3C3454"},"tagType":"P"},"runs":[{"idx":0,"len":9,"flowDirection":"leftToRight","cursive":false}]}],"defaultBlockStyle":{"flowDirection":"leftToRight","leadingMargin":0,"trailingMargin":0,"firstLineMargin":0,"justification":"center","defaultTabStop":48,"listLevel":0,"lineSpacingRule":"multiple","lineSpacing":20,"indentSize":36,"spacingBefore":0,"spacingAfter":0,"baseSpanStyle":{"fontFamily":"Lato","fontSize":11,"fontIsBold":false,"fontIsItalic":false,"fontIsUnderline":false,"fontIsStrikeout":false,"underlineStyle":"normal","elevation":"normal","spacing":0,"ignoreKerningTable":false,"displayCase":"asIs","languageId":0,"foregroundColor":"#3C3454","linkColor":"#666666"},"listStyle":{"listType":"none","listTypeFormat":"plain","start":0,"size":100}},"direction":"horizontal"},"vectortext":{"left":0,"top":0,"right":85,"bottom":24,"pngfb":false,"pr":{"l":"Lib","i":80}}}],"shapemaskId":"","xPos":0,"yPos":150,"tabIndex":12,"tabEnabled":true,"referenceName":"6Ko6TBa1KNj","morphReferenceName":"6Ko6TBa1KNj","xOffset":0,"yOffset":0,"rotateXPos":85,"rotateYPos":14.5,"scaleX":100,"scaleY":100,"alpha":100,"depth":3,"scrolling":true,"shuffleLock":false,"data":{"hotlinkId":"","accState":0,"vectorData":{"left":0,"top":0,"right":170,"bottom":30,"altText":"Diagnosis","pngfb":false,"pr":{"l":"Lib","i":79}},"html5data":{"xPos":0,"yPos":0,"width":170,"height":30,"strokewidth":0}},"width":170,"height":29,"resume":false,"useHandCursor":true,"id":"6Ko6TBa1KNj"},{"kind":"vectorshape","rotation":0,"accType":"text","cliptobounds":false,"defaultAction":"","textLib":[{"kind":"textdata","uniqueId":"6iC7fNXhopi_1984625365","id":"01","linkId":"txt__default_6iC7fNXhopi","type":"acctext","xPos":5,"yPos":5,"xAccOffset":5,"yAccOffset":5,"width":170,"height":61,"valign":"top","wordwrap":true,"textshadow":false,"shadowIndex":-1,"scrollOverflow":false,"vartext":{"blocks":[{"spans":[{"text":"Nature & purpose of recommended interventions","style":{"fontFamily":"\\"Lato Charset0_v8MUn45tBE51451DC\\",\\"Lato\\"","fontSize":11,"fontIsBold":false,"fontIsItalic":false,"fontIsUnderline":false,"fontIsStrikeout":false,"elevation":"normal","displayCase":"asIs","foregroundColor":"#3C3454","linkColor":"#3C3454","ascent":14.476,"descent":3.124,"leading":0,"underlinePosition":-1.027,"underlineThickness":0.88,"xHeight":7.429}}],"style":{"leadingMargin":23.719,"firstLineMargin":0,"justification":"left","listLevel":1,"lineSpacingRule":"multiple","lineSpacing":20,"spacingBefore":0,"spacingAfter":0,"listStyle":{"listType":"bullet","listTypeFormat":"plain","start":0,"size":100,"bulletChar":111,"bulletFont":"\\"Courier New Charset0_v205075B0F\\",\\"Courier New\\"","bulletPicture":{"w":0,"h":0,"base64":0},"color":"#3C3454"},"tagType":"P"},"runs":[{"idx":0,"len":45,"flowDirection":"leftToRight","cursive":false}]}],"defaultBlockStyle":{"flowDirection":"leftToRight","leadingMargin":0,"trailingMargin":0,"firstLineMargin":0,"justification":"center","defaultTabStop":48,"listLevel":0,"lineSpacingRule":"multiple","lineSpacing":20,"indentSize":36,"spacingBefore":0,"spacingAfter":0,"baseSpanStyle":{"fontFamily":"Lato","fontSize":11,"fontIsBold":false,"fontIsItalic":false,"fontIsUnderline":false,"fontIsStrikeout":false,"underlineStyle":"normal","elevation":"normal","spacing":0,"ignoreKerningTable":false,"displayCase":"asIs","languageId":0,"foregroundColor":"#3C3454","linkColor":"#666666"},"listStyle":{"listType":"none","listTypeFormat":"plain","start":0,"size":100}},"direction":"horizontal"},"vectortext":{"left":0,"top":0,"right":155,"bottom":58,"pngfb":false,"pr":{"l":"Lib","i":82}}}],"shapemaskId":"","xPos":0,"yPos":170,"tabIndex":13,"tabEnabled":true,"referenceName":"6iC7fNXhopi","morphReferenceName":"6iC7fNXhopi","xOffset":0,"yOffset":0,"rotateXPos":90,"rotateYPos":33,"scaleX":100,"scaleY":100,"alpha":100,"depth":4,"scrolling":true,"shuffleLock":false,"data":{"hotlinkId":"","accState":0,"vectorData":{"left":0,"top":0,"right":181,"bottom":66,"altText":"Nature & purpose of recommended interventions","pngfb":false,"pr":{"l":"Lib","i":81}},"html5data":{"xPos":0,"yPos":0,"width":181,"height":66,"strokewidth":0}},"width":180,"height":66,"resume":false,"useHandCursor":true,"id":"6iC7fNXhopi"},{"kind":"vectorshape","rotation":0,"accType":"text","cliptobounds":false,"defaultAction":"","textLib":[{"kind":"textdata","uniqueId":"5b9TAVjv7BF_1008157240","id":"01","linkId":"txt__default_5b9TAVjv7BF","type":"acctext","xPos":5,"yPos":5,"xAccOffset":5,"yAccOffset":5,"width":176,"height":61,"valign":"top","wordwrap":true,"textshadow":false,"shadowIndex":-1,"scrollOverflow":false,"vartext":{"blocks":[{"spans":[{"text":"Risks & benefits of all options, including declining intervention","style":{"fontFamily":"\\"Lato Charset0_v8MUn45tBE51451DC\\",\\"Lato\\"","fontSize":11,"fontIsBold":false,"fontIsItalic":false,"fontIsUnderline":false,"fontIsStrikeout":false,"elevation":"normal","displayCase":"asIs","foregroundColor":"#3C3454","linkColor":"#3C3454","ascent":14.476,"descent":3.124,"leading":0,"underlinePosition":-1.027,"underlineThickness":0.88,"xHeight":7.429}}],"style":{"leadingMargin":23.719,"firstLineMargin":0,"justification":"left","listLevel":1,"lineSpacingRule":"multiple","lineSpacing":20,"spacingBefore":0,"spacingAfter":0,"listStyle":{"listType":"bullet","listTypeFormat":"plain","start":0,"size":100,"bulletChar":111,"bulletFont":"\\"Courier New Charset0_v205075B0F\\",\\"Courier New\\"","bulletPicture":{"w":0,"h":0,"base64":0},"color":"#3C3454"},"tagType":"P"},"runs":[{"idx":0,"len":65,"flowDirection":"leftToRight","cursive":false}]}],"defaultBlockStyle":{"flowDirection":"leftToRight","leadingMargin":0,"trailingMargin":0,"firstLineMargin":0,"justification":"center","defaultTabStop":48,"listLevel":0,"lineSpacingRule":"multiple","lineSpacing":20,"indentSize":36,"spacingBefore":0,"spacingAfter":0,"baseSpanStyle":{"fontFamily":"Lato","fontSize":11,"fontIsBold":false,"fontIsItalic":false,"fontIsUnderline":false,"fontIsStrikeout":false,"underlineStyle":"normal","elevation":"normal","spacing":0,"ignoreKerningTable":false,"displayCase":"asIs","languageId":0,"foregroundColor":"#3C3454","linkColor":"#666666"},"listStyle":{"listType":"none","listTypeFormat":"plain","start":0,"size":100}},"direction":"horizontal"},"vectortext":{"left":0,"top":0,"right":162,"bottom":58,"pngfb":false,"pr":{"l":"Lib","i":84}}}],"shapemaskId":"","xPos":0,"yPos":226,"tabIndex":14,"tabEnabled":true,"referenceName":"5b9TAVjv7BF","morphReferenceName":"5b9TAVjv7BF","xOffset":0,"yOffset":0,"rotateXPos":93,"rotateYPos":33,"scaleX":100,"scaleY":100,"alpha":100,"depth":5,"scrolling":true,"shuffleLock":false,"data":{"hotlinkId":"","accState":0,"vectorData":{"left":0,"top":0,"right":186,"bottom":66,"altText":"Risks & benefits of all options, including declining intervention","pngfb":false,"pr":{"l":"Lib","i":83}},"html5data":{"xPos":0,"yPos":0,"width":186,"height":66,"strokewidth":0}},"width":186,"height":66,"resume":false,"useHandCursor":true,"id":"5b9TAVjv7BF"}],"accType":"text","altText":"Group\\r\\n 2","shapemaskId":"","xPos":267,"yPos":114,"tabIndex":9,"tabEnabled":true,"referenceName":"5oUgYNWVOHw","morphReferenceName":"5oUgYNWVOHw","xOffset":0,"yOffset":0,"rotateXPos":93,"rotateYPos":146,"scaleX":100,"scaleY":100,"alpha":100,"rotation":0,"depth":4,"scrolling":true,"shuffleLock":false,"animations":[{"kind":"animation","id":"Entrance","duration":450,"hidetextatstart":true,"animateshapewithtext":false,"tweens":[{"kind":"tween","time":0,"duration":450,"position":{"relativerotation":false,"relativestartpoint":false,"path":[{"kind":"segment","type":"line","anchora":{"x":"$RawXPos","y":"$RawYPos","dx":"-458","dy":"0"},"anchorb":{"x":"$RawXPos","y":"$RawYPos","dx":"0","dy":"0"}}],"duration":450,"easing":"cubic","easingdir":"easeout"}}]}],"width":186,"height":292,"resume":false,"useHandCursor":true,"id":"5oUgYNWVOHw","actionGroups":{"ActGrpClearHoverState":{"kind":"actiongroup","actions":[{"kind":"exe_actiongroup","id":"_children.ActGrpClearHoverState"}]}}},{"kind":"objgroup","objects":[{"kind":"vectorshape","rotation":0,"accType":"text","cliptobounds":false,"defaultAction":"","textLib":[{"kind":"textdata","uniqueId":"6cnbvzr1SsX_-209781144","id":"01","linkId":"txt__default_6cnbvzr1SsX","type":"acctext","xPos":5,"yPos":5,"xAccOffset":5,"yAccOffset":5,"width":118,"height":42,"valign":"top","wordwrap":true,"textshadow":false,"shadowIndex":-1,"scrollOverflow":false,"vartext":{"blocks":[{"spans":[{"text":"Assess patient\'s ability to:","style":{"fontFamily":"\\"Lato Charset0_v8MUn45tBE51451DC\\",\\"Lato\\"","fontSize":11,"fontIsBold":false,"fontIsItalic":false,"fontIsUnderline":false,"fontIsStrikeout":false,"elevation":"normal","displayCase":"asIs","foregroundColor":"#3C3454","linkColor":"#3C3454","ascent":14.476,"descent":3.124,"leading":0,"underlinePosition":-1.027,"underlineThickness":0.88,"xHeight":7.429}}],"style":{"leadingMargin":0,"firstLineMargin":0,"justification":"center","listLevel":1,"lineSpacingRule":"multiple","lineSpacing":20,"spacingBefore":0,"spacingAfter":0,"listStyle":{"listType":"none","listTypeFormat":"plain","start":0,"size":100,"bulletChar":8226,"bulletFont":"Arial","bulletPicture":{"w":0,"h":0,"base64":0}},"tagType":"P"},"runs":[{"idx":0,"len":28,"flowDirection":"leftToRight","cursive":false}]}],"defaultBlockStyle":{"flowDirection":"leftToRight","leadingMargin":0,"trailingMargin":0,"firstLineMargin":0,"justification":"center","defaultTabStop":48,"listLevel":0,"lineSpacingRule":"multiple","lineSpacing":20,"indentSize":36,"spacingBefore":0,"spacingAfter":0,"baseSpanStyle":{"fontFamily":"Calibri","fontSize":12,"fontIsBold":false,"fontIsItalic":false,"fontIsUnderline":false,"fontIsStrikeout":false,"underlineStyle":"normal","elevation":"normal","spacing":0,"ignoreKerningTable":false,"displayCase":"asIs","languageId":0,"foregroundColor":"#FFFFFF","linkColor":"#666666"},"listStyle":{"listType":"none","listTypeFormat":"plain","start":0,"size":100}},"direction":"horizontal"},"vectortext":{"left":0,"top":0,"right":118,"bottom":41,"pngfb":false,"pr":{"l":"Lib","i":86}}}],"shapemaskId":"","xPos":22,"yPos":105,"tabIndex":6,"tabEnabled":true,"referenceName":"6cnbvzr1SsX","morphReferenceName":"6cnbvzr1SsX","xOffset":0,"yOffset":0,"rotateXPos":64,"rotateYPos":23.5,"scaleX":100,"scaleY":100,"alpha":100,"depth":1,"scrolling":true,"shuffleLock":false,"data":{"hotlinkId":"","accState":0,"vectorData":{"left":0,"top":0,"right":128,"bottom":48,"altText":"Assess patient\'s ability to:","pngfb":false,"pr":{"l":"Lib","i":85}},"html5data":{"xPos":0,"yPos":0,"width":128,"height":48,"strokewidth":0}},"width":128,"height":47,"resume":false,"useHandCursor":true,"id":"6cnbvzr1SsX"},{"kind":"vectorshape","rotation":0,"accType":"image","cliptobounds":false,"defaultAction":"","imagelib":[{"kind":"imagedata","assetId":17,"id":"01","url":"story_content/6kIbq2BpbI9.png","type":"normal","altText":"Picture 3.png","width":147,"height":194,"mobiledx":0,"mobiledy":0}],"shapemaskId":"","xPos":49,"yPos":0,"tabIndex":5,"tabEnabled":true,"referenceName":"6MmIKKTNvBP","morphReferenceName":"6MmIKKTNvBP","xOffset":0,"yOffset":0,"rotateXPos":37,"rotateYPos":48.5,"scaleX":100,"scaleY":100,"alpha":100,"depth":2,"scrolling":true,"shuffleLock":false,"data":{"hotlinkId":"","accState":0,"vectorData":{"left":0,"top":0,"right":74,"bottom":97,"altText":"Picture 3.png","pngfb":false,"pr":{"l":"Lib","i":87}},"html5data":{"xPos":0,"yPos":0,"width":74,"height":97,"strokewidth":0}},"width":74,"height":97,"resume":false,"useHandCursor":true,"id":"6MmIKKTNvBP"},{"kind":"vectorshape","rotation":0,"accType":"text","cliptobounds":false,"defaultAction":"","textLib":[{"kind":"textdata","uniqueId":"5Vs3II5jG3Y_-1583634218","id":"01","linkId":"txt__default_5Vs3II5jG3Y","type":"acctext","xPos":5,"yPos":5,"xAccOffset":5,"yAccOffset":5,"width":160,"height":42,"valign":"top","wordwrap":true,"textshadow":false,"shadowIndex":-1,"scrollOverflow":false,"vartext":{"blocks":[{"spans":[{"text":"Understand relevant medical information","style":{"fontFamily":"\\"Lato Charset0_v8MUn45tBE51451DC\\",\\"Lato\\"","fontSize":11,"fontIsBold":false,"fontIsItalic":false,"fontIsUnderline":false,"fontIsStrikeout":false,"elevation":"normal","displayCase":"asIs","foregroundColor":"#3C3454","linkColor":"#3C3454","ascent":14.476,"descent":3.124,"leading":0,"underlinePosition":-1.027,"underlineThickness":0.88,"xHeight":7.429}}],"style":{"leadingMargin":23.719,"firstLineMargin":0,"justification":"left","listLevel":1,"lineSpacingRule":"multiple","lineSpacing":20,"spacingBefore":0,"spacingAfter":0,"listStyle":{"listType":"bullet","listTypeFormat":"plain","start":0,"size":100,"bulletChar":111,"bulletFont":"\\"Courier New Charset0_v205075B0F\\",\\"Courier New\\"","bulletPicture":{"w":0,"h":0,"base64":0},"color":"#3C3454"},"tagType":"P"},"runs":[{"idx":0,"len":39,"flowDirection":"leftToRight","cursive":false}]}],"defaultBlockStyle":{"flowDirection":"leftToRight","leadingMargin":0,"trailingMargin":0,"firstLineMargin":0,"justification":"center","defaultTabStop":48,"listLevel":0,"lineSpacingRule":"multiple","lineSpacing":20,"indentSize":36,"spacingBefore":0,"spacingAfter":0,"baseSpanStyle":{"fontFamily":"Calibri","fontSize":12,"fontIsBold":false,"fontIsItalic":false,"fontIsUnderline":false,"fontIsStrikeout":false,"underlineStyle":"normal","elevation":"normal","spacing":0,"ignoreKerningTable":false,"displayCase":"asIs","languageId":0,"foregroundColor":"#FFFFFF","linkColor":"#666666"},"listStyle":{"listType":"none","listTypeFormat":"plain","start":0,"size":100}},"direction":"horizontal"},"vectortext":{"left":0,"top":0,"right":158,"bottom":41,"pngfb":false,"pr":{"l":"Lib","i":89}}}],"shapemaskId":"","xPos":0,"yPos":149,"tabIndex":7,"tabEnabled":true,"referenceName":"5Vs3II5jG3Y","morphReferenceName":"5Vs3II5jG3Y","xOffset":0,"yOffset":0,"rotateXPos":85,"rotateYPos":23.5,"scaleX":100,"scaleY":100,"alpha":100,"depth":3,"scrolling":true,"shuffleLock":false,"data":{"hotlinkId":"","accState":0,"vectorData":{"left":0,"top":0,"right":170,"bottom":48,"altText":"Understand relevant medical information","pngfb":false,"pr":{"l":"Lib","i":88}},"html5data":{"xPos":0,"yPos":0,"width":170,"height":48,"strokewidth":0}},"width":170,"height":47,"resume":false,"useHandCursor":true,"id":"5Vs3II5jG3Y"},{"kind":"vectorshape","rotation":0,"accType":"text","cliptobounds":false,"defaultAction":"","textLib":[{"kind":"textdata","uniqueId":"61lCvZ9wji2_1546116850","id":"01","linkId":"txt__default_61lCvZ9wji2","type":"acctext","xPos":5,"yPos":5,"xAccOffset":5,"yAccOffset":5,"width":160,"height":42,"valign":"top","wordwrap":true,"textshadow":false,"shadowIndex":-1,"scrollOverflow":false,"vartext":{"blocks":[{"spans":[{"text":"Make independent, voluntary decision","style":{"fontFamily":"\\"Lato Charset0_v8MUn45tBE51451DC\\",\\"Lato\\"","fontSize":11,"fontIsBold":false,"fontIsItalic":false,"fontIsUnderline":false,"fontIsStrikeout":false,"elevation":"normal","displayCase":"asIs","foregroundColor":"#3C3454","linkColor":"#3C3454","ascent":14.476,"descent":3.124,"leading":0,"underlinePosition":-1.027,"underlineThickness":0.88,"xHeight":7.429}}],"style":{"leadingMargin":23.719,"firstLineMargin":0,"justification":"left","listLevel":1,"lineSpacingRule":"multiple","lineSpacing":20,"spacingBefore":0,"spacingAfter":0,"listStyle":{"listType":"bullet","listTypeFormat":"plain","start":0,"size":100,"bulletChar":111,"bulletFont":"\\"Courier New Charset0_v205075B0F\\",\\"Courier New\\"","bulletPicture":{"w":0,"h":0,"base64":0},"color":"#3C3454"},"tagType":"P"},"runs":[{"idx":0,"len":36,"flowDirection":"leftToRight","cursive":false}]}],"defaultBlockStyle":{"flowDirection":"leftToRight","leadingMargin":0,"trailingMargin":0,"firstLineMargin":0,"justification":"center","defaultTabStop":48,"listLevel":0,"lineSpacingRule":"multiple","lineSpacing":20,"indentSize":36,"spacingBefore":0,"spacingAfter":0,"baseSpanStyle":{"fontFamily":"Calibri","fontSize":12,"fontIsBold":false,"fontIsItalic":false,"fontIsUnderline":false,"fontIsStrikeout":false,"underlineStyle":"normal","elevation":"normal","spacing":0,"ignoreKerningTable":false,"displayCase":"asIs","languageId":0,"foregroundColor":"#FFFFFF","linkColor":"#666666"},"listStyle":{"listType":"none","listTypeFormat":"plain","start":0,"size":100}},"direction":"horizontal"},"vectortext":{"left":0,"top":0,"right":148,"bottom":41,"pngfb":false,"pr":{"l":"Lib","i":90}}}],"shapemaskId":"","xPos":0,"yPos":189,"tabIndex":8,"tabEnabled":true,"referenceName":"61lCvZ9wji2","morphReferenceName":"61lCvZ9wji2","xOffset":0,"yOffset":0,"rotateXPos":85,"rotateYPos":23.5,"scaleX":100,"scaleY":100,"alpha":100,"depth":4,"scrolling":true,"shuffleLock":false,"data":{"hotlinkId":"","accState":0,"vectorData":{"left":0,"top":0,"right":170,"bottom":48,"altText":"Make independent, voluntary decision","pngfb":false,"pr":{"l":"Lib","i":88}},"html5data":{"xPos":0,"yPos":0,"width":170,"height":48,"strokewidth":0}},"width":170,"height":47,"resume":false,"useHandCursor":true,"id":"61lCvZ9wji2"}],"accType":"text","altText":"Group\\r\\n 1","shapemaskId":"","xPos":58,"yPos":113,"tabIndex":4,"tabEnabled":true,"referenceName":"6Tgsc6OfkJu","morphReferenceName":"6Tgsc6OfkJu","xOffset":0,"yOffset":0,"rotateXPos":85,"rotateYPos":118,"scaleX":100,"scaleY":100,"alpha":100,"rotation":0,"depth":5,"scrolling":true,"shuffleLock":false,"animations":[{"kind":"animation","id":"Entrance","duration":250,"hidetextatstart":true,"animateshapewithtext":false,"tweens":[{"kind":"tween","time":0,"duration":250,"position":{"relativerotation":false,"relativestartpoint":false,"path":[{"kind":"segment","type":"line","anchora":{"x":"$RawXPos","y":"$RawYPos","dx":"-233","dy":"0"},"anchorb":{"x":"$RawXPos","y":"$RawYPos","dx":"0","dy":"0"}}],"duration":250,"easing":"cubic","easingdir":"easeout"}}]}],"width":170,"height":236,"resume":false,"useHandCursor":true,"id":"6Tgsc6OfkJu","actionGroups":{"ActGrpClearHoverState":{"kind":"actiongroup","actions":[{"kind":"exe_actiongroup","id":"_children.ActGrpClearHoverState"}]}}},{"kind":"objgroup","objects":[{"kind":"vectorshape","rotation":0,"accType":"image","cliptobounds":false,"defaultAction":"","imagelib":[{"kind":"imagedata","assetId":18,"id":"01","url":"story_content/6lVbRlXzIiY.png","type":"normal","altText":"Picture 4.png","width":296,"height":175,"mobiledx":0,"mobiledy":0}],"shapemaskId":"","xPos":16,"yPos":0,"tabIndex":16,"tabEnabled":true,"referenceName":"5cZLBNhOHL7","morphReferenceName":"5cZLBNhOHL7","xOffset":0,"yOffset":0,"rotateXPos":74,"rotateYPos":43.5,"scaleX":100,"scaleY":100,"alpha":100,"depth":1,"scrolling":true,"shuffleLock":false,"data":{"hotlinkId":"","accState":0,"vectorData":{"left":0,"top":0,"right":148,"bottom":87,"altText":"Picture 4.png","pngfb":false,"pr":{"l":"Lib","i":91}},"html5data":{"xPos":0,"yPos":0,"width":148,"height":87,"strokewidth":0}},"width":148,"height":87,"resume":false,"useHandCursor":true,"id":"5cZLBNhOHL7"},{"kind":"vectorshape","rotation":0,"accType":"text","cliptobounds":false,"defaultAction":"","textLib":[{"kind":"textdata","uniqueId":"5hQosm6AQp3_-1677249480","id":"01","linkId":"txt__default_5hQosm6AQp3","type":"acctext","xPos":5,"yPos":5,"xAccOffset":5,"yAccOffset":5,"width":171,"height":79,"valign":"top","wordwrap":true,"textshadow":false,"shadowIndex":-1,"scrollOverflow":false,"vartext":{"blocks":[{"spans":[{"text":"Document the conversation and the patient\'s decision in the medical record","style":{"fontFamily":"\\"Lato Charset0_v8MUn45tBE51451DC\\",\\"Lato\\"","fontSize":11,"fontIsBold":false,"fontIsItalic":false,"fontIsUnderline":false,"fontIsStrikeout":false,"elevation":"normal","displayCase":"asIs","foregroundColor":"#3C3454","linkColor":"#3C3454","ascent":14.476,"descent":3.124,"leading":0,"underlinePosition":-1.027,"underlineThickness":0.88,"xHeight":7.429}}],"style":{"leadingMargin":0,"firstLineMargin":0,"justification":"center","listLevel":1,"lineSpacingRule":"multiple","lineSpacing":20,"spacingBefore":0,"spacingAfter":0,"listStyle":{"listType":"none","listTypeFormat":"plain","start":0,"size":100,"bulletChar":8226,"bulletFont":"Arial","bulletPicture":{"w":0,"h":0,"base64":0}},"tagType":"P"},"runs":[{"idx":0,"len":74,"flowDirection":"leftToRight","cursive":false}]}],"defaultBlockStyle":{"flowDirection":"leftToRight","leadingMargin":0,"trailingMargin":0,"firstLineMargin":0,"justification":"center","defaultTabStop":48,"listLevel":0,"lineSpacingRule":"multiple","lineSpacing":20,"indentSize":36,"spacingBefore":0,"spacingAfter":0,"baseSpanStyle":{"fontFamily":"Lato","fontSize":11,"fontIsBold":false,"fontIsItalic":false,"fontIsUnderline":false,"fontIsStrikeout":false,"underlineStyle":"normal","elevation":"normal","spacing":0,"ignoreKerningTable":false,"displayCase":"asIs","languageId":0,"foregroundColor":"#3C3454","linkColor":"#666666"},"listStyle":{"listType":"none","listTypeFormat":"plain","start":0,"size":100}},"direction":"horizontal"},"vectortext":{"left":0,"top":0,"right":169,"bottom":76,"pngfb":false,"pr":{"l":"Lib","i":93}}}],"shapemaskId":"","xPos":0,"yPos":93,"tabIndex":17,"tabEnabled":true,"referenceName":"5hQosm6AQp3","morphReferenceName":"5hQosm6AQp3","xOffset":0,"yOffset":0,"rotateXPos":90.5,"rotateYPos":42,"scaleX":100,"scaleY":100,"alpha":100,"depth":2,"scrolling":true,"shuffleLock":false,"data":{"hotlinkId":"","accState":0,"vectorData":{"left":0,"top":0,"right":182,"bottom":85,"altText":"Document the conversation and the patient\'s decision in the medical record","pngfb":false,"pr":{"l":"Lib","i":92}},"html5data":{"xPos":0,"yPos":0,"width":182,"height":85,"strokewidth":0}},"width":181,"height":84,"resume":false,"useHandCursor":true,"id":"5hQosm6AQp3"}],"accType":"text","altText":"Group\\r\\n 3","shapemaskId":"","xPos":482,"yPos":123,"tabIndex":15,"tabEnabled":true,"referenceName":"6IPbeSHuONt","morphReferenceName":"6IPbeSHuONt","xOffset":0,"yOffset":0,"rotateXPos":90.5,"rotateYPos":88.5,"scaleX":100,"scaleY":100,"alpha":100,"rotation":0,"depth":6,"scrolling":true,"shuffleLock":false,"animations":[{"kind":"animation","id":"Entrance","duration":700,"hidetextatstart":true,"animateshapewithtext":false,"tweens":[{"kind":"tween","time":0,"duration":700,"position":{"relativerotation":false,"relativestartpoint":false,"path":[{"kind":"segment","type":"line","anchora":{"x":"$RawXPos","y":"$RawYPos","dx":"-668","dy":"0"},"anchorb":{"x":"$RawXPos","y":"$RawYPos","dx":"0","dy":"0"}}],"duration":700,"easing":"cubic","easingdir":"easeout"}}]}],"width":181,"height":177,"resume":false,"useHandCursor":true,"id":"6IPbeSHuONt","actionGroups":{"ActGrpClearHoverState":{"kind":"actiongroup","actions":[{"kind":"exe_actiongroup","id":"_children.ActGrpClearHoverState"}]}}},{"kind":"vectorshape","rotation":0,"accType":"text","cliptobounds":false,"defaultAction":"","textLib":[{"kind":"textdata","uniqueId":"61OcedpJ62Y_-185723276","id":"01","linkId":"txt__default_61OcedpJ62Y","type":"acctext","xPos":10,"yPos":5,"xAccOffset":10,"yAccOffset":5,"width":235,"height":22,"valign":"top","wordwrap":true,"textshadow":false,"shadowIndex":-1,"scrollOverflow":false,"vartext":{"blocks":[{"spans":[{"text":"https://www.ama-assn.org/delivering-care/ethics/informed-consent","style":{"fontFamily":"\\"Lato Charset0_v8MUn45tBE51451DC\\",\\"Lato\\"","fontSize":7,"ascent":9.212,"descent":1.988,"leading":0,"underlinePosition":-0.653,"underlineThickness":0.56,"xHeight":4.727}}],"style":{"tagType":"P"},"runs":[{"idx":0,"len":64,"flowDirection":"leftToRight","cursive":false}]}],"defaultBlockStyle":{"flowDirection":"leftToRight","leadingMargin":0,"trailingMargin":0,"firstLineMargin":0,"justification":"left","defaultTabStop":48,"listLevel":0,"lineSpacingRule":"multiple","lineSpacing":20,"indentSize":36,"spacingBefore":0,"spacingAfter":0,"baseSpanStyle":{"fontFamily":"Calibri","fontSize":12,"fontIsBold":false,"fontIsItalic":false,"fontIsUnderline":false,"fontIsStrikeout":false,"underlineStyle":"normal","elevation":"normal","spacing":0,"ignoreKerningTable":false,"displayCase":"asIs","languageId":0,"foregroundColor":"#000000","linkColor":"#666666"},"listStyle":{"listType":"none","listTypeFormat":"plain","start":0,"size":100}},"direction":"horizontal"},"vectortext":{"left":0,"top":0,"right":213,"bottom":28,"pngfb":false,"pr":{"l":"Lib","i":95}}}],"shapemaskId":"","xPos":499,"yPos":371,"tabIndex":19,"tabEnabled":true,"referenceName":"61OcedpJ62Y","morphReferenceName":"61OcedpJ62Y","xOffset":0,"yOffset":0,"rotateXPos":127.5,"rotateYPos":16,"scaleX":100,"scaleY":100,"alpha":100,"depth":7,"scrolling":true,"shuffleLock":false,"data":{"hotlinkId":"","accState":0,"vectorData":{"left":0,"top":0,"right":255,"bottom":32,"altText":"https://www.ama-assn.org/delivering-care/ethics/informed-consent","pngfb":false,"pr":{"l":"Lib","i":94}},"html5data":{"xPos":0,"yPos":0,"width":255,"height":32,"strokewidth":0}},"width":255,"height":32,"resume":false,"useHandCursor":true,"id":"61OcedpJ62Y"},{"kind":"vectorshape","rotation":0,"accType":"text","cliptobounds":false,"defaultAction":"","textLib":[{"kind":"textdata","uniqueId":"67yWE73XClj_-533544818","id":"01","linkId":"txt__default_67yWE73XClj","type":"acctext","xPos":10,"yPos":5,"xAccOffset":10,"yAccOffset":5,"width":235,"height":11,"valign":"top","wordwrap":true,"textshadow":false,"shadowIndex":-1,"scrollOverflow":false,"vartext":{"blocks":[{"spans":[{"text":"Code of Medical Ethics Opinion 2.1.1","style":{"fontFamily":"\\"Lato Charset0_v8MUn45tBE51451DC\\",\\"Lato\\"","fontSize":7,"ascent":9.212,"descent":1.988,"leading":0,"underlinePosition":-0.653,"underlineThickness":0.56,"xHeight":4.727}}],"style":{"tagType":"P"},"runs":[{"idx":0,"len":36,"flowDirection":"leftToRight","cursive":false}]}],"defaultBlockStyle":{"flowDirection":"leftToRight","leadingMargin":0,"trailingMargin":0,"firstLineMargin":0,"justification":"left","defaultTabStop":48,"listLevel":0,"lineSpacingRule":"multiple","lineSpacing":20,"indentSize":36,"spacingBefore":0,"spacingAfter":0,"baseSpanStyle":{"fontFamily":"Calibri","fontSize":12,"fontIsBold":false,"fontIsItalic":false,"fontIsUnderline":false,"fontIsStrikeout":false,"underlineStyle":"normal","elevation":"normal","spacing":0,"ignoreKerningTable":false,"displayCase":"asIs","languageId":0,"foregroundColor":"#000000","linkColor":"#666666"},"listStyle":{"listType":"none","listTypeFormat":"plain","start":0,"size":100}},"direction":"horizontal"},"vectortext":{"left":0,"top":0,"right":160,"bottom":17,"pngfb":false,"pr":{"l":"Lib","i":73}}}],"shapemaskId":"","xPos":498,"yPos":359,"tabIndex":18,"tabEnabled":true,"referenceName":"67yWE73XClj","morphReferenceName":"67yWE73XClj","xOffset":0,"yOffset":0,"rotateXPos":127.5,"rotateYPos":10.5,"scaleX":100,"scaleY":100,"alpha":100,"depth":8,"scrolling":true,"shuffleLock":false,"data":{"hotlinkId":"","accState":0,"vectorData":{"left":0,"top":0,"right":256,"bottom":21,"altText":"Code of Medical Ethics Opinion 2.1.1","pngfb":false,"pr":{"l":"Lib","i":96}},"html5data":{"xPos":0,"yPos":0,"width":256,"height":21,"strokewidth":0}},"width":255,"height":21,"resume":false,"useHandCursor":true,"id":"67yWE73XClj"},{"kind":"vectorshape","rotation":0,"accType":"text","cliptobounds":false,"defaultAction":"","textLib":[{"kind":"textdata","uniqueId":"6PEjOJQUHPt_-1733346498","id":"01","linkId":"txt__default_6PEjOJQUHPt","type":"acctext","xPos":5,"yPos":5,"xAccOffset":5,"yAccOffset":5,"width":154,"height":17,"valign":"top","wordwrap":true,"textshadow":false,"shadowIndex":-1,"scrollOverflow":false,"vartext":{"blocks":[{"spans":[{"text":"Module’s Focus","style":{"fontFamily":"\\"LatoBold Charset0_vBoldEA24EE17\\",\\"Lato\\"","fontSize":14,"fontIsBold":false,"fontIsItalic":false,"fontIsUnderline":false,"fontIsStrikeout":false,"elevation":"normal","displayCase":"asIs","foregroundColor":"#C55A11","linkColor":"#C55A11","ascent":18.424,"descent":3.976,"leading":0,"underlinePosition":-1.12,"underlineThickness":1.493,"xHeight":9.576}}],"style":{"leadingMargin":0,"firstLineMargin":0,"justification":"center","listLevel":1,"lineSpacingRule":"multiple","lineSpacing":20,"spacingBefore":0,"spacingAfter":0,"listStyle":{"listType":"none","listTypeFormat":"plain","start":0,"size":100,"bulletChar":8226,"bulletFont":"Arial","bulletPicture":{"w":0,"h":0,"base64":0}},"tagType":"P"},"runs":[{"idx":0,"len":14,"flowDirection":"leftToRight","cursive":false}]}],"defaultBlockStyle":{"flowDirection":"leftToRight","leadingMargin":0,"trailingMargin":0,"firstLineMargin":0,"justification":"center","defaultTabStop":48,"listLevel":0,"lineSpacingRule":"multiple","lineSpacing":20,"indentSize":36,"spacingBefore":0,"spacingAfter":0,"baseSpanStyle":{"fontFamily":"Lato","fontSize":11,"fontIsBold":false,"fontIsItalic":false,"fontIsUnderline":false,"fontIsStrikeout":false,"underlineStyle":"normal","elevation":"normal","spacing":0,"ignoreKerningTable":false,"displayCase":"asIs","languageId":0,"foregroundColor":"#3C3454","linkColor":"#666666"},"listStyle":{"listType":"none","listTypeFormat":"plain","start":0,"size":100}},"direction":"horizontal"},"vectortext":{"left":0,"top":0,"right":146,"bottom":28,"pngfb":false,"pr":{"l":"Lib","i":98}}}],"shapemaskId":"","xPos":278,"yPos":83,"tabIndex":2,"tabEnabled":true,"referenceName":"6PEjOJQUHPt","morphReferenceName":"6PEjOJQUHPt","xOffset":0,"yOffset":0,"rotateXPos":82,"rotateYPos":11,"scaleX":100,"scaleY":100,"alpha":100,"depth":9,"scrolling":true,"shuffleLock":false,"data":{"hotlinkId":"","accState":0,"vectorData":{"left":0,"top":0,"right":164,"bottom":28,"altText":"Module’s Focus","pngfb":false,"pr":{"l":"Lib","i":97}},"html5data":{"xPos":0,"yPos":0,"width":164,"height":23,"strokewidth":0}},"width":164,"height":22,"resume":false,"useHandCursor":true,"id":"6PEjOJQUHPt"}],"startTime":-1,"elapsedTimeMode":"normal","useHandCursor":false,"resume":false,"kind":"slidelayer","isBaseLayer":true}]}');
