# Supplementary material for: Obtaining and Documenting Informed Consent: An Advanced UME Cross-Specialty, Role-Playing Skill Builder
Source: MedEdPORTAL. 2026 Mar 3;22:11580. doi: 10.15766/mep_2374-8265.11580 (PMC12956033; doi:10.15766/mep_2374-8265.11580)
Supplement: Supplementary file 1 — Course Syllabus.docxPrereadings.pdfStatPearls Article.pdfADMSEP eModule folderClinical Vignettes.pdfRubric.pdfMARRQD, PARRQD Templates.docxOrientation.pptxObserver-Scribe Template.docxVignette Answers.pdf [file mep_2374-8265.11580-s001.zip › D. ADMSEP eModule folder/html5/data/js/5skX1KrvKNU.js]

window.globalProvideData('slide', '{"title":"Where to Start?","trackViews":true,"showMenuResultIcon":false,"viewGroupId":"","historyGroupId":"","videoZoom":"","scrolling":false,"transition":"appear","transDuration":0,"transDir":1,"wipeTrans":false,"slideLock":false,"navIndex":-1,"globalAudioId":"","thumbnailid":"","slideNumberInScene":11,"includeInSlideCounts":true,"presenterRef":{"id":"none"},"showAnimationId":"","lmsId":"Slide11","width":720,"height":405,"resume":false,"background":{"type":"fill","fill":{"type":"linear","rotation":90,"colors":[{"kind":"color","rgb":"0xFFFFFF","alpha":100,"stop":0}]}},"id":"5skX1KrvKNU","variables":[{"kind":"variable","name":"5skX1KrvKNU_6V2vo6udKIE_resume","type":"string","value":"","resume":false},{"kind":"variable","name":"5skX1KrvKNU_6jrooBXTPEX_resume","type":"string","value":"","resume":false},{"kind":"variable","name":"5skX1KrvKNU_5wC6Ars5y0a_resume","type":"string","value":"","resume":false}],"actionGroups":{"ActGrpOnNextButtonClick":{"kind":"actiongroup","actions":[{"kind":"gotoplay","window":"_current","wndtype":"normal","objRef":{"type":"string","value":"_player.5Uox68g9hv9.5tyIQ2yp7it"}}]},"ActGrpOnPrevButtonClick":{"kind":"actiongroup","actions":[{"kind":"history_prev"}]},"NavigationRestrictionNextSlide_5skX1KrvKNU":{"kind":"actiongroup","actions":[{"kind":"exe_actiongroup","id":"ActGrpOnNextButtonClick"}]},"NavigationRestrictionPreviousSlide_5skX1KrvKNU":{"kind":"actiongroup","actions":[{"kind":"exe_actiongroup","id":"ActGrpOnPrevButtonClick"}]}},"events":[{"kind":"onslidestart","actions":[{"kind":"if_action","condition":{"statement":{"kind":"compare","operator":"eq","valuea":"_playerVars.#hasPrevHistory","typea":"var","valueb":false,"typeb":"boolean"}},"thenActions":[{"kind":"enable_window_control","name":"previous","enable":false,"affectTabStop":true}]}]},{"kind":"onbeforeslidein","actions":[{"kind":"if_action","condition":{"statement":{"kind":"compare","operator":"eq","valuea":"$WindowId","typea":"property","valueb":"_frame","typeb":"string"}},"thenActions":[{"kind":"set_frame_layout","name":"pxabnsnfns00001100101"}],"elseActions":[{"kind":"set_window_control_layout","name":"pxabnsnfns00001100101"}]}]},{"kind":"onnextslide","actions":[{"kind":"exe_actiongroup","id":"NavigationRestrictionNextSlide_5skX1KrvKNU"}]},{"kind":"onprevslide","actions":[{"kind":"exe_actiongroup","id":"NavigationRestrictionPreviousSlide_5skX1KrvKNU"}]},{"kind":"ontransitionin","actions":[{"kind":"adjustvar","variable":"_player.LastSlideViewed_6FduJwKQ0ri","operator":"set","value":{"type":"string","value":"_player."}},{"kind":"adjustvar","variable":"_player.LastSlideViewed_6FduJwKQ0ri","operator":"add","value":{"type":"property","value":"$AbsoluteId"}}]}],"slideLayers":[{"enableSeek":true,"enableReplay":true,"timeline":{"duration":5000,"events":[{"kind":"ontimelinetick","time":0,"actions":[{"kind":"show","transition":"appear","objRef":{"type":"string","value":"5vfsK5a7LIu"}},{"kind":"show","transition":"appear","objRef":{"type":"string","value":"5e86XraRvq9"}},{"kind":"show","transition":"appear","objRef":{"type":"string","value":"6ClboegER1r"}},{"kind":"show","transition":"appear","objRef":{"type":"string","value":"69EVeFYtQbN"}},{"kind":"show","transition":"appear","objRef":{"type":"string","value":"5jvSCxQj2L6"}},{"kind":"show","transition":"appear","objRef":{"type":"string","value":"5fYvv14o20L"}},{"kind":"show","transition":"appear","objRef":{"type":"string","value":"5sqz4gddhr0"}},{"kind":"show","transition":"appear","objRef":{"type":"string","value":"68aI8As2P58"}},{"kind":"show","transition":"appear","objRef":{"type":"string","value":"6WKAoArHSYZ"}},{"kind":"show","transition":"appear","objRef":{"type":"string","value":"6JaOiSChXoD"}},{"kind":"show","transition":"appear","objRef":{"type":"string","value":"5xbR1m0Teft"}},{"kind":"show","transition":"appear","objRef":{"type":"string","value":"613A0CJkECx"}},{"kind":"show","transition":"appear","objRef":{"type":"string","value":"69ALEivCUxk"}},{"kind":"show","transition":"appear","objRef":{"type":"string","value":"6ITJA9I5a6G"}},{"kind":"show","transition":"appear","objRef":{"type":"string","value":"6V2vo6udKIE"}},{"kind":"show","transition":"appear","objRef":{"type":"string","value":"6jrooBXTPEX"}},{"kind":"show","transition":"appear","objRef":{"type":"string","value":"5wC6Ars5y0a"}},{"kind":"show","transition":"appear","objRef":{"type":"string","value":"6Tp2mDPqhje"}}]}]},"objects":[{"kind":"vectorshape","rotation":0,"accType":"image","cliptobounds":false,"defaultAction":"","imagelib":[{"kind":"imagedata","assetId":60,"id":"01","url":"story_content/6qsd3gxKceG.png","type":"normal","altText":"Picture 1.png","width":373,"height":374,"mobiledx":0,"mobiledy":0}],"shapemaskId":"","xPos":488,"yPos":211,"tabIndex":11,"tabEnabled":true,"referenceName":"5vfsK5a7LIu","morphReferenceName":"5vfsK5a7LIu","xOffset":0,"yOffset":0,"rotateXPos":93.5,"rotateYPos":93.5,"scaleX":100,"scaleY":100,"alpha":100,"depth":1,"scrolling":true,"shuffleLock":false,"data":{"hotlinkId":"","accState":0,"vectorData":{"left":0,"top":0,"right":187,"bottom":187,"altText":"Picture 1.png","pngfb":false,"pr":{"l":"Lib","i":224}},"html5data":{"xPos":0,"yPos":0,"width":187,"height":187,"strokewidth":0}},"width":187,"height":187,"resume":false,"useHandCursor":true,"id":"5vfsK5a7LIu"},{"kind":"vectorshape","rotation":0,"accType":"image","cliptobounds":false,"defaultAction":"","imagelib":[{"kind":"imagedata","assetId":61,"id":"01","url":"story_content/6KiHxWVVOya.png","type":"normal","altText":"Picture 2.png","width":373,"height":374,"mobiledx":0,"mobiledy":0}],"shapemaskId":"","xPos":265,"yPos":211,"tabIndex":8,"tabEnabled":true,"referenceName":"5e86XraRvq9","morphReferenceName":"5e86XraRvq9","xOffset":0,"yOffset":0,"rotateXPos":93.5,"rotateYPos":93.5,"scaleX":100,"scaleY":100,"alpha":100,"depth":2,"scrolling":true,"shuffleLock":false,"data":{"hotlinkId":"","accState":0,"vectorData":{"left":0,"top":0,"right":187,"bottom":187,"altText":"Picture 2.png","pngfb":false,"pr":{"l":"Lib","i":224}},"html5data":{"xPos":0,"yPos":0,"width":187,"height":187,"strokewidth":0}},"width":187,"height":187,"resume":false,"useHandCursor":true,"id":"5e86XraRvq9"},{"kind":"vectorshape","rotation":0,"accType":"image","cliptobounds":false,"defaultAction":"","imagelib":[{"kind":"imagedata","assetId":62,"id":"01","url":"story_content/6mjOYZeutiA.png","type":"normal","altText":"Picture 3.png","width":374,"height":374,"mobiledx":0,"mobiledy":0}],"shapemaskId":"","xPos":42,"yPos":211,"tabIndex":10,"tabEnabled":true,"referenceName":"6ClboegER1r","morphReferenceName":"6ClboegER1r","xOffset":0,"yOffset":0,"rotateXPos":93,"rotateYPos":93.5,"scaleX":100,"scaleY":100,"alpha":100,"depth":3,"scrolling":true,"shuffleLock":false,"data":{"hotlinkId":"","accState":0,"vectorData":{"left":0,"top":0,"right":186,"bottom":187,"altText":"Picture 3.png","pngfb":false,"pr":{"l":"Lib","i":225}},"html5data":{"xPos":0,"yPos":0,"width":186,"height":187,"strokewidth":0}},"width":186,"height":187,"resume":false,"useHandCursor":true,"id":"6ClboegER1r"},{"kind":"vectorshape","rotation":0,"accType":"text","cliptobounds":false,"defaultAction":"","textLib":[{"kind":"textdata","uniqueId":"69EVeFYtQbN_2123504963","id":"01","linkId":"txt__default_69EVeFYtQbN","type":"acctext","xPos":0,"yPos":0,"xAccOffset":0,"yAccOffset":0,"width":677,"height":76,"valign":"top","wordwrap":true,"textshadow":false,"shadowIndex":-1,"scrollOverflow":false,"vartext":{"blocks":[{"spans":[{"text":"Where to Start?","style":{"fontFamily":"\\"MontserratBold CharBoldE28D0D51\\",\\"Montserrat\\"","fontSize":37.95,"fontIsBold":false,"fontIsItalic":false,"fontIsUnderline":false,"fontIsStrikeout":false,"elevation":"normal","displayCase":"asIs","foregroundColor":"#21255A","linkColor":"#21255A","ascent":48.981,"descent":12.701,"leading":0,"underlinePosition":-3.795,"underlineThickness":2.53,"xHeight":27.223}}],"style":{"leadingMargin":0,"firstLineMargin":0,"justification":"left","listLevel":1,"lineSpacingRule":"multiple","lineSpacing":25,"spacingBefore":0,"spacingAfter":0,"listStyle":{"listType":"none","listTypeFormat":"plain","start":0,"size":100,"bulletChar":8226,"bulletFont":"Arial","bulletPicture":{"w":0,"h":0,"base64":0}},"tagType":"P"},"runs":[{"idx":0,"len":15,"flowDirection":"leftToRight","cursive":false}]}],"defaultBlockStyle":{"flowDirection":"leftToRight","leadingMargin":0,"trailingMargin":0,"firstLineMargin":0,"justification":"center","defaultTabStop":48,"listLevel":0,"lineSpacingRule":"multiple","lineSpacing":20,"indentSize":36,"spacingBefore":0,"spacingAfter":0,"baseSpanStyle":{"fontFamily":"Calibri","fontSize":12,"fontIsBold":false,"fontIsItalic":false,"fontIsUnderline":false,"fontIsStrikeout":false,"underlineStyle":"normal","elevation":"normal","spacing":0,"ignoreKerningTable":false,"displayCase":"asIs","languageId":0,"foregroundColor":"#FFFFFF","linkColor":"#666666"},"listStyle":{"listType":"none","listTypeFormat":"plain","start":0,"size":100}},"direction":"horizontal"},"vectortext":{"left":0,"top":0,"right":403,"bottom":74,"pngfb":false,"pr":{"l":"Lib","i":227}}}],"shapemaskId":"","xPos":28,"yPos":6,"tabIndex":0,"tabEnabled":true,"referenceName":"69EVeFYtQbN","morphReferenceName":"69EVeFYtQbN","xOffset":0,"yOffset":0,"rotateXPos":338.5,"rotateYPos":38,"scaleX":100,"scaleY":100,"alpha":100,"depth":4,"scrolling":true,"shuffleLock":false,"data":{"hotlinkId":"","accState":0,"vectorData":{"left":0,"top":0,"right":678,"bottom":76,"altText":"Where to Start?","pngfb":false,"pr":{"l":"Lib","i":226}},"html5data":{"xPos":0,"yPos":0,"width":678,"height":76,"strokewidth":0}},"width":677,"height":76,"resume":false,"useHandCursor":true,"id":"69EVeFYtQbN"},{"kind":"vectorshape","rotation":0,"accType":"image","cliptobounds":false,"defaultAction":"","imagelib":[{"kind":"imagedata","assetId":5,"id":"01","url":"story_content/5YLmHGOVQpg.png","type":"normal","altText":"Picture 1.png","width":1322,"height":34,"mobiledx":0,"mobiledy":0}],"shapemaskId":"","xPos":28,"yPos":74,"tabIndex":1,"tabEnabled":true,"referenceName":"5jvSCxQj2L6","morphReferenceName":"5jvSCxQj2L6","xOffset":0,"yOffset":0,"rotateXPos":330.5,"rotateYPos":8.5,"scaleX":100,"scaleY":100,"alpha":100,"depth":5,"scrolling":true,"shuffleLock":false,"data":{"hotlinkId":"","accState":0,"vectorData":{"left":0,"top":0,"right":661,"bottom":17,"altText":"Picture 1.png","pngfb":false,"pr":{"l":"Lib","i":8}},"html5data":{"xPos":0,"yPos":0,"width":661,"height":17,"strokewidth":0}},"width":661,"height":17,"resume":false,"useHandCursor":true,"id":"5jvSCxQj2L6"},{"kind":"vectorshape","rotation":0,"accType":"text","cliptobounds":false,"defaultAction":"","textLib":[{"kind":"textdata","uniqueId":"5fYvv14o20L_860527872","id":"01","linkId":"txt__default_5fYvv14o20L","type":"acctext","xPos":5,"yPos":5,"xAccOffset":5,"yAccOffset":5,"width":553,"height":21,"valign":"top","wordwrap":true,"textshadow":false,"shadowIndex":-1,"scrollOverflow":false,"vartext":{"blocks":[{"spans":[{"text":"Reference back to patient\'s quoted chief complaint and associated symptoms","style":{"fontFamily":"\\"MontserratBold CharBoldE28D0D51\\",\\"Montserrat\\"","fontSize":9.488,"fontIsBold":false,"fontIsItalic":false,"fontIsUnderline":false,"fontIsStrikeout":false,"elevation":"normal","displayCase":"asIs","foregroundColor":"#000000","linkColor":"#000000","ascent":12.246,"descent":3.175,"leading":0,"underlinePosition":-0.949,"underlineThickness":0.633,"xHeight":6.806}}],"style":{"leadingMargin":0,"firstLineMargin":0,"justification":"left","listLevel":1,"lineSpacingRule":"multiple","lineSpacing":20,"spacingBefore":0,"spacingAfter":0,"listStyle":{"listType":"none","listTypeFormat":"plain","start":0,"size":100,"bulletChar":8226,"bulletFont":"Arial","bulletPicture":{"w":0,"h":0,"base64":0}},"tagType":"P"},"runs":[{"idx":0,"len":74,"flowDirection":"leftToRight","cursive":false}]}],"defaultBlockStyle":{"flowDirection":"leftToRight","leadingMargin":0,"trailingMargin":0,"firstLineMargin":0,"justification":"center","defaultTabStop":48,"listLevel":0,"lineSpacingRule":"multiple","lineSpacing":20,"indentSize":36,"spacingBefore":0,"spacingAfter":0,"baseSpanStyle":{"fontFamily":"Calibri","fontSize":12,"fontIsBold":false,"fontIsItalic":false,"fontIsUnderline":false,"fontIsStrikeout":false,"underlineStyle":"normal","elevation":"normal","spacing":0,"ignoreKerningTable":false,"displayCase":"asIs","languageId":0,"foregroundColor":"#FFFFFF","linkColor":"#666666"},"listStyle":{"listType":"none","listTypeFormat":"plain","start":0,"size":100}},"direction":"horizontal"},"vectortext":{"left":0,"top":0,"right":506,"bottom":21,"pngfb":false,"pr":{"l":"Lib","i":229}}}],"shapemaskId":"","xPos":37,"yPos":89,"tabIndex":2,"tabEnabled":true,"referenceName":"5fYvv14o20L","morphReferenceName":"5fYvv14o20L","xOffset":0,"yOffset":0,"rotateXPos":281.5,"rotateYPos":13,"scaleX":100,"scaleY":100,"alpha":100,"depth":6,"scrolling":true,"shuffleLock":false,"data":{"hotlinkId":"","accState":0,"vectorData":{"left":0,"top":0,"right":563,"bottom":26,"altText":"Reference back to patient\'s quoted chief complaint and associated symptoms","pngfb":false,"pr":{"l":"Lib","i":228}},"html5data":{"xPos":0,"yPos":0,"width":563,"height":26,"strokewidth":0}},"width":563,"height":26,"resume":false,"useHandCursor":true,"id":"5fYvv14o20L"},{"kind":"vectorshape","rotation":0,"accType":"text","cliptobounds":false,"defaultAction":"","textLib":[{"kind":"textdata","uniqueId":"5sqz4gddhr0_165204510","id":"01","linkId":"txt__default_5sqz4gddhr0","type":"acctext","xPos":5,"yPos":5,"xAccOffset":5,"yAccOffset":5,"width":634,"height":36,"valign":"top","wordwrap":true,"textshadow":false,"shadowIndex":-1,"scrollOverflow":false,"vartext":{"blocks":[{"spans":[{"text":"Example: Patient begins with \\"I am worried about my job.\\"  Through the interview, the provider elicits signs and symptoms of Major Depressive Disorder","style":{"fontFamily":"\\"Montserrat Charset0_v9p2ADCB779\\",\\"Montserrat\\"","fontSize":9.488,"fontIsBold":false,"fontIsItalic":false,"fontIsUnderline":false,"fontIsStrikeout":false,"elevation":"normal","displayCase":"asIs","foregroundColor":"#000000","linkColor":"#000000","ascent":12.246,"descent":3.175,"leading":0,"underlinePosition":-0.949,"underlineThickness":0.633,"xHeight":6.73}}],"style":{"leadingMargin":0,"firstLineMargin":0,"justification":"left","listLevel":1,"lineSpacingRule":"multiple","lineSpacing":20,"spacingBefore":0,"spacingAfter":0,"listStyle":{"listType":"none","listTypeFormat":"plain","start":0,"size":100,"bulletChar":8226,"bulletFont":"Arial","bulletPicture":{"w":0,"h":0,"base64":0}},"tagType":"P"},"runs":[{"idx":0,"len":150,"flowDirection":"leftToRight","cursive":false}]}],"defaultBlockStyle":{"flowDirection":"leftToRight","leadingMargin":0,"trailingMargin":0,"firstLineMargin":0,"justification":"center","defaultTabStop":48,"listLevel":0,"lineSpacingRule":"multiple","lineSpacing":20,"indentSize":36,"spacingBefore":0,"spacingAfter":0,"baseSpanStyle":{"fontFamily":"Calibri","fontSize":12,"fontIsBold":false,"fontIsItalic":false,"fontIsUnderline":false,"fontIsStrikeout":false,"underlineStyle":"normal","elevation":"normal","spacing":0,"ignoreKerningTable":false,"displayCase":"asIs","languageId":0,"foregroundColor":"#FFFFFF","linkColor":"#666666"},"listStyle":{"listType":"none","listTypeFormat":"plain","start":0,"size":100}},"direction":"horizontal"},"vectortext":{"left":0,"top":0,"right":614,"bottom":36,"pngfb":false,"pr":{"l":"Lib","i":231}}}],"shapemaskId":"","xPos":37,"yPos":111,"tabIndex":3,"tabEnabled":true,"referenceName":"5sqz4gddhr0","morphReferenceName":"5sqz4gddhr0","xOffset":0,"yOffset":0,"rotateXPos":322,"rotateYPos":20.5,"scaleX":100,"scaleY":100,"alpha":100,"depth":7,"scrolling":true,"shuffleLock":false,"data":{"hotlinkId":"","accState":0,"vectorData":{"left":0,"top":0,"right":645,"bottom":42,"altText":"Example: Patient begins with \\"I am worried about my job.\\"  Through the interview, the provider elicits signs and symptoms of Major Depressive Disorder","pngfb":false,"pr":{"l":"Lib","i":230}},"html5data":{"xPos":0,"yPos":0,"width":645,"height":42,"strokewidth":0}},"width":644,"height":41,"resume":false,"useHandCursor":true,"id":"5sqz4gddhr0"},{"kind":"vectorshape","rotation":0,"accType":"text","cliptobounds":false,"defaultAction":"","textLib":[{"kind":"textdata","uniqueId":"68aI8As2P58_-1357973405","id":"01","linkId":"txt__default_68aI8As2P58","type":"acctext","xPos":5,"yPos":5,"xAccOffset":5,"yAccOffset":5,"width":174,"height":125,"valign":"top","wordwrap":true,"textshadow":false,"shadowIndex":-1,"scrollOverflow":false,"vartext":{"blocks":[{"spans":[{"text":"\\"The medication will help decrease the depressed mood, insomnia, lack of joy, decreased appetite, and problems concentrating that you described and make it easier for you to function better at work.\\"","style":{"fontFamily":"\\"Montserrat Charset0_v9p2ADCB779\\",\\"Montserrat\\"","fontSize":9.387,"fontIsBold":false,"fontIsItalic":false,"fontIsUnderline":false,"fontIsStrikeout":false,"elevation":"normal","displayCase":"asIs","foregroundColor":"#000000","linkColor":"#000000","ascent":12.115,"descent":3.142,"leading":0,"underlinePosition":-0.939,"underlineThickness":0.626,"xHeight":6.659}}],"style":{"leadingMargin":0,"firstLineMargin":0,"justification":"left","listLevel":1,"lineSpacingRule":"multiple","lineSpacing":20,"spacingBefore":0,"spacingAfter":0,"listStyle":{"listType":"none","listTypeFormat":"plain","start":0,"size":100,"bulletChar":8226,"bulletFont":"Arial","bulletPicture":{"w":0,"h":0,"base64":0}},"tagType":"P"},"runs":[{"idx":0,"len":199,"flowDirection":"leftToRight","cursive":false}]}],"defaultBlockStyle":{"flowDirection":"leftToRight","leadingMargin":0,"trailingMargin":0,"firstLineMargin":0,"justification":"center","defaultTabStop":48,"listLevel":0,"lineSpacingRule":"multiple","lineSpacing":20,"indentSize":36,"spacingBefore":0,"spacingAfter":0,"baseSpanStyle":{"fontFamily":"Calibri","fontSize":12,"fontIsBold":false,"fontIsItalic":false,"fontIsUnderline":false,"fontIsStrikeout":false,"underlineStyle":"normal","elevation":"normal","spacing":0,"ignoreKerningTable":false,"displayCase":"asIs","languageId":0,"foregroundColor":"#FFFFFF","linkColor":"#666666"},"listStyle":{"listType":"none","listTypeFormat":"plain","start":0,"size":100}},"direction":"horizontal"},"vectortext":{"left":0,"top":0,"right":168,"bottom":143,"pngfb":false,"pr":{"l":"Lib","i":233}}}],"shapemaskId":"","xPos":492,"yPos":222,"tabIndex":16,"tabEnabled":true,"referenceName":"68aI8As2P58","morphReferenceName":"68aI8As2P58","xOffset":0,"yOffset":0,"rotateXPos":92,"rotateYPos":65,"scaleX":100,"scaleY":100,"alpha":100,"depth":8,"scrolling":true,"shuffleLock":false,"data":{"hotlinkId":"","accState":0,"vectorData":{"left":0,"top":0,"right":185,"bottom":143,"altText":"\\"The medication will help decrease the depressed mood, insomnia, lack of joy, decreased appetite, and problems concentrating that you described and make it easier for you to function better at work.\\"","pngfb":false,"pr":{"l":"Lib","i":232}},"html5data":{"xPos":0,"yPos":0,"width":185,"height":131,"strokewidth":0}},"width":184,"height":130,"resume":false,"useHandCursor":true,"id":"68aI8As2P58"},{"kind":"vectorshape","rotation":0,"accType":"text","cliptobounds":false,"defaultAction":"","textLib":[{"kind":"textdata","uniqueId":"6WKAoArHSYZ_1275022423","id":"01","linkId":"txt__default_6WKAoArHSYZ","type":"acctext","xPos":5,"yPos":5,"xAccOffset":5,"yAccOffset":5,"width":174,"height":97,"valign":"top","wordwrap":true,"textshadow":false,"shadowIndex":-1,"scrollOverflow":false,"vartext":{"blocks":[{"spans":[{"text":"\\"From your history, it appears you have major depressive disorder. I want to recommend a medication that is indicated to treat it.\\"","style":{"fontFamily":"\\"Montserrat Charset0_v9p2ADCB779\\",\\"Montserrat\\"","fontSize":9.488,"fontIsBold":false,"fontIsItalic":false,"fontIsUnderline":false,"fontIsStrikeout":false,"elevation":"normal","displayCase":"asIs","foregroundColor":"#3C3454","linkColor":"#3C3454","ascent":12.246,"descent":3.175,"leading":0,"underlinePosition":-0.949,"underlineThickness":0.633,"xHeight":6.73}}],"style":{"leadingMargin":0,"firstLineMargin":0,"justification":"left","listLevel":1,"lineSpacingRule":"multiple","lineSpacing":20,"spacingBefore":0,"spacingAfter":0,"listStyle":{"listType":"none","listTypeFormat":"plain","start":0,"size":100,"bulletChar":8226,"bulletFont":"Arial","bulletPicture":{"w":0,"h":0,"base64":0}},"tagType":"P"},"runs":[{"idx":0,"len":131,"flowDirection":"leftToRight","cursive":false}]}],"defaultBlockStyle":{"flowDirection":"leftToRight","leadingMargin":0,"trailingMargin":0,"firstLineMargin":0,"justification":"center","defaultTabStop":48,"listLevel":0,"lineSpacingRule":"multiple","lineSpacing":20,"indentSize":36,"spacingBefore":0,"spacingAfter":0,"baseSpanStyle":{"fontFamily":"Calibri","fontSize":12,"fontIsBold":false,"fontIsItalic":false,"fontIsUnderline":false,"fontIsStrikeout":false,"underlineStyle":"normal","elevation":"normal","spacing":0,"ignoreKerningTable":false,"displayCase":"asIs","languageId":0,"foregroundColor":"#FFFFFF","linkColor":"#666666"},"listStyle":{"listType":"none","listTypeFormat":"plain","start":0,"size":100}},"direction":"horizontal"},"vectortext":{"left":0,"top":0,"right":181,"bottom":98,"pngfb":false,"pr":{"l":"Lib","i":235}}}],"shapemaskId":"","xPos":274,"yPos":222,"tabIndex":15,"tabEnabled":true,"referenceName":"6WKAoArHSYZ","morphReferenceName":"6WKAoArHSYZ","xOffset":0,"yOffset":0,"rotateXPos":92,"rotateYPos":51,"scaleX":100,"scaleY":100,"alpha":100,"depth":9,"scrolling":true,"shuffleLock":false,"data":{"hotlinkId":"","accState":0,"vectorData":{"left":0,"top":0,"right":185,"bottom":102,"altText":"\\"From your history, it appears you have major depressive disorder. I want to recommend a medication that is indicated to treat it.\\"","pngfb":false,"pr":{"l":"Lib","i":234}},"html5data":{"xPos":0,"yPos":0,"width":185,"height":102,"strokewidth":0}},"width":184,"height":102,"resume":false,"useHandCursor":true,"id":"6WKAoArHSYZ"},{"kind":"vectorshape","rotation":0,"accType":"text","cliptobounds":false,"defaultAction":"","textLib":[{"kind":"textdata","uniqueId":"6JaOiSChXoD_1303900756","id":"01","linkId":"txt__default_6JaOiSChXoD","type":"acctext","xPos":5,"yPos":5,"xAccOffset":5,"yAccOffset":5,"width":191,"height":36,"valign":"top","wordwrap":true,"textshadow":false,"shadowIndex":-1,"scrollOverflow":false,"vartext":{"blocks":[{"spans":[{"text":"\\"Here\'s a medication for depression. \\"","style":{"fontFamily":"\\"Montserrat Charset0_v9p2ADCB779\\",\\"Montserrat\\"","fontSize":9.488,"fontIsBold":false,"fontIsItalic":false,"fontIsUnderline":false,"fontIsStrikeout":false,"elevation":"normal","displayCase":"asIs","foregroundColor":"#000000","linkColor":"#000000","ascent":12.246,"descent":3.175,"leading":0,"underlinePosition":-0.949,"underlineThickness":0.633,"xHeight":6.73}}],"style":{"leadingMargin":0,"firstLineMargin":0,"justification":"left","listLevel":1,"lineSpacingRule":"multiple","lineSpacing":20,"spacingBefore":0,"spacingAfter":0,"listStyle":{"listType":"none","listTypeFormat":"plain","start":0,"size":100,"bulletChar":8226,"bulletFont":"Arial","bulletPicture":{"w":0,"h":0,"base64":0}},"tagType":"P"},"runs":[{"idx":0,"len":38,"flowDirection":"leftToRight","cursive":false}]}],"defaultBlockStyle":{"flowDirection":"leftToRight","leadingMargin":0,"trailingMargin":0,"firstLineMargin":0,"justification":"center","defaultTabStop":48,"listLevel":0,"lineSpacingRule":"multiple","lineSpacing":20,"indentSize":36,"spacingBefore":0,"spacingAfter":0,"baseSpanStyle":{"fontFamily":"Calibri","fontSize":12,"fontIsBold":false,"fontIsItalic":false,"fontIsUnderline":false,"fontIsStrikeout":false,"underlineStyle":"normal","elevation":"normal","spacing":0,"ignoreKerningTable":false,"displayCase":"asIs","languageId":0,"foregroundColor":"#FFFFFF","linkColor":"#666666"},"listStyle":{"listType":"none","listTypeFormat":"plain","start":0,"size":100}},"direction":"horizontal"},"vectortext":{"left":0,"top":0,"right":162,"bottom":36,"pngfb":false,"pr":{"l":"Lib","i":237}}}],"shapemaskId":"","xPos":55,"yPos":221,"tabIndex":14,"tabEnabled":true,"referenceName":"6JaOiSChXoD","morphReferenceName":"6JaOiSChXoD","xOffset":0,"yOffset":0,"rotateXPos":100.5,"rotateYPos":20.5,"scaleX":100,"scaleY":100,"alpha":100,"depth":10,"scrolling":true,"shuffleLock":false,"data":{"hotlinkId":"","accState":0,"vectorData":{"left":0,"top":0,"right":201,"bottom":42,"altText":"\\"Here\'s a medication for depression. \\"","pngfb":false,"pr":{"l":"Lib","i":236}},"html5data":{"xPos":0,"yPos":0,"width":201,"height":42,"strokewidth":0}},"width":201,"height":41,"resume":false,"useHandCursor":true,"id":"6JaOiSChXoD"},{"kind":"vectorshape","rotation":0,"accType":"text","cliptobounds":false,"defaultAction":"","textLib":[{"kind":"textdata","uniqueId":"5xbR1m0Teft_-821154993","id":"01","linkId":"txt__default_5xbR1m0Teft","type":"acctext","xPos":5,"yPos":5,"xAccOffset":5,"yAccOffset":5,"width":148,"height":21,"valign":"top","wordwrap":true,"textshadow":false,"shadowIndex":-1,"scrollOverflow":false,"vartext":{"blocks":[{"spans":[{"text":"Okay...","style":{"fontFamily":"\\"MontserratBold CharBoldE28D0D51\\",\\"Montserrat\\"","fontSize":9.488,"fontIsBold":false,"fontIsItalic":false,"fontIsUnderline":false,"fontIsStrikeout":false,"elevation":"normal","displayCase":"asIs","foregroundColor":"#000000","linkColor":"#000000","ascent":12.246,"descent":3.175,"leading":0,"underlinePosition":-0.949,"underlineThickness":0.633,"xHeight":6.806}}],"style":{"leadingMargin":0,"firstLineMargin":0,"justification":"center","listLevel":1,"lineSpacingRule":"multiple","lineSpacing":20,"spacingBefore":0,"spacingAfter":0,"listStyle":{"listType":"none","listTypeFormat":"plain","start":0,"size":100,"bulletChar":8226,"bulletFont":"Arial","bulletPicture":{"w":0,"h":0,"base64":0}},"tagType":"P"},"runs":[{"idx":0,"len":7,"flowDirection":"leftToRight","cursive":false}]}],"defaultBlockStyle":{"flowDirection":"leftToRight","leadingMargin":0,"trailingMargin":0,"firstLineMargin":0,"justification":"center","defaultTabStop":48,"listLevel":0,"lineSpacingRule":"multiple","lineSpacing":20,"indentSize":36,"spacingBefore":0,"spacingAfter":0,"baseSpanStyle":{"fontFamily":"Calibri","fontSize":12,"fontIsBold":false,"fontIsItalic":false,"fontIsUnderline":false,"fontIsStrikeout":false,"underlineStyle":"normal","elevation":"normal","spacing":0,"ignoreKerningTable":false,"displayCase":"asIs","languageId":0,"foregroundColor":"#FFFFFF","linkColor":"#666666"},"listStyle":{"listType":"none","listTypeFormat":"plain","start":0,"size":100}},"direction":"horizontal"},"vectortext":{"left":0,"top":0,"right":101,"bottom":21,"pngfb":false,"pr":{"l":"Lib","i":239}}}],"shapemaskId":"","xPos":274,"yPos":185,"tabIndex":5,"tabEnabled":true,"referenceName":"5xbR1m0Teft","morphReferenceName":"5xbR1m0Teft","xOffset":0,"yOffset":0,"rotateXPos":79,"rotateYPos":13,"scaleX":100,"scaleY":100,"alpha":100,"depth":11,"scrolling":true,"shuffleLock":false,"data":{"hotlinkId":"","accState":0,"vectorData":{"left":0,"top":0,"right":158,"bottom":26,"altText":"Okay...","pngfb":false,"pr":{"l":"Lib","i":238}},"html5data":{"xPos":0,"yPos":0,"width":158,"height":26,"strokewidth":0}},"width":158,"height":26,"resume":false,"useHandCursor":true,"id":"5xbR1m0Teft"},{"kind":"vectorshape","rotation":0,"accType":"text","cliptobounds":false,"defaultAction":"","textLib":[{"kind":"textdata","uniqueId":"613A0CJkECx_836019182","id":"01","linkId":"txt__default_613A0CJkECx","type":"acctext","xPos":5,"yPos":5,"xAccOffset":5,"yAccOffset":5,"width":148,"height":21,"valign":"top","wordwrap":true,"textshadow":false,"shadowIndex":-1,"scrollOverflow":false,"vartext":{"blocks":[{"spans":[{"text":"Better...","style":{"fontFamily":"\\"MontserratBold CharBoldE28D0D51\\",\\"Montserrat\\"","fontSize":9.488,"fontIsBold":false,"fontIsItalic":false,"fontIsUnderline":false,"fontIsStrikeout":false,"elevation":"normal","displayCase":"asIs","foregroundColor":"#000000","linkColor":"#000000","ascent":12.246,"descent":3.175,"leading":0,"underlinePosition":-0.949,"underlineThickness":0.633,"xHeight":6.806}}],"style":{"leadingMargin":0,"firstLineMargin":0,"justification":"center","listLevel":1,"lineSpacingRule":"multiple","lineSpacing":20,"spacingBefore":0,"spacingAfter":0,"listStyle":{"listType":"none","listTypeFormat":"plain","start":0,"size":100,"bulletChar":8226,"bulletFont":"Arial","bulletPicture":{"w":0,"h":0,"base64":0}},"tagType":"P"},"runs":[{"idx":0,"len":9,"flowDirection":"leftToRight","cursive":false}]}],"defaultBlockStyle":{"flowDirection":"leftToRight","leadingMargin":0,"trailingMargin":0,"firstLineMargin":0,"justification":"center","defaultTabStop":48,"listLevel":0,"lineSpacingRule":"multiple","lineSpacing":20,"indentSize":36,"spacingBefore":0,"spacingAfter":0,"baseSpanStyle":{"fontFamily":"Calibri","fontSize":12,"fontIsBold":false,"fontIsItalic":false,"fontIsUnderline":false,"fontIsStrikeout":false,"underlineStyle":"normal","elevation":"normal","spacing":0,"ignoreKerningTable":false,"displayCase":"asIs","languageId":0,"foregroundColor":"#FFFFFF","linkColor":"#666666"},"listStyle":{"listType":"none","listTypeFormat":"plain","start":0,"size":100}},"direction":"horizontal"},"vectortext":{"left":0,"top":0,"right":105,"bottom":21,"pngfb":false,"pr":{"l":"Lib","i":240}}}],"shapemaskId":"","xPos":493,"yPos":185,"tabIndex":6,"tabEnabled":true,"referenceName":"613A0CJkECx","morphReferenceName":"613A0CJkECx","xOffset":0,"yOffset":0,"rotateXPos":79,"rotateYPos":13,"scaleX":100,"scaleY":100,"alpha":100,"depth":12,"scrolling":true,"shuffleLock":false,"data":{"hotlinkId":"","accState":0,"vectorData":{"left":0,"top":0,"right":158,"bottom":26,"altText":"Better...","pngfb":false,"pr":{"l":"Lib","i":238}},"html5data":{"xPos":0,"yPos":0,"width":158,"height":26,"strokewidth":0}},"width":158,"height":26,"resume":false,"useHandCursor":true,"id":"613A0CJkECx"},{"kind":"vectorshape","rotation":0,"accType":"text","cliptobounds":false,"defaultAction":"","textLib":[{"kind":"textdata","uniqueId":"69ALEivCUxk_813204106","id":"01","linkId":"txt__default_69ALEivCUxk","type":"acctext","xPos":5,"yPos":5,"xAccOffset":5,"yAccOffset":5,"width":148,"height":21,"valign":"top","wordwrap":true,"textshadow":false,"shadowIndex":-1,"scrollOverflow":false,"vartext":{"blocks":[{"spans":[{"text":"Minimum...","style":{"fontFamily":"\\"MontserratBold CharBoldE28D0D51\\",\\"Montserrat\\"","fontSize":9.488,"fontIsBold":false,"fontIsItalic":false,"fontIsUnderline":false,"fontIsStrikeout":false,"elevation":"normal","displayCase":"asIs","foregroundColor":"#000000","linkColor":"#000000","ascent":12.246,"descent":3.175,"leading":0,"underlinePosition":-0.949,"underlineThickness":0.633,"xHeight":6.806}}],"style":{"leadingMargin":0,"firstLineMargin":0,"justification":"center","listLevel":1,"lineSpacingRule":"multiple","lineSpacing":20,"spacingBefore":0,"spacingAfter":0,"listStyle":{"listType":"none","listTypeFormat":"plain","start":0,"size":100,"bulletChar":8226,"bulletFont":"Arial","bulletPicture":{"w":0,"h":0,"base64":0}},"tagType":"P"},"runs":[{"idx":0,"len":10,"flowDirection":"leftToRight","cursive":false}]}],"defaultBlockStyle":{"flowDirection":"leftToRight","leadingMargin":0,"trailingMargin":0,"firstLineMargin":0,"justification":"center","defaultTabStop":48,"listLevel":0,"lineSpacingRule":"multiple","lineSpacing":20,"indentSize":36,"spacingBefore":0,"spacingAfter":0,"baseSpanStyle":{"fontFamily":"Calibri","fontSize":12,"fontIsBold":false,"fontIsItalic":false,"fontIsUnderline":false,"fontIsStrikeout":false,"underlineStyle":"normal","elevation":"normal","spacing":0,"ignoreKerningTable":false,"displayCase":"asIs","languageId":0,"foregroundColor":"#FFFFFF","linkColor":"#666666"},"listStyle":{"listType":"none","listTypeFormat":"plain","start":0,"size":100}},"direction":"horizontal"},"vectortext":{"left":0,"top":0,"right":115,"bottom":21,"pngfb":false,"pr":{"l":"Lib","i":241}}}],"shapemaskId":"","xPos":43,"yPos":186,"tabIndex":7,"tabEnabled":true,"referenceName":"69ALEivCUxk","morphReferenceName":"69ALEivCUxk","xOffset":0,"yOffset":0,"rotateXPos":79,"rotateYPos":13,"scaleX":100,"scaleY":100,"alpha":100,"depth":13,"scrolling":true,"shuffleLock":false,"data":{"hotlinkId":"","accState":0,"vectorData":{"left":0,"top":0,"right":158,"bottom":26,"altText":"Minimum...","pngfb":false,"pr":{"l":"Lib","i":238}},"html5data":{"xPos":0,"yPos":0,"width":158,"height":26,"strokewidth":0}},"width":158,"height":26,"resume":false,"useHandCursor":true,"id":"69ALEivCUxk"},{"kind":"vectorshape","rotation":0,"accType":"text","cliptobounds":false,"defaultAction":"","textLib":[{"kind":"textdata","uniqueId":"6ITJA9I5a6G_-1670733069","id":"01","linkId":"txt__default_6ITJA9I5a6G","type":"acctext","xPos":5,"yPos":5,"xAccOffset":5,"yAccOffset":5,"width":641,"height":36,"valign":"top","wordwrap":true,"textshadow":false,"shadowIndex":-1,"scrollOverflow":false,"vartext":{"blocks":[{"spans":[{"text":"Notice how each example increasingly focuses on the patient and includes the current difficulties the intervention hopes to address","style":{"fontFamily":"\\"Montserrat Charset0_v9p2ADCB779\\",\\"Montserrat\\"","fontSize":9.488,"fontIsBold":false,"fontIsItalic":false,"fontIsUnderline":false,"fontIsStrikeout":false,"elevation":"normal","displayCase":"asIs","foregroundColor":"#000000","linkColor":"#000000","ascent":12.246,"descent":3.175,"leading":0,"underlinePosition":-0.949,"underlineThickness":0.633,"xHeight":6.73}}],"style":{"leadingMargin":0,"firstLineMargin":0,"justification":"left","listLevel":1,"lineSpacingRule":"multiple","lineSpacing":20,"spacingBefore":0,"spacingAfter":0,"listStyle":{"listType":"none","listTypeFormat":"plain","start":0,"size":100,"bulletChar":8226,"bulletFont":"Arial","bulletPicture":{"w":0,"h":0,"base64":0}},"tagType":"P"},"runs":[{"idx":0,"len":131,"flowDirection":"leftToRight","cursive":false}]}],"defaultBlockStyle":{"flowDirection":"leftToRight","leadingMargin":0,"trailingMargin":0,"firstLineMargin":0,"justification":"center","defaultTabStop":48,"listLevel":0,"lineSpacingRule":"multiple","lineSpacing":20,"indentSize":36,"spacingBefore":0,"spacingAfter":0,"baseSpanStyle":{"fontFamily":"Calibri","fontSize":12,"fontIsBold":false,"fontIsItalic":false,"fontIsUnderline":false,"fontIsStrikeout":false,"underlineStyle":"normal","elevation":"normal","spacing":0,"ignoreKerningTable":false,"displayCase":"asIs","languageId":0,"foregroundColor":"#FFFFFF","linkColor":"#666666"},"listStyle":{"listType":"none","listTypeFormat":"plain","start":0,"size":100}},"direction":"horizontal"},"vectortext":{"left":0,"top":0,"right":631,"bottom":36,"pngfb":false,"pr":{"l":"Lib","i":243}}}],"shapemaskId":"","xPos":37,"yPos":148,"tabIndex":4,"tabEnabled":true,"referenceName":"6ITJA9I5a6G","morphReferenceName":"6ITJA9I5a6G","xOffset":0,"yOffset":0,"rotateXPos":325.5,"rotateYPos":20.5,"scaleX":100,"scaleY":100,"alpha":100,"depth":14,"scrolling":true,"shuffleLock":false,"data":{"hotlinkId":"","accState":0,"vectorData":{"left":0,"top":0,"right":651,"bottom":42,"altText":"Notice how each example increasingly focuses on the patient and includes the current difficulties the intervention hopes to address","pngfb":false,"pr":{"l":"Lib","i":242}},"html5data":{"xPos":0,"yPos":0,"width":651,"height":42,"strokewidth":0}},"width":651,"height":41,"resume":false,"useHandCursor":true,"id":"6ITJA9I5a6G"},{"kind":"vectorshape","rotation":0,"accType":"image","cliptobounds":false,"defaultAction":"","imagelib":[{"kind":"imagedata","assetId":63,"id":"01","url":"story_content/5wMPaoOWRrc.png","type":"normal","altText":"Picture 5.png","width":374,"height":374,"mobiledx":0,"mobiledy":0}],"shapemaskId":"","xPos":43,"yPos":212,"tabIndex":12,"tabEnabled":true,"referenceName":"6V2vo6udKIE","morphReferenceName":"6V2vo6udKIE","xOffset":0,"yOffset":0,"rotateXPos":93,"rotateYPos":93.5,"scaleX":100,"scaleY":100,"alpha":100,"depth":15,"scrolling":true,"shuffleLock":false,"data":{"hotlinkId":"","accState":0,"vectorData":{"left":0,"top":0,"right":186,"bottom":187,"altText":"Picture 5.png","pngfb":false,"pr":{"l":"Lib","i":225}},"html5data":{"xPos":0,"yPos":0,"width":186,"height":187,"strokewidth":0}},"width":186,"height":187,"resume":false,"useHandCursor":true,"id":"6V2vo6udKIE","events":[{"kind":"onrollover","actions":[{"kind":"store_resume_data","objRef":"_this","varref":"_parent.5skX1KrvKNU_6V2vo6udKIE_resume"},{"kind":"hide","transition":"appear","objRef":{"type":"string","value":"_this"}}]},{"kind":"onpropchanged","objRef":"_this","propname":"OnStage","actions":[{"kind":"exe_actiongroup","id":"_parent.5skX1KrvKNU_6ZzjtPweKZX"},{"kind":"exe_actiongroup","id":"_parent.6Tp2mDPqhje.6Tp2mDPqhje_5sDbl27twro"}]}]},{"kind":"vectorshape","rotation":0,"accType":"image","cliptobounds":false,"defaultAction":"","imagelib":[{"kind":"imagedata","assetId":64,"id":"01","url":"story_content/6DdFrJRvGXa.png","type":"normal","altText":"Picture 6.png","width":373,"height":374,"mobiledx":0,"mobiledy":0}],"shapemaskId":"","xPos":265,"yPos":211,"tabIndex":9,"tabEnabled":true,"referenceName":"6jrooBXTPEX","morphReferenceName":"6jrooBXTPEX","xOffset":0,"yOffset":0,"rotateXPos":93.5,"rotateYPos":93.5,"scaleX":100,"scaleY":100,"alpha":100,"depth":16,"scrolling":true,"shuffleLock":false,"data":{"hotlinkId":"","accState":0,"vectorData":{"left":0,"top":0,"right":187,"bottom":187,"altText":"Picture 6.png","pngfb":false,"pr":{"l":"Lib","i":224}},"html5data":{"xPos":0,"yPos":0,"width":187,"height":187,"strokewidth":0}},"width":187,"height":187,"resume":false,"useHandCursor":true,"id":"6jrooBXTPEX","events":[{"kind":"onrollover","actions":[{"kind":"store_resume_data","objRef":"_this","varref":"_parent.5skX1KrvKNU_6jrooBXTPEX_resume"},{"kind":"hide","transition":"appear","objRef":{"type":"string","value":"_this"}}]},{"kind":"onpropchanged","objRef":"_this","propname":"OnStage","actions":[{"kind":"exe_actiongroup","id":"_parent.5skX1KrvKNU_6ZzjtPweKZX"},{"kind":"exe_actiongroup","id":"_parent.6Tp2mDPqhje.6Tp2mDPqhje_5sDbl27twro"}]}]},{"kind":"vectorshape","rotation":0,"accType":"image","cliptobounds":false,"defaultAction":"","imagelib":[{"kind":"imagedata","assetId":65,"id":"01","url":"story_content/64ilMJoEsYv.png","type":"normal","altText":"Picture 7.png","width":373,"height":374,"mobiledx":0,"mobiledy":0}],"shapemaskId":"","xPos":488,"yPos":212,"tabIndex":13,"tabEnabled":true,"referenceName":"5wC6Ars5y0a","morphReferenceName":"5wC6Ars5y0a","xOffset":0,"yOffset":0,"rotateXPos":93.5,"rotateYPos":93.5,"scaleX":100,"scaleY":100,"alpha":100,"depth":17,"scrolling":true,"shuffleLock":false,"data":{"hotlinkId":"","accState":0,"vectorData":{"left":0,"top":0,"right":187,"bottom":187,"altText":"Picture 7.png","pngfb":false,"pr":{"l":"Lib","i":224}},"html5data":{"xPos":0,"yPos":0,"width":187,"height":187,"strokewidth":0}},"width":187,"height":187,"resume":false,"useHandCursor":true,"id":"5wC6Ars5y0a","events":[{"kind":"onrollover","actions":[{"kind":"store_resume_data","objRef":"_this","varref":"_parent.5skX1KrvKNU_5wC6Ars5y0a_resume"},{"kind":"hide","transition":"appear","objRef":{"type":"string","value":"_this"}}]},{"kind":"onpropchanged","objRef":"_this","propname":"OnStage","actions":[{"kind":"exe_actiongroup","id":"_parent.5skX1KrvKNU_6ZzjtPweKZX"},{"kind":"exe_actiongroup","id":"_parent.6Tp2mDPqhje.6Tp2mDPqhje_5sDbl27twro"}]}]},{"kind":"vectorshape","rotation":0,"accType":"text","cliptobounds":false,"defaultAction":"","textLib":[{"kind":"textdata","uniqueId":"6Tp2mDPqhje_1543578903","id":"01","linkId":"txt__default_6Tp2mDPqhje","type":"acctext","xPos":10,"yPos":5,"xAccOffset":10,"yAccOffset":5,"width":315,"height":63,"valign":"center","wordwrap":true,"textshadow":false,"shadowIndex":-1,"scrollOverflow":false,"vartext":{"blocks":[{"spans":[{"text":"Rollover Pics For Examples","style":{"fontFamily":"\\"Montserrat Charset0_v9p2ADCB779\\",\\"Montserrat\\"","fontSize":20,"ascent":25.813,"descent":6.693,"leading":0,"underlinePosition":-2,"underlineThickness":1.333,"xHeight":14.187}}],"style":{"tagType":"P"},"runs":[{"idx":0,"len":26,"flowDirection":"leftToRight","cursive":false}]}],"defaultBlockStyle":{"flowDirection":"leftToRight","leadingMargin":0,"trailingMargin":0,"firstLineMargin":0,"justification":"center","defaultTabStop":48,"listLevel":0,"lineSpacingRule":"multiple","lineSpacing":20,"indentSize":36,"spacingBefore":0,"spacingAfter":0,"baseSpanStyle":{"fontFamily":"Calibri","fontSize":12,"fontIsBold":false,"fontIsItalic":false,"fontIsUnderline":false,"fontIsStrikeout":false,"underlineStyle":"normal","elevation":"normal","spacing":0,"ignoreKerningTable":false,"displayCase":"asIs","languageId":0,"foregroundColor":"#FFFFFF","linkColor":"#666666"},"listStyle":{"listType":"none","listTypeFormat":"plain","start":0,"size":100}},"direction":"horizontal"},"vectortext":{"left":0,"top":0,"right":287,"bottom":70,"pngfb":false,"pr":{"l":"Lib","i":245}}}],"shapemaskId":"","xPos":183,"yPos":316,"tabIndex":17,"tabEnabled":true,"referenceName":"6Tp2mDPqhje","morphReferenceName":"6Tp2mDPqhje","xOffset":0,"yOffset":0,"rotateXPos":167,"rotateYPos":36,"scaleX":100,"scaleY":100,"alpha":100,"depth":18,"scrolling":true,"shuffleLock":false,"data":{"hotlinkId":"","accState":0,"vectorData":{"left":-1,"top":-1,"right":336,"bottom":75,"altText":"Rollover Pics For Examples","pngfb":false,"pr":{"l":"Lib","i":244}},"html5data":{"xPos":-1,"yPos":-1,"width":337,"height":76,"strokewidth":1}},"animations":[{"kind":"animation","id":"6B3UrsPH2LI","duration":250,"hidetextatstart":true,"animateshapewithtext":false,"tweens":[{"kind":"tween","time":0,"duration":250,"position":{"relativerotation":false,"relativestartpoint":false,"path":[{"kind":"segment","type":"line","anchora":{"x":"183","y":"316","dx":"0","dy":"0"},"anchorb":{"x":"183","y":"496","dx":"0","dy":"0"}}],"duration":250,"easing":"cubic","easingdir":"easeinout"}}]}],"width":335,"height":73,"resume":false,"useHandCursor":true,"id":"6Tp2mDPqhje","actionGroups":{"6Tp2mDPqhje_5sDbl27twro":{"kind":"actiongroup","actions":[{"kind":"if_action","condition":{"statement":{"kind":"and","statements":[{"kind":"or","statements":[{"kind":"compare","operator":"eq","valuea":"_parent.5wC6Ars5y0a.$OnStage","typea":"property","valueb":false,"typeb":"boolean"},{"kind":"compare","operator":"eq","valuea":"_parent.6V2vo6udKIE.$OnStage","typea":"property","valueb":false,"typeb":"boolean"},{"kind":"compare","operator":"eq","valuea":"_parent.6jrooBXTPEX.$OnStage","typea":"property","valueb":false,"typeb":"boolean"}]}]}},"thenActions":[{"kind":"hide","transition":"appear","objRef":{"type":"string","value":"_this"}}]}]}}},{"kind":"vectorshape","rotation":0,"accType":"text","cliptobounds":false,"defaultAction":"","shapemaskId":"","xPos":350,"yPos":352,"tabIndex":18,"tabEnabled":true,"referenceName":"6B3UrsPH2LI","morphReferenceName":"6B3UrsPH2LI","xOffset":0,"yOffset":0,"rotateXPos":0,"rotateYPos":90,"scaleX":100,"scaleY":100,"alpha":100,"depth":19,"scrolling":true,"shuffleLock":false,"data":{"hotlinkId":"","accState":0,"vectorData":{"left":0,"top":0,"right":0,"bottom":0,"pngfb":false,"pr":{"l":"Lib","i":246}},"html5data":{"xPos":0,"yPos":0,"width":0,"height":0,"strokewidth":0}},"width":0,"height":180,"resume":false,"useHandCursor":true,"id":"6B3UrsPH2LI"}],"startTime":-1,"elapsedTimeMode":"normal","useHandCursor":false,"resume":false,"kind":"slidelayer","isBaseLayer":true}]}');
