# Supplementary material for: Obtaining and Documenting Informed Consent: An Advanced UME Cross-Specialty, Role-Playing Skill Builder
Source: MedEdPORTAL. 2026 Mar 3;22:11580. doi: 10.15766/mep_2374-8265.11580 (PMC12956033; doi:10.15766/mep_2374-8265.11580)
Supplement: Supplementary file 1 — Course Syllabus.docxPrereadings.pdfStatPearls Article.pdfADMSEP eModule folderClinical Vignettes.pdfRubric.pdfMARRQD, PARRQD Templates.docxOrientation.pptxObserver-Scribe Template.docxVignette Answers.pdf [file mep_2374-8265.11580-s001.zip › D. ADMSEP eModule folder/html5/data/js/5tyIQ2yp7it.js]

window.globalProvideData('slide', '{"title":"Structure","trackViews":true,"showMenuResultIcon":false,"viewGroupId":"","historyGroupId":"","videoZoom":"","scrolling":false,"transition":"appear","transDuration":0,"transDir":1,"wipeTrans":false,"slideLock":false,"navIndex":-1,"globalAudioId":"","thumbnailid":"","slideNumberInScene":12,"includeInSlideCounts":true,"presenterRef":{"id":"none"},"showAnimationId":"","lmsId":"Slide12","width":720,"height":405,"resume":false,"background":{"type":"fill","fill":{"type":"linear","rotation":90,"colors":[{"kind":"color","rgb":"0xFFFFFF","alpha":100,"stop":0}]}},"id":"5tyIQ2yp7it","actionGroups":{"ActGrpOnNextButtonClick":{"kind":"actiongroup","actions":[{"kind":"gotoplay","window":"_current","wndtype":"normal","objRef":{"type":"string","value":"_player.5Uox68g9hv9.6X7eYM1aVzm"}}]},"ActGrpOnPrevButtonClick":{"kind":"actiongroup","actions":[{"kind":"history_prev"}]},"NavigationRestrictionNextSlide_5tyIQ2yp7it":{"kind":"actiongroup","actions":[{"kind":"exe_actiongroup","id":"ActGrpOnNextButtonClick"}]},"NavigationRestrictionPreviousSlide_5tyIQ2yp7it":{"kind":"actiongroup","actions":[{"kind":"exe_actiongroup","id":"ActGrpOnPrevButtonClick"}]}},"events":[{"kind":"onslidestart","actions":[{"kind":"if_action","condition":{"statement":{"kind":"compare","operator":"eq","valuea":"_playerVars.#hasPrevHistory","typea":"var","valueb":false,"typeb":"boolean"}},"thenActions":[{"kind":"enable_window_control","name":"previous","enable":false,"affectTabStop":true}]}]},{"kind":"onbeforeslidein","actions":[{"kind":"if_action","condition":{"statement":{"kind":"compare","operator":"eq","valuea":"$WindowId","typea":"property","valueb":"_frame","typeb":"string"}},"thenActions":[{"kind":"set_frame_layout","name":"pxabnsnfns00001100101"}],"elseActions":[{"kind":"set_window_control_layout","name":"pxabnsnfns00001100101"}]}]},{"kind":"onnextslide","actions":[{"kind":"exe_actiongroup","id":"NavigationRestrictionNextSlide_5tyIQ2yp7it"}]},{"kind":"onprevslide","actions":[{"kind":"exe_actiongroup","id":"NavigationRestrictionPreviousSlide_5tyIQ2yp7it"}]},{"kind":"ontransitionin","actions":[{"kind":"adjustvar","variable":"_player.LastSlideViewed_6FduJwKQ0ri","operator":"set","value":{"type":"string","value":"_player."}},{"kind":"adjustvar","variable":"_player.LastSlideViewed_6FduJwKQ0ri","operator":"add","value":{"type":"property","value":"$AbsoluteId"}}]}],"slideLayers":[{"enableSeek":true,"enableReplay":true,"timeline":{"duration":5000,"events":[{"kind":"ontimelinetick","time":0,"actions":[{"kind":"show","transition":"appear","objRef":{"type":"string","value":"6NKlNEv61FI"}},{"kind":"show","transition":"appear","objRef":{"type":"string","value":"6ZF7pAWpDAl"}},{"kind":"show","transition":"appear","objRef":{"type":"string","value":"5YWk6bnvdyy"}},{"kind":"show","transition":"custom","animationId":"Entrance","reverse":false,"objRef":{"type":"string","value":"6QWPtSBwOYD"}},{"kind":"show","transition":"appear","objRef":{"type":"string","value":"6QWPtSBwOYD.5W03hvsmwOV"}},{"kind":"show","transition":"appear","objRef":{"type":"string","value":"6QWPtSBwOYD.5hMkqchvUJg"}},{"kind":"show","transition":"appear","objRef":{"type":"string","value":"6QWPtSBwOYD.6F3XD6KacxT"}},{"kind":"show","transition":"appear","objRef":{"type":"string","value":"6QWPtSBwOYD.5pOMB8bPTWi"}},{"kind":"show","transition":"appear","objRef":{"type":"string","value":"6QWPtSBwOYD.5z2rB0MCGAa"}},{"kind":"show","transition":"custom","animationId":"Entrance","reverse":false,"objRef":{"type":"string","value":"6LljDb4cOXa"}},{"kind":"show","transition":"appear","objRef":{"type":"string","value":"6LljDb4cOXa.69g6yUoXeM6"}},{"kind":"show","transition":"appear","objRef":{"type":"string","value":"6LljDb4cOXa.6nyXy1Wog1P"}},{"kind":"show","transition":"appear","objRef":{"type":"string","value":"6LljDb4cOXa.5UwWWqGcfmj"}},{"kind":"show","transition":"appear","objRef":{"type":"string","value":"6LljDb4cOXa.5wAs01Qzurq"}},{"kind":"show","transition":"appear","objRef":{"type":"string","value":"6LljDb4cOXa.5xedWSd3yPJ"}},{"kind":"show","transition":"custom","animationId":"Entrance","reverse":false,"objRef":{"type":"string","value":"6dFPSXY3Hvf"}},{"kind":"show","transition":"appear","objRef":{"type":"string","value":"6dFPSXY3Hvf.5bEZYUGxOEx"}},{"kind":"show","transition":"appear","objRef":{"type":"string","value":"6dFPSXY3Hvf.6A26tm3Djfg"}},{"kind":"show","transition":"appear","objRef":{"type":"string","value":"6dFPSXY3Hvf.6RS0WIn2xoD"}},{"kind":"show","transition":"appear","objRef":{"type":"string","value":"6dFPSXY3Hvf.6ZuWkasObI7"}},{"kind":"show","transition":"appear","objRef":{"type":"string","value":"6dFPSXY3Hvf.6dIwselj3T0"}},{"kind":"show","transition":"custom","animationId":"Entrance","reverse":false,"objRef":{"type":"string","value":"6qron7kZ3J9"}},{"kind":"show","transition":"appear","objRef":{"type":"string","value":"6qron7kZ3J9.5YvpiZTwfM4"}},{"kind":"show","transition":"appear","objRef":{"type":"string","value":"6qron7kZ3J9.6KdWczJIyGg"}},{"kind":"show","transition":"appear","objRef":{"type":"string","value":"6qron7kZ3J9.5komjG950oz"}},{"kind":"show","transition":"appear","objRef":{"type":"string","value":"6qron7kZ3J9.5h0jtjNZAPj"}},{"kind":"show","transition":"appear","objRef":{"type":"string","value":"6qron7kZ3J9.5bKEi1IzBZh"}},{"kind":"show","transition":"appear","objRef":{"type":"string","value":"6PDvZElYKQc"}}]}]},"objects":[{"kind":"vectorshape","rotation":0,"accType":"text","cliptobounds":false,"defaultAction":"","textLib":[{"kind":"textdata","uniqueId":"6NKlNEv61FI_1335143288","id":"01","linkId":"txt__default_6NKlNEv61FI","type":"acctext","xPos":0,"yPos":0,"xAccOffset":0,"yAccOffset":0,"width":677,"height":76,"valign":"top","wordwrap":true,"textshadow":false,"shadowIndex":-1,"scrollOverflow":false,"vartext":{"blocks":[{"spans":[{"text":"Structure","style":{"fontFamily":"\\"MontserratBold CharBoldE28D0D51\\",\\"Montserrat\\"","fontSize":37.95,"fontIsBold":false,"fontIsItalic":false,"fontIsUnderline":false,"fontIsStrikeout":false,"elevation":"normal","displayCase":"asIs","foregroundColor":"#21255A","linkColor":"#21255A","ascent":48.981,"descent":12.701,"leading":0,"underlinePosition":-3.795,"underlineThickness":2.53,"xHeight":27.223}}],"style":{"leadingMargin":0,"firstLineMargin":0,"justification":"left","listLevel":1,"lineSpacingRule":"multiple","lineSpacing":25,"spacingBefore":0,"spacingAfter":0,"listStyle":{"listType":"none","listTypeFormat":"plain","start":0,"size":100,"bulletChar":8226,"bulletFont":"Arial","bulletPicture":{"w":0,"h":0,"base64":0}},"tagType":"P"},"runs":[{"idx":0,"len":9,"flowDirection":"leftToRight","cursive":false}]}],"defaultBlockStyle":{"flowDirection":"leftToRight","leadingMargin":0,"trailingMargin":0,"firstLineMargin":0,"justification":"center","defaultTabStop":48,"listLevel":0,"lineSpacingRule":"multiple","lineSpacing":20,"indentSize":36,"spacingBefore":0,"spacingAfter":0,"baseSpanStyle":{"fontFamily":"Calibri","fontSize":12,"fontIsBold":false,"fontIsItalic":false,"fontIsUnderline":false,"fontIsStrikeout":false,"underlineStyle":"normal","elevation":"normal","spacing":0,"ignoreKerningTable":false,"displayCase":"asIs","languageId":0,"foregroundColor":"#FFFFFF","linkColor":"#666666"},"listStyle":{"listType":"none","listTypeFormat":"plain","start":0,"size":100}},"direction":"horizontal"},"vectortext":{"left":0,"top":0,"right":244,"bottom":74,"pngfb":false,"pr":{"l":"Lib","i":247}}}],"shapemaskId":"","xPos":28,"yPos":6,"tabIndex":0,"tabEnabled":true,"referenceName":"6NKlNEv61FI","morphReferenceName":"6NKlNEv61FI","xOffset":0,"yOffset":0,"rotateXPos":338.5,"rotateYPos":38,"scaleX":100,"scaleY":100,"alpha":100,"depth":1,"scrolling":true,"shuffleLock":false,"data":{"hotlinkId":"","accState":0,"vectorData":{"left":0,"top":0,"right":678,"bottom":76,"altText":"Structure","pngfb":false,"pr":{"l":"Lib","i":226}},"html5data":{"xPos":0,"yPos":0,"width":678,"height":76,"strokewidth":0}},"width":677,"height":76,"resume":false,"useHandCursor":true,"id":"6NKlNEv61FI"},{"kind":"vectorshape","rotation":0,"accType":"image","cliptobounds":false,"defaultAction":"","imagelib":[{"kind":"imagedata","assetId":5,"id":"01","url":"story_content/5YLmHGOVQpg.png","type":"normal","altText":"Picture 1.png","width":1322,"height":34,"mobiledx":0,"mobiledy":0}],"shapemaskId":"","xPos":28,"yPos":74,"tabIndex":1,"tabEnabled":true,"referenceName":"6ZF7pAWpDAl","morphReferenceName":"6ZF7pAWpDAl","xOffset":0,"yOffset":0,"rotateXPos":330.5,"rotateYPos":8.5,"scaleX":100,"scaleY":100,"alpha":100,"depth":2,"scrolling":true,"shuffleLock":false,"data":{"hotlinkId":"","accState":0,"vectorData":{"left":0,"top":0,"right":661,"bottom":17,"altText":"Picture 1.png","pngfb":false,"pr":{"l":"Lib","i":8}},"html5data":{"xPos":0,"yPos":0,"width":661,"height":17,"strokewidth":0}},"width":661,"height":17,"resume":false,"useHandCursor":true,"id":"6ZF7pAWpDAl"},{"kind":"vectorshape","rotation":0,"accType":"text","cliptobounds":false,"defaultAction":"","textLib":[{"kind":"textdata","uniqueId":"5YWk6bnvdyy_-859070096","id":"01","linkId":"txt__default_5YWk6bnvdyy","type":"acctext","xPos":5,"yPos":5,"xAccOffset":5,"yAccOffset":5,"width":634,"height":21,"valign":"top","wordwrap":true,"textshadow":false,"shadowIndex":-1,"scrollOverflow":false,"vartext":{"blocks":[{"spans":[{"text":"These particular domains will help you remember the important areas to include","style":{"fontFamily":"\\"Montserrat Charset0_v9p2ADCB779\\",\\"Montserrat\\"","fontSize":9.488,"fontIsBold":false,"fontIsItalic":false,"fontIsUnderline":false,"fontIsStrikeout":false,"elevation":"normal","displayCase":"asIs","foregroundColor":"#000000","linkColor":"#000000","ascent":12.246,"descent":3.175,"leading":0,"underlinePosition":-0.949,"underlineThickness":0.633,"xHeight":6.73}}],"style":{"leadingMargin":0,"firstLineMargin":0,"justification":"left","listLevel":1,"lineSpacingRule":"multiple","lineSpacing":20,"spacingBefore":0,"spacingAfter":0,"listStyle":{"listType":"none","listTypeFormat":"plain","start":0,"size":100,"bulletChar":8226,"bulletFont":"Arial","bulletPicture":{"w":0,"h":0,"base64":0}},"tagType":"P"},"runs":[{"idx":0,"len":78,"flowDirection":"leftToRight","cursive":false}]}],"defaultBlockStyle":{"flowDirection":"leftToRight","leadingMargin":0,"trailingMargin":0,"firstLineMargin":0,"justification":"center","defaultTabStop":48,"listLevel":0,"lineSpacingRule":"multiple","lineSpacing":20,"indentSize":36,"spacingBefore":0,"spacingAfter":0,"baseSpanStyle":{"fontFamily":"Calibri","fontSize":12,"fontIsBold":false,"fontIsItalic":false,"fontIsUnderline":false,"fontIsStrikeout":false,"underlineStyle":"normal","elevation":"normal","spacing":0,"ignoreKerningTable":false,"displayCase":"asIs","languageId":0,"foregroundColor":"#FFFFFF","linkColor":"#666666"},"listStyle":{"listType":"none","listTypeFormat":"plain","start":0,"size":100}},"direction":"horizontal"},"vectortext":{"left":0,"top":0,"right":519,"bottom":21,"pngfb":false,"pr":{"l":"Lib","i":249}}}],"shapemaskId":"","xPos":29,"yPos":117,"tabIndex":3,"tabEnabled":true,"referenceName":"5YWk6bnvdyy","morphReferenceName":"5YWk6bnvdyy","xOffset":0,"yOffset":0,"rotateXPos":322,"rotateYPos":13,"scaleX":100,"scaleY":100,"alpha":100,"depth":3,"scrolling":true,"shuffleLock":false,"data":{"hotlinkId":"","accState":0,"vectorData":{"left":0,"top":0,"right":645,"bottom":26,"altText":"These particular domains will help you remember the important areas to include","pngfb":false,"pr":{"l":"Lib","i":248}},"html5data":{"xPos":0,"yPos":0,"width":645,"height":26,"strokewidth":0}},"width":644,"height":26,"resume":false,"useHandCursor":true,"id":"5YWk6bnvdyy"},{"kind":"objgroup","objects":[{"kind":"vectorshape","rotation":0,"accType":"text","cliptobounds":false,"defaultAction":"","shapemaskId":"","xPos":0,"yPos":0,"tabIndex":17,"tabEnabled":true,"referenceName":"5W03hvsmwOV","morphReferenceName":"5W03hvsmwOV","xOffset":0,"yOffset":0,"rotateXPos":110.5,"rotateYPos":110.5,"scaleX":100,"scaleY":100,"alpha":100,"depth":1,"scrolling":true,"shuffleLock":false,"data":{"hotlinkId":"","accState":0,"vectorData":{"left":0,"top":0,"right":221,"bottom":221,"altText":"Oval 3","pngfb":false,"pr":{"l":"Lib","i":250}},"html5data":{"xPos":0,"yPos":0,"width":221,"height":221,"strokewidth":0}},"width":221,"height":221,"resume":false,"useHandCursor":true,"id":"5W03hvsmwOV"},{"kind":"vectorshape","rotation":0,"accType":"image","cliptobounds":false,"defaultAction":"","imagelib":[{"kind":"imagedata","assetId":66,"id":"01","url":"story_content/6Hsb1e5UGQ1.png","type":"normal","altText":"Picture 2.png","width":421,"height":422,"mobiledx":0,"mobiledy":0}],"shapemaskId":"","xPos":6,"yPos":5,"tabIndex":18,"tabEnabled":true,"referenceName":"5hMkqchvUJg","morphReferenceName":"5hMkqchvUJg","xOffset":0,"yOffset":0,"rotateXPos":105.5,"rotateYPos":105.5,"scaleX":100,"scaleY":100,"alpha":100,"depth":2,"scrolling":true,"shuffleLock":false,"data":{"hotlinkId":"","accState":0,"vectorData":{"left":0,"top":0,"right":211,"bottom":211,"altText":"Picture 2.png","pngfb":false,"pr":{"l":"Lib","i":251}},"html5data":{"xPos":0,"yPos":0,"width":211,"height":211,"strokewidth":0}},"width":211,"height":211,"resume":false,"useHandCursor":true,"id":"5hMkqchvUJg"},{"kind":"vectorshape","rotation":0,"accType":"text","cliptobounds":false,"defaultAction":"","textLib":[{"kind":"textdata","uniqueId":"6F3XD6KacxT_643367315","id":"01","linkId":"txt__default_6F3XD6KacxT","type":"acctext","xPos":5,"yPos":5,"xAccOffset":5,"yAccOffset":5,"width":127,"height":36,"valign":"top","wordwrap":true,"textshadow":false,"shadowIndex":-1,"scrollOverflow":false,"vartext":{"blocks":[{"spans":[{"text":"Things the doctor will handle","style":{"fontFamily":"\\"MontserratBold CharBoldE28D0D51\\",\\"Montserrat\\"","fontSize":9.488,"fontIsBold":false,"fontIsItalic":false,"fontIsUnderline":false,"fontIsStrikeout":false,"elevation":"normal","displayCase":"asIs","foregroundColor":"#000000","linkColor":"#000000","ascent":12.246,"descent":3.175,"leading":0,"underlinePosition":-0.949,"underlineThickness":0.633,"xHeight":6.806}}],"style":{"leadingMargin":0,"firstLineMargin":0,"justification":"center","listLevel":1,"lineSpacingRule":"multiple","lineSpacing":20,"spacingBefore":0,"spacingAfter":0,"listStyle":{"listType":"none","listTypeFormat":"plain","start":0,"size":100,"bulletChar":8226,"bulletFont":"Arial","bulletPicture":{"w":0,"h":0,"base64":0}},"tagType":"P"},"runs":[{"idx":0,"len":29,"flowDirection":"leftToRight","cursive":false}]}],"defaultBlockStyle":{"flowDirection":"leftToRight","leadingMargin":0,"trailingMargin":0,"firstLineMargin":0,"justification":"center","defaultTabStop":48,"listLevel":0,"lineSpacingRule":"multiple","lineSpacing":20,"indentSize":36,"spacingBefore":0,"spacingAfter":0,"baseSpanStyle":{"fontFamily":"Calibri","fontSize":12,"fontIsBold":false,"fontIsItalic":false,"fontIsUnderline":false,"fontIsStrikeout":false,"underlineStyle":"normal","elevation":"normal","spacing":0,"ignoreKerningTable":false,"displayCase":"asIs","languageId":0,"foregroundColor":"#FFFFFF","linkColor":"#666666"},"listStyle":{"listType":"none","listTypeFormat":"plain","start":0,"size":100}},"direction":"horizontal"},"vectortext":{"left":0,"top":0,"right":129,"bottom":36,"pngfb":false,"pr":{"l":"Lib","i":253}}}],"shapemaskId":"","xPos":44,"yPos":21,"tabIndex":19,"tabEnabled":true,"referenceName":"6F3XD6KacxT","morphReferenceName":"6F3XD6KacxT","xOffset":0,"yOffset":0,"rotateXPos":68.5,"rotateYPos":20.5,"scaleX":100,"scaleY":100,"alpha":100,"depth":3,"scrolling":true,"shuffleLock":false,"data":{"hotlinkId":"","accState":0,"vectorData":{"left":0,"top":0,"right":138,"bottom":42,"altText":"Things the doctor will handle","pngfb":false,"pr":{"l":"Lib","i":252}},"html5data":{"xPos":0,"yPos":0,"width":138,"height":42,"strokewidth":0}},"width":137,"height":41,"resume":false,"useHandCursor":true,"id":"6F3XD6KacxT"},{"kind":"vectorshape","rotation":0,"accType":"text","cliptobounds":false,"defaultAction":"","textLib":[{"kind":"textdata","uniqueId":"5pOMB8bPTWi_-527962552","id":"01","linkId":"txt__default_5pOMB8bPTWi","type":"acctext","xPos":5,"yPos":5,"xAccOffset":5,"yAccOffset":5,"width":74,"height":39,"valign":"top","wordwrap":true,"textshadow":false,"shadowIndex":-1,"scrollOverflow":false,"vartext":{"blocks":[{"spans":[{"text":"Examples: Checking labs, AIMS","style":{"fontFamily":"\\"Montserrat Charset0_v9p2ADCB779\\",\\"Montserrat\\"","fontSize":7.116,"fontIsBold":false,"fontIsItalic":false,"fontIsUnderline":false,"fontIsStrikeout":false,"elevation":"normal","displayCase":"asIs","foregroundColor":"#000000","linkColor":"#000000","ascent":9.184,"descent":2.381,"leading":0,"underlinePosition":-0.712,"underlineThickness":0.474,"xHeight":5.048}}],"style":{"leadingMargin":0,"firstLineMargin":0,"justification":"left","listLevel":1,"lineSpacingRule":"multiple","lineSpacing":20,"spacingBefore":0,"spacingAfter":0,"listStyle":{"listType":"none","listTypeFormat":"plain","start":0,"size":100,"bulletChar":8226,"bulletFont":"Arial","bulletPicture":{"w":0,"h":0,"base64":0}},"tagType":"P"},"runs":[{"idx":0,"len":29,"flowDirection":"leftToRight","cursive":false}]}],"defaultBlockStyle":{"flowDirection":"leftToRight","leadingMargin":0,"trailingMargin":0,"firstLineMargin":0,"justification":"center","defaultTabStop":48,"listLevel":0,"lineSpacingRule":"multiple","lineSpacing":20,"indentSize":36,"spacingBefore":0,"spacingAfter":0,"baseSpanStyle":{"fontFamily":"Calibri","fontSize":12,"fontIsBold":false,"fontIsItalic":false,"fontIsUnderline":false,"fontIsStrikeout":false,"underlineStyle":"normal","elevation":"normal","spacing":0,"ignoreKerningTable":false,"displayCase":"asIs","languageId":0,"foregroundColor":"#FFFFFF","linkColor":"#666666"},"listStyle":{"listType":"none","listTypeFormat":"plain","start":0,"size":100}},"direction":"horizontal"},"vectortext":{"left":0,"top":0,"right":78,"bottom":40,"pngfb":false,"pr":{"l":"Lib","i":255}}}],"shapemaskId":"","xPos":11,"yPos":77,"tabIndex":20,"tabEnabled":true,"referenceName":"5pOMB8bPTWi","morphReferenceName":"5pOMB8bPTWi","xOffset":0,"yOffset":0,"rotateXPos":42,"rotateYPos":22,"scaleX":100,"scaleY":100,"alpha":100,"depth":4,"scrolling":true,"shuffleLock":false,"data":{"hotlinkId":"","accState":0,"vectorData":{"left":0,"top":0,"right":84,"bottom":45,"altText":"Examples: Checking labs, AIMS","pngfb":false,"pr":{"l":"Lib","i":254}},"html5data":{"xPos":0,"yPos":0,"width":84,"height":45,"strokewidth":0}},"width":84,"height":44,"resume":false,"useHandCursor":true,"id":"5pOMB8bPTWi"},{"kind":"vectorshape","rotation":0,"accType":"text","cliptobounds":false,"defaultAction":"","textLib":[{"kind":"textdata","uniqueId":"5z2rB0MCGAa_776827305","id":"01","linkId":"txt__default_5z2rB0MCGAa","type":"acctext","xPos":5,"yPos":5,"xAccOffset":5,"yAccOffset":5,"width":125,"height":56,"valign":"top","wordwrap":true,"textshadow":false,"shadowIndex":-1,"scrollOverflow":false,"vartext":{"blocks":[{"spans":[{"text":"Goal: Puts side effects into a less scary context as the doc is watching these","style":{"fontFamily":"\\"MontserratBold CharBoldE28D0D51\\",\\"Montserrat\\"","fontSize":7.906,"fontIsBold":false,"fontIsItalic":false,"fontIsUnderline":false,"fontIsStrikeout":false,"elevation":"normal","displayCase":"asIs","foregroundColor":"#000000","linkColor":"#000000","ascent":10.204,"descent":2.646,"leading":0,"underlinePosition":-0.791,"underlineThickness":0.527,"xHeight":5.671}}],"style":{"leadingMargin":0,"firstLineMargin":0,"justification":"left","listLevel":1,"lineSpacingRule":"multiple","lineSpacing":20,"spacingBefore":0,"spacingAfter":0,"listStyle":{"listType":"none","listTypeFormat":"plain","start":0,"size":100,"bulletChar":8226,"bulletFont":"Arial","bulletPicture":{"w":0,"h":0,"base64":0}},"tagType":"P"},"runs":[{"idx":0,"len":78,"flowDirection":"leftToRight","cursive":false}]}],"defaultBlockStyle":{"flowDirection":"leftToRight","leadingMargin":0,"trailingMargin":0,"firstLineMargin":0,"justification":"center","defaultTabStop":48,"listLevel":0,"lineSpacingRule":"multiple","lineSpacing":20,"indentSize":36,"spacingBefore":0,"spacingAfter":0,"baseSpanStyle":{"fontFamily":"Calibri","fontSize":12,"fontIsBold":false,"fontIsItalic":false,"fontIsUnderline":false,"fontIsStrikeout":false,"underlineStyle":"normal","elevation":"normal","spacing":0,"ignoreKerningTable":false,"displayCase":"asIs","languageId":0,"foregroundColor":"#FFFFFF","linkColor":"#666666"},"listStyle":{"listType":"none","listTypeFormat":"plain","start":0,"size":100}},"direction":"horizontal"},"vectortext":{"left":0,"top":0,"right":128,"bottom":57,"pngfb":false,"pr":{"l":"Lib","i":257}}}],"shapemaskId":"","xPos":28,"yPos":129,"tabIndex":21,"tabEnabled":true,"referenceName":"5z2rB0MCGAa","morphReferenceName":"5z2rB0MCGAa","xOffset":0,"yOffset":0,"rotateXPos":67.5,"rotateYPos":30.5,"scaleX":100,"scaleY":100,"alpha":100,"depth":5,"scrolling":true,"shuffleLock":false,"data":{"hotlinkId":"","accState":0,"vectorData":{"left":0,"top":0,"right":136,"bottom":61,"altText":"Goal: Puts side effects into a less scary context as the doc is watching these","pngfb":false,"pr":{"l":"Lib","i":256}},"html5data":{"xPos":0,"yPos":0,"width":136,"height":61,"strokewidth":0}},"width":135,"height":61,"resume":false,"useHandCursor":true,"id":"5z2rB0MCGAa"}],"accType":"text","altText":"Group\\r\\n","shapemaskId":"","xPos":17,"yPos":167,"tabIndex":16,"tabEnabled":true,"referenceName":"6QWPtSBwOYD","morphReferenceName":"6QWPtSBwOYD","xOffset":0,"yOffset":0,"rotateXPos":110.5,"rotateYPos":110.5,"scaleX":100,"scaleY":100,"alpha":100,"rotation":0,"depth":4,"scrolling":true,"shuffleLock":false,"animations":[{"kind":"animation","id":"Entrance","duration":800,"hidetextatstart":true,"animateshapewithtext":false,"tweens":[{"kind":"tween","time":0,"duration":800,"position":{"relativerotation":false,"relativestartpoint":false,"path":[{"kind":"segment","type":"line","anchora":{"x":"$RawXPos","y":"$RawYPos","dx":"708","dy":"0"},"anchorb":{"x":"$RawXPos","y":"$RawYPos","dx":"0","dy":"0"}}],"duration":800,"easing":"cubic","easingdir":"easeout"}}]}],"width":221,"height":221,"resume":false,"useHandCursor":true,"id":"6QWPtSBwOYD","actionGroups":{"ActGrpClearHoverState":{"kind":"actiongroup","actions":[{"kind":"exe_actiongroup","id":"_children.ActGrpClearHoverState"}]}}},{"kind":"objgroup","objects":[{"kind":"vectorshape","rotation":0,"accType":"text","cliptobounds":false,"defaultAction":"","shapemaskId":"","xPos":0,"yPos":0,"tabIndex":23,"tabEnabled":true,"referenceName":"69g6yUoXeM6","morphReferenceName":"69g6yUoXeM6","xOffset":0,"yOffset":0,"rotateXPos":110.5,"rotateYPos":110.5,"scaleX":100,"scaleY":100,"alpha":100,"depth":1,"scrolling":true,"shuffleLock":false,"data":{"hotlinkId":"","accState":0,"vectorData":{"left":0,"top":0,"right":221,"bottom":221,"altText":"Oval 1","pngfb":false,"pr":{"l":"Lib","i":258}},"html5data":{"xPos":0,"yPos":0,"width":221,"height":221,"strokewidth":0}},"width":221,"height":221,"resume":false,"useHandCursor":true,"id":"69g6yUoXeM6"},{"kind":"vectorshape","rotation":0,"accType":"image","cliptobounds":false,"defaultAction":"","imagelib":[{"kind":"imagedata","assetId":67,"id":"01","url":"story_content/5vqaGhSgyMU.png","type":"normal","altText":"Picture 5.png","width":422,"height":422,"mobiledx":0,"mobiledy":0}],"shapemaskId":"","xPos":5,"yPos":6,"tabIndex":24,"tabEnabled":true,"referenceName":"6nyXy1Wog1P","morphReferenceName":"6nyXy1Wog1P","xOffset":0,"yOffset":0,"rotateXPos":105.5,"rotateYPos":105.5,"scaleX":100,"scaleY":100,"alpha":100,"depth":2,"scrolling":true,"shuffleLock":false,"data":{"hotlinkId":"","accState":0,"vectorData":{"left":0,"top":0,"right":211,"bottom":211,"altText":"Picture 5.png","pngfb":false,"pr":{"l":"Lib","i":259}},"html5data":{"xPos":0,"yPos":0,"width":211,"height":211,"strokewidth":0}},"width":211,"height":211,"resume":false,"useHandCursor":true,"id":"6nyXy1Wog1P"},{"kind":"vectorshape","rotation":0,"accType":"text","cliptobounds":false,"defaultAction":"","textLib":[{"kind":"textdata","uniqueId":"5UwWWqGcfmj_417813188","id":"01","linkId":"txt__default_5UwWWqGcfmj","type":"acctext","xPos":5,"yPos":5,"xAccOffset":5,"yAccOffset":5,"width":127,"height":51,"valign":"top","wordwrap":true,"textshadow":false,"shadowIndex":-1,"scrollOverflow":false,"vartext":{"blocks":[{"spans":[{"text":"Things the patient might be able to handle","style":{"fontFamily":"\\"MontserratBold CharBoldE28D0D51\\",\\"Montserrat\\"","fontSize":9.488,"fontIsBold":false,"fontIsItalic":false,"fontIsUnderline":false,"fontIsStrikeout":false,"elevation":"normal","displayCase":"asIs","foregroundColor":"#000000","linkColor":"#000000","ascent":12.246,"descent":3.175,"leading":0,"underlinePosition":-0.949,"underlineThickness":0.633,"xHeight":6.806}}],"style":{"leadingMargin":0,"firstLineMargin":0,"justification":"center","listLevel":1,"lineSpacingRule":"multiple","lineSpacing":20,"spacingBefore":0,"spacingAfter":0,"listStyle":{"listType":"none","listTypeFormat":"plain","start":0,"size":100,"bulletChar":8226,"bulletFont":"Arial","bulletPicture":{"w":0,"h":0,"base64":0}},"tagType":"P"},"runs":[{"idx":0,"len":42,"flowDirection":"leftToRight","cursive":false}]}],"defaultBlockStyle":{"flowDirection":"leftToRight","leadingMargin":0,"trailingMargin":0,"firstLineMargin":0,"justification":"center","defaultTabStop":48,"listLevel":0,"lineSpacingRule":"multiple","lineSpacing":20,"indentSize":36,"spacingBefore":0,"spacingAfter":0,"baseSpanStyle":{"fontFamily":"Calibri","fontSize":12,"fontIsBold":false,"fontIsItalic":false,"fontIsUnderline":false,"fontIsStrikeout":false,"underlineStyle":"normal","elevation":"normal","spacing":0,"ignoreKerningTable":false,"displayCase":"asIs","languageId":0,"foregroundColor":"#FFFFFF","linkColor":"#666666"},"listStyle":{"listType":"none","listTypeFormat":"plain","start":0,"size":100}},"direction":"horizontal"},"vectortext":{"left":0,"top":0,"right":131,"bottom":52,"pngfb":false,"pr":{"l":"Lib","i":261}}}],"shapemaskId":"","xPos":44,"yPos":19,"tabIndex":25,"tabEnabled":true,"referenceName":"5UwWWqGcfmj","morphReferenceName":"5UwWWqGcfmj","xOffset":0,"yOffset":0,"rotateXPos":68.5,"rotateYPos":28,"scaleX":100,"scaleY":100,"alpha":100,"depth":3,"scrolling":true,"shuffleLock":false,"data":{"hotlinkId":"","accState":0,"vectorData":{"left":0,"top":0,"right":138,"bottom":56,"altText":"Things the patient might be able to handle","pngfb":false,"pr":{"l":"Lib","i":260}},"html5data":{"xPos":0,"yPos":0,"width":138,"height":56,"strokewidth":0}},"width":137,"height":56,"resume":false,"useHandCursor":true,"id":"5UwWWqGcfmj"},{"kind":"vectorshape","rotation":0,"accType":"text","cliptobounds":false,"defaultAction":"","textLib":[{"kind":"textdata","uniqueId":"5wAs01Qzurq_-412557696","id":"01","linkId":"txt__default_5wAs01Qzurq","type":"acctext","xPos":5,"yPos":5,"xAccOffset":5,"yAccOffset":5,"width":108,"height":39,"valign":"top","wordwrap":true,"textshadow":false,"shadowIndex":-1,"scrollOverflow":false,"vartext":{"blocks":[{"spans":[{"text":"Examples: Diet, impact on sleep (take in the AM vs. PM)","style":{"fontFamily":"\\"Montserrat Charset0_v9p2ADCB779\\",\\"Montserrat\\"","fontSize":7.116,"fontIsBold":false,"fontIsItalic":false,"fontIsUnderline":false,"fontIsStrikeout":false,"elevation":"normal","displayCase":"asIs","foregroundColor":"#000000","linkColor":"#000000","ascent":9.184,"descent":2.381,"leading":0,"underlinePosition":-0.712,"underlineThickness":0.474,"xHeight":5.048}}],"style":{"leadingMargin":0,"firstLineMargin":0,"justification":"left","listLevel":1,"lineSpacingRule":"multiple","lineSpacing":20,"spacingBefore":0,"spacingAfter":0,"listStyle":{"listType":"none","listTypeFormat":"plain","start":0,"size":100,"bulletChar":8226,"bulletFont":"Arial","bulletPicture":{"w":0,"h":0,"base64":0}},"tagType":"P"},"runs":[{"idx":0,"len":55,"flowDirection":"leftToRight","cursive":false}]}],"defaultBlockStyle":{"flowDirection":"leftToRight","leadingMargin":0,"trailingMargin":0,"firstLineMargin":0,"justification":"center","defaultTabStop":48,"listLevel":0,"lineSpacingRule":"multiple","lineSpacing":20,"indentSize":36,"spacingBefore":0,"spacingAfter":0,"baseSpanStyle":{"fontFamily":"Calibri","fontSize":12,"fontIsBold":false,"fontIsItalic":false,"fontIsUnderline":false,"fontIsStrikeout":false,"underlineStyle":"normal","elevation":"normal","spacing":0,"ignoreKerningTable":false,"displayCase":"asIs","languageId":0,"foregroundColor":"#FFFFFF","linkColor":"#666666"},"listStyle":{"listType":"none","listTypeFormat":"plain","start":0,"size":100}},"direction":"horizontal"},"vectortext":{"left":0,"top":0,"right":111,"bottom":40,"pngfb":false,"pr":{"l":"Lib","i":263}}}],"shapemaskId":"","xPos":14,"yPos":75,"tabIndex":26,"tabEnabled":true,"referenceName":"5wAs01Qzurq","morphReferenceName":"5wAs01Qzurq","xOffset":0,"yOffset":0,"rotateXPos":59,"rotateYPos":22,"scaleX":100,"scaleY":100,"alpha":100,"depth":4,"scrolling":true,"shuffleLock":false,"data":{"hotlinkId":"","accState":0,"vectorData":{"left":0,"top":0,"right":118,"bottom":45,"altText":"Examples: Diet, impact on sleep (take in the AM vs. PM)","pngfb":false,"pr":{"l":"Lib","i":262}},"html5data":{"xPos":0,"yPos":0,"width":118,"height":45,"strokewidth":0}},"width":118,"height":44,"resume":false,"useHandCursor":true,"id":"5wAs01Qzurq"},{"kind":"vectorshape","rotation":0,"accType":"text","cliptobounds":false,"defaultAction":"","textLib":[{"kind":"textdata","uniqueId":"5xedWSd3yPJ_-131534475","id":"01","linkId":"txt__default_5xedWSd3yPJ","type":"acctext","xPos":5,"yPos":5,"xAccOffset":5,"yAccOffset":5,"width":131,"height":31,"valign":"top","wordwrap":true,"textshadow":false,"shadowIndex":-1,"scrollOverflow":false,"vartext":{"blocks":[{"spans":[{"text":"Goal: Empowers the patient","style":{"fontFamily":"\\"MontserratBold CharBoldE28D0D51\\",\\"Montserrat\\"","fontSize":7.906,"fontIsBold":false,"fontIsItalic":false,"fontIsUnderline":false,"fontIsStrikeout":false,"elevation":"normal","displayCase":"asIs","foregroundColor":"#000000","linkColor":"#000000","ascent":10.204,"descent":2.646,"leading":0,"underlinePosition":-0.791,"underlineThickness":0.527,"xHeight":5.671}}],"style":{"leadingMargin":0,"firstLineMargin":0,"justification":"left","listLevel":1,"lineSpacingRule":"multiple","lineSpacing":20,"spacingBefore":0,"spacingAfter":0,"listStyle":{"listType":"none","listTypeFormat":"plain","start":0,"size":100,"bulletChar":8226,"bulletFont":"Arial","bulletPicture":{"w":0,"h":0,"base64":0}},"tagType":"P"},"runs":[{"idx":0,"len":26,"flowDirection":"leftToRight","cursive":false}]}],"defaultBlockStyle":{"flowDirection":"leftToRight","leadingMargin":0,"trailingMargin":0,"firstLineMargin":0,"justification":"center","defaultTabStop":48,"listLevel":0,"lineSpacingRule":"multiple","lineSpacing":20,"indentSize":36,"spacingBefore":0,"spacingAfter":0,"baseSpanStyle":{"fontFamily":"Calibri","fontSize":12,"fontIsBold":false,"fontIsItalic":false,"fontIsUnderline":false,"fontIsStrikeout":false,"underlineStyle":"normal","elevation":"normal","spacing":0,"ignoreKerningTable":false,"displayCase":"asIs","languageId":0,"foregroundColor":"#FFFFFF","linkColor":"#666666"},"listStyle":{"listType":"none","listTypeFormat":"plain","start":0,"size":100}},"direction":"horizontal"},"vectortext":{"left":0,"top":0,"right":116,"bottom":31,"pngfb":false,"pr":{"l":"Lib","i":265}}}],"shapemaskId":"","xPos":24,"yPos":127,"tabIndex":27,"tabEnabled":true,"referenceName":"5xedWSd3yPJ","morphReferenceName":"5xedWSd3yPJ","xOffset":0,"yOffset":0,"rotateXPos":70.5,"rotateYPos":18,"scaleX":100,"scaleY":100,"alpha":100,"depth":5,"scrolling":true,"shuffleLock":false,"data":{"hotlinkId":"","accState":0,"vectorData":{"left":0,"top":0,"right":142,"bottom":36,"altText":"Goal: Empowers the patient","pngfb":false,"pr":{"l":"Lib","i":264}},"html5data":{"xPos":0,"yPos":0,"width":142,"height":36,"strokewidth":0}},"width":141,"height":36,"resume":false,"useHandCursor":true,"id":"5xedWSd3yPJ"}],"accType":"text","altText":"Group\\r\\n","shapemaskId":"","xPos":174,"yPos":169,"tabIndex":22,"tabEnabled":true,"referenceName":"6LljDb4cOXa","morphReferenceName":"6LljDb4cOXa","xOffset":0,"yOffset":0,"rotateXPos":110.5,"rotateYPos":110.5,"scaleX":100,"scaleY":100,"alpha":100,"rotation":0,"depth":5,"scrolling":true,"shuffleLock":false,"animations":[{"kind":"animation","id":"Entrance","duration":600,"hidetextatstart":true,"animateshapewithtext":false,"tweens":[{"kind":"tween","time":0,"duration":600,"position":{"relativerotation":false,"relativestartpoint":false,"path":[{"kind":"segment","type":"line","anchora":{"x":"$RawXPos","y":"$RawYPos","dx":"551","dy":"0"},"anchorb":{"x":"$RawXPos","y":"$RawYPos","dx":"0","dy":"0"}}],"duration":600,"easing":"cubic","easingdir":"easeout"}}]}],"width":221,"height":221,"resume":false,"useHandCursor":true,"id":"6LljDb4cOXa","actionGroups":{"ActGrpClearHoverState":{"kind":"actiongroup","actions":[{"kind":"exe_actiongroup","id":"_children.ActGrpClearHoverState"}]}}},{"kind":"objgroup","objects":[{"kind":"vectorshape","rotation":0,"accType":"text","cliptobounds":false,"defaultAction":"","shapemaskId":"","xPos":0,"yPos":0,"tabIndex":11,"tabEnabled":true,"referenceName":"5bEZYUGxOEx","morphReferenceName":"5bEZYUGxOEx","xOffset":0,"yOffset":0,"rotateXPos":110.5,"rotateYPos":110.5,"scaleX":100,"scaleY":100,"alpha":100,"depth":1,"scrolling":true,"shuffleLock":false,"data":{"hotlinkId":"","accState":0,"vectorData":{"left":0,"top":0,"right":221,"bottom":221,"altText":"Oval 2","pngfb":false,"pr":{"l":"Lib","i":266}},"html5data":{"xPos":0,"yPos":0,"width":221,"height":221,"strokewidth":0}},"width":221,"height":221,"resume":false,"useHandCursor":true,"id":"5bEZYUGxOEx"},{"kind":"vectorshape","rotation":0,"accType":"image","cliptobounds":false,"defaultAction":"","imagelib":[{"kind":"imagedata","assetId":68,"id":"01","url":"story_content/5WZPftSZA6O.png","type":"normal","altText":"Picture 7.png","width":421,"height":422,"mobiledx":0,"mobiledy":0}],"shapemaskId":"","xPos":6,"yPos":5,"tabIndex":12,"tabEnabled":true,"referenceName":"6A26tm3Djfg","morphReferenceName":"6A26tm3Djfg","xOffset":0,"yOffset":0,"rotateXPos":105.5,"rotateYPos":105.5,"scaleX":100,"scaleY":100,"alpha":100,"depth":2,"scrolling":true,"shuffleLock":false,"data":{"hotlinkId":"","accState":0,"vectorData":{"left":0,"top":0,"right":211,"bottom":211,"altText":"Picture 7.png","pngfb":false,"pr":{"l":"Lib","i":251}},"html5data":{"xPos":0,"yPos":0,"width":211,"height":211,"strokewidth":0}},"width":211,"height":211,"resume":false,"useHandCursor":true,"id":"6A26tm3Djfg"},{"kind":"vectorshape","rotation":0,"accType":"text","cliptobounds":false,"defaultAction":"","textLib":[{"kind":"textdata","uniqueId":"6RS0WIn2xoD_58074967","id":"01","linkId":"txt__default_6RS0WIn2xoD","type":"acctext","xPos":5,"yPos":5,"xAccOffset":5,"yAccOffset":5,"width":127,"height":51,"valign":"top","wordwrap":true,"textshadow":false,"shadowIndex":-1,"scrollOverflow":false,"vartext":{"blocks":[{"spans":[{"text":"When to call the doctor/come back to the clinic","style":{"fontFamily":"\\"MontserratBold CharBoldE28D0D51\\",\\"Montserrat\\"","fontSize":9.488,"fontIsBold":false,"fontIsItalic":false,"fontIsUnderline":false,"fontIsStrikeout":false,"elevation":"normal","displayCase":"asIs","foregroundColor":"#000000","linkColor":"#000000","ascent":12.246,"descent":3.175,"leading":0,"underlinePosition":-0.949,"underlineThickness":0.633,"xHeight":6.806}}],"style":{"leadingMargin":0,"firstLineMargin":0,"justification":"center","listLevel":1,"lineSpacingRule":"multiple","lineSpacing":20,"spacingBefore":0,"spacingAfter":0,"listStyle":{"listType":"none","listTypeFormat":"plain","start":0,"size":100,"bulletChar":8226,"bulletFont":"Arial","bulletPicture":{"w":0,"h":0,"base64":0}},"tagType":"P"},"runs":[{"idx":0,"len":47,"flowDirection":"leftToRight","cursive":false}]}],"defaultBlockStyle":{"flowDirection":"leftToRight","leadingMargin":0,"trailingMargin":0,"firstLineMargin":0,"justification":"center","defaultTabStop":48,"listLevel":0,"lineSpacingRule":"multiple","lineSpacing":20,"indentSize":36,"spacingBefore":0,"spacingAfter":0,"baseSpanStyle":{"fontFamily":"Calibri","fontSize":12,"fontIsBold":false,"fontIsItalic":false,"fontIsUnderline":false,"fontIsStrikeout":false,"underlineStyle":"normal","elevation":"normal","spacing":0,"ignoreKerningTable":false,"displayCase":"asIs","languageId":0,"foregroundColor":"#FFFFFF","linkColor":"#666666"},"listStyle":{"listType":"none","listTypeFormat":"plain","start":0,"size":100}},"direction":"horizontal"},"vectortext":{"left":0,"top":0,"right":132,"bottom":52,"pngfb":false,"pr":{"l":"Lib","i":267}}}],"shapemaskId":"","xPos":41,"yPos":22,"tabIndex":13,"tabEnabled":true,"referenceName":"6RS0WIn2xoD","morphReferenceName":"6RS0WIn2xoD","xOffset":0,"yOffset":0,"rotateXPos":68.5,"rotateYPos":28,"scaleX":100,"scaleY":100,"alpha":100,"depth":3,"scrolling":true,"shuffleLock":false,"data":{"hotlinkId":"","accState":0,"vectorData":{"left":0,"top":0,"right":138,"bottom":56,"altText":"When to call the doctor/come back to the clinic","pngfb":false,"pr":{"l":"Lib","i":260}},"html5data":{"xPos":0,"yPos":0,"width":138,"height":56,"strokewidth":0}},"width":137,"height":56,"resume":false,"useHandCursor":true,"id":"6RS0WIn2xoD"},{"kind":"vectorshape","rotation":0,"accType":"text","cliptobounds":false,"defaultAction":"","textLib":[{"kind":"textdata","uniqueId":"6ZuWkasObI7_-1937980761","id":"01","linkId":"txt__default_6ZuWkasObI7","type":"acctext","xPos":5,"yPos":5,"xAccOffset":5,"yAccOffset":5,"width":121,"height":56,"valign":"top","wordwrap":true,"textshadow":false,"shadowIndex":-1,"scrollOverflow":false,"vartext":{"blocks":[{"spans":[{"text":"Goal: Clarifies what you don\'t want the patient to handle on their own","style":{"fontFamily":"\\"MontserratBold CharBoldE28D0D51\\",\\"Montserrat\\"","fontSize":7.906,"fontIsBold":false,"fontIsItalic":false,"fontIsUnderline":false,"fontIsStrikeout":false,"elevation":"normal","displayCase":"asIs","foregroundColor":"#000000","linkColor":"#000000","ascent":10.204,"descent":2.646,"leading":0,"underlinePosition":-0.791,"underlineThickness":0.527,"xHeight":5.671}}],"style":{"leadingMargin":0,"firstLineMargin":0,"justification":"left","listLevel":1,"lineSpacingRule":"multiple","lineSpacing":20,"spacingBefore":0,"spacingAfter":0,"listStyle":{"listType":"none","listTypeFormat":"plain","start":0,"size":100,"bulletChar":8226,"bulletFont":"Arial","bulletPicture":{"w":0,"h":0,"base64":0}},"tagType":"P"},"runs":[{"idx":0,"len":70,"flowDirection":"leftToRight","cursive":false}]}],"defaultBlockStyle":{"flowDirection":"leftToRight","leadingMargin":0,"trailingMargin":0,"firstLineMargin":0,"justification":"center","defaultTabStop":48,"listLevel":0,"lineSpacingRule":"multiple","lineSpacing":20,"indentSize":36,"spacingBefore":0,"spacingAfter":0,"baseSpanStyle":{"fontFamily":"Calibri","fontSize":12,"fontIsBold":false,"fontIsItalic":false,"fontIsUnderline":false,"fontIsStrikeout":false,"underlineStyle":"normal","elevation":"normal","spacing":0,"ignoreKerningTable":false,"displayCase":"asIs","languageId":0,"foregroundColor":"#FFFFFF","linkColor":"#666666"},"listStyle":{"listType":"none","listTypeFormat":"plain","start":0,"size":100}},"direction":"horizontal"},"vectortext":{"left":0,"top":0,"right":117,"bottom":57,"pngfb":false,"pr":{"l":"Lib","i":269}}}],"shapemaskId":"","xPos":35,"yPos":130,"tabIndex":15,"tabEnabled":true,"referenceName":"6ZuWkasObI7","morphReferenceName":"6ZuWkasObI7","xOffset":0,"yOffset":0,"rotateXPos":65.5,"rotateYPos":30.5,"scaleX":100,"scaleY":100,"alpha":100,"depth":4,"scrolling":true,"shuffleLock":false,"data":{"hotlinkId":"","accState":0,"vectorData":{"left":0,"top":0,"right":132,"bottom":61,"altText":"Goal: Clarifies what you don\'t want the patient to handle on their own","pngfb":false,"pr":{"l":"Lib","i":268}},"html5data":{"xPos":0,"yPos":0,"width":132,"height":61,"strokewidth":0}},"width":131,"height":61,"resume":false,"useHandCursor":true,"id":"6ZuWkasObI7"},{"kind":"vectorshape","rotation":0,"accType":"text","cliptobounds":false,"defaultAction":"","textLib":[{"kind":"textdata","uniqueId":"6dIwselj3T0_-1388814339","id":"01","linkId":"txt__default_6dIwselj3T0","type":"acctext","xPos":5,"yPos":5,"xAccOffset":5,"yAccOffset":5,"width":94,"height":39,"valign":"top","wordwrap":true,"textshadow":false,"shadowIndex":-1,"scrollOverflow":false,"vartext":{"blocks":[{"spans":[{"text":"Examples: Feeling overly tired, more depressed/anxious","style":{"fontFamily":"\\"Montserrat Charset0_v9p2ADCB779\\",\\"Montserrat\\"","fontSize":7.116,"fontIsBold":false,"fontIsItalic":false,"fontIsUnderline":false,"fontIsStrikeout":false,"elevation":"normal","displayCase":"asIs","foregroundColor":"#000000","linkColor":"#000000","ascent":9.184,"descent":2.381,"leading":0,"underlinePosition":-0.712,"underlineThickness":0.474,"xHeight":5.048}}],"style":{"leadingMargin":0,"firstLineMargin":0,"justification":"left","listLevel":1,"lineSpacingRule":"multiple","lineSpacing":20,"spacingBefore":0,"spacingAfter":0,"listStyle":{"listType":"none","listTypeFormat":"plain","start":0,"size":100,"bulletChar":8226,"bulletFont":"Arial","bulletPicture":{"w":0,"h":0,"base64":0}},"tagType":"P"},"runs":[{"idx":0,"len":54,"flowDirection":"leftToRight","cursive":false}]}],"defaultBlockStyle":{"flowDirection":"leftToRight","leadingMargin":0,"trailingMargin":0,"firstLineMargin":0,"justification":"center","defaultTabStop":48,"listLevel":0,"lineSpacingRule":"multiple","lineSpacing":20,"indentSize":36,"spacingBefore":0,"spacingAfter":0,"baseSpanStyle":{"fontFamily":"Calibri","fontSize":12,"fontIsBold":false,"fontIsItalic":false,"fontIsUnderline":false,"fontIsStrikeout":false,"underlineStyle":"normal","elevation":"normal","spacing":0,"ignoreKerningTable":false,"displayCase":"asIs","languageId":0,"foregroundColor":"#FFFFFF","linkColor":"#666666"},"listStyle":{"listType":"none","listTypeFormat":"plain","start":0,"size":100}},"direction":"horizontal"},"vectortext":{"left":0,"top":0,"right":97,"bottom":40,"pngfb":false,"pr":{"l":"Lib","i":271}}}],"shapemaskId":"","xPos":19,"yPos":78,"tabIndex":14,"tabEnabled":true,"referenceName":"6dIwselj3T0","morphReferenceName":"6dIwselj3T0","xOffset":0,"yOffset":0,"rotateXPos":52,"rotateYPos":22,"scaleX":100,"scaleY":100,"alpha":100,"depth":5,"scrolling":true,"shuffleLock":false,"data":{"hotlinkId":"","accState":0,"vectorData":{"left":0,"top":0,"right":104,"bottom":45,"altText":"Examples: Feeling overly tired, more depressed/anxious","pngfb":false,"pr":{"l":"Lib","i":270}},"html5data":{"xPos":0,"yPos":0,"width":104,"height":45,"strokewidth":0}},"width":104,"height":44,"resume":false,"useHandCursor":true,"id":"6dIwselj3T0"}],"accType":"text","altText":"Group\\r\\n","shapemaskId":"","xPos":329,"yPos":166,"tabIndex":10,"tabEnabled":true,"referenceName":"6dFPSXY3Hvf","morphReferenceName":"6dFPSXY3Hvf","xOffset":0,"yOffset":0,"rotateXPos":110.5,"rotateYPos":110.5,"scaleX":100,"scaleY":100,"alpha":100,"rotation":0,"depth":6,"scrolling":true,"shuffleLock":false,"animations":[{"kind":"animation","id":"Entrance","duration":400,"hidetextatstart":true,"animateshapewithtext":false,"tweens":[{"kind":"tween","time":0,"duration":400,"position":{"relativerotation":false,"relativestartpoint":false,"path":[{"kind":"segment","type":"line","anchora":{"x":"$RawXPos","y":"$RawYPos","dx":"396","dy":"0"},"anchorb":{"x":"$RawXPos","y":"$RawYPos","dx":"0","dy":"0"}}],"duration":400,"easing":"cubic","easingdir":"easeout"}}]}],"width":221,"height":221,"resume":false,"useHandCursor":true,"id":"6dFPSXY3Hvf","actionGroups":{"ActGrpClearHoverState":{"kind":"actiongroup","actions":[{"kind":"exe_actiongroup","id":"_children.ActGrpClearHoverState"}]}}},{"kind":"objgroup","objects":[{"kind":"vectorshape","rotation":0,"accType":"image","cliptobounds":false,"defaultAction":"","imagelib":[{"kind":"imagedata","assetId":69,"id":"01","url":"story_content/6KTDkJQUpHS.png","type":"normal","altText":"Picture 8.png","width":442,"height":442,"mobiledx":0,"mobiledy":0}],"shapemaskId":"","xPos":0,"yPos":0,"tabIndex":5,"tabEnabled":true,"referenceName":"5YvpiZTwfM4","morphReferenceName":"5YvpiZTwfM4","xOffset":0,"yOffset":0,"rotateXPos":110.5,"rotateYPos":110.5,"scaleX":100,"scaleY":100,"alpha":100,"depth":1,"scrolling":true,"shuffleLock":false,"data":{"hotlinkId":"","accState":0,"vectorData":{"left":0,"top":0,"right":221,"bottom":221,"altText":"Picture 8.png","pngfb":false,"pr":{"l":"Lib","i":272}},"html5data":{"xPos":0,"yPos":0,"width":221,"height":221,"strokewidth":0}},"width":221,"height":221,"resume":false,"useHandCursor":true,"id":"5YvpiZTwfM4"},{"kind":"vectorshape","rotation":0,"accType":"image","cliptobounds":false,"defaultAction":"","imagelib":[{"kind":"imagedata","assetId":70,"id":"01","url":"story_content/6hc5RrVBC7u.png","type":"normal","altText":"Picture 9.png","width":422,"height":422,"mobiledx":0,"mobiledy":0}],"shapemaskId":"","xPos":6,"yPos":5,"tabIndex":6,"tabEnabled":true,"referenceName":"6KdWczJIyGg","morphReferenceName":"6KdWczJIyGg","xOffset":0,"yOffset":0,"rotateXPos":105.5,"rotateYPos":105.5,"scaleX":100,"scaleY":100,"alpha":100,"depth":2,"scrolling":true,"shuffleLock":false,"data":{"hotlinkId":"","accState":0,"vectorData":{"left":0,"top":0,"right":211,"bottom":211,"altText":"Picture 9.png","pngfb":false,"pr":{"l":"Lib","i":259}},"html5data":{"xPos":0,"yPos":0,"width":211,"height":211,"strokewidth":0}},"width":211,"height":211,"resume":false,"useHandCursor":true,"id":"6KdWczJIyGg"},{"kind":"vectorshape","rotation":0,"accType":"text","cliptobounds":false,"defaultAction":"","textLib":[{"kind":"textdata","uniqueId":"5komjG950oz_695459612","id":"01","linkId":"txt__default_5komjG950oz","type":"acctext","xPos":5,"yPos":5,"xAccOffset":5,"yAccOffset":5,"width":127,"height":36,"valign":"top","wordwrap":true,"textshadow":false,"shadowIndex":-1,"scrollOverflow":false,"vartext":{"blocks":[{"spans":[{"text":"When to call 911 or go to the ER","style":{"fontFamily":"\\"MontserratBold CharBoldE28D0D51\\",\\"Montserrat\\"","fontSize":9.488,"fontIsBold":false,"fontIsItalic":false,"fontIsUnderline":false,"fontIsStrikeout":false,"elevation":"normal","displayCase":"asIs","foregroundColor":"#000000","linkColor":"#000000","ascent":12.246,"descent":3.175,"leading":0,"underlinePosition":-0.949,"underlineThickness":0.633,"xHeight":6.806}}],"style":{"leadingMargin":0,"firstLineMargin":0,"justification":"center","listLevel":1,"lineSpacingRule":"multiple","lineSpacing":20,"spacingBefore":0,"spacingAfter":0,"listStyle":{"listType":"none","listTypeFormat":"plain","start":0,"size":100,"bulletChar":8226,"bulletFont":"Arial","bulletPicture":{"w":0,"h":0,"base64":0}},"tagType":"P"},"runs":[{"idx":0,"len":32,"flowDirection":"leftToRight","cursive":false}]}],"defaultBlockStyle":{"flowDirection":"leftToRight","leadingMargin":0,"trailingMargin":0,"firstLineMargin":0,"justification":"center","defaultTabStop":48,"listLevel":0,"lineSpacingRule":"multiple","lineSpacing":20,"indentSize":36,"spacingBefore":0,"spacingAfter":0,"baseSpanStyle":{"fontFamily":"Calibri","fontSize":12,"fontIsBold":false,"fontIsItalic":false,"fontIsUnderline":false,"fontIsStrikeout":false,"underlineStyle":"normal","elevation":"normal","spacing":0,"ignoreKerningTable":false,"displayCase":"asIs","languageId":0,"foregroundColor":"#FFFFFF","linkColor":"#666666"},"listStyle":{"listType":"none","listTypeFormat":"plain","start":0,"size":100}},"direction":"horizontal"},"vectortext":{"left":0,"top":0,"right":131,"bottom":36,"pngfb":false,"pr":{"l":"Lib","i":273}}}],"shapemaskId":"","xPos":45,"yPos":24,"tabIndex":7,"tabEnabled":true,"referenceName":"5komjG950oz","morphReferenceName":"5komjG950oz","xOffset":0,"yOffset":0,"rotateXPos":68.5,"rotateYPos":20.5,"scaleX":100,"scaleY":100,"alpha":100,"depth":3,"scrolling":true,"shuffleLock":false,"data":{"hotlinkId":"","accState":0,"vectorData":{"left":0,"top":0,"right":138,"bottom":42,"altText":"When to call 911 or go to the ER","pngfb":false,"pr":{"l":"Lib","i":252}},"html5data":{"xPos":0,"yPos":0,"width":138,"height":42,"strokewidth":0}},"width":137,"height":41,"resume":false,"useHandCursor":true,"id":"5komjG950oz"},{"kind":"vectorshape","rotation":0,"accType":"text","cliptobounds":false,"defaultAction":"","textLib":[{"kind":"textdata","uniqueId":"5h0jtjNZAPj_2065486209","id":"01","linkId":"txt__default_5h0jtjNZAPj","type":"acctext","xPos":5,"yPos":5,"xAccOffset":5,"yAccOffset":5,"width":114,"height":56,"valign":"top","wordwrap":true,"textshadow":false,"shadowIndex":-1,"scrollOverflow":false,"vartext":{"blocks":[{"spans":[{"text":"Goal: Clarifies what an emergency is and focuses on the plan of action","style":{"fontFamily":"\\"MontserratBold CharBoldE28D0D51\\",\\"Montserrat\\"","fontSize":7.906,"fontIsBold":false,"fontIsItalic":false,"fontIsUnderline":false,"fontIsStrikeout":false,"elevation":"normal","displayCase":"asIs","foregroundColor":"#000000","linkColor":"#000000","ascent":10.204,"descent":2.646,"leading":0,"underlinePosition":-0.791,"underlineThickness":0.527,"xHeight":5.671}}],"style":{"leadingMargin":0,"firstLineMargin":0,"justification":"left","listLevel":1,"lineSpacingRule":"multiple","lineSpacing":20,"spacingBefore":0,"spacingAfter":0,"listStyle":{"listType":"none","listTypeFormat":"plain","start":0,"size":100,"bulletChar":8226,"bulletFont":"Arial","bulletPicture":{"w":0,"h":0,"base64":0}},"tagType":"P"},"runs":[{"idx":0,"len":70,"flowDirection":"leftToRight","cursive":false}]}],"defaultBlockStyle":{"flowDirection":"leftToRight","leadingMargin":0,"trailingMargin":0,"firstLineMargin":0,"justification":"center","defaultTabStop":48,"listLevel":0,"lineSpacingRule":"multiple","lineSpacing":20,"indentSize":36,"spacingBefore":0,"spacingAfter":0,"baseSpanStyle":{"fontFamily":"Calibri","fontSize":12,"fontIsBold":false,"fontIsItalic":false,"fontIsUnderline":false,"fontIsStrikeout":false,"underlineStyle":"normal","elevation":"normal","spacing":0,"ignoreKerningTable":false,"displayCase":"asIs","languageId":0,"foregroundColor":"#FFFFFF","linkColor":"#666666"},"listStyle":{"listType":"none","listTypeFormat":"plain","start":0,"size":100}},"direction":"horizontal"},"vectortext":{"left":0,"top":0,"right":119,"bottom":57,"pngfb":false,"pr":{"l":"Lib","i":275}}}],"shapemaskId":"","xPos":55,"yPos":133,"tabIndex":9,"tabEnabled":true,"referenceName":"5h0jtjNZAPj","morphReferenceName":"5h0jtjNZAPj","xOffset":0,"yOffset":0,"rotateXPos":62,"rotateYPos":30.5,"scaleX":100,"scaleY":100,"alpha":100,"depth":4,"scrolling":true,"shuffleLock":false,"data":{"hotlinkId":"","accState":0,"vectorData":{"left":0,"top":0,"right":125,"bottom":61,"altText":"Goal: Clarifies what an emergency is and focuses on the plan of action","pngfb":false,"pr":{"l":"Lib","i":274}},"html5data":{"xPos":0,"yPos":0,"width":125,"height":61,"strokewidth":0}},"width":124,"height":61,"resume":false,"useHandCursor":true,"id":"5h0jtjNZAPj"},{"kind":"vectorshape","rotation":0,"accType":"text","cliptobounds":false,"defaultAction":"","textLib":[{"kind":"textdata","uniqueId":"5bKEi1IzBZh_774005533","id":"01","linkId":"txt__default_5bKEi1IzBZh","type":"acctext","xPos":5,"yPos":5,"xAccOffset":5,"yAccOffset":5,"width":98,"height":39,"valign":"top","wordwrap":true,"textshadow":false,"shadowIndex":-1,"scrollOverflow":false,"vartext":{"blocks":[{"spans":[{"text":"Examples: Thoughts of self-harm or harm to others","style":{"fontFamily":"\\"Montserrat Charset0_v9p2ADCB779\\",\\"Montserrat\\"","fontSize":7.116,"fontIsBold":false,"fontIsItalic":false,"fontIsUnderline":false,"fontIsStrikeout":false,"elevation":"normal","displayCase":"asIs","foregroundColor":"#000000","linkColor":"#000000","ascent":9.184,"descent":2.381,"leading":0,"underlinePosition":-0.712,"underlineThickness":0.474,"xHeight":5.048}}],"style":{"leadingMargin":0,"firstLineMargin":0,"justification":"left","listLevel":1,"lineSpacingRule":"multiple","lineSpacing":20,"spacingBefore":0,"spacingAfter":0,"listStyle":{"listType":"none","listTypeFormat":"plain","start":0,"size":100,"bulletChar":8226,"bulletFont":"Arial","bulletPicture":{"w":0,"h":0,"base64":0}},"tagType":"P"},"runs":[{"idx":0,"len":49,"flowDirection":"leftToRight","cursive":false}]}],"defaultBlockStyle":{"flowDirection":"leftToRight","leadingMargin":0,"trailingMargin":0,"firstLineMargin":0,"justification":"center","defaultTabStop":48,"listLevel":0,"lineSpacingRule":"multiple","lineSpacing":20,"indentSize":36,"spacingBefore":0,"spacingAfter":0,"baseSpanStyle":{"fontFamily":"Calibri","fontSize":12,"fontIsBold":false,"fontIsItalic":false,"fontIsUnderline":false,"fontIsStrikeout":false,"underlineStyle":"normal","elevation":"normal","spacing":0,"ignoreKerningTable":false,"displayCase":"asIs","languageId":0,"foregroundColor":"#FFFFFF","linkColor":"#666666"},"listStyle":{"listType":"none","listTypeFormat":"plain","start":0,"size":100}},"direction":"horizontal"},"vectortext":{"left":0,"top":0,"right":105,"bottom":40,"pngfb":false,"pr":{"l":"Lib","i":277}}}],"shapemaskId":"","xPos":23,"yPos":80,"tabIndex":8,"tabEnabled":true,"referenceName":"5bKEi1IzBZh","morphReferenceName":"5bKEi1IzBZh","xOffset":0,"yOffset":0,"rotateXPos":54,"rotateYPos":22,"scaleX":100,"scaleY":100,"alpha":100,"depth":5,"scrolling":true,"shuffleLock":false,"data":{"hotlinkId":"","accState":0,"vectorData":{"left":0,"top":0,"right":109,"bottom":45,"altText":"Examples: Thoughts of self-harm or harm to others","pngfb":false,"pr":{"l":"Lib","i":276}},"html5data":{"xPos":0,"yPos":0,"width":109,"height":45,"strokewidth":0}},"width":108,"height":44,"resume":false,"useHandCursor":true,"id":"5bKEi1IzBZh"}],"accType":"text","altText":"Group\\r\\n","shapemaskId":"","xPos":484,"yPos":164,"tabIndex":4,"tabEnabled":true,"referenceName":"6qron7kZ3J9","morphReferenceName":"6qron7kZ3J9","xOffset":0,"yOffset":0,"rotateXPos":110.5,"rotateYPos":110.5,"scaleX":100,"scaleY":100,"alpha":100,"rotation":0,"depth":7,"scrolling":true,"shuffleLock":false,"animations":[{"kind":"animation","id":"Entrance","duration":200,"hidetextatstart":true,"animateshapewithtext":false,"tweens":[{"kind":"tween","time":0,"duration":200,"position":{"relativerotation":false,"relativestartpoint":false,"path":[{"kind":"segment","type":"line","anchora":{"x":"$RawXPos","y":"$RawYPos","dx":"241","dy":"0"},"anchorb":{"x":"$RawXPos","y":"$RawYPos","dx":"0","dy":"0"}}],"duration":200,"easing":"cubic","easingdir":"easeout"}}]}],"width":221,"height":221,"resume":false,"useHandCursor":true,"id":"6qron7kZ3J9","actionGroups":{"ActGrpClearHoverState":{"kind":"actiongroup","actions":[{"kind":"exe_actiongroup","id":"_children.ActGrpClearHoverState"}]}}},{"kind":"vectorshape","rotation":0,"accType":"text","cliptobounds":false,"defaultAction":"","textLib":[{"kind":"textdata","uniqueId":"6PDvZElYKQc_2069151563","id":"01","linkId":"txt__default_6PDvZElYKQc","type":"acctext","xPos":5,"yPos":5,"xAccOffset":5,"yAccOffset":5,"width":659,"height":21,"valign":"top","wordwrap":true,"textshadow":false,"shadowIndex":-1,"scrollOverflow":false,"vartext":{"blocks":[{"spans":[{"text":"Organizing material into areas of responsibility is a helpful way of constructing the conversation","style":{"fontFamily":"\\"MontserratBold CharBoldE28D0D51\\",\\"Montserrat\\"","fontSize":9.488,"fontIsBold":false,"fontIsItalic":false,"fontIsUnderline":false,"fontIsStrikeout":false,"elevation":"normal","displayCase":"asIs","foregroundColor":"#000000","linkColor":"#000000","ascent":12.246,"descent":3.175,"leading":0,"underlinePosition":-0.949,"underlineThickness":0.633,"xHeight":6.806}}],"style":{"leadingMargin":0,"firstLineMargin":0,"justification":"left","listLevel":1,"lineSpacingRule":"multiple","lineSpacing":20,"spacingBefore":0,"spacingAfter":0,"listStyle":{"listType":"none","listTypeFormat":"plain","start":0,"size":100,"bulletChar":8226,"bulletFont":"Arial","bulletPicture":{"w":0,"h":0,"base64":0}},"tagType":"P"},"runs":[{"idx":0,"len":98,"flowDirection":"leftToRight","cursive":false}]}],"defaultBlockStyle":{"flowDirection":"leftToRight","leadingMargin":0,"trailingMargin":0,"firstLineMargin":0,"justification":"center","defaultTabStop":48,"listLevel":0,"lineSpacingRule":"multiple","lineSpacing":20,"indentSize":36,"spacingBefore":0,"spacingAfter":0,"baseSpanStyle":{"fontFamily":"Calibri","fontSize":12,"fontIsBold":false,"fontIsItalic":false,"fontIsUnderline":false,"fontIsStrikeout":false,"underlineStyle":"normal","elevation":"normal","spacing":0,"ignoreKerningTable":false,"displayCase":"asIs","languageId":0,"foregroundColor":"#FFFFFF","linkColor":"#666666"},"listStyle":{"listType":"none","listTypeFormat":"plain","start":0,"size":100}},"direction":"horizontal"},"vectortext":{"left":0,"top":0,"right":622,"bottom":21,"pngfb":false,"pr":{"l":"Lib","i":279}}}],"shapemaskId":"","xPos":28,"yPos":88,"tabIndex":2,"tabEnabled":true,"referenceName":"6PDvZElYKQc","morphReferenceName":"6PDvZElYKQc","xOffset":0,"yOffset":0,"rotateXPos":334.5,"rotateYPos":13,"scaleX":100,"scaleY":100,"alpha":100,"depth":8,"scrolling":true,"shuffleLock":false,"data":{"hotlinkId":"","accState":0,"vectorData":{"left":0,"top":0,"right":670,"bottom":26,"altText":"Organizing material into areas of responsibility is a helpful way of constructing the conversation","pngfb":false,"pr":{"l":"Lib","i":278}},"html5data":{"xPos":0,"yPos":0,"width":670,"height":26,"strokewidth":0}},"width":669,"height":26,"resume":false,"useHandCursor":true,"id":"6PDvZElYKQc"}],"startTime":-1,"elapsedTimeMode":"normal","useHandCursor":false,"resume":false,"kind":"slidelayer","isBaseLayer":true}]}');
