# Supplementary material for: Obtaining and Documenting Informed Consent: An Advanced UME Cross-Specialty, Role-Playing Skill Builder
Source: MedEdPORTAL. 2026 Mar 3;22:11580. doi: 10.15766/mep_2374-8265.11580 (PMC12956033; doi:10.15766/mep_2374-8265.11580)
Supplement: Supplementary file 1 — Course Syllabus.docxPrereadings.pdfStatPearls Article.pdfADMSEP eModule folderClinical Vignettes.pdfRubric.pdfMARRQD, PARRQD Templates.docxOrientation.pptxObserver-Scribe Template.docxVignette Answers.pdf [file mep_2374-8265.11580-s001.zip › D. ADMSEP eModule folder/html5/data/js/5UoAesXI97x.js]

window.globalProvideData('slide', '{"title":"Example","trackViews":true,"showMenuResultIcon":false,"viewGroupId":"","historyGroupId":"","videoZoom":"","scrolling":false,"transition":"appear","transDuration":0,"transDir":1,"wipeTrans":false,"slideLock":false,"navIndex":-1,"globalAudioId":"","thumbnailid":"","slideNumberInScene":15,"includeInSlideCounts":true,"presenterRef":{"id":"none"},"slideLayers":[{"enableSeek":true,"enableReplay":true,"timeline":{"duration":565221,"events":[{"kind":"ontimelinetick","time":0,"actions":[{"kind":"show","transition":"appear","objRef":{"type":"string","value":"63F9mgYdfRI"}},{"kind":"show","transition":"appear","objRef":{"type":"string","value":"6FsQ0wYQymz"}},{"kind":"show","transition":"appear","objRef":{"type":"string","value":"698zW5kkwxO"}},{"kind":"show","transition":"appear","objRef":{"type":"string","value":"5r3I0PGBIEA"}},{"kind":"show","transition":"appear","objRef":{"type":"string","value":"5r3I0PGBIEA.68ooNlaxhS8"}},{"kind":"show","transition":"appear","objRef":{"type":"string","value":"5r3I0PGBIEA.6193CXfZo56"}},{"kind":"show","transition":"appear","objRef":{"type":"string","value":"5r3I0PGBIEA.5mnU5ziiI9G"}},{"kind":"show","transition":"appear","objRef":{"type":"string","value":"5r3I0PGBIEA.6LvvogXjGSu"}},{"kind":"show","transition":"appear","objRef":{"type":"string","value":"5r3I0PGBIEA.6NgYQfdxAIp"}},{"kind":"show","transition":"appear","objRef":{"type":"string","value":"5r3I0PGBIEA.6NgYQfdxAIp.5ZUxKsMjFSl"}}]}]},"objects":[{"kind":"vectorshape","rotation":0,"accType":"text","cliptobounds":false,"defaultAction":"","textLib":[{"kind":"textdata","uniqueId":"63F9mgYdfRI_1624321101","id":"01","linkId":"txt__default_63F9mgYdfRI","type":"acctext","xPos":0,"yPos":0,"xAccOffset":0,"yAccOffset":0,"width":575,"height":76,"valign":"top","wordwrap":true,"textshadow":false,"shadowIndex":-1,"scrollOverflow":false,"vartext":{"blocks":[{"spans":[{"text":"Example","style":{"fontFamily":"\\"MontserratBold CharBoldE28D0D51\\",\\"Montserrat\\"","fontSize":37.95,"fontIsBold":false,"fontIsItalic":false,"fontIsUnderline":false,"fontIsStrikeout":false,"elevation":"normal","displayCase":"asIs","foregroundColor":"#21255A","linkColor":"#21255A","ascent":48.981,"descent":12.701,"leading":0,"underlinePosition":-3.795,"underlineThickness":2.53,"xHeight":27.223}}],"style":{"leadingMargin":0,"firstLineMargin":0,"justification":"left","listLevel":1,"lineSpacingRule":"multiple","lineSpacing":25,"spacingBefore":0,"spacingAfter":0,"listStyle":{"listType":"none","listTypeFormat":"plain","start":0,"size":100,"bulletChar":8226,"bulletFont":"Arial","bulletPicture":{"w":0,"h":0,"base64":0}},"tagType":"P"},"runs":[{"idx":0,"len":7,"flowDirection":"leftToRight","cursive":false}]}],"defaultBlockStyle":{"flowDirection":"leftToRight","leadingMargin":0,"trailingMargin":0,"firstLineMargin":0,"justification":"center","defaultTabStop":48,"listLevel":0,"lineSpacingRule":"multiple","lineSpacing":20,"indentSize":36,"spacingBefore":0,"spacingAfter":0,"baseSpanStyle":{"fontFamily":"Calibri","fontSize":12,"fontIsBold":false,"fontIsItalic":false,"fontIsUnderline":false,"fontIsStrikeout":false,"underlineStyle":"normal","elevation":"normal","spacing":0,"ignoreKerningTable":false,"displayCase":"asIs","languageId":0,"foregroundColor":"#FFFFFF","linkColor":"#666666"},"listStyle":{"listType":"none","listTypeFormat":"plain","start":0,"size":100}},"direction":"horizontal"},"vectortext":{"left":0,"top":0,"right":222,"bottom":74,"pngfb":false,"pr":{"l":"Lib","i":304}}}],"shapemaskId":"","xPos":28,"yPos":6,"tabIndex":17,"tabEnabled":true,"referenceName":"63F9mgYdfRI","morphReferenceName":"63F9mgYdfRI","xOffset":0,"yOffset":0,"rotateXPos":287.5,"rotateYPos":38,"scaleX":100,"scaleY":100,"alpha":100,"depth":1,"scrolling":true,"shuffleLock":false,"data":{"hotlinkId":"","accState":0,"vectorData":{"left":0,"top":0,"right":575,"bottom":76,"altText":"Example","pngfb":false,"pr":{"l":"Lib","i":303}},"html5data":{"xPos":0,"yPos":0,"width":575,"height":76,"strokewidth":0}},"width":575,"height":76,"resume":false,"useHandCursor":true,"id":"63F9mgYdfRI"},{"kind":"vectorshape","rotation":0,"accType":"image","cliptobounds":false,"defaultAction":"","imagelib":[{"kind":"imagedata","assetId":5,"id":"01","url":"story_content/5YLmHGOVQpg.png","type":"normal","altText":"Picture 1.png","width":1322,"height":34,"mobiledx":0,"mobiledy":0}],"shapemaskId":"","xPos":28,"yPos":74,"tabIndex":18,"tabEnabled":true,"referenceName":"6FsQ0wYQymz","morphReferenceName":"6FsQ0wYQymz","xOffset":0,"yOffset":0,"rotateXPos":330.5,"rotateYPos":8.5,"scaleX":100,"scaleY":100,"alpha":100,"depth":2,"scrolling":true,"shuffleLock":false,"data":{"hotlinkId":"","accState":0,"vectorData":{"left":0,"top":0,"right":661,"bottom":17,"altText":"Picture 1.png","pngfb":false,"pr":{"l":"Lib","i":8}},"html5data":{"xPos":0,"yPos":0,"width":661,"height":17,"strokewidth":0}},"width":661,"height":17,"resume":false,"useHandCursor":true,"id":"6FsQ0wYQymz"},{"kind":"vectorshape","rotation":0,"accType":"text","cliptobounds":false,"defaultAction":"","textLib":[{"kind":"textdata","uniqueId":"698zW5kkwxO_1482869115","id":"01","linkId":"txt__default_698zW5kkwxO","type":"acctext","xPos":5,"yPos":5,"xAccOffset":5,"yAccOffset":5,"width":587,"height":21,"valign":"top","wordwrap":true,"textshadow":false,"shadowIndex":-1,"scrollOverflow":false,"vartext":{"blocks":[{"spans":[{"text":"Provided is an example of an informed consent.  After viewing, consider how you might want to go about structuring an informed consent.","style":{"fontFamily":"\\"Lato Charset0_v8MUn45tBE51451DC\\",\\"Lato\\"","fontSize":12,"fontIsBold":false,"fontIsItalic":false,"fontIsUnderline":false,"fontIsStrikeout":false,"elevation":"normal","displayCase":"asIs","foregroundColor":"#3C3454","linkColor":"#3C3454","ascent":15.792,"descent":3.408,"leading":0,"underlinePosition":-1.12,"underlineThickness":0.96,"xHeight":8.104}}],"style":{"leadingMargin":0,"firstLineMargin":0,"justification":"left","listLevel":1,"lineSpacingRule":"multiple","lineSpacing":20,"spacingBefore":0,"spacingAfter":0,"listStyle":{"listType":"none","listTypeFormat":"plain","start":0,"size":100,"bulletChar":8226,"bulletFont":"Arial","bulletPicture":{"w":0,"h":0,"base64":0}},"tagType":"P"},"runs":[{"idx":0,"len":135,"flowDirection":"leftToRight","cursive":false}]}],"defaultBlockStyle":{"flowDirection":"leftToRight","leadingMargin":0,"trailingMargin":0,"firstLineMargin":0,"justification":"center","defaultTabStop":48,"listLevel":0,"lineSpacingRule":"multiple","lineSpacing":20,"indentSize":36,"spacingBefore":0,"spacingAfter":0,"baseSpanStyle":{"fontFamily":"Calibri","fontSize":12,"fontIsBold":false,"fontIsItalic":false,"fontIsUnderline":false,"fontIsStrikeout":false,"underlineStyle":"normal","elevation":"normal","spacing":0,"ignoreKerningTable":false,"displayCase":"asIs","languageId":0,"foregroundColor":"#FFFFFF","linkColor":"#666666"},"listStyle":{"listType":"none","listTypeFormat":"plain","start":0,"size":100}},"direction":"horizontal"},"vectortext":{"left":0,"top":0,"right":564,"bottom":44,"pngfb":false,"pr":{"l":"Lib","i":306}}}],"shapemaskId":"","xPos":28,"yPos":97,"tabIndex":19,"tabEnabled":true,"referenceName":"698zW5kkwxO","morphReferenceName":"698zW5kkwxO","xOffset":0,"yOffset":0,"rotateXPos":298.5,"rotateYPos":13,"scaleX":100,"scaleY":100,"alpha":100,"depth":3,"scrolling":true,"shuffleLock":false,"data":{"hotlinkId":"","accState":0,"vectorData":{"left":0,"top":0,"right":597,"bottom":44,"altText":"Provided is an example of an informed consent.  After viewing, consider how you might want to go about structuring an informed consent.","pngfb":false,"pr":{"l":"Lib","i":305}},"html5data":{"xPos":0,"yPos":0,"width":597,"height":27,"strokewidth":0}},"width":597,"height":26,"resume":false,"useHandCursor":true,"id":"698zW5kkwxO"},{"kind":"objgroup","objects":[{"kind":"vectorshape","rotation":0,"accType":"text","cliptobounds":false,"defaultAction":"","shapemaskId":"","xPos":0,"yPos":0,"tabIndex":21,"tabEnabled":true,"referenceName":"68ooNlaxhS8","morphReferenceName":"68ooNlaxhS8","xOffset":0,"yOffset":0,"rotateXPos":345.5,"rotateYPos":119.5,"scaleX":100,"scaleY":100,"alpha":100,"depth":1,"scrolling":true,"shuffleLock":false,"data":{"hotlinkId":"","accState":0,"vectorData":{"left":-1,"top":-1,"right":694,"bottom":242,"altText":"Rectangle 1","pngfb":false,"pr":{"l":"Lib","i":307}},"html5data":{"xPos":-1,"yPos":-1,"width":695,"height":243,"strokewidth":1}},"width":692,"height":240,"resume":false,"useHandCursor":true,"id":"68ooNlaxhS8"},{"kind":"vectorshape","rotation":0,"accType":"text","cliptobounds":false,"defaultAction":"","textLib":[{"kind":"textdata","uniqueId":"6193CXfZo56_-789577170","id":"01","linkId":"txt__default_6193CXfZo56","type":"acctext","xPos":5,"yPos":5,"xAccOffset":5,"yAccOffset":5,"width":294,"height":33,"valign":"top","wordwrap":true,"textshadow":false,"shadowIndex":-1,"scrollOverflow":false,"vartext":{"blocks":[{"spans":[{"text":"The patient, Josh, is a 29 year old is diagnosed with Major Depressive Disorder. ","style":{"fontFamily":"\\"Lato Charset0_v8MUn45tBE51451DC\\",\\"Lato\\"","fontSize":9,"fontIsBold":false,"fontIsItalic":false,"fontIsUnderline":false,"fontIsStrikeout":false,"elevation":"normal","displayCase":"asIs","foregroundColor":"#3C3454","linkColor":"#3C3454","ascent":11.844,"descent":2.556,"leading":0,"underlinePosition":-0.84,"underlineThickness":0.72,"xHeight":6.078}}],"style":{"leadingMargin":0,"firstLineMargin":0,"justification":"left","listLevel":1,"lineSpacingRule":"single","lineSpacing":20,"spacingBefore":0,"spacingAfter":12,"listStyle":{"listType":"none","listTypeFormat":"plain","start":0,"size":100,"bulletChar":8226,"bulletFont":"Arial","bulletPicture":{"w":0,"h":0,"base64":0}},"tagType":"P"},"runs":[{"idx":0,"len":81,"flowDirection":"leftToRight","cursive":false}]}],"defaultBlockStyle":{"flowDirection":"leftToRight","leadingMargin":0,"trailingMargin":0,"firstLineMargin":0,"justification":"center","defaultTabStop":48,"listLevel":0,"lineSpacingRule":"multiple","lineSpacing":20,"indentSize":36,"spacingBefore":0,"spacingAfter":0,"baseSpanStyle":{"fontFamily":"Calibri","fontSize":12,"fontIsBold":false,"fontIsItalic":false,"fontIsUnderline":false,"fontIsStrikeout":false,"underlineStyle":"normal","elevation":"normal","spacing":0,"ignoreKerningTable":false,"displayCase":"asIs","languageId":0,"foregroundColor":"#FFFFFF","linkColor":"#666666"},"listStyle":{"listType":"none","listTypeFormat":"plain","start":0,"size":100}},"direction":"horizontal"},"vectortext":{"left":0,"top":0,"right":271,"bottom":34,"pngfb":false,"pr":{"l":"Lib","i":309}}}],"shapemaskId":"","xPos":18,"yPos":12,"tabIndex":22,"tabEnabled":true,"referenceName":"6193CXfZo56","morphReferenceName":"6193CXfZo56","xOffset":0,"yOffset":0,"rotateXPos":152,"rotateYPos":19,"scaleX":100,"scaleY":100,"alpha":100,"depth":2,"scrolling":true,"shuffleLock":false,"data":{"hotlinkId":"","accState":0,"vectorData":{"left":0,"top":0,"right":304,"bottom":38,"altText":"The patient, Josh, is a 29 year old is diagnosed with Major Depressive Disorder. ","pngfb":false,"pr":{"l":"Lib","i":308}},"html5data":{"xPos":0,"yPos":0,"width":304,"height":38,"strokewidth":0}},"width":304,"height":38,"resume":false,"useHandCursor":true,"id":"6193CXfZo56"},{"kind":"video","captureanimation":false,"maskwidth":0,"maskheight":0,"playwithanimation":false,"autoplay":false,"showcontrols":true,"autorewind":false,"loop":false,"usedefaultcontrols":false,"accType":"text","defaultAction":"onrelease","controlColors":{"backgroundColor":"#282828","iconHoverColor":"#F8F8F8","panelBg":"#222222","selectBorder":"#6C6C6C","seekBgColor":"#5E5E5E","iconColor":"#BABBBA","hoverBorderColor":"#666666","volumeThumb":"#FFFFFF","panelBorder":"#666666","panelText":"#E8E8E8","seekLoadedColor":"#C4C4C4","selectBg":"#353535","accentColor":"#4F81BD"},"shapemaskId":"","xPos":365,"yPos":17,"tabIndex":23,"tabEnabled":true,"referenceName":"5mnU5ziiI9G","morphReferenceName":"5mnU5ziiI9G","xOffset":-15,"yOffset":0,"rotateXPos":148,"rotateYPos":83,"scaleX":100,"scaleY":100,"alpha":100,"rotation":0,"depth":3,"scrolling":true,"shuffleLock":false,"data":{"hotlinkId":"","accState":0,"imagedata":{"assetId":72,"url":"","type":"normal","altText":"IC script trimmed-Apple Devices SD.mp4","width":0,"height":0,"mobiledx":0,"mobiledy":0},"videodata":{"assetId":73,"posterAssetId":74,"progindex":"prog_index.m3u8","altText":"IC script trimmed-Apple Devices SD.mp4","lmstext":"","playgroupid":""}},"width":296,"height":166,"resume":false,"useHandCursor":true,"id":"5mnU5ziiI9G","events":[{"kind":"onrelease","actions":[{"kind":"media_toggle","objRef":{"type":"string","value":"_this"}}]}]},{"kind":"vectorshape","rotation":0,"accType":"text","cliptobounds":false,"defaultAction":"","textLib":[{"kind":"textdata","uniqueId":"6LvvogXjGSu_-1750851887","id":"01","linkId":"txt__default_6LvvogXjGSu","type":"acctext","xPos":5,"yPos":5,"xAccOffset":5,"yAccOffset":5,"width":136,"height":23,"valign":"top","wordwrap":true,"textshadow":false,"shadowIndex":-1,"scrollOverflow":false,"vartext":{"blocks":[{"spans":[{"text":"Review","style":{"fontFamily":"\\"LatoBold Charset0_vBoldEA24EE17\\",\\"Lato\\"","fontSize":10,"fontIsBold":false,"fontIsItalic":false,"fontIsUnderline":false,"fontIsStrikeout":false,"elevation":"normal","displayCase":"asIs","foregroundColor":"#3C3454","linkColor":"#3C3454","ascent":13.16,"descent":2.84,"leading":0,"underlinePosition":-0.8,"underlineThickness":1.067,"xHeight":6.84}}],"style":{"leadingMargin":0,"firstLineMargin":0,"justification":"left","listLevel":1,"lineSpacingRule":"single","lineSpacing":20,"spacingBefore":0,"spacingAfter":12,"listStyle":{"listType":"none","listTypeFormat":"plain","start":0,"size":100,"bulletChar":8226,"bulletFont":"Arial","bulletPicture":{"w":0,"h":0,"base64":0}},"tagType":"P"},"runs":[{"idx":0,"len":6,"flowDirection":"leftToRight","cursive":false}]}],"defaultBlockStyle":{"flowDirection":"leftToRight","leadingMargin":0,"trailingMargin":0,"firstLineMargin":0,"justification":"center","defaultTabStop":48,"listLevel":0,"lineSpacingRule":"multiple","lineSpacing":20,"indentSize":36,"spacingBefore":0,"spacingAfter":0,"baseSpanStyle":{"fontFamily":"Calibri","fontSize":12,"fontIsBold":false,"fontIsItalic":false,"fontIsUnderline":false,"fontIsStrikeout":false,"underlineStyle":"normal","elevation":"normal","spacing":0,"ignoreKerningTable":false,"displayCase":"asIs","languageId":0,"foregroundColor":"#FFFFFF","linkColor":"#666666"},"listStyle":{"listType":"none","listTypeFormat":"plain","start":0,"size":100}},"direction":"horizontal"},"vectortext":{"left":0,"top":0,"right":50,"bottom":21,"pngfb":false,"pr":{"l":"Lib","i":311}}}],"shapemaskId":"","xPos":18,"yPos":59,"tabIndex":24,"tabEnabled":true,"referenceName":"6LvvogXjGSu","morphReferenceName":"6LvvogXjGSu","xOffset":0,"yOffset":0,"rotateXPos":73,"rotateYPos":14,"scaleX":100,"scaleY":100,"alpha":100,"depth":4,"scrolling":true,"shuffleLock":false,"data":{"hotlinkId":"","accState":0,"vectorData":{"left":0,"top":0,"right":147,"bottom":29,"altText":"Review","pngfb":false,"pr":{"l":"Lib","i":310}},"html5data":{"xPos":0,"yPos":0,"width":147,"height":29,"strokewidth":0}},"width":146,"height":28,"resume":false,"useHandCursor":true,"id":"6LvvogXjGSu"},{"kind":"scrollarea","contentwidth":296,"contentheight":1723,"objects":[{"kind":"vectorshape","rotation":0,"accType":"text","cliptobounds":false,"defaultAction":"","textLib":[{"kind":"textdata","uniqueId":"5ZUxKsMjFSl_1602545368","id":"01","linkId":"txt__default_5ZUxKsMjFSl","type":"acctext","xPos":10,"yPos":5,"xAccOffset":10,"yAccOffset":5,"width":276,"height":1704,"valign":"top","wordwrap":true,"textshadow":false,"shadowIndex":-1,"scrollOverflow":false,"vartext":{"blocks":[{"spans":[{"text":"The following comments provide review of the informed consent.\\n","style":{"fontFamily":"\\"Lato Charset0_v8MUn45tBE51451DC\\",\\"Lato\\"","fontSize":9,"fontIsBold":false,"foregroundColor":"#404040","linkColor":"#404040","ascent":11.844,"descent":2.556,"leading":0,"underlinePosition":-0.84,"underlineThickness":0.72,"xHeight":6.078}}],"style":{"tagType":"P"},"runs":[{"idx":0,"len":63,"flowDirection":"leftToRight","cursive":false}]},{"spans":[{"text":"\\n","style":{"fontFamily":"\\"Lato Charset0_v8MUn45tBE51451DC\\",\\"Lato\\"","fontSize":9,"fontIsBold":false,"foregroundColor":"#404040","linkColor":"#404040","ascent":11.844,"descent":2.556,"leading":0,"underlinePosition":-0.84,"underlineThickness":0.72,"xHeight":6.078}}],"style":{"tagType":"P"},"runs":[{"idx":0,"len":1,"flowDirection":"leftToRight","cursive":false}]},{"spans":[{"text":"Do you notice how the doctor opened the discussion?","style":{"fontFamily":"\\"LatoBold Charset0_vBoldEA24EE17\\",\\"Lato\\"","fontSize":9,"fontIsBold":false,"foregroundColor":"#404040","linkColor":"#404040","ascent":11.844,"descent":2.556,"leading":0,"underlinePosition":-0.72,"underlineThickness":0.96,"xHeight":6.156}},{"text":"\\r\\n","style":{"fontFamily":"\\"Lato Charset0_v8MUn45tBE51451DC\\",\\"Lato\\"","fontSize":9,"fontIsBold":false,"foregroundColor":"#404040","linkColor":"#404040","ascent":11.844,"descent":2.556,"leading":0,"underlinePosition":-0.84,"underlineThickness":0.72,"xHeight":6.078}}],"style":{"tagType":"P"},"runs":[{"idx":0,"len":53,"flowDirection":"leftToRight","cursive":false}]},{"spans":[{"text":"Notice that the doctor first offers something that might help and then asks for permission to discuss the intervention. This is an effective, subtle technique to provide a sense of control for the patient and invites a collaborative discussion.\\r\\n","style":{"fontFamily":"\\"Lato Charset0_v8MUn45tBE51451DC\\",\\"Lato\\"","fontSize":9,"fontIsBold":false,"foregroundColor":"#404040","linkColor":"#404040","ascent":11.844,"descent":2.556,"leading":0,"underlinePosition":-0.84,"underlineThickness":0.72,"xHeight":6.078}}],"style":{"tagType":"P"},"runs":[{"idx":0,"len":246,"flowDirection":"leftToRight","cursive":false}]},{"spans":[{"text":"How does she say it would help?","style":{"fontFamily":"\\"LatoBold Charset0_vBoldEA24EE17\\",\\"Lato\\"","fontSize":9,"fontIsBold":false,"foregroundColor":"#404040","linkColor":"#404040","ascent":11.844,"descent":2.556,"leading":0,"underlinePosition":-0.72,"underlineThickness":0.96,"xHeight":6.156}},{"text":"\\r\\n","style":{"fontFamily":"\\"Lato Charset0_v8MUn45tBE51451DC\\",\\"Lato\\"","fontSize":9,"fontIsBold":false,"foregroundColor":"#404040","linkColor":"#404040","ascent":11.844,"descent":2.556,"leading":0,"underlinePosition":-0.84,"underlineThickness":0.72,"xHeight":6.078}}],"style":{"tagType":"P"},"runs":[{"idx":0,"len":33,"flowDirection":"leftToRight","cursive":false}]},{"spans":[{"text":"She provides what the medication would address. Notice she not only provides the diagnosis but the specific symptoms that the intervention hopes to make better.\\r\\n","style":{"fontFamily":"\\"Lato Charset0_v8MUn45tBE51451DC\\",\\"Lato\\"","fontSize":9,"fontIsBold":false,"foregroundColor":"#404040","linkColor":"#404040","ascent":11.844,"descent":2.556,"leading":0,"underlinePosition":-0.84,"underlineThickness":0.72,"xHeight":6.078}}],"style":{"tagType":"P"},"runs":[{"idx":0,"len":162,"flowDirection":"leftToRight","cursive":false}]},{"spans":[{"text":"How in depth does she go into how it works (e.g., mechanism)?","style":{"fontFamily":"\\"LatoBold Charset0_vBoldEA24EE17\\",\\"Lato\\"","fontSize":9,"fontIsBold":false,"foregroundColor":"#404040","linkColor":"#404040","ascent":11.844,"descent":2.556,"leading":0,"underlinePosition":-0.72,"underlineThickness":0.96,"xHeight":6.156}},{"text":"\\r\\n","style":{"fontFamily":"\\"Lato Charset0_v8MUn45tBE51451DC\\",\\"Lato\\"","fontSize":9,"fontIsBold":false,"foregroundColor":"#404040","linkColor":"#404040","ascent":11.844,"descent":2.556,"leading":0,"underlinePosition":-0.84,"underlineThickness":0.72,"xHeight":6.078}}],"style":{"tagType":"P"},"runs":[{"idx":0,"len":63,"flowDirection":"leftToRight","cursive":false}]},{"spans":[{"text":"She does not go into great depth in terms of transmitters, receptors, downstream effects, etc. Consider this: did she have to go into great depth? How helpful would this have been?\\r\\n","style":{"fontFamily":"\\"Lato Charset0_v8MUn45tBE51451DC\\",\\"Lato\\"","fontSize":9,"fontIsBold":false,"foregroundColor":"#404040","linkColor":"#404040","ascent":11.844,"descent":2.556,"leading":0,"underlinePosition":-0.84,"underlineThickness":0.72,"xHeight":6.078}}],"style":{"tagType":"P"},"runs":[{"idx":0,"len":182,"flowDirection":"leftToRight","cursive":false}]},{"spans":[{"text":"Does she share when she would like to follow-up with the patient?","style":{"fontFamily":"\\"LatoBold Charset0_vBoldEA24EE17\\",\\"Lato\\"","fontSize":9,"fontIsBold":false,"foregroundColor":"#404040","linkColor":"#404040","ascent":11.844,"descent":2.556,"leading":0,"underlinePosition":-0.72,"underlineThickness":0.96,"xHeight":6.156}},{"text":"\\r\\n","style":{"fontFamily":"\\"Lato Charset0_v8MUn45tBE51451DC\\",\\"Lato\\"","fontSize":9,"fontIsBold":false,"foregroundColor":"#404040","linkColor":"#404040","ascent":11.844,"descent":2.556,"leading":0,"underlinePosition":-0.84,"underlineThickness":0.72,"xHeight":6.078}}],"style":{"tagType":"P"},"runs":[{"idx":0,"len":67,"flowDirection":"leftToRight","cursive":false}]},{"spans":[{"text":"Yes, she does so on at least 2 occasions. She also describes the starting dosages and the length of time the patient would likely be on the medication (at least for this trial). \\r\\n","style":{"fontFamily":"\\"Lato Charset0_v8MUn45tBE51451DC\\",\\"Lato\\"","fontSize":9,"fontIsBold":false,"foregroundColor":"#404040","linkColor":"#404040","ascent":11.844,"descent":2.556,"leading":0,"underlinePosition":-0.84,"underlineThickness":0.72,"xHeight":6.078}}],"style":{"tagType":"P"},"runs":[{"idx":0,"len":180,"flowDirection":"leftToRight","cursive":false}]},{"spans":[{"text":"Does she answer the patient’s questions?","style":{"fontFamily":"\\"LatoBold Charset0_vBoldEA24EE17\\",\\"Lato\\"","fontSize":9,"fontIsBold":false,"foregroundColor":"#404040","linkColor":"#404040","ascent":11.844,"descent":2.556,"leading":0,"underlinePosition":-0.72,"underlineThickness":0.96,"xHeight":6.156}},{"text":"\\r\\n","style":{"fontFamily":"\\"Lato Charset0_v8MUn45tBE51451DC\\",\\"Lato\\"","fontSize":9,"fontIsBold":false,"foregroundColor":"#404040","linkColor":"#404040","ascent":11.844,"descent":2.556,"leading":0,"underlinePosition":-0.84,"underlineThickness":0.72,"xHeight":6.078}}],"style":{"tagType":"P"},"runs":[{"idx":0,"len":42,"flowDirection":"leftToRight","cursive":false}]},{"spans":[{"text":"Yes, she does. The patient has many questions. Keep in mind, some patients may not have as many, or none at all. A good practice includes asking if the patient has questions at certain junctures. Example:  “I know I covered a bit of information so far, what questions do you have at this point?”\\r\\n","style":{"fontFamily":"\\"Lato Charset0_v8MUn45tBE51451DC\\",\\"Lato\\"","fontSize":9,"fontIsBold":false,"foregroundColor":"#404040","linkColor":"#404040","ascent":11.844,"descent":2.556,"leading":0,"underlinePosition":-0.84,"underlineThickness":0.72,"xHeight":6.078}}],"style":{"tagType":"P"},"runs":[{"idx":0,"len":297,"flowDirection":"leftToRight","cursive":false}]},{"spans":[{"text":"Does she avoid medical jargon?","style":{"fontFamily":"\\"LatoBold Charset0_vBoldEA24EE17\\",\\"Lato\\"","fontSize":9,"fontIsBold":false,"foregroundColor":"#404040","linkColor":"#404040","ascent":11.844,"descent":2.556,"leading":0,"underlinePosition":-0.72,"underlineThickness":0.96,"xHeight":6.156}},{"text":"\\r\\n","style":{"fontFamily":"\\"Lato Charset0_v8MUn45tBE51451DC\\",\\"Lato\\"","fontSize":9,"fontIsBold":false,"foregroundColor":"#404040","linkColor":"#404040","ascent":11.844,"descent":2.556,"leading":0,"underlinePosition":-0.84,"underlineThickness":0.72,"xHeight":6.078}}],"style":{"tagType":"P"},"runs":[{"idx":0,"len":32,"flowDirection":"leftToRight","cursive":false}]},{"spans":[{"text":"It is important to use plain language. Using medical terminology may confuse patients.\\r\\n","style":{"fontFamily":"\\"Lato Charset0_v8MUn45tBE51451DC\\",\\"Lato\\"","fontSize":9,"fontIsBold":false,"foregroundColor":"#404040","linkColor":"#404040","ascent":11.844,"descent":2.556,"leading":0,"underlinePosition":-0.84,"underlineThickness":0.72,"xHeight":6.078}}],"style":{"tagType":"P"},"runs":[{"idx":0,"len":88,"flowDirection":"leftToRight","cursive":false}]},{"spans":[{"text":"How does the coverage of the common side effects go? \\r\\n","style":{"fontFamily":"\\"LatoBold Charset0_vBoldEA24EE17\\",\\"Lato\\"","fontSize":9,"fontIsBold":false,"foregroundColor":"#404040","linkColor":"#404040","ascent":11.844,"descent":2.556,"leading":0,"underlinePosition":-0.72,"underlineThickness":0.96,"xHeight":6.156}}],"style":{"tagType":"P"},"runs":[{"idx":0,"len":55,"flowDirection":"leftToRight","cursive":false}]},{"spans":[{"text":"She covers the typical ones and describes them in plain language.Did you catch the patient’s demeanor change with the sexual dysfunction possibility? Think about how and when you would address it. Right then? Later? Not at all?  \\n","style":{"fontFamily":"\\"Lato Charset0_v8MUn45tBE51451DC\\",\\"Lato\\"","fontSize":9,"fontIsBold":false,"foregroundColor":"#404040","linkColor":"#404040","ascent":11.844,"descent":2.556,"leading":0,"underlinePosition":-0.84,"underlineThickness":0.72,"xHeight":6.078}}],"style":{"tagType":"P"},"runs":[{"idx":0,"len":230,"flowDirection":"leftToRight","cursive":false}]},{"spans":[{"text":"\\n","style":{"fontFamily":"\\"Lato Charset0_v8MUn45tBE51451DC\\",\\"Lato\\"","fontSize":9,"fontIsBold":false,"foregroundColor":"#404040","linkColor":"#404040","ascent":11.844,"descent":2.556,"leading":0,"underlinePosition":-0.84,"underlineThickness":0.72,"xHeight":6.078}}],"style":{"tagType":"P"},"runs":[{"idx":0,"len":1,"flowDirection":"leftToRight","cursive":false}]},{"spans":[{"text":"When the doctor addresses his concern regarding sexual side effects, do you feel she did a good job in explaining and addressing the patient’s concerns? Why or why not? \\r\\n","style":{"fontFamily":"\\"Lato Charset0_v8MUn45tBE51451DC\\",\\"Lato\\"","fontSize":9,"fontIsBold":false,"foregroundColor":"#404040","linkColor":"#404040","ascent":11.844,"descent":2.556,"leading":0,"underlinePosition":-0.84,"underlineThickness":0.72,"xHeight":6.078}}],"style":{"tagType":"P"},"runs":[{"idx":0,"len":171,"flowDirection":"leftToRight","cursive":false}]},{"spans":[{"text":"How well does she address the serious side effects (e.g., serotonin syndrome)?","style":{"fontFamily":"\\"LatoBold Charset0_vBoldEA24EE17\\",\\"Lato\\"","fontSize":9,"fontIsBold":false,"foregroundColor":"#404040","linkColor":"#404040","ascent":11.844,"descent":2.556,"leading":0,"underlinePosition":-0.72,"underlineThickness":0.96,"xHeight":6.156}},{"text":"\\r\\n","style":{"fontFamily":"\\"Lato Charset0_v8MUn45tBE51451DC\\",\\"Lato\\"","fontSize":9,"fontIsBold":false,"foregroundColor":"#404040","linkColor":"#404040","ascent":11.844,"descent":2.556,"leading":0,"underlinePosition":-0.84,"underlineThickness":0.72,"xHeight":6.078}}],"style":{"tagType":"P"},"runs":[{"idx":0,"len":80,"flowDirection":"leftToRight","cursive":false}]},{"spans":[{"text":"She emphasizes the seriousness. She provides clear expectations of what to do if these occur. Although she could have left it at that, she also provides reassurance and these are things they would work together to monitor.\\r\\n","style":{"fontFamily":"\\"Lato Charset0_v8MUn45tBE51451DC\\",\\"Lato\\"","fontSize":9,"fontIsBold":false,"foregroundColor":"#404040","linkColor":"#404040","ascent":11.844,"descent":2.556,"leading":0,"underlinePosition":-0.84,"underlineThickness":0.72,"xHeight":6.078}}],"style":{"tagType":"P"},"runs":[{"idx":0,"len":224,"flowDirection":"leftToRight","cursive":false}]},{"spans":[{"text":"Did you notice the patient’s demeanor change with the description of a certain adverse reaction?\\r\\n","style":{"fontFamily":"\\"Lato Charset0_v8MUn45tBE51451DC\\",\\"Lato\\"","fontSize":9,"fontIsBold":false,"foregroundColor":"#404040","linkColor":"#404040","ascent":11.844,"descent":2.556,"leading":0,"underlinePosition":-0.84,"underlineThickness":0.72,"xHeight":6.078}}],"style":{"tagType":"P"},"runs":[{"idx":0,"len":98,"flowDirection":"leftToRight","cursive":false}]},{"spans":[{"text":"When the doctor addresses this, do you feel she did a good job in explaining and addressing the patient’s concerns? \\r\\n","style":{"fontFamily":"\\"Lato Charset0_v8MUn45tBE51451DC\\",\\"Lato\\"","fontSize":9,"fontIsBold":false,"foregroundColor":"#404040","linkColor":"#404040","ascent":11.844,"descent":2.556,"leading":0,"underlinePosition":-0.84,"underlineThickness":0.72,"xHeight":6.078}}],"style":{"tagType":"P"},"runs":[{"idx":0,"len":118,"flowDirection":"leftToRight","cursive":false}]},{"spans":[{"text":"How well does she address the black box warning (suicidal ideation)?","style":{"fontFamily":"\\"LatoBold Charset0_vBoldEA24EE17\\",\\"Lato\\"","fontSize":9,"fontIsBold":false,"foregroundColor":"#404040","linkColor":"#404040","ascent":11.844,"descent":2.556,"leading":0,"underlinePosition":-0.72,"underlineThickness":0.96,"xHeight":6.156}},{"text":"\\r\\n","style":{"fontFamily":"\\"Lato Charset0_v8MUn45tBE51451DC\\",\\"Lato\\"","fontSize":9,"fontIsBold":false,"foregroundColor":"#404040","linkColor":"#404040","ascent":11.844,"descent":2.556,"leading":0,"underlinePosition":-0.84,"underlineThickness":0.72,"xHeight":6.078}}],"style":{"tagType":"P"},"runs":[{"idx":0,"len":70,"flowDirection":"leftToRight","cursive":false}]},{"spans":[{"text":"She informs him of the seriousness, provides clear guidance of what to do if these emerge, and that they will work together to monitor this.\\r\\n","style":{"fontFamily":"\\"Lato Charset0_v8MUn45tBE51451DC\\",\\"Lato\\"","fontSize":9,"fontIsBold":false,"foregroundColor":"#404040","linkColor":"#404040","ascent":11.844,"descent":2.556,"leading":0,"underlinePosition":-0.84,"underlineThickness":0.72,"xHeight":6.078}}],"style":{"tagType":"P"},"runs":[{"idx":0,"len":142,"flowDirection":"leftToRight","cursive":false}]},{"spans":[{"text":"How do you feel she does with informing of the alternative interventions and modalities?","style":{"fontFamily":"\\"LatoBold Charset0_vBoldEA24EE17\\",\\"Lato\\"","fontSize":9,"fontIsBold":false,"foregroundColor":"#404040","linkColor":"#404040","ascent":11.844,"descent":2.556,"leading":0,"underlinePosition":-0.72,"underlineThickness":0.96,"xHeight":6.156}},{"text":"\\r\\n","style":{"fontFamily":"\\"Lato Charset0_v8MUn45tBE51451DC\\",\\"Lato\\"","fontSize":9,"fontIsBold":false,"foregroundColor":"#404040","linkColor":"#404040","ascent":11.844,"descent":2.556,"leading":0,"underlinePosition":-0.84,"underlineThickness":0.72,"xHeight":6.078}}],"style":{"tagType":"P"},"runs":[{"idx":0,"len":90,"flowDirection":"leftToRight","cursive":false}]},{"spans":[{"text":"Do you feel that the patient considers the choices presented to him and chooses without undue influence?  How do you know?\\r\\n","style":{"fontFamily":"\\"Lato Charset0_v8MUn45tBE51451DC\\",\\"Lato\\"","fontSize":9,"fontIsBold":false,"foregroundColor":"#404040","linkColor":"#404040","ascent":11.844,"descent":2.556,"leading":0,"underlinePosition":-0.84,"underlineThickness":0.72,"xHeight":6.078}}],"style":{"tagType":"P"},"runs":[{"idx":0,"len":124,"flowDirection":"leftToRight","cursive":false}]},{"spans":[{"text":"Consider this: What if the patient chooses a modality that is not as well-tested or may less effective in treating a condition?  If a patient is deemed to have capacity (e.g., has the ability to communicate a choice, understands the information, appreciates the situation and consequences, and provides reasoning about treatment), the decision should be respected. \\r\\n","style":{"fontFamily":"\\"Lato Charset0_v8MUn45tBE51451DC\\",\\"Lato\\"","fontSize":9,"fontIsBold":false,"foregroundColor":"#404040","linkColor":"#404040","ascent":11.844,"descent":2.556,"leading":0,"underlinePosition":-0.84,"underlineThickness":0.72,"xHeight":6.078}}],"style":{"tagType":"P"},"runs":[{"idx":0,"len":367,"flowDirection":"leftToRight","cursive":false}]},{"spans":[{"text":"How did the discussion of no treatment go? ","style":{"fontFamily":"\\"LatoBold Charset0_vBoldEA24EE17\\",\\"Lato\\"","fontSize":9,"fontIsBold":false,"foregroundColor":"#404040","linkColor":"#404040","ascent":11.844,"descent":2.556,"leading":0,"underlinePosition":-0.72,"underlineThickness":0.96,"xHeight":6.156}},{"text":"\\r\\n","style":{"fontFamily":"\\"Lato Charset0_v8MUn45tBE51451DC\\",\\"Lato\\"","fontSize":9,"fontIsBold":false,"foregroundColor":"#404040","linkColor":"#404040","ascent":11.844,"descent":2.556,"leading":0,"underlinePosition":-0.84,"underlineThickness":0.72,"xHeight":6.078}}],"style":{"tagType":"P"},"runs":[{"idx":0,"len":45,"flowDirection":"leftToRight","cursive":false}]},{"spans":[{"text":"This is important information for the patient to consider. Did you detect coercion or presentation of inaccurate data (either presented or not presented) that may have swayed the patient to a particular decision?  Why or why not? \\r\\n","style":{"fontFamily":"\\"Lato Charset0_v8MUn45tBE51451DC\\",\\"Lato\\"","fontSize":9,"fontIsBold":false,"foregroundColor":"#404040","linkColor":"#404040","ascent":11.844,"descent":2.556,"leading":0,"underlinePosition":-0.84,"underlineThickness":0.72,"xHeight":6.078}}],"style":{"tagType":"P"},"runs":[{"idx":0,"len":232,"flowDirection":"leftToRight","cursive":false}]},{"spans":[{"text":"Overall, how was the pace?\\r\\n","style":{"fontFamily":"\\"LatoBold Charset0_vBoldEA24EE17\\",\\"Lato\\"","fontSize":9,"fontIsBold":false,"foregroundColor":"#404040","linkColor":"#404040","ascent":11.844,"descent":2.556,"leading":0,"underlinePosition":-0.72,"underlineThickness":0.96,"xHeight":6.156}}],"style":{"tagType":"P"},"runs":[{"idx":0,"len":28,"flowDirection":"leftToRight","cursive":false}]},{"spans":[{"text":"Was it too slow, too fast, just right? Does it allow for questions and monitoring for the patient’s reaction to particular content (e.g., side effects, serious problems)? \\r\\n","style":{"fontFamily":"\\"Lato Charset0_v8MUn45tBE51451DC\\",\\"Lato\\"","fontSize":9,"fontIsBold":false,"foregroundColor":"#404040","linkColor":"#404040","ascent":11.844,"descent":2.556,"leading":0,"underlinePosition":-0.84,"underlineThickness":0.72,"xHeight":6.078}}],"style":{"tagType":"P"},"runs":[{"idx":0,"len":173,"flowDirection":"leftToRight","cursive":false}]},{"spans":[{"text":"\\n","style":{"fontFamily":"\\"LatoBold Charset0_vBoldEA24EE17\\",\\"Lato\\"","fontSize":9,"fontIsBold":false,"foregroundColor":"#404040","linkColor":"#404040","ascent":11.844,"descent":2.556,"leading":0,"underlinePosition":-0.72,"underlineThickness":0.96,"xHeight":6.156}}],"style":{"tagType":"P"},"runs":[{"idx":0,"len":1,"flowDirection":"leftToRight","cursive":false}]},{"spans":[],"style":{"tagType":"P"},"runs":[]}],"defaultBlockStyle":{"flowDirection":"leftToRight","leadingMargin":0,"trailingMargin":0,"firstLineMargin":0,"justification":"left","defaultTabStop":48,"listLevel":0,"lineSpacingRule":"multiple","lineSpacing":20,"indentSize":36,"spacingBefore":0,"spacingAfter":0,"baseSpanStyle":{"fontFamily":"Calibri","fontSize":12,"fontIsBold":false,"fontIsItalic":false,"fontIsUnderline":false,"fontIsStrikeout":false,"underlineStyle":"normal","elevation":"normal","spacing":0,"ignoreKerningTable":false,"displayCase":"asIs","languageId":0,"foregroundColor":"#000000","linkColor":"#666666"},"listStyle":{"listType":"none","listTypeFormat":"plain","start":0,"size":100}},"direction":"horizontal"},"vectortext":{"left":0,"top":0,"right":288,"bottom":1661,"pngfb":false,"pr":{"l":"Lib","i":314}}}],"shapemaskId":"","xPos":-2,"yPos":0,"tabIndex":26,"tabEnabled":true,"referenceName":"5ZUxKsMjFSl","morphReferenceName":"5ZUxKsMjFSl","xOffset":0,"yOffset":0,"rotateXPos":148,"rotateYPos":857,"scaleX":100,"scaleY":100,"alpha":100,"depth":1,"scrolling":true,"shuffleLock":false,"data":{"hotlinkId":"","accState":0,"vectorData":{"left":0,"top":0,"right":296,"bottom":1714,"altText":"The following comments provide review of the informed consent.\\n\\nDo you notice how the doctor opened the discussion?\\r\\nNotice that the doctor first offers something that might help and then asks for permission to discuss the intervention. This is an effective, subtle technique to provide a sense of control for the patient and invites a collaborative discussion.\\r\\nHow does she say it would help?\\r\\nShe provides what the medication would address. Notice she not only provides the diagnosis but the specific symptoms that the intervention hopes to make better.\\r\\nHow in depth does she go into how it works (e.g., mechanism)?\\r\\nShe does not go into great depth in terms of transmitters, receptors, downstream effects, etc. Consider this: did she have to go into great depth? How helpful would this have been?\\r\\nDoes she share when she would like to follow-up with the patient?\\r\\nYes, she does so on at least 2 occasions. She also describes the starting dosages and the length of time the patient would likely be on the medication (at least for this trial). \\r\\nDoes she answer the patient’s questions?\\r\\nYes, she does. The patient has many questions. Keep in mind, some patients may not have as many, or none at all. A good practice includes asking if the patient has questions at certain junctures. Example:  “I know I covered a bit of information so far, what questions do you have at this point?”\\r\\nDoes she avoid medical jargon?\\r\\nIt is important to use plain language. Using medical terminology may confuse patients.\\r\\nHow does the coverage of the common side effects go? \\r\\nShe covers the typical ones and describes them in plain language.Did you catch the patient’s demeanor change with the sexual dysfunction possibility? Think about how and when you would address it. Right then? Later? Not at all?  \\n\\nWhen the doctor addresses his concern regarding sexual side effects, do you feel she did a good job in explaining and addressing the patient’s concerns? Why or why not? \\r\\nHow well does she address the serious side effects (e.g., serotonin syndrome)?\\r\\nShe emphasizes the seriousness. She provides clear expectations of what to do if these occur. Although she could have left it at that, she also provides reassurance and these are things they would work together to monitor.\\r\\nDid you notice the patient’s demeanor change with the description of a certain adverse reaction?\\r\\nWhen the doctor addresses this, do you feel she did a good job in explaining and addressing the patient’s concerns? \\r\\nHow well does she address the black box warning (suicidal ideation)?\\r\\nShe informs him of the seriousness, provides clear guidance of what to do if these emerge, and that they will work together to monitor this.\\r\\nHow do you feel she does with informing of the alternative interventions and modalities?\\r\\nDo you feel that the patient considers the choices presented to him and chooses without undue influence?  How do you know?\\r\\nConsider this: What if the patient chooses a modality that is not as well-tested or may less effective in treating a condition?  If a patient is deemed to have capacity (e.g., has the ability to communicate a choice, understands the information, appreciates the situation and consequences, and provides reasoning about treatment), the decision should be respected. \\r\\nHow did the discussion of no treatment go? \\r\\nThis is important information for the patient to consider. Did you detect coercion or presentation of inaccurate data (either presented or not presented) that may have swayed the patient to a particular decision?  Why or why not? \\r\\nOverall, how was the pace?\\r\\nWas it too slow, too fast, just right? Does it allow for questions and monitoring for the patient’s reaction to particular content (e.g., side effects, serious problems)? \\r\\n\\n","pngfb":false,"pr":{"l":"Lib","i":313}},"html5data":{"xPos":0,"yPos":0,"width":296,"height":1714,"strokewidth":0}},"width":296,"height":1714,"resume":false,"useHandCursor":true,"id":"5ZUxKsMjFSl"}],"shapemaskId":"","xPos":18,"yPos":89,"tabIndex":25,"tabEnabled":true,"referenceName":"6NgYQfdxAIp","morphReferenceName":"6NgYQfdxAIp","xOffset":0,"yOffset":0,"rotateXPos":151.5,"rotateYPos":70.5,"scaleX":100,"scaleY":100,"alpha":100,"rotation":0,"depth":5,"scrolling":true,"shuffleLock":false,"data":{"hotlinkId":"","accState":0,"html5data":{"url":"","xPos":0,"yPos":0,"width":304,"height":141,"strokewidth":1}},"width":304,"height":141,"resume":false,"useHandCursor":true,"background":{"type":"vector","vectorData":{"left":-2,"top":-2,"right":306,"bottom":144,"altText":"Scroll 1","pngfb":false,"pr":{"l":"Lib","i":312}}},"id":"6NgYQfdxAIp"}],"accType":"text","altText":"Group\\r\\n","shapemaskId":"","xPos":28,"yPos":156,"tabIndex":20,"tabEnabled":true,"referenceName":"5r3I0PGBIEA","morphReferenceName":"5r3I0PGBIEA","xOffset":0,"yOffset":0,"rotateXPos":346,"rotateYPos":120,"scaleX":100,"scaleY":100,"alpha":100,"rotation":0,"depth":4,"scrolling":true,"shuffleLock":false,"width":692,"height":240,"resume":false,"useHandCursor":true,"id":"5r3I0PGBIEA","actionGroups":{"ActGrpClearHoverState":{"kind":"actiongroup","actions":[{"kind":"exe_actiongroup","id":"_children.ActGrpClearHoverState"}]}}}],"startTime":-1,"elapsedTimeMode":"normal","useHandCursor":false,"resume":false,"kind":"slidelayer","isBaseLayer":true},{"kind":"slidelayer","depth":0,"modal":false,"pauseParent":false,"rotateXPos":360,"rotateYPos":202,"tabIndex":-1,"presentAs":"layer","labeledById":"","describedById":"","enableSeek":true,"enableReplay":true,"lmsId":"","timeline":{"duration":550759,"events":[{"kind":"ontimelinetick","time":0,"actions":[{"kind":"show","transition":"custom","animationId":"Entrance","reverse":false,"objRef":{"type":"string","value":"6pMKKtdLwPr"}},{"kind":"show","transition":"appear","objRef":{"type":"string","value":"6pMKKtdLwPr.5bysOAou3HF"}},{"kind":"show","transition":"appear","objRef":{"type":"string","value":"6pMKKtdLwPr.6ZiYsRvsn6D"}},{"kind":"show","transition":"custom","animationId":"Entrance","reverse":false,"objRef":{"type":"string","value":"6nGFoJSLzDU"}}]}]},"objects":[{"kind":"objgroup","objects":[{"kind":"vectorshape","rotation":0,"accType":"text","cliptobounds":false,"defaultAction":"","shapemaskId":"","xPos":0,"yPos":0,"tabIndex":1,"tabEnabled":true,"referenceName":"5bysOAou3HF","morphReferenceName":"5bysOAou3HF","xOffset":0,"yOffset":0,"rotateXPos":345.5,"rotateYPos":126.5,"scaleX":100,"scaleY":100,"alpha":100,"depth":1,"scrolling":true,"shuffleLock":false,"data":{"hotlinkId":"","accState":0,"vectorData":{"left":-1,"top":-1,"right":694,"bottom":255,"altText":"Rectangle 1","pngfb":false,"pr":{"l":"Lib","i":315}},"html5data":{"xPos":-1,"yPos":-1,"width":695,"height":256,"strokewidth":1}},"width":692,"height":254,"resume":true,"useHandCursor":true,"id":"5bysOAou3HF"},{"kind":"vectorshape","rotation":0,"accType":"text","cliptobounds":false,"defaultAction":"","textLib":[{"kind":"textdata","uniqueId":"6ZiYsRvsn6D_-1464153198","id":"01","linkId":"txt__default_6ZiYsRvsn6D","type":"acctext","xPos":5,"yPos":5,"xAccOffset":5,"yAccOffset":5,"width":294,"height":78,"valign":"top","wordwrap":true,"textshadow":false,"shadowIndex":-1,"scrollOverflow":false,"vartext":{"blocks":[{"spans":[{"text":"Scenario #3\\n","style":{"fontFamily":"\\"LatoBold Charset0_vBoldEA24EE17\\",\\"Lato\\"","fontSize":10,"fontIsBold":false,"fontIsItalic":false,"fontIsUnderline":false,"fontIsStrikeout":false,"elevation":"normal","displayCase":"asIs","foregroundColor":"#3C3454","linkColor":"#3C3454","ascent":13.16,"descent":2.84,"leading":0,"underlinePosition":-0.8,"underlineThickness":1.067,"xHeight":6.84}}],"style":{"leadingMargin":0,"firstLineMargin":0,"justification":"left","listLevel":1,"lineSpacingRule":"single","lineSpacing":20,"spacingBefore":0,"spacingAfter":12,"listStyle":{"listType":"none","listTypeFormat":"plain","start":0,"size":100,"bulletChar":8226,"bulletFont":"Arial","bulletPicture":{"w":0,"h":0,"base64":0}},"tagType":"P"},"runs":[{"idx":0,"len":12,"flowDirection":"leftToRight","cursive":false}]},{"spans":[],"style":{"leadingMargin":0,"firstLineMargin":0,"justification":"left","listLevel":1,"lineSpacingRule":"single","lineSpacing":20,"spacingBefore":0,"spacingAfter":12,"listStyle":{"listType":"none","listTypeFormat":"plain","start":0,"size":100,"bulletChar":8226,"bulletFont":"Arial","bulletPicture":{"w":0,"h":0,"base64":0}},"tagType":"P"},"runs":[]}],"defaultBlockStyle":{"flowDirection":"leftToRight","leadingMargin":0,"trailingMargin":0,"firstLineMargin":0,"justification":"center","defaultTabStop":48,"listLevel":0,"lineSpacingRule":"multiple","lineSpacing":20,"indentSize":36,"spacingBefore":0,"spacingAfter":0,"baseSpanStyle":{"fontFamily":"Calibri","fontSize":12,"fontIsBold":false,"fontIsItalic":false,"fontIsUnderline":false,"fontIsStrikeout":false,"underlineStyle":"normal","elevation":"normal","spacing":0,"ignoreKerningTable":false,"displayCase":"asIs","languageId":0,"foregroundColor":"#FFFFFF","linkColor":"#666666"},"listStyle":{"listType":"none","listTypeFormat":"plain","start":0,"size":100}},"direction":"horizontal"},"vectortext":{"left":0,"top":0,"right":75,"bottom":21,"pngfb":false,"pr":{"l":"Lib","i":317}}}],"shapemaskId":"","xPos":18,"yPos":31,"tabIndex":2,"tabEnabled":true,"referenceName":"6ZiYsRvsn6D","morphReferenceName":"6ZiYsRvsn6D","xOffset":0,"yOffset":0,"rotateXPos":152,"rotateYPos":41.5,"scaleX":100,"scaleY":100,"alpha":100,"depth":2,"scrolling":true,"shuffleLock":false,"data":{"hotlinkId":"","accState":0,"vectorData":{"left":0,"top":0,"right":304,"bottom":84,"altText":"Scenario #3\\n","pngfb":false,"pr":{"l":"Lib","i":316}},"html5data":{"xPos":0,"yPos":0,"width":304,"height":84,"strokewidth":0}},"width":304,"height":83,"resume":true,"useHandCursor":true,"id":"6ZiYsRvsn6D"}],"accType":"text","altText":"Group\\r\\n","shapemaskId":"","xPos":28,"yPos":142,"tabIndex":0,"tabEnabled":true,"referenceName":"6pMKKtdLwPr","morphReferenceName":"6pMKKtdLwPr","xOffset":0,"yOffset":0,"rotateXPos":346,"rotateYPos":127,"scaleX":100,"scaleY":100,"alpha":100,"rotation":0,"depth":1,"scrolling":true,"shuffleLock":false,"animations":[{"kind":"animation","id":"Entrance","duration":250,"hidetextatstart":true,"animateshapewithtext":false,"tweens":[{"kind":"tween","time":0,"duration":250,"position":{"relativerotation":false,"relativestartpoint":false,"path":[{"kind":"segment","type":"line","anchora":{"x":"$RawXPos","y":"$RawYPos","dx":"697","dy":"0"},"anchorb":{"x":"$RawXPos","y":"$RawYPos","dx":"0","dy":"0"}}],"duration":250,"easing":"cubic","easingdir":"easeout"}}]}],"width":692,"height":254,"resume":true,"useHandCursor":true,"id":"6pMKKtdLwPr","actionGroups":{"ActGrpClearHoverState":{"kind":"actiongroup","actions":[{"kind":"exe_actiongroup","id":"_children.ActGrpClearHoverState"}]}}},{"kind":"vectorshape","rotation":0,"accType":"button","cliptobounds":false,"defaultAction":"onrelease","textLib":[{"kind":"textdata","uniqueId":"6moybLDzFxh_1237196659","id":"01","linkId":"txt__default_6nGFoJSLzDU","type":"acctext","xPos":4,"yPos":2,"xAccOffset":4,"yAccOffset":2,"width":56,"height":12,"valign":"center","wordwrap":true,"textshadow":false,"shadowIndex":-1,"scrollOverflow":false,"vartext":{"blocks":[{"spans":[{"text":"Close","style":{"fontFamily":"\\"CalibriBold CharsetBold507D4E76\\",\\"Calibri\\"","ascent":17.773,"descent":5.013,"leading":0,"underlinePosition":-2.115,"underlineThickness":1.221,"xHeight":8.75,"fontIsBold":false}}],"style":{"tagType":"P"},"runs":[{"idx":0,"len":5,"flowDirection":"leftToRight","cursive":false}]}],"defaultBlockStyle":{"flowDirection":"leftToRight","leadingMargin":0,"trailingMargin":0,"firstLineMargin":0,"justification":"center","defaultTabStop":48,"listLevel":0,"lineSpacingRule":"multiple","lineSpacing":20,"indentSize":36,"spacingBefore":0,"spacingAfter":0,"baseSpanStyle":{"fontFamily":"Calibri","fontSize":14,"fontIsBold":true,"fontIsItalic":false,"fontIsUnderline":false,"fontIsStrikeout":false,"underlineStyle":"normal","elevation":"normal","spacing":0,"ignoreKerningTable":false,"displayCase":"asIs","languageId":0,"foregroundColor":"#FFFFFF","linkColor":"#666666"},"listStyle":{"listType":"none","listTypeFormat":"plain","start":0,"size":100}},"direction":"horizontal"},"vectortext":{"left":0,"top":0,"right":43,"bottom":14,"pngfb":false,"pr":{"l":"Lib","i":322}}}],"shapemaskId":"","xPos":46,"yPos":147,"tabIndex":3,"tabEnabled":true,"referenceName":"6nGFoJSLzDU","morphReferenceName":"6nGFoJSLzDU","xOffset":0,"yOffset":0,"rotateXPos":32,"rotateYPos":8,"scaleX":100,"scaleY":100,"alpha":100,"depth":2,"scrolling":true,"shuffleLock":false,"data":{"hotlinkId":"","accState":0,"vectorData":{"left":-2,"top":-2,"right":65,"bottom":17,"altText":"Close","pngfb":false,"pr":{"l":"Lib","i":318}},"html5data":{"xPos":-2,"yPos":-2,"width":67,"height":19,"strokewidth":1}},"states":[{"kind":"state","name":"_default_Disabled","data":{"hotlinkId":"","accState":1,"vectorData":{"left":-2,"top":-2,"right":65,"bottom":17,"altText":"Close","pngfb":false,"pr":{"l":"Lib","i":318}},"html5data":{"xPos":-2,"yPos":-2,"width":67,"height":19,"strokewidth":1}}},{"kind":"state","name":"_default_Down","data":{"hotlinkId":"","accState":8,"vectorData":{"left":-2,"top":-2,"right":65,"bottom":17,"altText":"Close","pngfb":false,"pr":{"l":"Lib","i":319}},"html5data":{"xPos":-2,"yPos":-2,"width":67,"height":19,"strokewidth":1}}},{"kind":"state","name":"_default_Visited","data":{"hotlinkId":"","accState":0,"vectorData":{"left":-2,"top":-2,"right":65,"bottom":17,"altText":"Close","pngfb":false,"pr":{"l":"Lib","i":318}},"html5data":{"xPos":-2,"yPos":-2,"width":67,"height":19,"strokewidth":1}}},{"kind":"state","name":"_default_Visited_Disabled","data":{"hotlinkId":"","accState":1,"vectorData":{"left":-2,"top":-2,"right":65,"bottom":17,"altText":"Close","pngfb":false,"pr":{"l":"Lib","i":318}},"html5data":{"xPos":-2,"yPos":-2,"width":67,"height":19,"strokewidth":1}}},{"kind":"state","name":"_default_Down_Visited","data":{"hotlinkId":"","accState":8,"vectorData":{"left":-2,"top":-2,"right":65,"bottom":17,"altText":"Close","pngfb":false,"pr":{"l":"Lib","i":319}},"html5data":{"xPos":-2,"yPos":-2,"width":67,"height":19,"strokewidth":1}}},{"kind":"state","name":"_default_Hover","data":{"hotlinkId":"","accState":0,"vectorData":{"left":-2,"top":-2,"right":65,"bottom":17,"altText":"Close","pngfb":false,"pr":{"l":"Lib","i":320}},"html5data":{"xPos":-2,"yPos":-2,"width":67,"height":19,"strokewidth":1}}},{"kind":"state","name":"_default_Hover_Disabled","data":{"hotlinkId":"","accState":1,"vectorData":{"left":-2,"top":-2,"right":65,"bottom":17,"altText":"Close","pngfb":false,"pr":{"l":"Lib","i":320}},"html5data":{"xPos":-2,"yPos":-2,"width":67,"height":19,"strokewidth":1}}},{"kind":"state","name":"_default_Hover_Down","data":{"hotlinkId":"","accState":8,"vectorData":{"left":-2,"top":-2,"right":65,"bottom":17,"altText":"Close","pngfb":false,"pr":{"l":"Lib","i":321}},"html5data":{"xPos":-2,"yPos":-2,"width":67,"height":19,"strokewidth":1}}},{"kind":"state","name":"_default_Hover_Visited","data":{"hotlinkId":"","accState":0,"vectorData":{"left":-2,"top":-2,"right":65,"bottom":17,"altText":"Close","pngfb":false,"pr":{"l":"Lib","i":320}},"html5data":{"xPos":-2,"yPos":-2,"width":67,"height":19,"strokewidth":1}}},{"kind":"state","name":"_default_Hover_Visited_Disabled","data":{"hotlinkId":"","accState":1,"vectorData":{"left":-2,"top":-2,"right":65,"bottom":17,"altText":"Close","pngfb":false,"pr":{"l":"Lib","i":320}},"html5data":{"xPos":-2,"yPos":-2,"width":67,"height":19,"strokewidth":1}}},{"kind":"state","name":"_default_Hover_Down_Visited","data":{"hotlinkId":"","accState":8,"vectorData":{"left":-2,"top":-2,"right":65,"bottom":17,"altText":"Close","pngfb":false,"pr":{"l":"Lib","i":321}},"html5data":{"xPos":-2,"yPos":-2,"width":67,"height":19,"strokewidth":1}}}],"animations":[{"kind":"animation","id":"Entrance","duration":250,"hidetextatstart":true,"animateshapewithtext":false,"tweens":[{"kind":"tween","time":0,"duration":250,"position":{"relativerotation":false,"relativestartpoint":false,"path":[{"kind":"segment","type":"line","anchora":{"x":"$RawXPos","y":"$RawYPos","dx":"679","dy":"0"},"anchorb":{"x":"$RawXPos","y":"$RawYPos","dx":"0","dy":"0"}}],"duration":250,"easing":"cubic","easingdir":"easeout"}}]}],"width":64,"height":16,"resume":true,"useHandCursor":true,"id":"6nGFoJSLzDU","variables":[{"kind":"variable","name":"_hover","type":"boolean","value":false,"resume":true},{"kind":"variable","name":"_down","type":"boolean","value":false,"resume":true},{"kind":"variable","name":"_visited","type":"boolean","value":false,"resume":true},{"kind":"variable","name":"_disabled","type":"boolean","value":false,"resume":true},{"kind":"variable","name":"_savevisited","type":"boolean","value":false,"resume":true},{"kind":"variable","name":"_state","type":"string","value":"_default","resume":true},{"kind":"variable","name":"_stateName","type":"string","value":"_default","resume":true},{"kind":"variable","name":"_tempStateName","type":"string","value":"","resume":false},{"kind":"variable","name":"_tempStateNameBuilder","type":"string","value":"","resume":false}],"actionGroups":{"ActGrpSetVisitedState":{"kind":"actiongroup","actions":[{"kind":"adjustvar","variable":"_savevisited","operator":"set","value":{"type":"var","value":"#_visited"}},{"kind":"adjustvar","variable":"_visited","operator":"set","value":{"type":"boolean","value":true}},{"kind":"exe_actiongroup","id":"_player._setstates","scopeRef":{"type":"string","value":"_this"}}]},"ActGrpSetHoverState":{"kind":"actiongroup","actions":[{"kind":"adjustvar","variable":"_hover","operator":"set","value":{"type":"boolean","value":true}},{"kind":"exe_actiongroup","id":"_player._setstates","scopeRef":{"type":"string","value":"_this"}}]},"ActGrpClearHoverState":{"kind":"actiongroup","actions":[{"kind":"adjustvar","variable":"_hover","operator":"set","value":{"type":"boolean","value":false}},{"kind":"exe_actiongroup","id":"_player._setstates","scopeRef":{"type":"string","value":"_this"}}]},"ActGrpSetDisabledState":{"kind":"actiongroup","actions":[{"kind":"adjustvar","variable":"_disabled","operator":"set","value":{"type":"boolean","value":true}},{"kind":"exe_actiongroup","id":"_player._setstates","scopeRef":{"type":"string","value":"_this"}}]},"ActGrpSetDownState":{"kind":"actiongroup","actions":[{"kind":"adjustvar","variable":"_down","operator":"set","value":{"type":"boolean","value":true}},{"kind":"exe_actiongroup","id":"_player._setstates","scopeRef":{"type":"string","value":"_this"}}]},"ActGrpClearStateVars":{"kind":"actiongroup","actions":[{"kind":"adjustvar","variable":"_hover","operator":"set","value":{"type":"boolean","value":false}},{"kind":"adjustvar","variable":"_down","operator":"set","value":{"type":"boolean","value":false}},{"kind":"adjustvar","variable":"_visited","operator":"set","value":{"type":"boolean","value":false}},{"kind":"adjustvar","variable":"_disabled","operator":"set","value":{"type":"boolean","value":false}},{"kind":"adjustvar","variable":"_savevisited","operator":"set","value":{"type":"boolean","value":false}}]}},"events":[{"kind":"onrelease","actions":[{"kind":"exe_actiongroup","id":"ActGrpSetVisitedState","scopeRef":{"type":"string","value":"_this"}},{"kind":"adjustvar","variable":"_down","operator":"set","value":{"type":"boolean","value":false}},{"kind":"exe_actiongroup","id":"_player._setstates","scopeRef":{"type":"string","value":"_this"}},{"kind":"hide_slidelayer","transition":"appear","objRef":{"type":"string","value":"_parent"}}]},{"kind":"ontransitionin","actions":[{"kind":"exe_actiongroup","id":"_player._setstates","scopeRef":{"type":"string","value":"_this"}}]},{"kind":"onrollover","actions":[{"kind":"exe_actiongroup","id":"ActGrpSetHoverState","scopeRef":{"type":"string","value":"_this"}}]},{"kind":"onrollout","actions":[{"kind":"exe_actiongroup","id":"ActGrpClearHoverState","scopeRef":{"type":"string","value":"_this"}}]},{"kind":"onpress","actions":[{"kind":"exe_actiongroup","id":"ActGrpSetDownState","scopeRef":{"type":"string","value":"_this"}}]},{"kind":"onreleaseoutside","actions":[{"kind":"adjustvar","variable":"_down","operator":"set","value":{"type":"boolean","value":false}},{"kind":"exe_actiongroup","id":"_player._setstates","scopeRef":{"type":"string","value":"_this"}}]}]}],"startTime":-1,"elapsedTimeMode":"normal","width":720,"height":405,"resume":true,"useHandCursor":false,"id":"6V0enCCvMny","events":[{"kind":"onclickoutsideobjects","objects":[{"kind":"objref","type":"string","value":"6pMKKtdLwPr"}],"actions":[{"kind":"hide_slidelayer","transition":"appear","objRef":{"type":"string","value":"_this"}}]}]},{"kind":"slidelayer","depth":0,"modal":false,"pauseParent":false,"rotateXPos":360,"rotateYPos":202,"tabIndex":-1,"presentAs":"layer","labeledById":"","describedById":"","enableSeek":true,"enableReplay":true,"lmsId":"","timeline":{"duration":550759,"events":[{"kind":"ontimelinetick","time":0,"actions":[{"kind":"show","transition":"custom","animationId":"Entrance","reverse":false,"objRef":{"type":"string","value":"6OBHNKFTNmL"}},{"kind":"show","transition":"appear","objRef":{"type":"string","value":"6OBHNKFTNmL.6cXfvcO9x09"}},{"kind":"show","transition":"appear","objRef":{"type":"string","value":"6OBHNKFTNmL.5rgoI3Gbz5h"}},{"kind":"show","transition":"custom","animationId":"Entrance","reverse":false,"objRef":{"type":"string","value":"5aZhyolkEkn"}}]}]},"objects":[{"kind":"objgroup","objects":[{"kind":"vectorshape","rotation":0,"accType":"text","cliptobounds":false,"defaultAction":"","shapemaskId":"","xPos":0,"yPos":0,"tabIndex":5,"tabEnabled":true,"referenceName":"6cXfvcO9x09","morphReferenceName":"6cXfvcO9x09","xOffset":0,"yOffset":0,"rotateXPos":345.5,"rotateYPos":126.5,"scaleX":100,"scaleY":100,"alpha":100,"depth":1,"scrolling":true,"shuffleLock":false,"data":{"hotlinkId":"","accState":0,"vectorData":{"left":-1,"top":-1,"right":694,"bottom":255,"altText":"Rectangle 1","pngfb":false,"pr":{"l":"Lib","i":315}},"html5data":{"xPos":-1,"yPos":-1,"width":695,"height":256,"strokewidth":1}},"width":692,"height":254,"resume":true,"useHandCursor":true,"id":"6cXfvcO9x09"},{"kind":"vectorshape","rotation":0,"accType":"text","cliptobounds":false,"defaultAction":"","textLib":[{"kind":"textdata","uniqueId":"5rgoI3Gbz5h_1059973442","id":"01","linkId":"txt__default_5rgoI3Gbz5h","type":"acctext","xPos":5,"yPos":5,"xAccOffset":5,"yAccOffset":5,"width":294,"height":78,"valign":"top","wordwrap":true,"textshadow":false,"shadowIndex":-1,"scrollOverflow":false,"vartext":{"blocks":[{"spans":[{"text":"Scenario #2\\n","style":{"fontFamily":"\\"LatoBold Charset0_vBoldEA24EE17\\",\\"Lato\\"","fontSize":10,"fontIsBold":false,"fontIsItalic":false,"fontIsUnderline":false,"fontIsStrikeout":false,"elevation":"normal","displayCase":"asIs","foregroundColor":"#3C3454","linkColor":"#3C3454","ascent":13.16,"descent":2.84,"leading":0,"underlinePosition":-0.8,"underlineThickness":1.067,"xHeight":6.84}}],"style":{"leadingMargin":0,"firstLineMargin":0,"justification":"left","listLevel":1,"lineSpacingRule":"single","lineSpacing":20,"spacingBefore":0,"spacingAfter":12,"listStyle":{"listType":"none","listTypeFormat":"plain","start":0,"size":100,"bulletChar":8226,"bulletFont":"Arial","bulletPicture":{"w":0,"h":0,"base64":0}},"tagType":"P"},"runs":[{"idx":0,"len":12,"flowDirection":"leftToRight","cursive":false}]},{"spans":[],"style":{"leadingMargin":0,"firstLineMargin":0,"justification":"left","listLevel":1,"lineSpacingRule":"single","lineSpacing":20,"spacingBefore":0,"spacingAfter":12,"listStyle":{"listType":"none","listTypeFormat":"plain","start":0,"size":100,"bulletChar":8226,"bulletFont":"Arial","bulletPicture":{"w":0,"h":0,"base64":0}},"tagType":"P"},"runs":[]}],"defaultBlockStyle":{"flowDirection":"leftToRight","leadingMargin":0,"trailingMargin":0,"firstLineMargin":0,"justification":"center","defaultTabStop":48,"listLevel":0,"lineSpacingRule":"multiple","lineSpacing":20,"indentSize":36,"spacingBefore":0,"spacingAfter":0,"baseSpanStyle":{"fontFamily":"Calibri","fontSize":12,"fontIsBold":false,"fontIsItalic":false,"fontIsUnderline":false,"fontIsStrikeout":false,"underlineStyle":"normal","elevation":"normal","spacing":0,"ignoreKerningTable":false,"displayCase":"asIs","languageId":0,"foregroundColor":"#FFFFFF","linkColor":"#666666"},"listStyle":{"listType":"none","listTypeFormat":"plain","start":0,"size":100}},"direction":"horizontal"},"vectortext":{"left":0,"top":0,"right":75,"bottom":21,"pngfb":false,"pr":{"l":"Lib","i":323}}}],"shapemaskId":"","xPos":18,"yPos":31,"tabIndex":6,"tabEnabled":true,"referenceName":"5rgoI3Gbz5h","morphReferenceName":"5rgoI3Gbz5h","xOffset":0,"yOffset":0,"rotateXPos":152,"rotateYPos":41.5,"scaleX":100,"scaleY":100,"alpha":100,"depth":2,"scrolling":true,"shuffleLock":false,"data":{"hotlinkId":"","accState":0,"vectorData":{"left":0,"top":0,"right":304,"bottom":84,"altText":"Scenario #2\\n","pngfb":false,"pr":{"l":"Lib","i":316}},"html5data":{"xPos":0,"yPos":0,"width":304,"height":84,"strokewidth":0}},"width":304,"height":83,"resume":true,"useHandCursor":true,"id":"5rgoI3Gbz5h"}],"accType":"text","altText":"Group\\r\\n","shapemaskId":"","xPos":28,"yPos":142,"tabIndex":4,"tabEnabled":true,"referenceName":"6OBHNKFTNmL","morphReferenceName":"6OBHNKFTNmL","xOffset":0,"yOffset":0,"rotateXPos":346,"rotateYPos":127,"scaleX":100,"scaleY":100,"alpha":100,"rotation":0,"depth":1,"scrolling":true,"shuffleLock":false,"animations":[{"kind":"animation","id":"Entrance","duration":250,"hidetextatstart":true,"animateshapewithtext":false,"tweens":[{"kind":"tween","time":0,"duration":250,"position":{"relativerotation":false,"relativestartpoint":false,"path":[{"kind":"segment","type":"line","anchora":{"x":"$RawXPos","y":"$RawYPos","dx":"697","dy":"0"},"anchorb":{"x":"$RawXPos","y":"$RawYPos","dx":"0","dy":"0"}}],"duration":250,"easing":"cubic","easingdir":"easeout"}}]}],"width":692,"height":254,"resume":true,"useHandCursor":true,"id":"6OBHNKFTNmL","actionGroups":{"ActGrpClearHoverState":{"kind":"actiongroup","actions":[{"kind":"exe_actiongroup","id":"_children.ActGrpClearHoverState"}]}}},{"kind":"vectorshape","rotation":0,"accType":"button","cliptobounds":false,"defaultAction":"onrelease","textLib":[{"kind":"textdata","uniqueId":"6oIt7AT7VvQ_-916380188","id":"01","linkId":"txt__default_5aZhyolkEkn","type":"acctext","xPos":4,"yPos":2,"xAccOffset":4,"yAccOffset":2,"width":56,"height":12,"valign":"center","wordwrap":true,"textshadow":false,"shadowIndex":-1,"scrollOverflow":false,"vartext":{"blocks":[{"spans":[{"text":"Close","style":{"fontFamily":"\\"CalibriBold CharsetBold507D4E76\\",\\"Calibri\\"","ascent":17.773,"descent":5.013,"leading":0,"underlinePosition":-2.115,"underlineThickness":1.221,"xHeight":8.75,"fontIsBold":false}}],"style":{"tagType":"P"},"runs":[{"idx":0,"len":5,"flowDirection":"leftToRight","cursive":false}]}],"defaultBlockStyle":{"flowDirection":"leftToRight","leadingMargin":0,"trailingMargin":0,"firstLineMargin":0,"justification":"center","defaultTabStop":48,"listLevel":0,"lineSpacingRule":"multiple","lineSpacing":20,"indentSize":36,"spacingBefore":0,"spacingAfter":0,"baseSpanStyle":{"fontFamily":"Calibri","fontSize":14,"fontIsBold":true,"fontIsItalic":false,"fontIsUnderline":false,"fontIsStrikeout":false,"underlineStyle":"normal","elevation":"normal","spacing":0,"ignoreKerningTable":false,"displayCase":"asIs","languageId":0,"foregroundColor":"#FFFFFF","linkColor":"#666666"},"listStyle":{"listType":"none","listTypeFormat":"plain","start":0,"size":100}},"direction":"horizontal"},"vectortext":{"left":0,"top":0,"right":43,"bottom":14,"pngfb":false,"pr":{"l":"Lib","i":322}}}],"shapemaskId":"","xPos":46,"yPos":147,"tabIndex":7,"tabEnabled":true,"referenceName":"5aZhyolkEkn","morphReferenceName":"5aZhyolkEkn","xOffset":0,"yOffset":0,"rotateXPos":32,"rotateYPos":8,"scaleX":100,"scaleY":100,"alpha":100,"depth":2,"scrolling":true,"shuffleLock":false,"data":{"hotlinkId":"","accState":0,"vectorData":{"left":-2,"top":-2,"right":65,"bottom":17,"altText":"Close","pngfb":false,"pr":{"l":"Lib","i":318}},"html5data":{"xPos":-2,"yPos":-2,"width":67,"height":19,"strokewidth":1}},"states":[{"kind":"state","name":"_default_Disabled","data":{"hotlinkId":"","accState":1,"vectorData":{"left":-2,"top":-2,"right":65,"bottom":17,"altText":"Close","pngfb":false,"pr":{"l":"Lib","i":318}},"html5data":{"xPos":-2,"yPos":-2,"width":67,"height":19,"strokewidth":1}}},{"kind":"state","name":"_default_Down","data":{"hotlinkId":"","accState":8,"vectorData":{"left":-2,"top":-2,"right":65,"bottom":17,"altText":"Close","pngfb":false,"pr":{"l":"Lib","i":319}},"html5data":{"xPos":-2,"yPos":-2,"width":67,"height":19,"strokewidth":1}}},{"kind":"state","name":"_default_Visited","data":{"hotlinkId":"","accState":0,"vectorData":{"left":-2,"top":-2,"right":65,"bottom":17,"altText":"Close","pngfb":false,"pr":{"l":"Lib","i":318}},"html5data":{"xPos":-2,"yPos":-2,"width":67,"height":19,"strokewidth":1}}},{"kind":"state","name":"_default_Visited_Disabled","data":{"hotlinkId":"","accState":1,"vectorData":{"left":-2,"top":-2,"right":65,"bottom":17,"altText":"Close","pngfb":false,"pr":{"l":"Lib","i":318}},"html5data":{"xPos":-2,"yPos":-2,"width":67,"height":19,"strokewidth":1}}},{"kind":"state","name":"_default_Down_Visited","data":{"hotlinkId":"","accState":8,"vectorData":{"left":-2,"top":-2,"right":65,"bottom":17,"altText":"Close","pngfb":false,"pr":{"l":"Lib","i":319}},"html5data":{"xPos":-2,"yPos":-2,"width":67,"height":19,"strokewidth":1}}},{"kind":"state","name":"_default_Hover","data":{"hotlinkId":"","accState":0,"vectorData":{"left":-2,"top":-2,"right":65,"bottom":17,"altText":"Close","pngfb":false,"pr":{"l":"Lib","i":320}},"html5data":{"xPos":-2,"yPos":-2,"width":67,"height":19,"strokewidth":1}}},{"kind":"state","name":"_default_Hover_Disabled","data":{"hotlinkId":"","accState":1,"vectorData":{"left":-2,"top":-2,"right":65,"bottom":17,"altText":"Close","pngfb":false,"pr":{"l":"Lib","i":320}},"html5data":{"xPos":-2,"yPos":-2,"width":67,"height":19,"strokewidth":1}}},{"kind":"state","name":"_default_Hover_Down","data":{"hotlinkId":"","accState":8,"vectorData":{"left":-2,"top":-2,"right":65,"bottom":17,"altText":"Close","pngfb":false,"pr":{"l":"Lib","i":321}},"html5data":{"xPos":-2,"yPos":-2,"width":67,"height":19,"strokewidth":1}}},{"kind":"state","name":"_default_Hover_Visited","data":{"hotlinkId":"","accState":0,"vectorData":{"left":-2,"top":-2,"right":65,"bottom":17,"altText":"Close","pngfb":false,"pr":{"l":"Lib","i":320}},"html5data":{"xPos":-2,"yPos":-2,"width":67,"height":19,"strokewidth":1}}},{"kind":"state","name":"_default_Hover_Visited_Disabled","data":{"hotlinkId":"","accState":1,"vectorData":{"left":-2,"top":-2,"right":65,"bottom":17,"altText":"Close","pngfb":false,"pr":{"l":"Lib","i":320}},"html5data":{"xPos":-2,"yPos":-2,"width":67,"height":19,"strokewidth":1}}},{"kind":"state","name":"_default_Hover_Down_Visited","data":{"hotlinkId":"","accState":8,"vectorData":{"left":-2,"top":-2,"right":65,"bottom":17,"altText":"Close","pngfb":false,"pr":{"l":"Lib","i":321}},"html5data":{"xPos":-2,"yPos":-2,"width":67,"height":19,"strokewidth":1}}}],"animations":[{"kind":"animation","id":"Entrance","duration":250,"hidetextatstart":true,"animateshapewithtext":false,"tweens":[{"kind":"tween","time":0,"duration":250,"position":{"relativerotation":false,"relativestartpoint":false,"path":[{"kind":"segment","type":"line","anchora":{"x":"$RawXPos","y":"$RawYPos","dx":"679","dy":"0"},"anchorb":{"x":"$RawXPos","y":"$RawYPos","dx":"0","dy":"0"}}],"duration":250,"easing":"cubic","easingdir":"easeout"}}]}],"width":64,"height":16,"resume":true,"useHandCursor":true,"id":"5aZhyolkEkn","variables":[{"kind":"variable","name":"_hover","type":"boolean","value":false,"resume":true},{"kind":"variable","name":"_down","type":"boolean","value":false,"resume":true},{"kind":"variable","name":"_visited","type":"boolean","value":false,"resume":true},{"kind":"variable","name":"_disabled","type":"boolean","value":false,"resume":true},{"kind":"variable","name":"_savevisited","type":"boolean","value":false,"resume":true},{"kind":"variable","name":"_state","type":"string","value":"_default","resume":true},{"kind":"variable","name":"_stateName","type":"string","value":"_default","resume":true},{"kind":"variable","name":"_tempStateName","type":"string","value":"","resume":false},{"kind":"variable","name":"_tempStateNameBuilder","type":"string","value":"","resume":false}],"actionGroups":{"ActGrpSetVisitedState":{"kind":"actiongroup","actions":[{"kind":"adjustvar","variable":"_savevisited","operator":"set","value":{"type":"var","value":"#_visited"}},{"kind":"adjustvar","variable":"_visited","operator":"set","value":{"type":"boolean","value":true}},{"kind":"exe_actiongroup","id":"_player._setstates","scopeRef":{"type":"string","value":"_this"}}]},"ActGrpSetHoverState":{"kind":"actiongroup","actions":[{"kind":"adjustvar","variable":"_hover","operator":"set","value":{"type":"boolean","value":true}},{"kind":"exe_actiongroup","id":"_player._setstates","scopeRef":{"type":"string","value":"_this"}}]},"ActGrpClearHoverState":{"kind":"actiongroup","actions":[{"kind":"adjustvar","variable":"_hover","operator":"set","value":{"type":"boolean","value":false}},{"kind":"exe_actiongroup","id":"_player._setstates","scopeRef":{"type":"string","value":"_this"}}]},"ActGrpSetDisabledState":{"kind":"actiongroup","actions":[{"kind":"adjustvar","variable":"_disabled","operator":"set","value":{"type":"boolean","value":true}},{"kind":"exe_actiongroup","id":"_player._setstates","scopeRef":{"type":"string","value":"_this"}}]},"ActGrpSetDownState":{"kind":"actiongroup","actions":[{"kind":"adjustvar","variable":"_down","operator":"set","value":{"type":"boolean","value":true}},{"kind":"exe_actiongroup","id":"_player._setstates","scopeRef":{"type":"string","value":"_this"}}]},"ActGrpClearStateVars":{"kind":"actiongroup","actions":[{"kind":"adjustvar","variable":"_hover","operator":"set","value":{"type":"boolean","value":false}},{"kind":"adjustvar","variable":"_down","operator":"set","value":{"type":"boolean","value":false}},{"kind":"adjustvar","variable":"_visited","operator":"set","value":{"type":"boolean","value":false}},{"kind":"adjustvar","variable":"_disabled","operator":"set","value":{"type":"boolean","value":false}},{"kind":"adjustvar","variable":"_savevisited","operator":"set","value":{"type":"boolean","value":false}}]}},"events":[{"kind":"onrelease","actions":[{"kind":"exe_actiongroup","id":"ActGrpSetVisitedState","scopeRef":{"type":"string","value":"_this"}},{"kind":"adjustvar","variable":"_down","operator":"set","value":{"type":"boolean","value":false}},{"kind":"exe_actiongroup","id":"_player._setstates","scopeRef":{"type":"string","value":"_this"}},{"kind":"hide_slidelayer","transition":"appear","objRef":{"type":"string","value":"_parent"}}]},{"kind":"ontransitionin","actions":[{"kind":"exe_actiongroup","id":"_player._setstates","scopeRef":{"type":"string","value":"_this"}}]},{"kind":"onrollover","actions":[{"kind":"exe_actiongroup","id":"ActGrpSetHoverState","scopeRef":{"type":"string","value":"_this"}}]},{"kind":"onrollout","actions":[{"kind":"exe_actiongroup","id":"ActGrpClearHoverState","scopeRef":{"type":"string","value":"_this"}}]},{"kind":"onpress","actions":[{"kind":"exe_actiongroup","id":"ActGrpSetDownState","scopeRef":{"type":"string","value":"_this"}}]},{"kind":"onreleaseoutside","actions":[{"kind":"adjustvar","variable":"_down","operator":"set","value":{"type":"boolean","value":false}},{"kind":"exe_actiongroup","id":"_player._setstates","scopeRef":{"type":"string","value":"_this"}}]}]}],"startTime":-1,"elapsedTimeMode":"normal","width":720,"height":405,"resume":true,"useHandCursor":false,"id":"6lXSwFdgJ4w","events":[{"kind":"onclickoutsideobjects","objects":[{"kind":"objref","type":"string","value":"6OBHNKFTNmL"}],"actions":[{"kind":"hide_slidelayer","transition":"appear","objRef":{"type":"string","value":"_this"}}]}]},{"kind":"slidelayer","depth":0,"modal":false,"pauseParent":false,"rotateXPos":360,"rotateYPos":202,"tabIndex":-1,"presentAs":"layer","labeledById":"","describedById":"","enableSeek":true,"enableReplay":true,"lmsId":"","timeline":{"duration":550759,"events":[{"kind":"ontimelinetick","time":0,"actions":[{"kind":"show","transition":"appear","objRef":{"type":"string","value":"6ji2b5zLYdd"}},{"kind":"show","transition":"appear","objRef":{"type":"string","value":"6ji2b5zLYdd.5kCATe4kwOT"}},{"kind":"show","transition":"appear","objRef":{"type":"string","value":"6ji2b5zLYdd.5sDwe5RCaKX"}},{"kind":"show","transition":"appear","objRef":{"type":"string","value":"6ji2b5zLYdd.68q7f6OcjNt"}},{"kind":"show","transition":"appear","objRef":{"type":"string","value":"6ji2b5zLYdd.5WGmrnUCC6u"}},{"kind":"show","transition":"custom","animationId":"Entrance","reverse":false,"objRef":{"type":"string","value":"6ji2b5zLYdd.5fFR9vvLY2p"}},{"kind":"show","transition":"appear","objRef":{"type":"string","value":"6ji2b5zLYdd.5qdhAsPyQCh"}},{"kind":"show","transition":"appear","objRef":{"type":"string","value":"6ji2b5zLYdd.5qdhAsPyQCh.6e1RRf7rL6i"}}]}]},"objects":[{"kind":"objgroup","objects":[{"kind":"vectorshape","rotation":0,"accType":"text","cliptobounds":false,"defaultAction":"","shapemaskId":"","xPos":0,"yPos":0,"tabIndex":9,"tabEnabled":true,"referenceName":"5kCATe4kwOT","morphReferenceName":"5kCATe4kwOT","xOffset":0,"yOffset":0,"rotateXPos":345.5,"rotateYPos":126.5,"scaleX":100,"scaleY":100,"alpha":100,"depth":1,"scrolling":true,"shuffleLock":false,"data":{"hotlinkId":"","accState":0,"vectorData":{"left":-1,"top":-1,"right":694,"bottom":255,"altText":"Rectangle 1","pngfb":false,"pr":{"l":"Lib","i":315}},"html5data":{"xPos":-1,"yPos":-1,"width":695,"height":256,"strokewidth":1}},"width":692,"height":254,"resume":true,"useHandCursor":true,"id":"5kCATe4kwOT","events":[{"kind":"onrelease","actions":[{"kind":"exe_actiongroup","id":"_parent.ActGrpRelease"}]}]},{"kind":"vectorshape","rotation":0,"accType":"text","cliptobounds":false,"defaultAction":"","textLib":[{"kind":"textdata","uniqueId":"5sDwe5RCaKX_1563470878","id":"01","linkId":"txt__default_5sDwe5RCaKX","type":"acctext","xPos":5,"yPos":5,"xAccOffset":5,"yAccOffset":5,"width":294,"height":63,"valign":"top","wordwrap":true,"textshadow":false,"shadowIndex":-1,"scrollOverflow":false,"vartext":{"blocks":[{"spans":[{"text":"Example #1\\n","style":{"fontFamily":"\\"LatoBold Charset0_vBoldEA24EE17\\",\\"Lato\\"","fontSize":10,"fontIsBold":false,"fontIsItalic":false,"fontIsUnderline":false,"fontIsStrikeout":false,"elevation":"normal","displayCase":"asIs","foregroundColor":"#3C3454","linkColor":"#3C3454","ascent":13.16,"descent":2.84,"leading":0,"underlinePosition":-0.8,"underlineThickness":1.067,"xHeight":6.84}}],"style":{"leadingMargin":0,"firstLineMargin":0,"justification":"left","listLevel":1,"lineSpacingRule":"single","lineSpacing":20,"spacingBefore":0,"spacingAfter":12,"listStyle":{"listType":"none","listTypeFormat":"plain","start":0,"size":100,"bulletChar":8226,"bulletFont":"Arial","bulletPicture":{"w":0,"h":0,"base64":0}},"tagType":"P"},"runs":[{"idx":0,"len":11,"flowDirection":"leftToRight","cursive":false}]},{"spans":[{"text":"The patient, Josh, is a 29 year old is diagnosed with Major Depressive Disorder. ","style":{"fontFamily":"\\"Lato Charset0_v8MUn45tBE51451DC\\",\\"Lato\\"","fontSize":9,"fontIsBold":false,"fontIsItalic":false,"fontIsUnderline":false,"fontIsStrikeout":false,"elevation":"normal","displayCase":"asIs","foregroundColor":"#3C3454","linkColor":"#3C3454","ascent":11.844,"descent":2.556,"leading":0,"underlinePosition":-0.84,"underlineThickness":0.72,"xHeight":6.078}}],"style":{"leadingMargin":0,"firstLineMargin":0,"justification":"left","listLevel":1,"lineSpacingRule":"single","lineSpacing":20,"spacingBefore":0,"spacingAfter":12,"listStyle":{"listType":"none","listTypeFormat":"plain","start":0,"size":100,"bulletChar":8226,"bulletFont":"Arial","bulletPicture":{"w":0,"h":0,"base64":0}},"tagType":"P"},"runs":[{"idx":0,"len":81,"flowDirection":"leftToRight","cursive":false}]}],"defaultBlockStyle":{"flowDirection":"leftToRight","leadingMargin":0,"trailingMargin":0,"firstLineMargin":0,"justification":"center","defaultTabStop":48,"listLevel":0,"lineSpacingRule":"multiple","lineSpacing":20,"indentSize":36,"spacingBefore":0,"spacingAfter":0,"baseSpanStyle":{"fontFamily":"Calibri","fontSize":12,"fontIsBold":false,"fontIsItalic":false,"fontIsUnderline":false,"fontIsStrikeout":false,"underlineStyle":"normal","elevation":"normal","spacing":0,"ignoreKerningTable":false,"displayCase":"asIs","languageId":0,"foregroundColor":"#FFFFFF","linkColor":"#666666"},"listStyle":{"listType":"none","listTypeFormat":"plain","start":0,"size":100}},"direction":"horizontal"},"vectortext":{"left":0,"top":0,"right":271,"bottom":62,"pngfb":false,"pr":{"l":"Lib","i":325}}}],"shapemaskId":"","xPos":18,"yPos":31,"tabIndex":11,"tabEnabled":true,"referenceName":"5sDwe5RCaKX","morphReferenceName":"5sDwe5RCaKX","xOffset":0,"yOffset":0,"rotateXPos":152,"rotateYPos":34,"scaleX":100,"scaleY":100,"alpha":100,"depth":2,"scrolling":true,"shuffleLock":false,"data":{"hotlinkId":"","accState":0,"vectorData":{"left":0,"top":0,"right":304,"bottom":69,"altText":"Example #1\\nThe patient, Josh, is a 29 year old is diagnosed with Major Depressive Disorder. ","pngfb":false,"pr":{"l":"Lib","i":324}},"html5data":{"xPos":0,"yPos":0,"width":304,"height":69,"strokewidth":0}},"width":304,"height":68,"resume":true,"useHandCursor":true,"id":"5sDwe5RCaKX","events":[{"kind":"onrelease","actions":[{"kind":"exe_actiongroup","id":"_parent.ActGrpRelease"}]}]},{"kind":"video","captureanimation":false,"maskwidth":0,"maskheight":0,"playwithanimation":false,"autoplay":false,"showcontrols":true,"autorewind":false,"loop":false,"usedefaultcontrols":false,"accType":"text","defaultAction":"onrelease","controlColors":{"backgroundColor":"#282828","iconHoverColor":"#F8F8F8","panelBg":"#222222","selectBorder":"#6C6C6C","seekBgColor":"#5E5E5E","iconColor":"#BABBBA","hoverBorderColor":"#666666","volumeThumb":"#FFFFFF","panelBorder":"#666666","panelText":"#E8E8E8","seekLoadedColor":"#C4C4C4","selectBg":"#353535","accentColor":"#4F81BD"},"shapemaskId":"","xPos":365,"yPos":31,"tabIndex":12,"tabEnabled":true,"referenceName":"68q7f6OcjNt","morphReferenceName":"68q7f6OcjNt","xOffset":0,"yOffset":0,"rotateXPos":148,"rotateYPos":83,"scaleX":100,"scaleY":100,"alpha":100,"rotation":0,"depth":3,"scrolling":true,"shuffleLock":false,"data":{"hotlinkId":"","accState":0,"videodata":{"assetId":75,"posterAssetId":76,"progindex":"prog_index.m3u8","altText":"informed consent trimmed 01.mp4","lmstext":"","playgroupid":""}},"width":296,"height":166,"resume":true,"useHandCursor":true,"id":"68q7f6OcjNt","events":[{"kind":"onrelease","actions":[{"kind":"exe_actiongroup","id":"_parent.ActGrpRelease"},{"kind":"media_toggle","objRef":{"type":"string","value":"_this"}}]}]},{"kind":"vectorshape","rotation":0,"accType":"text","cliptobounds":false,"defaultAction":"","textLib":[{"kind":"textdata","uniqueId":"5WGmrnUCC6u_2012848930","id":"01","linkId":"txt__default_5WGmrnUCC6u","type":"acctext","xPos":5,"yPos":5,"xAccOffset":5,"yAccOffset":5,"width":136,"height":23,"valign":"top","wordwrap":true,"textshadow":false,"shadowIndex":-1,"scrollOverflow":false,"vartext":{"blocks":[{"spans":[{"text":"Review","style":{"fontFamily":"\\"LatoBold Charset0_vBoldEA24EE17\\",\\"Lato\\"","fontSize":10,"fontIsBold":false,"fontIsItalic":false,"fontIsUnderline":false,"fontIsStrikeout":false,"elevation":"normal","displayCase":"asIs","foregroundColor":"#3C3454","linkColor":"#3C3454","ascent":13.16,"descent":2.84,"leading":0,"underlinePosition":-0.8,"underlineThickness":1.067,"xHeight":6.84}}],"style":{"leadingMargin":0,"firstLineMargin":0,"justification":"left","listLevel":1,"lineSpacingRule":"single","lineSpacing":20,"spacingBefore":0,"spacingAfter":12,"listStyle":{"listType":"none","listTypeFormat":"plain","start":0,"size":100,"bulletChar":8226,"bulletFont":"Arial","bulletPicture":{"w":0,"h":0,"base64":0}},"tagType":"P"},"runs":[{"idx":0,"len":6,"flowDirection":"leftToRight","cursive":false}]}],"defaultBlockStyle":{"flowDirection":"leftToRight","leadingMargin":0,"trailingMargin":0,"firstLineMargin":0,"justification":"center","defaultTabStop":48,"listLevel":0,"lineSpacingRule":"multiple","lineSpacing":20,"indentSize":36,"spacingBefore":0,"spacingAfter":0,"baseSpanStyle":{"fontFamily":"Calibri","fontSize":12,"fontIsBold":false,"fontIsItalic":false,"fontIsUnderline":false,"fontIsStrikeout":false,"underlineStyle":"normal","elevation":"normal","spacing":0,"ignoreKerningTable":false,"displayCase":"asIs","languageId":0,"foregroundColor":"#FFFFFF","linkColor":"#666666"},"listStyle":{"listType":"none","listTypeFormat":"plain","start":0,"size":100}},"direction":"horizontal"},"vectortext":{"left":0,"top":0,"right":50,"bottom":21,"pngfb":false,"pr":{"l":"Lib","i":311}}}],"shapemaskId":"","xPos":19,"yPos":105,"tabIndex":13,"tabEnabled":true,"referenceName":"5WGmrnUCC6u","morphReferenceName":"5WGmrnUCC6u","xOffset":0,"yOffset":0,"rotateXPos":73,"rotateYPos":14,"scaleX":100,"scaleY":100,"alpha":100,"depth":4,"scrolling":true,"shuffleLock":false,"data":{"hotlinkId":"","accState":0,"vectorData":{"left":0,"top":0,"right":147,"bottom":29,"altText":"Review","pngfb":false,"pr":{"l":"Lib","i":310}},"html5data":{"xPos":0,"yPos":0,"width":147,"height":29,"strokewidth":0}},"width":146,"height":28,"resume":true,"useHandCursor":true,"id":"5WGmrnUCC6u","events":[{"kind":"onrelease","actions":[{"kind":"exe_actiongroup","id":"_parent.ActGrpRelease"}]}]},{"kind":"vectorshape","rotation":0,"accType":"button","cliptobounds":false,"defaultAction":"onrelease","textLib":[{"kind":"textdata","uniqueId":"6qmKHoIpIoz_2012759339","id":"01","linkId":"txt__default_5fFR9vvLY2p","type":"acctext","xPos":4,"yPos":2,"xAccOffset":4,"yAccOffset":2,"width":56,"height":12,"valign":"center","wordwrap":true,"textshadow":false,"shadowIndex":-1,"scrollOverflow":false,"vartext":{"blocks":[{"spans":[{"text":"Close","style":{"fontFamily":"\\"CalibriBold CharsetBold507D4E76\\",\\"Calibri\\"","ascent":17.773,"descent":5.013,"leading":0,"underlinePosition":-2.115,"underlineThickness":1.221,"xHeight":8.75,"fontIsBold":false}}],"style":{"tagType":"P"},"runs":[{"idx":0,"len":5,"flowDirection":"leftToRight","cursive":false}]}],"defaultBlockStyle":{"flowDirection":"leftToRight","leadingMargin":0,"trailingMargin":0,"firstLineMargin":0,"justification":"center","defaultTabStop":48,"listLevel":0,"lineSpacingRule":"multiple","lineSpacing":20,"indentSize":36,"spacingBefore":0,"spacingAfter":0,"baseSpanStyle":{"fontFamily":"Calibri","fontSize":14,"fontIsBold":true,"fontIsItalic":false,"fontIsUnderline":false,"fontIsStrikeout":false,"underlineStyle":"normal","elevation":"normal","spacing":0,"ignoreKerningTable":false,"displayCase":"asIs","languageId":0,"foregroundColor":"#FFFFFF","linkColor":"#666666"},"listStyle":{"listType":"none","listTypeFormat":"plain","start":0,"size":100}},"direction":"horizontal"},"vectortext":{"left":0,"top":0,"right":43,"bottom":14,"pngfb":false,"pr":{"l":"Lib","i":322}}}],"shapemaskId":"","xPos":18,"yPos":5,"tabIndex":10,"tabEnabled":true,"referenceName":"5fFR9vvLY2p","morphReferenceName":"5fFR9vvLY2p","xOffset":0,"yOffset":0,"rotateXPos":32,"rotateYPos":8,"scaleX":100,"scaleY":100,"alpha":100,"depth":5,"scrolling":true,"shuffleLock":false,"data":{"hotlinkId":"","accState":0,"vectorData":{"left":-2,"top":-2,"right":65,"bottom":17,"altText":"Close","pngfb":false,"pr":{"l":"Lib","i":318}},"html5data":{"xPos":-2,"yPos":-2,"width":67,"height":19,"strokewidth":1}},"states":[{"kind":"state","name":"_default_Disabled","data":{"hotlinkId":"","accState":1,"vectorData":{"left":-2,"top":-2,"right":65,"bottom":17,"altText":"Close","pngfb":false,"pr":{"l":"Lib","i":318}},"html5data":{"xPos":-2,"yPos":-2,"width":67,"height":19,"strokewidth":1}}},{"kind":"state","name":"_default_Down","data":{"hotlinkId":"","accState":8,"vectorData":{"left":-2,"top":-2,"right":65,"bottom":17,"altText":"Close","pngfb":false,"pr":{"l":"Lib","i":319}},"html5data":{"xPos":-2,"yPos":-2,"width":67,"height":19,"strokewidth":1}}},{"kind":"state","name":"_default_Visited","data":{"hotlinkId":"","accState":0,"vectorData":{"left":-2,"top":-2,"right":65,"bottom":17,"altText":"Close","pngfb":false,"pr":{"l":"Lib","i":318}},"html5data":{"xPos":-2,"yPos":-2,"width":67,"height":19,"strokewidth":1}}},{"kind":"state","name":"_default_Visited_Disabled","data":{"hotlinkId":"","accState":1,"vectorData":{"left":-2,"top":-2,"right":65,"bottom":17,"altText":"Close","pngfb":false,"pr":{"l":"Lib","i":318}},"html5data":{"xPos":-2,"yPos":-2,"width":67,"height":19,"strokewidth":1}}},{"kind":"state","name":"_default_Down_Visited","data":{"hotlinkId":"","accState":8,"vectorData":{"left":-2,"top":-2,"right":65,"bottom":17,"altText":"Close","pngfb":false,"pr":{"l":"Lib","i":319}},"html5data":{"xPos":-2,"yPos":-2,"width":67,"height":19,"strokewidth":1}}},{"kind":"state","name":"_default_Hover","data":{"hotlinkId":"","accState":0,"vectorData":{"left":-2,"top":-2,"right":65,"bottom":17,"altText":"Close","pngfb":false,"pr":{"l":"Lib","i":320}},"html5data":{"xPos":-2,"yPos":-2,"width":67,"height":19,"strokewidth":1}}},{"kind":"state","name":"_default_Hover_Disabled","data":{"hotlinkId":"","accState":1,"vectorData":{"left":-2,"top":-2,"right":65,"bottom":17,"altText":"Close","pngfb":false,"pr":{"l":"Lib","i":320}},"html5data":{"xPos":-2,"yPos":-2,"width":67,"height":19,"strokewidth":1}}},{"kind":"state","name":"_default_Hover_Down","data":{"hotlinkId":"","accState":8,"vectorData":{"left":-2,"top":-2,"right":65,"bottom":17,"altText":"Close","pngfb":false,"pr":{"l":"Lib","i":321}},"html5data":{"xPos":-2,"yPos":-2,"width":67,"height":19,"strokewidth":1}}},{"kind":"state","name":"_default_Hover_Visited","data":{"hotlinkId":"","accState":0,"vectorData":{"left":-2,"top":-2,"right":65,"bottom":17,"altText":"Close","pngfb":false,"pr":{"l":"Lib","i":320}},"html5data":{"xPos":-2,"yPos":-2,"width":67,"height":19,"strokewidth":1}}},{"kind":"state","name":"_default_Hover_Visited_Disabled","data":{"hotlinkId":"","accState":1,"vectorData":{"left":-2,"top":-2,"right":65,"bottom":17,"altText":"Close","pngfb":false,"pr":{"l":"Lib","i":320}},"html5data":{"xPos":-2,"yPos":-2,"width":67,"height":19,"strokewidth":1}}},{"kind":"state","name":"_default_Hover_Down_Visited","data":{"hotlinkId":"","accState":8,"vectorData":{"left":-2,"top":-2,"right":65,"bottom":17,"altText":"Close","pngfb":false,"pr":{"l":"Lib","i":321}},"html5data":{"xPos":-2,"yPos":-2,"width":67,"height":19,"strokewidth":1}}}],"animations":[{"kind":"animation","id":"Entrance","duration":250,"hidetextatstart":true,"animateshapewithtext":false,"tweens":[{"kind":"tween","time":0,"duration":250,"position":{"relativerotation":false,"relativestartpoint":false,"path":[{"kind":"segment","type":"line","anchora":{"x":"$RawXPos","y":"$RawYPos","dx":"679","dy":"0"},"anchorb":{"x":"$RawXPos","y":"$RawYPos","dx":"0","dy":"0"}}],"duration":250,"easing":"cubic","easingdir":"easeout"}}]}],"width":64,"height":16,"resume":true,"useHandCursor":true,"id":"5fFR9vvLY2p","variables":[{"kind":"variable","name":"_hover","type":"boolean","value":false,"resume":true},{"kind":"variable","name":"_down","type":"boolean","value":false,"resume":true},{"kind":"variable","name":"_visited","type":"boolean","value":false,"resume":true},{"kind":"variable","name":"_disabled","type":"boolean","value":false,"resume":true},{"kind":"variable","name":"_savevisited","type":"boolean","value":false,"resume":true},{"kind":"variable","name":"_state","type":"string","value":"_default","resume":true},{"kind":"variable","name":"_stateName","type":"string","value":"_default","resume":true},{"kind":"variable","name":"_tempStateName","type":"string","value":"","resume":false},{"kind":"variable","name":"_tempStateNameBuilder","type":"string","value":"","resume":false}],"actionGroups":{"ActGrpSetVisitedState":{"kind":"actiongroup","actions":[{"kind":"adjustvar","variable":"_savevisited","operator":"set","value":{"type":"var","value":"#_visited"}},{"kind":"adjustvar","variable":"_visited","operator":"set","value":{"type":"boolean","value":true}},{"kind":"exe_actiongroup","id":"_player._setstates","scopeRef":{"type":"string","value":"_this"}}]},"ActGrpSetHoverState":{"kind":"actiongroup","actions":[{"kind":"adjustvar","variable":"_hover","operator":"set","value":{"type":"boolean","value":true}},{"kind":"exe_actiongroup","id":"_player._setstates","scopeRef":{"type":"string","value":"_this"}}]},"ActGrpClearHoverState":{"kind":"actiongroup","actions":[{"kind":"adjustvar","variable":"_hover","operator":"set","value":{"type":"boolean","value":false}},{"kind":"exe_actiongroup","id":"_player._setstates","scopeRef":{"type":"string","value":"_this"}}]},"ActGrpSetDisabledState":{"kind":"actiongroup","actions":[{"kind":"adjustvar","variable":"_disabled","operator":"set","value":{"type":"boolean","value":true}},{"kind":"exe_actiongroup","id":"_player._setstates","scopeRef":{"type":"string","value":"_this"}}]},"ActGrpSetDownState":{"kind":"actiongroup","actions":[{"kind":"adjustvar","variable":"_down","operator":"set","value":{"type":"boolean","value":true}},{"kind":"exe_actiongroup","id":"_player._setstates","scopeRef":{"type":"string","value":"_this"}}]},"ActGrpClearStateVars":{"kind":"actiongroup","actions":[{"kind":"adjustvar","variable":"_hover","operator":"set","value":{"type":"boolean","value":false}},{"kind":"adjustvar","variable":"_down","operator":"set","value":{"type":"boolean","value":false}},{"kind":"adjustvar","variable":"_visited","operator":"set","value":{"type":"boolean","value":false}},{"kind":"adjustvar","variable":"_disabled","operator":"set","value":{"type":"boolean","value":false}},{"kind":"adjustvar","variable":"_savevisited","operator":"set","value":{"type":"boolean","value":false}}]}},"events":[{"kind":"onrelease","actions":[{"kind":"exe_actiongroup","id":"_parent.ActGrpRelease"},{"kind":"hide_slidelayer","transition":"appear","objRef":{"type":"string","value":"_parent._parent"}}]},{"kind":"ontransitionin","actions":[{"kind":"exe_actiongroup","id":"_player._setstates","scopeRef":{"type":"string","value":"_this"}}]}]},{"kind":"scrollarea","contentwidth":276,"contentheight":451,"objects":[{"kind":"vectorshape","rotation":0,"accType":"text","cliptobounds":false,"defaultAction":"","textLib":[{"kind":"textdata","uniqueId":"6e1RRf7rL6i_-850822992","id":"01","linkId":"txt__default_6e1RRf7rL6i","type":"acctext","xPos":10,"yPos":5,"xAccOffset":10,"yAccOffset":5,"width":256,"height":431,"valign":"top","wordwrap":true,"textshadow":false,"shadowIndex":-1,"scrollOverflow":false,"vartext":{"blocks":[{"spans":[{"text":"May or may not require this, just here as a possibility.\\n","style":{"fontFamily":"\\"Lato Charset0_v8MUn45tBE51451DC\\",\\"Lato\\"","fontSize":9,"fontIsBold":false,"foregroundColor":"#404040","linkColor":"#404040","ascent":11.844,"descent":2.556,"leading":0,"underlinePosition":-0.84,"underlineThickness":0.72,"xHeight":6.078}}],"style":{"tagType":"P"},"runs":[{"idx":0,"len":57,"flowDirection":"leftToRight","cursive":false}]},{"spans":[{"text":"\\n","style":{"fontFamily":"\\"Lato Charset0_v8MUn45tBE51451DC\\",\\"Lato\\"","fontSize":9,"fontIsBold":false,"foregroundColor":"#404040","linkColor":"#404040","ascent":11.844,"descent":2.556,"leading":0,"underlinePosition":-0.84,"underlineThickness":0.72,"xHeight":6.078}}],"style":{"tagType":"P"},"runs":[{"idx":0,"len":1,"flowDirection":"leftToRight","cursive":false}]},{"spans":[{"text":"Nam sagittis ornare elit, eu maximus nibh ultricies a. Nullam vulputate quis diam at congue. Morbi maximus eu est in auctor. Duis ac commodo eros, sed vehicula massa. Cras faucibus sollicitudin vulputate. Donec suscipit, neque et rhoncus mollis, ante velit fermentum lacus, eget maximus velit ante id ex. Morbi tempor augue id vulputate faucibus. Nam ut condimentum sem, vel blandit velit. Nullam vel suscipit dolor. Nam non mauris vitae felis varius porttitor eget sit amet ante. Nulla maximus pretium neque, at consectetur velit porttitor vel. Maecenas posuere mi id nunc gravida sagittis.","style":{"fontFamily":"\\"Lato Charset0_v8MUn45tBE51451DC\\",\\"Lato\\"","fontSize":9,"fontIsBold":false,"foregroundColor":"#404040","linkColor":"#404040","ascent":11.844,"descent":2.556,"leading":0,"underlinePosition":-0.84,"underlineThickness":0.72,"xHeight":6.078}},{"text":"\\r\\n","style":{"fontFamily":"\\"LatoBold Charset0_vBoldEA24EE17\\",\\"Lato\\"","fontSize":9,"fontIsBold":false,"foregroundColor":"#404040","linkColor":"#404040","ascent":11.844,"descent":2.556,"leading":0,"underlinePosition":-0.72,"underlineThickness":0.96,"xHeight":6.156}}],"style":{"tagType":"P"},"runs":[{"idx":0,"len":593,"flowDirection":"leftToRight","cursive":false}]},{"spans":[{"text":"Donec et est quis purus eleifend gravida. Ut malesuada, nisl vitae dignissim vehicula, felis eros lobortis sem, eu porttitor felis tortor non mi. Vestibulum volutpat lectus nec dui elementum ultrices. Etiam posuere viverra nunc, venenatis porta turpis maximus sed. Phasellus consectetur orci ac dolor fringilla, egestas hendrerit mauris ullamcorper. Ut mauris diam, luctus luctus nulla in, tincidunt egestas tortor. Suspendisse et malesuada lectus. Vivamus ac urna ac ex lacinia ullamcorper ut eu ante.\\n","style":{"fontFamily":"\\"Lato Charset0_v8MUn45tBE51451DC\\",\\"Lato\\"","fontSize":9,"fontIsBold":false,"foregroundColor":"#404040","linkColor":"#404040","ascent":11.844,"descent":2.556,"leading":0,"underlinePosition":-0.84,"underlineThickness":0.72,"xHeight":6.078}}],"style":{"tagType":"P"},"runs":[{"idx":0,"len":503,"flowDirection":"leftToRight","cursive":false}]},{"spans":[{"text":"\\n","style":{"fontFamily":"\\"LatoBold Charset0_vBoldEA24EE17\\",\\"Lato\\"","fontSize":9,"fontIsBold":false,"foregroundColor":"#404040","linkColor":"#404040","ascent":11.844,"descent":2.556,"leading":0,"underlinePosition":-0.72,"underlineThickness":0.96,"xHeight":6.156}}],"style":{"tagType":"P"},"runs":[{"idx":0,"len":1,"flowDirection":"leftToRight","cursive":false}]},{"spans":[],"style":{"tagType":"P"},"runs":[]}],"defaultBlockStyle":{"flowDirection":"leftToRight","leadingMargin":0,"trailingMargin":0,"firstLineMargin":0,"justification":"left","defaultTabStop":48,"listLevel":0,"lineSpacingRule":"multiple","lineSpacing":20,"indentSize":36,"spacingBefore":0,"spacingAfter":0,"baseSpanStyle":{"fontFamily":"Calibri","fontSize":12,"fontIsBold":false,"fontIsItalic":false,"fontIsUnderline":false,"fontIsStrikeout":false,"underlineStyle":"normal","elevation":"normal","spacing":0,"ignoreKerningTable":false,"displayCase":"asIs","languageId":0,"foregroundColor":"#000000","linkColor":"#666666"},"listStyle":{"listType":"none","listTypeFormat":"plain","start":0,"size":100}},"direction":"horizontal"},"vectortext":{"left":0,"top":0,"right":267,"bottom":409,"pngfb":false,"pr":{"l":"Lib","i":328}}}],"shapemaskId":"","xPos":-4,"yPos":0,"tabIndex":15,"tabEnabled":true,"referenceName":"6e1RRf7rL6i","morphReferenceName":"6e1RRf7rL6i","xOffset":0,"yOffset":0,"rotateXPos":138,"rotateYPos":220.5,"scaleX":100,"scaleY":100,"alpha":100,"depth":1,"scrolling":true,"shuffleLock":false,"data":{"hotlinkId":"","accState":0,"vectorData":{"left":0,"top":0,"right":276,"bottom":441,"altText":"May or may not require this, just here as a possibility.\\n\\nNam sagittis ornare elit, eu maximus nibh ultricies a. Nullam vulputate quis diam at congue. Morbi maximus eu est in auctor. Duis ac commodo eros, sed vehicula massa. Cras faucibus sollicitudin vulputate. Donec suscipit, neque et rhoncus mollis, ante velit fermentum lacus, eget maximus velit ante id ex. Morbi tempor augue id vulputate faucibus. Nam ut condimentum sem, vel blandit velit. Nullam vel suscipit dolor. Nam non mauris vitae felis varius porttitor eget sit amet ante. Nulla maximus pretium neque, at consectetur velit porttitor vel. Maecenas posuere mi id nunc gravida sagittis.\\r\\nDonec et est quis purus eleifend gravida. Ut malesuada, nisl vitae dignissim vehicula, felis eros lobortis sem, eu porttitor felis tortor non mi. Vestibulum volutpat lectus nec dui elementum ultrices. Etiam posuere viverra nunc, venenatis porta turpis maximus sed. Phasellus consectetur orci ac dolor fringilla, egestas hendrerit mauris ullamcorper. Ut mauris diam, luctus luctus nulla in, tincidunt egestas tortor. Suspendisse et malesuada lectus. Vivamus ac urna ac ex lacinia ullamcorper ut eu ante.\\n\\n","pngfb":false,"pr":{"l":"Lib","i":327}},"html5data":{"xPos":0,"yPos":0,"width":276,"height":441,"strokewidth":0}},"width":276,"height":441,"resume":true,"useHandCursor":true,"id":"6e1RRf7rL6i"}],"shapemaskId":"","xPos":18,"yPos":133,"tabIndex":14,"tabEnabled":true,"referenceName":"5qdhAsPyQCh","morphReferenceName":"5qdhAsPyQCh","xOffset":0,"yOffset":0,"rotateXPos":152,"rotateYPos":53.5,"scaleX":100,"scaleY":100,"alpha":100,"rotation":0,"depth":6,"scrolling":true,"shuffleLock":false,"data":{"hotlinkId":"","accState":0,"html5data":{"url":"","xPos":0,"yPos":0,"width":304,"height":107,"strokewidth":0}},"width":304,"height":107,"resume":true,"useHandCursor":true,"background":{"type":"vector","vectorData":{"left":0,"top":0,"right":304,"bottom":107,"altText":"Scroll","pngfb":false,"pr":{"l":"Lib","i":326}}},"id":"5qdhAsPyQCh","events":[{"kind":"onrelease","actions":[{"kind":"exe_actiongroup","id":"_parent.ActGrpRelease"}]}]}],"accType":"text","altText":"Group\\r\\n","shapemaskId":"","xPos":28,"yPos":142,"tabIndex":8,"tabEnabled":true,"referenceName":"6ji2b5zLYdd","morphReferenceName":"6ji2b5zLYdd","xOffset":0,"yOffset":0,"rotateXPos":346,"rotateYPos":127,"scaleX":100,"scaleY":100,"alpha":100,"rotation":0,"depth":1,"scrolling":true,"shuffleLock":false,"width":692,"height":254,"resume":true,"useHandCursor":true,"id":"6ji2b5zLYdd","actionGroups":{"ActGrpClearHoverState":{"kind":"actiongroup","actions":[{"kind":"exe_actiongroup","id":"_children.ActGrpClearHoverState"}]},"ActGrpRelease":{"kind":"actiongroup","actions":[{"kind":"exe_actiongroup","id":"_children.ActGrpSetVisitedState","scopeRef":{"type":"string","value":"_this"}},{"kind":"adjustvar","variable":"_children._down","operator":"set","value":{"type":"boolean","value":false}},{"kind":"exe_actiongroup","id":"_player._setstates","scopeRef":{"type":"string","value":"_children"}}]}},"events":[{"kind":"onrollover","actions":[{"kind":"exe_actiongroup","id":"_children.ActGrpSetHoverState","scopeRef":{"type":"string","value":"_this"}}]},{"kind":"onrollout","actions":[{"kind":"exe_actiongroup","id":"_children.ActGrpClearHoverState","scopeRef":{"type":"string","value":"_this"}}]},{"kind":"onpress","actions":[{"kind":"exe_actiongroup","id":"_children.ActGrpSetDownState","scopeRef":{"type":"string","value":"_this"}}]},{"kind":"onreleaseoutside","actions":[{"kind":"adjustvar","variable":"_children._down","operator":"set","value":{"type":"boolean","value":false}},{"kind":"exe_actiongroup","id":"_player._setstates","scopeRef":{"type":"string","value":"_children"}}]}]}],"startTime":-1,"elapsedTimeMode":"normal","width":720,"height":405,"resume":true,"useHandCursor":false,"id":"6qmcFyeAdmK","events":[{"kind":"onclickoutsideobjects","objects":[{"kind":"objref","type":"string","value":"6ji2b5zLYdd"}],"actions":[{"kind":"hide_slidelayer","transition":"appear","objRef":{"type":"string","value":"_this"}}]},{"kind":"onslidestart","actions":[{"kind":"set_volume","volume":75,"objRef":{"type":"string","value":"6ji2b5zLYdd.68q7f6OcjNt"}}]}]}],"showAnimationId":"","lmsId":"Slide15","width":720,"height":405,"resume":false,"background":{"type":"fill","fill":{"type":"linear","rotation":90,"colors":[{"kind":"color","rgb":"0xFFFFFF","alpha":100,"stop":0}]}},"id":"5UoAesXI97x","actionGroups":{"ActGrpOnNextButtonClick":{"kind":"actiongroup","actions":[{"kind":"gotoplay","window":"_current","wndtype":"normal","objRef":{"type":"string","value":"_player.5Uox68g9hv9.6DkiBNibZ9Q"}}]},"ActGrpOnPrevButtonClick":{"kind":"actiongroup","actions":[{"kind":"history_prev"}]},"NavigationRestrictionNextSlide_5UoAesXI97x":{"kind":"actiongroup","actions":[{"kind":"exe_actiongroup","id":"ActGrpOnNextButtonClick"}]},"NavigationRestrictionPreviousSlide_5UoAesXI97x":{"kind":"actiongroup","actions":[{"kind":"exe_actiongroup","id":"ActGrpOnPrevButtonClick"}]}},"events":[{"kind":"onslidestart","actions":[{"kind":"if_action","condition":{"statement":{"kind":"compare","operator":"eq","valuea":"_playerVars.#hasPrevHistory","typea":"var","valueb":false,"typeb":"boolean"}},"thenActions":[{"kind":"enable_window_control","name":"previous","enable":false,"affectTabStop":true}]},{"kind":"set_volume","volume":75,"objRef":{"type":"string","value":"5r3I0PGBIEA.5mnU5ziiI9G"}}]},{"kind":"onbeforeslidein","actions":[{"kind":"if_action","condition":{"statement":{"kind":"compare","operator":"eq","valuea":"$WindowId","typea":"property","valueb":"_frame","typeb":"string"}},"thenActions":[{"kind":"set_frame_layout","name":"pxabnsnfns00001100101"}],"elseActions":[{"kind":"set_window_control_layout","name":"pxabnsnfns00001100101"}]}]},{"kind":"onnextslide","actions":[{"kind":"exe_actiongroup","id":"NavigationRestrictionNextSlide_5UoAesXI97x"}]},{"kind":"onprevslide","actions":[{"kind":"exe_actiongroup","id":"NavigationRestrictionPreviousSlide_5UoAesXI97x"}]},{"kind":"ontransitionin","actions":[{"kind":"adjustvar","variable":"_player.LastSlideViewed_6FduJwKQ0ri","operator":"set","value":{"type":"string","value":"_player."}},{"kind":"adjustvar","variable":"_player.LastSlideViewed_6FduJwKQ0ri","operator":"add","value":{"type":"property","value":"$AbsoluteId"}}]}]}');
