# Supplementary material for: Obtaining and Documenting Informed Consent: An Advanced UME Cross-Specialty, Role-Playing Skill Builder
Source: MedEdPORTAL. 2026 Mar 3;22:11580. doi: 10.15766/mep_2374-8265.11580 (PMC12956033; doi:10.15766/mep_2374-8265.11580)
Supplement: Supplementary file 1 — Course Syllabus.docxPrereadings.pdfStatPearls Article.pdfADMSEP eModule folderClinical Vignettes.pdfRubric.pdfMARRQD, PARRQD Templates.docxOrientation.pptxObserver-Scribe Template.docxVignette Answers.pdf [file mep_2374-8265.11580-s001.zip › D. ADMSEP eModule folder/html5/data/js/5WQF3l48tWQ.js]

window.globalProvideData('slide', '{"title":"What Is It?","trackViews":true,"showMenuResultIcon":false,"viewGroupId":"","historyGroupId":"","videoZoom":"","scrolling":false,"transition":"appear","transDuration":0,"transDir":1,"wipeTrans":false,"slideLock":false,"navIndex":-1,"globalAudioId":"","thumbnailid":"","slideNumberInScene":6,"includeInSlideCounts":true,"presenterRef":{"id":"none"},"showAnimationId":"","lmsId":"Slide6","width":720,"height":405,"resume":false,"background":{"type":"fill","fill":{"type":"linear","rotation":90,"colors":[{"kind":"color","rgb":"0xFFFFFF","alpha":100,"stop":0}]}},"id":"5WQF3l48tWQ","actionGroups":{"ActGrpOnNextButtonClick":{"kind":"actiongroup","actions":[{"kind":"gotoplay","window":"_current","wndtype":"normal","objRef":{"type":"string","value":"_player.5Uox68g9hv9.5iBrChXMksT"}}]},"ActGrpOnPrevButtonClick":{"kind":"actiongroup","actions":[{"kind":"history_prev"}]},"NavigationRestrictionNextSlide_5WQF3l48tWQ":{"kind":"actiongroup","actions":[{"kind":"exe_actiongroup","id":"ActGrpOnNextButtonClick"}]},"NavigationRestrictionPreviousSlide_5WQF3l48tWQ":{"kind":"actiongroup","actions":[{"kind":"exe_actiongroup","id":"ActGrpOnPrevButtonClick"}]}},"events":[{"kind":"onslidestart","actions":[{"kind":"if_action","condition":{"statement":{"kind":"compare","operator":"eq","valuea":"_playerVars.#hasPrevHistory","typea":"var","valueb":false,"typeb":"boolean"}},"thenActions":[{"kind":"enable_window_control","name":"previous","enable":false,"affectTabStop":true}]}]},{"kind":"onbeforeslidein","actions":[{"kind":"if_action","condition":{"statement":{"kind":"compare","operator":"eq","valuea":"$WindowId","typea":"property","valueb":"_frame","typeb":"string"}},"thenActions":[{"kind":"set_frame_layout","name":"pxabnsnfns00001100101"}],"elseActions":[{"kind":"set_window_control_layout","name":"pxabnsnfns00001100101"}]}]},{"kind":"onnextslide","actions":[{"kind":"exe_actiongroup","id":"NavigationRestrictionNextSlide_5WQF3l48tWQ"}]},{"kind":"onprevslide","actions":[{"kind":"exe_actiongroup","id":"NavigationRestrictionPreviousSlide_5WQF3l48tWQ"}]},{"kind":"ontransitionin","actions":[{"kind":"adjustvar","variable":"_player.LastSlideViewed_6FduJwKQ0ri","operator":"set","value":{"type":"string","value":"_player."}},{"kind":"adjustvar","variable":"_player.LastSlideViewed_6FduJwKQ0ri","operator":"add","value":{"type":"property","value":"$AbsoluteId"}}]}],"slideLayers":[{"enableSeek":true,"enableReplay":true,"timeline":{"duration":5000,"events":[{"kind":"ontimelinetick","time":0,"actions":[{"kind":"show","transition":"appear","objRef":{"type":"string","value":"6eb1HeKZKji"}},{"kind":"show","transition":"appear","objRef":{"type":"string","value":"6CuxFf4mpPU"}},{"kind":"show","transition":"custom","animationId":"Entrance","reverse":false,"objRef":{"type":"string","value":"6NhizJSDC9h"}},{"kind":"show","transition":"appear","objRef":{"type":"string","value":"6NhizJSDC9h.6Q8hVEdSKep"}},{"kind":"show","transition":"appear","objRef":{"type":"string","value":"6NhizJSDC9h.5cNnscTdd6J"}},{"kind":"show","transition":"custom","animationId":"Entrance","reverse":false,"objRef":{"type":"string","value":"5lDGNVIRz8D"}},{"kind":"show","transition":"appear","objRef":{"type":"string","value":"5lDGNVIRz8D.5UsxhHFca8I"}},{"kind":"show","transition":"appear","objRef":{"type":"string","value":"5lDGNVIRz8D.5UsxhHFca8I.5iKTy8gNvT0"}},{"kind":"show","transition":"appear","objRef":{"type":"string","value":"5lDGNVIRz8D.5UsxhHFca8I.6HTj9giPbeG"}},{"kind":"show","transition":"appear","objRef":{"type":"string","value":"5lDGNVIRz8D.5bBvVqfEtms"}},{"kind":"show","transition":"custom","animationId":"Entrance","reverse":false,"objRef":{"type":"string","value":"66qp2D3RwTL"}},{"kind":"show","transition":"appear","objRef":{"type":"string","value":"66qp2D3RwTL.6LWNJ3rdGor"}},{"kind":"show","transition":"appear","objRef":{"type":"string","value":"66qp2D3RwTL.5yTZ9j5E6gO"}},{"kind":"show","transition":"custom","animationId":"Entrance","reverse":false,"objRef":{"type":"string","value":"6apDNkefNK2"}},{"kind":"show","transition":"appear","objRef":{"type":"string","value":"6apDNkefNK2.6FZrQkIokvK"}},{"kind":"show","transition":"appear","objRef":{"type":"string","value":"6apDNkefNK2.6mPsCQc6Roj"}},{"kind":"show","transition":"appear","objRef":{"type":"string","value":"5di0jCSAIfQ"}},{"kind":"show","transition":"custom","animationId":"Entrance","reverse":false,"objRef":{"type":"string","value":"5g1OtMGecV1"}},{"kind":"show","transition":"appear","objRef":{"type":"string","value":"5g1OtMGecV1.5bQTlwqPU0X"}},{"kind":"show","transition":"appear","objRef":{"type":"string","value":"5g1OtMGecV1.6lQhjbvrq1q"}},{"kind":"show","transition":"appear","objRef":{"type":"string","value":"5n68vldSAIS"}},{"kind":"show","transition":"appear","objRef":{"type":"string","value":"5rVwez5n0xe"}}]}]},"objects":[{"kind":"vectorshape","rotation":0,"accType":"text","cliptobounds":false,"defaultAction":"","textLib":[{"kind":"textdata","uniqueId":"6eb1HeKZKji_-2069291312","id":"01","linkId":"txt__default_6eb1HeKZKji","type":"acctext","xPos":0,"yPos":0,"xAccOffset":0,"yAccOffset":0,"width":518,"height":76,"valign":"top","wordwrap":true,"textshadow":false,"shadowIndex":-1,"scrollOverflow":false,"vartext":{"blocks":[{"spans":[{"text":"What Is It?","style":{"fontFamily":"\\"MontserratBold CharBoldE28D0D51\\",\\"Montserrat\\"","fontSize":37.95,"fontIsBold":false,"fontIsItalic":false,"fontIsUnderline":false,"fontIsStrikeout":false,"elevation":"normal","displayCase":"asIs","foregroundColor":"#21255A","linkColor":"#21255A","ascent":48.981,"descent":12.701,"leading":0,"underlinePosition":-3.795,"underlineThickness":2.53,"xHeight":27.223}}],"style":{"leadingMargin":0,"firstLineMargin":0,"justification":"left","listLevel":1,"lineSpacingRule":"multiple","lineSpacing":25,"spacingBefore":0,"spacingAfter":0,"listStyle":{"listType":"none","listTypeFormat":"plain","start":0,"size":100,"bulletChar":8226,"bulletFont":"Arial","bulletPicture":{"w":0,"h":0,"base64":0}},"tagType":"P"},"runs":[{"idx":0,"len":11,"flowDirection":"leftToRight","cursive":false}]}],"defaultBlockStyle":{"flowDirection":"leftToRight","leadingMargin":0,"trailingMargin":0,"firstLineMargin":0,"justification":"center","defaultTabStop":48,"listLevel":0,"lineSpacingRule":"multiple","lineSpacing":20,"indentSize":36,"spacingBefore":0,"spacingAfter":0,"baseSpanStyle":{"fontFamily":"Calibri","fontSize":12,"fontIsBold":false,"fontIsItalic":false,"fontIsUnderline":false,"fontIsStrikeout":false,"underlineStyle":"normal","elevation":"normal","spacing":0,"ignoreKerningTable":false,"displayCase":"asIs","languageId":0,"foregroundColor":"#FFFFFF","linkColor":"#666666"},"listStyle":{"listType":"none","listTypeFormat":"plain","start":0,"size":100}},"direction":"horizontal"},"vectortext":{"left":0,"top":0,"right":271,"bottom":74,"pngfb":false,"pr":{"l":"Lib","i":54}}}],"shapemaskId":"","xPos":28,"yPos":6,"tabIndex":0,"tabEnabled":true,"referenceName":"6eb1HeKZKji","morphReferenceName":"6eb1HeKZKji","xOffset":0,"yOffset":0,"rotateXPos":259,"rotateYPos":38,"scaleX":100,"scaleY":100,"alpha":100,"depth":1,"scrolling":true,"shuffleLock":false,"data":{"hotlinkId":"","accState":0,"vectorData":{"left":0,"top":0,"right":518,"bottom":76,"altText":"What Is It?","pngfb":false,"pr":{"l":"Lib","i":0}},"html5data":{"xPos":0,"yPos":0,"width":518,"height":76,"strokewidth":0}},"width":518,"height":76,"resume":false,"useHandCursor":true,"id":"6eb1HeKZKji"},{"kind":"vectorshape","rotation":0,"accType":"image","cliptobounds":false,"defaultAction":"","imagelib":[{"kind":"imagedata","assetId":5,"id":"01","url":"story_content/5YLmHGOVQpg.png","type":"normal","altText":"Picture 1.png","width":1322,"height":34,"mobiledx":0,"mobiledy":0}],"shapemaskId":"","xPos":28,"yPos":74,"tabIndex":1,"tabEnabled":true,"referenceName":"6CuxFf4mpPU","morphReferenceName":"6CuxFf4mpPU","xOffset":0,"yOffset":0,"rotateXPos":330.5,"rotateYPos":8.5,"scaleX":100,"scaleY":100,"alpha":100,"depth":2,"scrolling":true,"shuffleLock":false,"data":{"hotlinkId":"","accState":0,"vectorData":{"left":0,"top":0,"right":661,"bottom":17,"altText":"Picture 1.png","pngfb":false,"pr":{"l":"Lib","i":8}},"html5data":{"xPos":0,"yPos":0,"width":661,"height":17,"strokewidth":0}},"width":661,"height":17,"resume":false,"useHandCursor":true,"id":"6CuxFf4mpPU"},{"kind":"objgroup","objects":[{"kind":"vectorshape","rotation":0,"accType":"image","cliptobounds":false,"defaultAction":"","imagelib":[{"kind":"imagedata","assetId":10,"id":"01","url":"story_content/6C76L3QS1hX.png","type":"normal","altText":"Picture 2.png","width":139,"height":200,"mobiledx":0,"mobiledy":0}],"shapemaskId":"","xPos":27,"yPos":0,"tabIndex":7,"tabEnabled":true,"referenceName":"6Q8hVEdSKep","morphReferenceName":"6Q8hVEdSKep","xOffset":0,"yOffset":0,"rotateXPos":35,"rotateYPos":50,"scaleX":100,"scaleY":100,"alpha":100,"depth":1,"scrolling":true,"shuffleLock":false,"data":{"hotlinkId":"","accState":0,"vectorData":{"left":0,"top":0,"right":70,"bottom":100,"altText":"Picture 2.png","pngfb":false,"pr":{"l":"Lib","i":55}},"html5data":{"xPos":0,"yPos":0,"width":70,"height":100,"strokewidth":0}},"width":70,"height":100,"resume":false,"useHandCursor":true,"id":"6Q8hVEdSKep"},{"kind":"vectorshape","rotation":0,"accType":"text","cliptobounds":false,"defaultAction":"","textLib":[{"kind":"textdata","uniqueId":"5cNnscTdd6J_-1101940028","id":"01","linkId":"txt__default_5cNnscTdd6J","type":"acctext","xPos":5,"yPos":5,"xAccOffset":5,"yAccOffset":5,"width":115,"height":24,"valign":"top","wordwrap":true,"textshadow":false,"shadowIndex":-1,"scrollOverflow":false,"vartext":{"blocks":[{"spans":[{"text":"Agreement","style":{"fontFamily":"\\"Lato Charset0_v8MUn45tBE51451DC\\",\\"Lato\\"","fontSize":11.859,"fontIsBold":false,"fontIsItalic":false,"fontIsUnderline":false,"fontIsStrikeout":false,"elevation":"normal","displayCase":"asIs","foregroundColor":"#3C3454","linkColor":"#3C3454","ascent":15.606,"descent":3.368,"leading":0,"underlinePosition":-1.107,"underlineThickness":0.949,"xHeight":8.009}}],"style":{"leadingMargin":0,"firstLineMargin":0,"justification":"center","listLevel":1,"lineSpacingRule":"multiple","lineSpacing":20,"spacingBefore":0,"spacingAfter":0,"listStyle":{"listType":"none","listTypeFormat":"plain","start":0,"size":100,"bulletChar":8226,"bulletFont":"Arial","bulletPicture":{"w":0,"h":0,"base64":0}},"tagType":"P"},"runs":[{"idx":0,"len":9,"flowDirection":"leftToRight","cursive":false}]}],"defaultBlockStyle":{"flowDirection":"leftToRight","leadingMargin":0,"trailingMargin":0,"firstLineMargin":0,"justification":"center","defaultTabStop":48,"listLevel":0,"lineSpacingRule":"multiple","lineSpacing":20,"indentSize":36,"spacingBefore":0,"spacingAfter":0,"baseSpanStyle":{"fontFamily":"Calibri","fontSize":12,"fontIsBold":false,"fontIsItalic":false,"fontIsUnderline":false,"fontIsStrikeout":false,"underlineStyle":"normal","elevation":"normal","spacing":0,"ignoreKerningTable":false,"displayCase":"asIs","languageId":0,"foregroundColor":"#FFFFFF","linkColor":"#666666"},"listStyle":{"listType":"none","listTypeFormat":"plain","start":0,"size":100}},"direction":"horizontal"},"vectortext":{"left":0,"top":0,"right":102,"bottom":24,"pngfb":false,"pr":{"l":"Lib","i":57}}}],"shapemaskId":"","xPos":0,"yPos":110,"tabIndex":8,"tabEnabled":true,"referenceName":"5cNnscTdd6J","morphReferenceName":"5cNnscTdd6J","xOffset":0,"yOffset":0,"rotateXPos":62.5,"rotateYPos":14.5,"scaleX":100,"scaleY":100,"alpha":100,"depth":2,"scrolling":true,"shuffleLock":false,"data":{"hotlinkId":"","accState":0,"vectorData":{"left":0,"top":0,"right":125,"bottom":30,"altText":"Agreement","pngfb":false,"pr":{"l":"Lib","i":56}},"html5data":{"xPos":0,"yPos":0,"width":125,"height":30,"strokewidth":0}},"width":125,"height":29,"resume":false,"useHandCursor":true,"id":"5cNnscTdd6J"}],"accType":"text","altText":"Group\\r\\n 2","shapemaskId":"","xPos":296,"yPos":156,"tabIndex":6,"tabEnabled":true,"referenceName":"6NhizJSDC9h","morphReferenceName":"6NhizJSDC9h","xOffset":0,"yOffset":0,"rotateXPos":62.5,"rotateYPos":70,"scaleX":100,"scaleY":100,"alpha":100,"rotation":0,"depth":3,"scrolling":true,"shuffleLock":false,"animations":[{"kind":"animation","id":"Entrance","duration":650,"hidetextatstart":true,"animateshapewithtext":false,"tweens":[{"kind":"tween","time":0,"duration":650,"alpha":{"path":[{"kind":"segment","start":"0","dstart":"0","end":"100","dend":"0"}],"duration":650,"easing":"linear","easingdir":"easein"}}]}],"width":125,"height":140,"resume":false,"useHandCursor":true,"id":"6NhizJSDC9h","actionGroups":{"ActGrpClearHoverState":{"kind":"actiongroup","actions":[{"kind":"exe_actiongroup","id":"_children.ActGrpClearHoverState"}]}}},{"kind":"objgroup","objects":[{"kind":"objgroup","objects":[{"kind":"vectorshape","rotation":0,"accType":"image","cliptobounds":false,"defaultAction":"","imagelib":[{"kind":"imagedata","assetId":11,"id":"01","url":"story_content/6NM7Z9QlLEz.png","type":"normal","altText":"Picture 4.png","width":80,"height":196,"mobiledx":0,"mobiledy":0}],"shapemaskId":"","xPos":0,"yPos":0,"tabIndex":11,"tabEnabled":true,"referenceName":"5iKTy8gNvT0","morphReferenceName":"5iKTy8gNvT0","xOffset":0,"yOffset":0,"rotateXPos":20,"rotateYPos":49,"scaleX":100,"scaleY":100,"alpha":100,"depth":1,"scrolling":true,"shuffleLock":false,"data":{"hotlinkId":"","accState":0,"vectorData":{"left":0,"top":0,"right":40,"bottom":98,"altText":"Picture 4.png","pngfb":false,"pr":{"l":"Lib","i":58}},"html5data":{"xPos":0,"yPos":0,"width":40,"height":98,"strokewidth":0}},"width":40,"height":98,"resume":false,"useHandCursor":true,"id":"5iKTy8gNvT0"},{"kind":"vectorshape","rotation":0,"accType":"image","cliptobounds":false,"defaultAction":"","imagelib":[{"kind":"imagedata","assetId":12,"id":"01","url":"story_content/5scy59jBZlo.png","type":"normal","altText":"Picture 5.png","width":169,"height":170,"mobiledx":0,"mobiledy":0}],"shapemaskId":"","xPos":40,"yPos":10,"tabIndex":12,"tabEnabled":true,"referenceName":"6HTj9giPbeG","morphReferenceName":"6HTj9giPbeG","xOffset":0,"yOffset":0,"rotateXPos":42.5,"rotateYPos":42.5,"scaleX":100,"scaleY":100,"alpha":100,"depth":2,"scrolling":true,"shuffleLock":false,"data":{"hotlinkId":"","accState":0,"vectorData":{"left":0,"top":0,"right":85,"bottom":85,"altText":"Picture 5.png","pngfb":false,"pr":{"l":"Lib","i":59}},"html5data":{"xPos":0,"yPos":0,"width":85,"height":85,"strokewidth":0}},"width":85,"height":85,"resume":false,"useHandCursor":true,"id":"6HTj9giPbeG"}],"accType":"text","altText":"Group 1","shapemaskId":"","xPos":9,"yPos":0,"tabIndex":10,"tabEnabled":true,"referenceName":"5UsxhHFca8I","morphReferenceName":"5UsxhHFca8I","xOffset":0,"yOffset":0,"rotateXPos":62.5,"rotateYPos":49,"scaleX":100,"scaleY":100,"alpha":100,"rotation":0,"depth":1,"scrolling":true,"shuffleLock":false,"width":125,"height":98,"resume":false,"useHandCursor":true,"id":"5UsxhHFca8I","actionGroups":{"ActGrpClearHoverState":{"kind":"actiongroup","actions":[{"kind":"exe_actiongroup","id":"_children.ActGrpClearHoverState"}]}}},{"kind":"vectorshape","rotation":0,"accType":"text","cliptobounds":false,"defaultAction":"","textLib":[{"kind":"textdata","uniqueId":"5bBvVqfEtms_1154502278","id":"01","linkId":"txt__default_5bBvVqfEtms","type":"acctext","xPos":5,"yPos":5,"xAccOffset":5,"yAccOffset":5,"width":133,"height":42,"valign":"top","wordwrap":true,"textshadow":false,"shadowIndex":-1,"scrollOverflow":false,"vartext":{"blocks":[{"spans":[{"text":"Specific treatment or intervention","style":{"fontFamily":"\\"Lato Charset0_v8MUn45tBE51451DC\\",\\"Lato\\"","fontSize":11.859,"fontIsBold":false,"fontIsItalic":false,"fontIsUnderline":false,"fontIsStrikeout":false,"elevation":"normal","displayCase":"asIs","foregroundColor":"#3C3454","linkColor":"#3C3454","ascent":15.606,"descent":3.368,"leading":0,"underlinePosition":-1.107,"underlineThickness":0.949,"xHeight":8.009}}],"style":{"leadingMargin":0,"firstLineMargin":0,"justification":"center","listLevel":1,"lineSpacingRule":"multiple","lineSpacing":20,"spacingBefore":0,"spacingAfter":0,"listStyle":{"listType":"none","listTypeFormat":"plain","start":0,"size":100,"bulletChar":8226,"bulletFont":"Arial","bulletPicture":{"w":0,"h":0,"base64":0}},"tagType":"P"},"runs":[{"idx":0,"len":34,"flowDirection":"leftToRight","cursive":false}]}],"defaultBlockStyle":{"flowDirection":"leftToRight","leadingMargin":0,"trailingMargin":0,"firstLineMargin":0,"justification":"center","defaultTabStop":48,"listLevel":0,"lineSpacingRule":"multiple","lineSpacing":20,"indentSize":36,"spacingBefore":0,"spacingAfter":0,"baseSpanStyle":{"fontFamily":"Calibri","fontSize":12,"fontIsBold":false,"fontIsItalic":false,"fontIsUnderline":false,"fontIsStrikeout":false,"underlineStyle":"normal","elevation":"normal","spacing":0,"ignoreKerningTable":false,"displayCase":"asIs","languageId":0,"foregroundColor":"#FFFFFF","linkColor":"#666666"},"listStyle":{"listType":"none","listTypeFormat":"plain","start":0,"size":100}},"direction":"horizontal"},"vectortext":{"left":0,"top":0,"right":138,"bottom":43,"pngfb":false,"pr":{"l":"Lib","i":61}}}],"shapemaskId":"","xPos":0,"yPos":110,"tabIndex":13,"tabEnabled":true,"referenceName":"5bBvVqfEtms","morphReferenceName":"5bBvVqfEtms","xOffset":0,"yOffset":0,"rotateXPos":71.5,"rotateYPos":23.5,"scaleX":100,"scaleY":100,"alpha":100,"depth":2,"scrolling":true,"shuffleLock":false,"data":{"hotlinkId":"","accState":0,"vectorData":{"left":0,"top":0,"right":144,"bottom":48,"altText":"Specific treatment or intervention","pngfb":false,"pr":{"l":"Lib","i":60}},"html5data":{"xPos":0,"yPos":0,"width":144,"height":48,"strokewidth":0}},"width":143,"height":47,"resume":false,"useHandCursor":true,"id":"5bBvVqfEtms"}],"accType":"text","altText":"Group\\r\\n 3","shapemaskId":"","xPos":507,"yPos":156,"tabIndex":9,"tabEnabled":true,"referenceName":"5lDGNVIRz8D","morphReferenceName":"5lDGNVIRz8D","xOffset":0,"yOffset":0,"rotateXPos":71.5,"rotateYPos":79,"scaleX":100,"scaleY":100,"alpha":100,"rotation":0,"depth":4,"scrolling":true,"shuffleLock":false,"animations":[{"kind":"animation","id":"Entrance","duration":1000,"hidetextatstart":true,"animateshapewithtext":false,"tweens":[{"kind":"tween","time":0,"duration":1000,"alpha":{"path":[{"kind":"segment","start":"0","dstart":"0","end":"100","dend":"0"}],"duration":1000,"easing":"linear","easingdir":"easein"}}]}],"width":143,"height":158,"resume":false,"useHandCursor":true,"id":"5lDGNVIRz8D","actionGroups":{"ActGrpClearHoverState":{"kind":"actiongroup","actions":[{"kind":"exe_actiongroup","id":"_children.ActGrpClearHoverState"}]}}},{"kind":"objgroup","objects":[{"kind":"vectorshape","rotation":0,"accType":"image","cliptobounds":false,"defaultAction":"","imagelib":[{"kind":"imagedata","assetId":13,"id":"01","url":"story_content/6eVAOT6xk4I.png","type":"normal","altText":"Picture 6.png","width":192,"height":191,"mobiledx":0,"mobiledy":0}],"shapemaskId":"","xPos":13,"yPos":0,"tabIndex":4,"tabEnabled":true,"referenceName":"6LWNJ3rdGor","morphReferenceName":"6LWNJ3rdGor","xOffset":0,"yOffset":0,"rotateXPos":48,"rotateYPos":47.5,"scaleX":100,"scaleY":100,"alpha":100,"depth":1,"scrolling":true,"shuffleLock":false,"data":{"hotlinkId":"","accState":0,"vectorData":{"left":0,"top":0,"right":96,"bottom":95,"altText":"Picture 6.png","pngfb":false,"pr":{"l":"Lib","i":62}},"html5data":{"xPos":0,"yPos":0,"width":96,"height":95,"strokewidth":0}},"width":96,"height":95,"resume":false,"useHandCursor":true,"id":"6LWNJ3rdGor"},{"kind":"vectorshape","rotation":0,"accType":"text","cliptobounds":false,"defaultAction":"","textLib":[{"kind":"textdata","uniqueId":"5yTZ9j5E6gO_681516408","id":"01","linkId":"txt__default_5yTZ9j5E6gO","type":"acctext","xPos":5,"yPos":5,"xAccOffset":5,"yAccOffset":5,"width":115,"height":61,"valign":"top","wordwrap":true,"textshadow":false,"shadowIndex":-1,"scrollOverflow":false,"vartext":{"blocks":[{"spans":[{"text":"Conversation between patient and physician","style":{"fontFamily":"\\"Lato Charset0_v8MUn45tBE51451DC\\",\\"Lato\\"","fontSize":11.859,"fontIsBold":false,"fontIsItalic":false,"fontIsUnderline":false,"fontIsStrikeout":false,"elevation":"normal","displayCase":"asIs","foregroundColor":"#3C3454","linkColor":"#3C3454","ascent":15.606,"descent":3.368,"leading":0,"underlinePosition":-1.107,"underlineThickness":0.949,"xHeight":8.009}}],"style":{"leadingMargin":0,"firstLineMargin":0,"justification":"center","listLevel":1,"lineSpacingRule":"multiple","lineSpacing":20,"spacingBefore":0,"spacingAfter":0,"listStyle":{"listType":"none","listTypeFormat":"plain","start":0,"size":100,"bulletChar":8226,"bulletFont":"Arial","bulletPicture":{"w":0,"h":0,"base64":0}},"tagType":"P"},"runs":[{"idx":0,"len":42,"flowDirection":"leftToRight","cursive":false}]}],"defaultBlockStyle":{"flowDirection":"leftToRight","leadingMargin":0,"trailingMargin":0,"firstLineMargin":0,"justification":"center","defaultTabStop":48,"listLevel":0,"lineSpacingRule":"multiple","lineSpacing":20,"indentSize":36,"spacingBefore":0,"spacingAfter":0,"baseSpanStyle":{"fontFamily":"Calibri","fontSize":12,"fontIsBold":false,"fontIsItalic":false,"fontIsUnderline":false,"fontIsStrikeout":false,"underlineStyle":"normal","elevation":"normal","spacing":0,"ignoreKerningTable":false,"displayCase":"asIs","languageId":0,"foregroundColor":"#FFFFFF","linkColor":"#666666"},"listStyle":{"listType":"none","listTypeFormat":"plain","start":0,"size":100}},"direction":"horizontal"},"vectortext":{"left":0,"top":0,"right":123,"bottom":62,"pngfb":false,"pr":{"l":"Lib","i":64}}}],"shapemaskId":"","xPos":0,"yPos":111,"tabIndex":5,"tabEnabled":true,"referenceName":"5yTZ9j5E6gO","morphReferenceName":"5yTZ9j5E6gO","xOffset":0,"yOffset":0,"rotateXPos":62.5,"rotateYPos":33,"scaleX":100,"scaleY":100,"alpha":100,"depth":2,"scrolling":true,"shuffleLock":false,"data":{"hotlinkId":"","accState":0,"vectorData":{"left":0,"top":0,"right":125,"bottom":66,"altText":"Conversation between patient and physician","pngfb":false,"pr":{"l":"Lib","i":63}},"html5data":{"xPos":0,"yPos":0,"width":125,"height":66,"strokewidth":0}},"width":125,"height":66,"resume":false,"useHandCursor":true,"id":"5yTZ9j5E6gO"}],"accType":"text","altText":"Group\\r\\n 1","shapemaskId":"","xPos":85,"yPos":155,"tabIndex":3,"tabEnabled":true,"referenceName":"66qp2D3RwTL","morphReferenceName":"66qp2D3RwTL","xOffset":0,"yOffset":0,"rotateXPos":62.5,"rotateYPos":88.5,"scaleX":100,"scaleY":100,"alpha":100,"rotation":0,"depth":5,"scrolling":true,"shuffleLock":false,"animations":[{"kind":"animation","id":"Entrance","duration":250,"hidetextatstart":true,"animateshapewithtext":false,"tweens":[{"kind":"tween","time":0,"duration":250,"alpha":{"path":[{"kind":"segment","start":"0","dstart":"0","end":"100","dend":"0"}],"duration":250,"easing":"linear","easingdir":"easein"}}]}],"width":125,"height":177,"resume":false,"useHandCursor":true,"id":"66qp2D3RwTL","actionGroups":{"ActGrpClearHoverState":{"kind":"actiongroup","actions":[{"kind":"exe_actiongroup","id":"_children.ActGrpClearHoverState"}]}}},{"kind":"objgroup","objects":[{"kind":"vectorshape","rotation":180,"accType":"image","cliptobounds":false,"defaultAction":"","imagelib":[{"kind":"imagedata","assetId":14,"id":"01","url":"story_content/6hcAo34MUTB.png","type":"normal","altText":"Picture 8.png","width":172,"height":109,"mobiledx":0,"mobiledy":0}],"shapemaskId":"","xPos":27,"yPos":0,"tabIndex":15,"tabEnabled":true,"referenceName":"6FZrQkIokvK","morphReferenceName":"6FZrQkIokvK","xOffset":0,"yOffset":0,"rotateXPos":43,"rotateYPos":27,"scaleX":100,"scaleY":100,"alpha":100,"depth":1,"scrolling":true,"shuffleLock":false,"data":{"hotlinkId":"","accState":0,"vectorData":{"left":0,"top":0,"right":86,"bottom":54,"altText":"Picture 8.png","pngfb":false,"pr":{"l":"Lib","i":65}},"html5data":{"xPos":0,"yPos":0,"width":86,"height":54,"strokewidth":0}},"width":86,"height":54,"resume":false,"useHandCursor":true,"id":"6FZrQkIokvK"},{"kind":"vectorshape","rotation":0,"accType":"text","cliptobounds":false,"defaultAction":"","textLib":[{"kind":"textdata","uniqueId":"6mPsCQc6Roj_-2079674053","id":"01","linkId":"txt__default_6mPsCQc6Roj","type":"acctext","xPos":5,"yPos":5,"xAccOffset":5,"yAccOffset":5,"width":115,"height":24,"valign":"top","wordwrap":true,"textshadow":false,"shadowIndex":-1,"scrollOverflow":false,"vartext":{"blocks":[{"spans":[{"text":"results in","style":{"fontFamily":"\\"Lato Charset0_v8MUn45tBE51451DC\\",\\"Lato\\"","fontSize":11.859,"fontIsBold":false,"fontIsItalic":false,"fontIsUnderline":false,"fontIsStrikeout":false,"elevation":"normal","displayCase":"asIs","foregroundColor":"#FAFBFF","linkColor":"#FAFBFF","ascent":15.606,"descent":3.368,"leading":0,"underlinePosition":-1.107,"underlineThickness":0.949,"xHeight":8.009}}],"style":{"leadingMargin":0,"firstLineMargin":0,"justification":"center","listLevel":1,"lineSpacingRule":"multiple","lineSpacing":20,"spacingBefore":0,"spacingAfter":0,"listStyle":{"listType":"none","listTypeFormat":"plain","start":0,"size":100,"bulletChar":8226,"bulletFont":"Arial","bulletPicture":{"w":0,"h":0,"base64":0}},"tagType":"P"},"runs":[{"idx":0,"len":10,"flowDirection":"leftToRight","cursive":false}]}],"defaultBlockStyle":{"flowDirection":"leftToRight","leadingMargin":0,"trailingMargin":0,"firstLineMargin":0,"justification":"center","defaultTabStop":48,"listLevel":0,"lineSpacingRule":"multiple","lineSpacing":20,"indentSize":36,"spacingBefore":0,"spacingAfter":0,"baseSpanStyle":{"fontFamily":"Calibri","fontSize":12,"fontIsBold":false,"fontIsItalic":false,"fontIsUnderline":false,"fontIsStrikeout":false,"underlineStyle":"normal","elevation":"normal","spacing":0,"ignoreKerningTable":false,"displayCase":"asIs","languageId":0,"foregroundColor":"#FFFFFF","linkColor":"#666666"},"listStyle":{"listType":"none","listTypeFormat":"plain","start":0,"size":100}},"direction":"horizontal"},"vectortext":{"left":0,"top":0,"right":95,"bottom":24,"pngfb":false,"pr":{"l":"Lib","i":66}}}],"shapemaskId":"","xPos":0,"yPos":11,"tabIndex":16,"tabEnabled":true,"referenceName":"6mPsCQc6Roj","morphReferenceName":"6mPsCQc6Roj","xOffset":0,"yOffset":0,"rotateXPos":62.5,"rotateYPos":14.5,"scaleX":100,"scaleY":100,"alpha":100,"depth":2,"scrolling":true,"shuffleLock":false,"data":{"hotlinkId":"","accState":0,"vectorData":{"left":0,"top":0,"right":125,"bottom":30,"altText":"results in","pngfb":false,"pr":{"l":"Lib","i":56}},"html5data":{"xPos":0,"yPos":0,"width":125,"height":30,"strokewidth":0}},"width":125,"height":29,"resume":false,"useHandCursor":true,"id":"6mPsCQc6Roj"}],"accType":"text","altText":"Group\\r\\n 4","shapemaskId":"","xPos":188,"yPos":176,"tabIndex":14,"tabEnabled":true,"referenceName":"6apDNkefNK2","morphReferenceName":"6apDNkefNK2","xOffset":0,"yOffset":0,"rotateXPos":62.5,"rotateYPos":27,"scaleX":100,"scaleY":100,"alpha":100,"rotation":0,"depth":6,"scrolling":true,"shuffleLock":false,"animations":[{"kind":"animation","id":"Entrance","duration":450,"hidetextatstart":true,"animateshapewithtext":false,"tweens":[{"kind":"tween","time":0,"duration":450,"alpha":{"path":[{"kind":"segment","start":"0","dstart":"0","end":"100","dend":"0"}],"duration":450,"easing":"linear","easingdir":"easein"}}]}],"width":125,"height":54,"resume":false,"useHandCursor":true,"id":"6apDNkefNK2","actionGroups":{"ActGrpClearHoverState":{"kind":"actiongroup","actions":[{"kind":"exe_actiongroup","id":"_children.ActGrpClearHoverState"}]}}},{"kind":"vectorshape","rotation":0,"accType":"text","cliptobounds":false,"defaultAction":"","textLib":[{"kind":"textdata","uniqueId":"5di0jCSAIfQ_350574258","id":"01","linkId":"txt__default_5di0jCSAIfQ","type":"acctext","xPos":5,"yPos":5,"xAccOffset":5,"yAccOffset":5,"width":432,"height":27,"valign":"top","wordwrap":true,"textshadow":false,"shadowIndex":-1,"scrollOverflow":false,"vartext":{"blocks":[{"spans":[{"text":"Process of Informed Consent takes place when ...","style":{"fontFamily":"\\"LatoBold Charset0_vBoldEA24EE17\\",\\"Lato\\"","fontSize":13.441,"fontIsBold":false,"fontIsItalic":false,"fontIsUnderline":false,"fontIsStrikeout":false,"elevation":"normal","displayCase":"asIs","foregroundColor":"#3C3454","linkColor":"#3C3454","ascent":17.688,"descent":3.817,"leading":0,"underlinePosition":-1.075,"underlineThickness":1.434,"xHeight":9.194}}],"style":{"leadingMargin":0,"firstLineMargin":0,"justification":"left","listLevel":1,"lineSpacingRule":"multiple","lineSpacing":20,"spacingBefore":0,"spacingAfter":0,"listStyle":{"listType":"none","listTypeFormat":"plain","start":0,"size":100,"bulletChar":8226,"bulletFont":"Arial","bulletPicture":{"w":0,"h":0,"base64":0}},"tagType":"P"},"runs":[{"idx":0,"len":48,"flowDirection":"leftToRight","cursive":false}]}],"defaultBlockStyle":{"flowDirection":"leftToRight","leadingMargin":0,"trailingMargin":0,"firstLineMargin":0,"justification":"center","defaultTabStop":48,"listLevel":0,"lineSpacingRule":"multiple","lineSpacing":20,"indentSize":36,"spacingBefore":0,"spacingAfter":0,"baseSpanStyle":{"fontFamily":"Calibri","fontSize":12,"fontIsBold":false,"fontIsItalic":false,"fontIsUnderline":false,"fontIsStrikeout":false,"underlineStyle":"normal","elevation":"normal","spacing":0,"ignoreKerningTable":false,"displayCase":"asIs","languageId":0,"foregroundColor":"#FFFFFF","linkColor":"#666666"},"listStyle":{"listType":"none","listTypeFormat":"plain","start":0,"size":100}},"direction":"horizontal"},"vectortext":{"left":0,"top":0,"right":392,"bottom":27,"pngfb":false,"pr":{"l":"Lib","i":68}}}],"shapemaskId":"","xPos":23,"yPos":92,"tabIndex":2,"tabEnabled":true,"referenceName":"5di0jCSAIfQ","morphReferenceName":"5di0jCSAIfQ","xOffset":0,"yOffset":0,"rotateXPos":221,"rotateYPos":16,"scaleX":100,"scaleY":100,"alpha":100,"depth":7,"scrolling":true,"shuffleLock":false,"data":{"hotlinkId":"","accState":0,"vectorData":{"left":0,"top":0,"right":442,"bottom":32,"altText":"Process of Informed Consent takes place when ...","pngfb":false,"pr":{"l":"Lib","i":67}},"html5data":{"xPos":0,"yPos":0,"width":442,"height":32,"strokewidth":0}},"width":442,"height":32,"resume":false,"useHandCursor":true,"id":"5di0jCSAIfQ"},{"kind":"objgroup","objects":[{"kind":"vectorshape","rotation":180,"accType":"image","cliptobounds":false,"defaultAction":"","imagelib":[{"kind":"imagedata","assetId":15,"id":"01","url":"story_content/6UBqjSLLkja.png","type":"normal","altText":"Picture 7.png","width":172,"height":109,"mobiledx":0,"mobiledy":0}],"shapemaskId":"","xPos":12,"yPos":0,"tabIndex":18,"tabEnabled":true,"referenceName":"5bQTlwqPU0X","morphReferenceName":"5bQTlwqPU0X","xOffset":0,"yOffset":0,"rotateXPos":43,"rotateYPos":27,"scaleX":100,"scaleY":100,"alpha":100,"depth":1,"scrolling":true,"shuffleLock":false,"data":{"hotlinkId":"","accState":0,"vectorData":{"left":0,"top":0,"right":86,"bottom":54,"altText":"Picture 7.png","pngfb":false,"pr":{"l":"Lib","i":65}},"html5data":{"xPos":0,"yPos":0,"width":86,"height":54,"strokewidth":0}},"width":86,"height":54,"resume":false,"useHandCursor":true,"id":"5bQTlwqPU0X"},{"kind":"vectorshape","rotation":0,"accType":"text","cliptobounds":false,"defaultAction":"","textLib":[{"kind":"textdata","uniqueId":"6lQhjbvrq1q_-983191515","id":"01","linkId":"txt__default_6lQhjbvrq1q","type":"acctext","xPos":5,"yPos":5,"xAccOffset":5,"yAccOffset":5,"width":82,"height":24,"valign":"top","wordwrap":true,"textshadow":false,"shadowIndex":-1,"scrollOverflow":false,"vartext":{"blocks":[{"spans":[{"text":"for a","style":{"fontFamily":"\\"Lato Charset0_v8MUn45tBE51451DC\\",\\"Lato\\"","fontSize":11.859,"fontIsBold":false,"fontIsItalic":false,"fontIsUnderline":false,"fontIsStrikeout":false,"elevation":"normal","displayCase":"asIs","foregroundColor":"#FAFBFF","linkColor":"#FAFBFF","ascent":15.606,"descent":3.368,"leading":0,"underlinePosition":-1.107,"underlineThickness":0.949,"xHeight":8.009}}],"style":{"leadingMargin":0,"firstLineMargin":0,"justification":"center","listLevel":1,"lineSpacingRule":"multiple","lineSpacing":20,"spacingBefore":0,"spacingAfter":0,"listStyle":{"listType":"none","listTypeFormat":"plain","start":0,"size":100,"bulletChar":8226,"bulletFont":"Arial","bulletPicture":{"w":0,"h":0,"base64":0}},"tagType":"P"},"runs":[{"idx":0,"len":5,"flowDirection":"leftToRight","cursive":false}]}],"defaultBlockStyle":{"flowDirection":"leftToRight","leadingMargin":0,"trailingMargin":0,"firstLineMargin":0,"justification":"center","defaultTabStop":48,"listLevel":0,"lineSpacingRule":"multiple","lineSpacing":20,"indentSize":36,"spacingBefore":0,"spacingAfter":0,"baseSpanStyle":{"fontFamily":"Calibri","fontSize":12,"fontIsBold":false,"fontIsItalic":false,"fontIsUnderline":false,"fontIsStrikeout":false,"underlineStyle":"normal","elevation":"normal","spacing":0,"ignoreKerningTable":false,"displayCase":"asIs","languageId":0,"foregroundColor":"#FFFFFF","linkColor":"#666666"},"listStyle":{"listType":"none","listTypeFormat":"plain","start":0,"size":100}},"direction":"horizontal"},"vectortext":{"left":0,"top":0,"right":62,"bottom":24,"pngfb":false,"pr":{"l":"Lib","i":70}}}],"shapemaskId":"","xPos":0,"yPos":11,"tabIndex":19,"tabEnabled":true,"referenceName":"6lQhjbvrq1q","morphReferenceName":"6lQhjbvrq1q","xOffset":0,"yOffset":0,"rotateXPos":46,"rotateYPos":14.5,"scaleX":100,"scaleY":100,"alpha":100,"depth":2,"scrolling":true,"shuffleLock":false,"data":{"hotlinkId":"","accState":0,"vectorData":{"left":0,"top":0,"right":92,"bottom":30,"altText":"for a","pngfb":false,"pr":{"l":"Lib","i":69}},"html5data":{"xPos":0,"yPos":0,"width":92,"height":30,"strokewidth":0}},"width":92,"height":29,"resume":false,"useHandCursor":true,"id":"6lQhjbvrq1q"}],"accType":"text","altText":"Group 4","shapemaskId":"","xPos":402,"yPos":176,"tabIndex":17,"tabEnabled":true,"referenceName":"5g1OtMGecV1","morphReferenceName":"5g1OtMGecV1","xOffset":0,"yOffset":0,"rotateXPos":48.5,"rotateYPos":27,"scaleX":100,"scaleY":100,"alpha":100,"rotation":0,"depth":8,"scrolling":true,"shuffleLock":false,"animations":[{"kind":"animation","id":"Entrance","duration":750,"hidetextatstart":true,"animateshapewithtext":false,"tweens":[{"kind":"tween","time":0,"duration":750,"alpha":{"path":[{"kind":"segment","start":"0","dstart":"0","end":"100","dend":"0"}],"duration":750,"easing":"linear","easingdir":"easein"}}]}],"width":97,"height":54,"resume":false,"useHandCursor":true,"id":"5g1OtMGecV1","actionGroups":{"ActGrpClearHoverState":{"kind":"actiongroup","actions":[{"kind":"exe_actiongroup","id":"_children.ActGrpClearHoverState"}]}}},{"kind":"vectorshape","rotation":0,"accType":"text","cliptobounds":false,"defaultAction":"","textLib":[{"kind":"textdata","uniqueId":"5n68vldSAIS_-1570067421","id":"01","linkId":"txt__default_5n68vldSAIS","type":"acctext","xPos":10,"yPos":5,"xAccOffset":10,"yAccOffset":5,"width":289,"height":11,"valign":"top","wordwrap":true,"textshadow":false,"shadowIndex":-1,"scrollOverflow":false,"vartext":{"blocks":[{"spans":[{"text":"https://www.ama-assn.org/delivering-care/ethics/informed-consent","style":{"fontFamily":"\\"Lato Charset0_v8MUn45tBE51451DC\\",\\"Lato\\"","fontSize":7,"ascent":9.212,"descent":1.988,"leading":0,"underlinePosition":-0.653,"underlineThickness":0.56,"xHeight":4.727}}],"style":{"tagType":"P"},"runs":[{"idx":0,"len":64,"flowDirection":"leftToRight","cursive":false}]}],"defaultBlockStyle":{"flowDirection":"leftToRight","leadingMargin":0,"trailingMargin":0,"firstLineMargin":0,"justification":"left","defaultTabStop":48,"listLevel":0,"lineSpacingRule":"multiple","lineSpacing":20,"indentSize":36,"spacingBefore":0,"spacingAfter":0,"baseSpanStyle":{"fontFamily":"Calibri","fontSize":12,"fontIsBold":false,"fontIsItalic":false,"fontIsUnderline":false,"fontIsStrikeout":false,"underlineStyle":"normal","elevation":"normal","spacing":0,"ignoreKerningTable":false,"displayCase":"asIs","languageId":0,"foregroundColor":"#000000","linkColor":"#666666"},"listStyle":{"listType":"none","listTypeFormat":"plain","start":0,"size":100}},"direction":"horizontal"},"vectortext":{"left":0,"top":0,"right":286,"bottom":17,"pngfb":false,"pr":{"l":"Lib","i":72}}}],"shapemaskId":"","xPos":398,"yPos":378,"tabIndex":21,"tabEnabled":true,"referenceName":"5n68vldSAIS","morphReferenceName":"5n68vldSAIS","xOffset":0,"yOffset":0,"rotateXPos":154.5,"rotateYPos":10.5,"scaleX":100,"scaleY":100,"alpha":100,"depth":9,"scrolling":true,"shuffleLock":false,"data":{"hotlinkId":"","accState":0,"vectorData":{"left":0,"top":0,"right":309,"bottom":21,"altText":"https://www.ama-assn.org/delivering-care/ethics/informed-consent","pngfb":false,"pr":{"l":"Lib","i":71}},"html5data":{"xPos":0,"yPos":0,"width":309,"height":21,"strokewidth":0}},"width":309,"height":21,"resume":false,"useHandCursor":true,"id":"5n68vldSAIS"},{"kind":"vectorshape","rotation":0,"accType":"text","cliptobounds":false,"defaultAction":"","textLib":[{"kind":"textdata","uniqueId":"5rVwez5n0xe_1343898578","id":"01","linkId":"txt__default_5rVwez5n0xe","type":"acctext","xPos":10,"yPos":5,"xAccOffset":10,"yAccOffset":5,"width":289,"height":11,"valign":"top","wordwrap":true,"textshadow":false,"shadowIndex":-1,"scrollOverflow":false,"vartext":{"blocks":[{"spans":[{"text":"Code of Medical Ethics Opinion 2.1.1","style":{"fontFamily":"\\"Lato Charset0_v8MUn45tBE51451DC\\",\\"Lato\\"","fontSize":7,"ascent":9.212,"descent":1.988,"leading":0,"underlinePosition":-0.653,"underlineThickness":0.56,"xHeight":4.727}}],"style":{"tagType":"P"},"runs":[{"idx":0,"len":36,"flowDirection":"leftToRight","cursive":false}]}],"defaultBlockStyle":{"flowDirection":"leftToRight","leadingMargin":0,"trailingMargin":0,"firstLineMargin":0,"justification":"left","defaultTabStop":48,"listLevel":0,"lineSpacingRule":"multiple","lineSpacing":20,"indentSize":36,"spacingBefore":0,"spacingAfter":0,"baseSpanStyle":{"fontFamily":"Calibri","fontSize":12,"fontIsBold":false,"fontIsItalic":false,"fontIsUnderline":false,"fontIsStrikeout":false,"underlineStyle":"normal","elevation":"normal","spacing":0,"ignoreKerningTable":false,"displayCase":"asIs","languageId":0,"foregroundColor":"#000000","linkColor":"#666666"},"listStyle":{"listType":"none","listTypeFormat":"plain","start":0,"size":100}},"direction":"horizontal"},"vectortext":{"left":0,"top":0,"right":160,"bottom":17,"pngfb":false,"pr":{"l":"Lib","i":73}}}],"shapemaskId":"","xPos":398,"yPos":366,"tabIndex":20,"tabEnabled":true,"referenceName":"5rVwez5n0xe","morphReferenceName":"5rVwez5n0xe","xOffset":0,"yOffset":0,"rotateXPos":154.5,"rotateYPos":10.5,"scaleX":100,"scaleY":100,"alpha":100,"depth":10,"scrolling":true,"shuffleLock":false,"data":{"hotlinkId":"","accState":0,"vectorData":{"left":0,"top":0,"right":309,"bottom":21,"altText":"Code of Medical Ethics Opinion 2.1.1","pngfb":false,"pr":{"l":"Lib","i":71}},"html5data":{"xPos":0,"yPos":0,"width":309,"height":21,"strokewidth":0}},"width":309,"height":21,"resume":false,"useHandCursor":true,"id":"5rVwez5n0xe"}],"startTime":-1,"elapsedTimeMode":"normal","useHandCursor":false,"resume":false,"kind":"slidelayer","isBaseLayer":true}]}');
