# Supplementary material for: Obtaining and Documenting Informed Consent: An Advanced UME Cross-Specialty, Role-Playing Skill Builder
Source: MedEdPORTAL. 2026 Mar 3;22:11580. doi: 10.15766/mep_2374-8265.11580 (PMC12956033; doi:10.15766/mep_2374-8265.11580)
Supplement: Supplementary file 1 — Course Syllabus.docxPrereadings.pdfStatPearls Article.pdfADMSEP eModule folderClinical Vignettes.pdfRubric.pdfMARRQD, PARRQD Templates.docxOrientation.pptxObserver-Scribe Template.docxVignette Answers.pdf [file mep_2374-8265.11580-s001.zip › D. ADMSEP eModule folder/html5/data/js/60YmKDS7whV.js]

window.globalProvideData('slide', '{"title":"Peer/Facutly Challenge","trackViews":true,"showMenuResultIcon":false,"viewGroupId":"","historyGroupId":"","videoZoom":"","scrolling":false,"transition":"appear","transDuration":0,"transDir":1,"wipeTrans":false,"slideLock":false,"navIndex":-1,"globalAudioId":"","thumbnailid":"","slideNumberInScene":17,"includeInSlideCounts":true,"presenterRef":{"id":"none"},"showAnimationId":"","lmsId":"Slide17","width":720,"height":405,"resume":false,"background":{"type":"fill","fill":{"type":"linear","rotation":90,"colors":[{"kind":"color","rgb":"0xFFFFFF","alpha":100,"stop":0}]}},"id":"60YmKDS7whV","actionGroups":{"ActGrpOnNextButtonClick":{"kind":"actiongroup","actions":[{"kind":"gotoplay","window":"_current","wndtype":"normal","objRef":{"type":"string","value":"_player.5Uox68g9hv9.6AoVEanDvom"}}]},"ActGrpOnPrevButtonClick":{"kind":"actiongroup","actions":[{"kind":"history_prev"}]},"NavigationRestrictionNextSlide_60YmKDS7whV":{"kind":"actiongroup","actions":[{"kind":"exe_actiongroup","id":"ActGrpOnNextButtonClick"}]},"NavigationRestrictionPreviousSlide_60YmKDS7whV":{"kind":"actiongroup","actions":[{"kind":"exe_actiongroup","id":"ActGrpOnPrevButtonClick"}]}},"events":[{"kind":"onslidestart","actions":[{"kind":"if_action","condition":{"statement":{"kind":"compare","operator":"eq","valuea":"_playerVars.#hasPrevHistory","typea":"var","valueb":false,"typeb":"boolean"}},"thenActions":[{"kind":"enable_window_control","name":"previous","enable":false,"affectTabStop":true}]}]},{"kind":"onbeforeslidein","actions":[{"kind":"if_action","condition":{"statement":{"kind":"compare","operator":"eq","valuea":"$WindowId","typea":"property","valueb":"_frame","typeb":"string"}},"thenActions":[{"kind":"set_frame_layout","name":"pxabnsnfns00001100101"}],"elseActions":[{"kind":"set_window_control_layout","name":"pxabnsnfns00001100101"}]}]},{"kind":"onnextslide","actions":[{"kind":"exe_actiongroup","id":"NavigationRestrictionNextSlide_60YmKDS7whV"}]},{"kind":"onprevslide","actions":[{"kind":"exe_actiongroup","id":"NavigationRestrictionPreviousSlide_60YmKDS7whV"}]},{"kind":"ontransitionin","actions":[{"kind":"adjustvar","variable":"_player.LastSlideViewed_6FduJwKQ0ri","operator":"set","value":{"type":"string","value":"_player."}},{"kind":"adjustvar","variable":"_player.LastSlideViewed_6FduJwKQ0ri","operator":"add","value":{"type":"property","value":"$AbsoluteId"}}]}],"slideLayers":[{"enableSeek":true,"enableReplay":true,"timeline":{"duration":5000,"events":[{"kind":"ontimelinetick","time":0,"actions":[{"kind":"show","transition":"appear","objRef":{"type":"string","value":"6giW941wWfd"}},{"kind":"show","transition":"appear","objRef":{"type":"string","value":"6Nmed8A7gsD"}},{"kind":"show","transition":"appear","objRef":{"type":"string","value":"5aNvCWzjShF"}},{"kind":"show","transition":"appear","objRef":{"type":"string","value":"6KtwAmJVGNY"}},{"kind":"show","transition":"appear","objRef":{"type":"string","value":"6bLtQ609kQs"}},{"kind":"show","transition":"appear","objRef":{"type":"string","value":"6NZ8ZrIYHgo"}},{"kind":"show","transition":"appear","objRef":{"type":"string","value":"6NZ8ZrIYHgo.6KDoRP3jE6K"}},{"kind":"show","transition":"appear","objRef":{"type":"string","value":"6NZ8ZrIYHgo.6rUlfFAUE1t"}},{"kind":"show","transition":"appear","objRef":{"type":"string","value":"6NmpK1gXRtu"}},{"kind":"show","transition":"appear","objRef":{"type":"string","value":"6NmpK1gXRtu.6aBqf8oLw2s"}},{"kind":"show","transition":"appear","objRef":{"type":"string","value":"6NmpK1gXRtu.6YL1Aatd1ov"}},{"kind":"show","transition":"appear","objRef":{"type":"string","value":"6RzPKNfOWrT"}},{"kind":"show","transition":"appear","objRef":{"type":"string","value":"6RzPKNfOWrT.6cMyw6TDx1W"}},{"kind":"show","transition":"appear","objRef":{"type":"string","value":"6RzPKNfOWrT.6bPQpGojzya"}},{"kind":"show","transition":"appear","objRef":{"type":"string","value":"5rSsSArWS3A"}},{"kind":"show","transition":"appear","objRef":{"type":"string","value":"5eWOyhPKyIB"}},{"kind":"show","transition":"appear","objRef":{"type":"string","value":"6CqaDb0D7bv"}},{"kind":"show","transition":"appear","objRef":{"type":"string","value":"64IJtACMnr6"}},{"kind":"show","transition":"appear","objRef":{"type":"string","value":"5yepCmjW2M5"}},{"kind":"show","transition":"appear","objRef":{"type":"string","value":"5yepCmjW2M5.6BHJMzaLeDh"}},{"kind":"show","transition":"appear","objRef":{"type":"string","value":"5yepCmjW2M5.6CflcXBOasO"}},{"kind":"show","transition":"appear","objRef":{"type":"string","value":"5yepCmjW2M5.5oiGYyeG4tf"}},{"kind":"show","transition":"appear","objRef":{"type":"string","value":"5yepCmjW2M5.5xxlOZ4kvS6"}},{"kind":"show","transition":"appear","objRef":{"type":"string","value":"5yepCmjW2M5.5p725mSAcBH"}},{"kind":"show","transition":"appear","objRef":{"type":"string","value":"5yepCmjW2M5.5WEu19i2L0B"}},{"kind":"show","transition":"appear","objRef":{"type":"string","value":"5yepCmjW2M5.5lzX9TuRUeN"}},{"kind":"show","transition":"appear","objRef":{"type":"string","value":"5yepCmjW2M5.5rVQmA4XDJY"}},{"kind":"show","transition":"appear","objRef":{"type":"string","value":"6g85jQfDhIT"}},{"kind":"show","transition":"appear","objRef":{"type":"string","value":"6SzadMceBjQ"}}]}]},"objects":[{"kind":"vectorshape","rotation":0,"accType":"text","cliptobounds":false,"defaultAction":"","textLib":[{"kind":"textdata","uniqueId":"6giW941wWfd_1275055436","id":"01","linkId":"txt__default_6giW941wWfd","type":"acctext","xPos":0,"yPos":0,"xAccOffset":0,"yAccOffset":0,"width":610,"height":76,"valign":"top","wordwrap":true,"textshadow":false,"shadowIndex":-1,"scrollOverflow":false,"vartext":{"blocks":[{"spans":[{"text":"Peer/Faculty Feedback","style":{"fontFamily":"\\"MontserratBold CharBoldE28D0D51\\",\\"Montserrat\\"","fontSize":37.95,"fontIsBold":false,"fontIsItalic":false,"fontIsUnderline":false,"fontIsStrikeout":false,"elevation":"normal","displayCase":"asIs","foregroundColor":"#21255A","linkColor":"#21255A","ascent":48.981,"descent":12.701,"leading":0,"underlinePosition":-3.795,"underlineThickness":2.53,"xHeight":27.223}}],"style":{"leadingMargin":0,"firstLineMargin":0,"justification":"left","listLevel":1,"lineSpacingRule":"multiple","lineSpacing":25,"spacingBefore":0,"spacingAfter":0,"listStyle":{"listType":"none","listTypeFormat":"plain","start":0,"size":100,"bulletChar":8226,"bulletFont":"Arial","bulletPicture":{"w":0,"h":0,"base64":0}},"tagType":"P"},"runs":[{"idx":0,"len":21,"flowDirection":"leftToRight","cursive":false}]}],"defaultBlockStyle":{"flowDirection":"leftToRight","leadingMargin":0,"trailingMargin":0,"firstLineMargin":0,"justification":"center","defaultTabStop":48,"listLevel":0,"lineSpacingRule":"multiple","lineSpacing":20,"indentSize":36,"spacingBefore":0,"spacingAfter":0,"baseSpanStyle":{"fontFamily":"Calibri","fontSize":12,"fontIsBold":false,"fontIsItalic":false,"fontIsUnderline":false,"fontIsStrikeout":false,"underlineStyle":"normal","elevation":"normal","spacing":0,"ignoreKerningTable":false,"displayCase":"asIs","languageId":0,"foregroundColor":"#FFFFFF","linkColor":"#666666"},"listStyle":{"listType":"none","listTypeFormat":"plain","start":0,"size":100}},"direction":"horizontal"},"vectortext":{"left":0,"top":0,"right":600,"bottom":74,"pngfb":false,"pr":{"l":"Lib","i":354}}}],"shapemaskId":"","xPos":28,"yPos":6,"tabIndex":0,"tabEnabled":true,"referenceName":"6giW941wWfd","morphReferenceName":"6giW941wWfd","xOffset":0,"yOffset":0,"rotateXPos":305,"rotateYPos":38,"scaleX":100,"scaleY":100,"alpha":100,"depth":1,"scrolling":true,"shuffleLock":false,"data":{"hotlinkId":"","accState":0,"vectorData":{"left":0,"top":0,"right":611,"bottom":76,"altText":"Peer/Faculty Feedback","pngfb":false,"pr":{"l":"Lib","i":353}},"html5data":{"xPos":0,"yPos":0,"width":611,"height":76,"strokewidth":0}},"width":610,"height":76,"resume":false,"useHandCursor":true,"id":"6giW941wWfd"},{"kind":"vectorshape","rotation":0,"accType":"image","cliptobounds":false,"defaultAction":"","imagelib":[{"kind":"imagedata","assetId":5,"id":"01","url":"story_content/5YLmHGOVQpg.png","type":"normal","altText":"Picture 1.png","width":1322,"height":34,"mobiledx":0,"mobiledy":0}],"shapemaskId":"","xPos":28,"yPos":74,"tabIndex":1,"tabEnabled":true,"referenceName":"6Nmed8A7gsD","morphReferenceName":"6Nmed8A7gsD","xOffset":0,"yOffset":0,"rotateXPos":330.5,"rotateYPos":8.5,"scaleX":100,"scaleY":100,"alpha":100,"depth":2,"scrolling":true,"shuffleLock":false,"data":{"hotlinkId":"","accState":0,"vectorData":{"left":0,"top":0,"right":661,"bottom":17,"altText":"Picture 1.png","pngfb":false,"pr":{"l":"Lib","i":8}},"html5data":{"xPos":0,"yPos":0,"width":661,"height":17,"strokewidth":0}},"width":661,"height":17,"resume":false,"useHandCursor":true,"id":"6Nmed8A7gsD"},{"kind":"vectorshape","rotation":0,"accType":"text","cliptobounds":false,"defaultAction":"","textLib":[{"kind":"textdata","uniqueId":"5aNvCWzjShF_-261181856","id":"01","linkId":"txt__default_5aNvCWzjShF","type":"acctext","xPos":5,"yPos":5,"xAccOffset":5,"yAccOffset":5,"width":140,"height":134,"valign":"top","wordwrap":true,"textshadow":false,"shadowIndex":-1,"scrollOverflow":false,"vartext":{"blocks":[{"spans":[{"text":"Select one of the above scenarios\\n","style":{"fontFamily":"\\"Lato Charset0_v8MUn45tBE51451DC\\",\\"Lato\\"","fontSize":12,"fontIsBold":false,"fontIsItalic":false,"fontIsUnderline":false,"fontIsStrikeout":false,"elevation":"normal","displayCase":"asIs","foregroundColor":"#3C3454","linkColor":"#3C3454","ascent":15.792,"descent":3.408,"leading":0,"underlinePosition":-1.12,"underlineThickness":0.96,"xHeight":8.104}}],"style":{"leadingMargin":0,"firstLineMargin":0,"justification":"center","listLevel":1,"lineSpacingRule":"single","lineSpacing":20,"spacingBefore":0,"spacingAfter":12,"listStyle":{"listType":"none","listTypeFormat":"plain","start":0,"size":100,"bulletChar":8226,"bulletFont":"Arial","bulletPicture":{"w":0,"h":0,"base64":0}},"tagType":"P"},"runs":[{"idx":0,"len":34,"flowDirection":"leftToRight","cursive":false}]},{"spans":[{"text":"You will need a partner to play the patient","style":{"fontFamily":"\\"Lato Charset0_v8MUn45tBE51451DC\\",\\"Lato\\"","fontSize":12,"fontIsBold":false,"fontIsItalic":false,"fontIsUnderline":false,"fontIsStrikeout":false,"elevation":"normal","displayCase":"asIs","foregroundColor":"#3C3454","linkColor":"#3C3454","ascent":15.792,"descent":3.408,"leading":0,"underlinePosition":-1.12,"underlineThickness":0.96,"xHeight":8.104}}],"style":{"leadingMargin":0,"firstLineMargin":0,"justification":"center","listLevel":1,"lineSpacingRule":"single","lineSpacing":20,"spacingBefore":0,"spacingAfter":12,"listStyle":{"listType":"none","listTypeFormat":"plain","start":0,"size":100,"bulletChar":8226,"bulletFont":"Arial","bulletPicture":{"w":0,"h":0,"base64":0}},"tagType":"P"},"runs":[{"idx":0,"len":43,"flowDirection":"leftToRight","cursive":false}]}],"defaultBlockStyle":{"flowDirection":"leftToRight","leadingMargin":0,"trailingMargin":0,"firstLineMargin":0,"justification":"center","defaultTabStop":48,"listLevel":0,"lineSpacingRule":"multiple","lineSpacing":20,"indentSize":36,"spacingBefore":0,"spacingAfter":0,"baseSpanStyle":{"fontFamily":"Calibri","fontSize":12,"fontIsBold":false,"fontIsItalic":false,"fontIsUnderline":false,"fontIsStrikeout":false,"underlineStyle":"normal","elevation":"normal","spacing":0,"ignoreKerningTable":false,"displayCase":"asIs","languageId":0,"foregroundColor":"#FFFFFF","linkColor":"#666666"},"listStyle":{"listType":"none","listTypeFormat":"plain","start":0,"size":100}},"direction":"horizontal"},"vectortext":{"left":0,"top":0,"right":143,"bottom":113,"pngfb":false,"pr":{"l":"Lib","i":356}}}],"shapemaskId":"","xPos":75,"yPos":266,"tabIndex":26,"tabEnabled":true,"referenceName":"5aNvCWzjShF","morphReferenceName":"5aNvCWzjShF","xOffset":0,"yOffset":0,"rotateXPos":75,"rotateYPos":69.5,"scaleX":100,"scaleY":100,"alpha":100,"depth":3,"scrolling":true,"shuffleLock":false,"data":{"hotlinkId":"","accState":0,"vectorData":{"left":0,"top":0,"right":150,"bottom":140,"altText":"Select one of the above scenarios\\nYou will need a partner to play the patient","pngfb":false,"pr":{"l":"Lib","i":355}},"html5data":{"xPos":0,"yPos":0,"width":150,"height":140,"strokewidth":0}},"width":150,"height":139,"resume":false,"useHandCursor":true,"id":"5aNvCWzjShF"},{"kind":"vectorshape","rotation":0,"accType":"text","cliptobounds":false,"defaultAction":"","textLib":[{"kind":"textdata","uniqueId":"6KtwAmJVGNY_-1993615766","id":"01","linkId":"txt__default_6KtwAmJVGNY","type":"acctext","xPos":5,"yPos":5,"xAccOffset":5,"yAccOffset":5,"width":180,"height":47,"valign":"top","wordwrap":true,"textshadow":false,"shadowIndex":-1,"scrollOverflow":false,"vartext":{"blocks":[{"spans":[{"text":"Have your informed consent reviewed (either a recording or direct observation) by a peer and/or faculty with either of the above forms","style":{"fontFamily":"\\"Lato Charset0_v8MUn45tBE51451DC\\",\\"Lato\\"","fontSize":12,"fontIsBold":false,"fontIsItalic":false,"fontIsUnderline":false,"fontIsStrikeout":false,"elevation":"normal","displayCase":"asIs","foregroundColor":"#3C3454","linkColor":"#3C3454","ascent":15.792,"descent":3.408,"leading":0,"underlinePosition":-1.12,"underlineThickness":0.96,"xHeight":8.104}}],"style":{"leadingMargin":0,"firstLineMargin":0,"justification":"center","listLevel":1,"lineSpacingRule":"multiple","lineSpacing":20,"spacingBefore":0,"spacingAfter":0,"listStyle":{"listType":"none","listTypeFormat":"plain","start":0,"size":100,"bulletChar":8226,"bulletFont":"Arial","bulletPicture":{"w":0,"h":0,"base64":0}},"tagType":"P"},"runs":[{"idx":0,"len":134,"flowDirection":"leftToRight","cursive":false}]}],"defaultBlockStyle":{"flowDirection":"leftToRight","leadingMargin":0,"trailingMargin":0,"firstLineMargin":0,"justification":"center","defaultTabStop":48,"listLevel":0,"lineSpacingRule":"multiple","lineSpacing":20,"indentSize":36,"spacingBefore":0,"spacingAfter":0,"baseSpanStyle":{"fontFamily":"Lato","fontSize":12,"fontIsBold":false,"fontIsItalic":false,"fontIsUnderline":false,"fontIsStrikeout":false,"underlineStyle":"normal","elevation":"normal","spacing":0,"ignoreKerningTable":false,"displayCase":"asIs","languageId":0,"foregroundColor":"#3C3454","linkColor":"#666666"},"listStyle":{"listType":"none","listTypeFormat":"plain","start":0,"size":100}},"direction":"horizontal"},"vectortext":{"left":0,"top":0,"right":187,"bottom":121,"pngfb":false,"pr":{"l":"Lib","i":358}}}],"shapemaskId":"","xPos":277,"yPos":266,"tabIndex":27,"tabEnabled":true,"referenceName":"6KtwAmJVGNY","morphReferenceName":"6KtwAmJVGNY","xOffset":0,"yOffset":0,"rotateXPos":95,"rotateYPos":26,"scaleX":100,"scaleY":100,"alpha":100,"depth":4,"scrolling":true,"shuffleLock":false,"data":{"hotlinkId":"","accState":0,"vectorData":{"left":0,"top":0,"right":190,"bottom":121,"altText":"Have your informed consent reviewed (either a recording or direct observation) by a peer and/or faculty with either of the above forms","pngfb":false,"pr":{"l":"Lib","i":357}},"html5data":{"xPos":0,"yPos":0,"width":190,"height":52,"strokewidth":0}},"width":190,"height":52,"resume":false,"useHandCursor":true,"id":"6KtwAmJVGNY"},{"kind":"vectorshape","rotation":0,"accType":"text","cliptobounds":false,"defaultAction":"","textLib":[{"kind":"textdata","uniqueId":"6bLtQ609kQs_-1560526897","id":"01","linkId":"txt__default_6bLtQ609kQs","type":"acctext","xPos":5,"yPos":5,"xAccOffset":5,"yAccOffset":5,"width":140,"height":21,"valign":"top","wordwrap":true,"textshadow":false,"shadowIndex":-1,"scrollOverflow":false,"vartext":{"blocks":[{"spans":[{"text":"Set aside time to review with peer/faculty","style":{"fontFamily":"\\"Lato Charset0_v8MUn45tBE51451DC\\",\\"Lato\\"","fontSize":12,"fontIsBold":false,"fontIsItalic":false,"fontIsUnderline":false,"fontIsStrikeout":false,"elevation":"normal","displayCase":"asIs","foregroundColor":"#3C3454","linkColor":"#3C3454","ascent":15.792,"descent":3.408,"leading":0,"underlinePosition":-1.12,"underlineThickness":0.96,"xHeight":8.104}}],"style":{"leadingMargin":0,"firstLineMargin":0,"justification":"center","listLevel":1,"lineSpacingRule":"multiple","lineSpacing":20,"spacingBefore":0,"spacingAfter":0,"listStyle":{"listType":"none","listTypeFormat":"plain","start":0,"size":100,"bulletChar":8226,"bulletFont":"Arial","bulletPicture":{"w":0,"h":0,"base64":0}},"tagType":"P"},"runs":[{"idx":0,"len":42,"flowDirection":"leftToRight","cursive":false}]}],"defaultBlockStyle":{"flowDirection":"leftToRight","leadingMargin":0,"trailingMargin":0,"firstLineMargin":0,"justification":"center","defaultTabStop":48,"listLevel":0,"lineSpacingRule":"multiple","lineSpacing":20,"indentSize":36,"spacingBefore":0,"spacingAfter":0,"baseSpanStyle":{"fontFamily":"Lato","fontSize":12,"fontIsBold":false,"fontIsItalic":false,"fontIsUnderline":false,"fontIsStrikeout":false,"underlineStyle":"normal","elevation":"normal","spacing":0,"ignoreKerningTable":false,"displayCase":"asIs","languageId":0,"foregroundColor":"#3C3454","linkColor":"#666666"},"listStyle":{"listType":"none","listTypeFormat":"plain","start":0,"size":100}},"direction":"horizontal"},"vectortext":{"left":0,"top":0,"right":137,"bottom":63,"pngfb":false,"pr":{"l":"Lib","i":360}}}],"shapemaskId":"","xPos":518,"yPos":266,"tabIndex":28,"tabEnabled":true,"referenceName":"6bLtQ609kQs","morphReferenceName":"6bLtQ609kQs","xOffset":0,"yOffset":0,"rotateXPos":75,"rotateYPos":13,"scaleX":100,"scaleY":100,"alpha":100,"depth":5,"scrolling":true,"shuffleLock":false,"data":{"hotlinkId":"","accState":0,"vectorData":{"left":0,"top":0,"right":150,"bottom":63,"altText":"Set aside time to review with peer/faculty","pngfb":false,"pr":{"l":"Lib","i":359}},"html5data":{"xPos":0,"yPos":0,"width":150,"height":27,"strokewidth":0}},"width":150,"height":26,"resume":false,"useHandCursor":true,"id":"6bLtQ609kQs"},{"kind":"objgroup","objects":[{"kind":"vectorshape","rotation":0,"accType":"text","cliptobounds":false,"defaultAction":"","shapemaskId":"","xPos":0,"yPos":0,"tabIndex":3,"tabEnabled":true,"referenceName":"6KDoRP3jE6K","morphReferenceName":"6KDoRP3jE6K","xOffset":0,"yOffset":0,"rotateXPos":22.5,"rotateYPos":22.5,"scaleX":100,"scaleY":100,"alpha":100,"depth":1,"scrolling":true,"shuffleLock":false,"data":{"hotlinkId":"","accState":0,"vectorData":{"left":-3,"top":-3,"right":49,"bottom":49,"altText":"Oval 1","pngfb":false,"pr":{"l":"Lib","i":334}},"html5data":{"xPos":-3,"yPos":-3,"width":52,"height":52,"strokewidth":5}},"width":46,"height":46,"resume":false,"useHandCursor":true,"id":"6KDoRP3jE6K"},{"kind":"vectorshape","rotation":0,"accType":"text","cliptobounds":false,"defaultAction":"","textLib":[{"kind":"textdata","uniqueId":"6rUlfFAUE1t_1355961678","id":"01","linkId":"txt__default_6rUlfFAUE1t","type":"acctext","xPos":10,"yPos":5,"xAccOffset":10,"yAccOffset":5,"width":1,"height":32,"valign":"top","wordwrap":true,"textshadow":false,"shadowIndex":-1,"scrollOverflow":false,"vartext":{"blocks":[{"spans":[{"text":"1","style":{"fontFamily":"\\"MontserratBold CharBoldE28D0D51\\",\\"Montserrat\\"","fontSize":20,"fontIsBold":false,"ascent":25.813,"descent":6.693,"leading":0,"underlinePosition":-2,"underlineThickness":1.333,"xHeight":14.347}}],"style":{"justification":"center","tagType":"P"},"runs":[{"idx":0,"len":1,"flowDirection":"leftToRight","cursive":false}]}],"defaultBlockStyle":{"flowDirection":"leftToRight","leadingMargin":0,"trailingMargin":0,"firstLineMargin":0,"justification":"left","defaultTabStop":48,"listLevel":0,"lineSpacingRule":"multiple","lineSpacing":20,"indentSize":36,"spacingBefore":0,"spacingAfter":0,"baseSpanStyle":{"fontFamily":"Calibri","fontSize":12,"fontIsBold":false,"fontIsItalic":false,"fontIsUnderline":false,"fontIsStrikeout":false,"underlineStyle":"normal","elevation":"normal","spacing":0,"ignoreKerningTable":false,"displayCase":"asIs","languageId":0,"foregroundColor":"#000000","linkColor":"#666666"},"listStyle":{"listType":"none","listTypeFormat":"plain","start":0,"size":100}},"direction":"horizontal"},"vectortext":{"left":0,"top":0,"right":16,"bottom":38,"pngfb":false,"pr":{"l":"Lib","i":336}}}],"shapemaskId":"","xPos":13,"yPos":3,"tabIndex":4,"tabEnabled":true,"referenceName":"6rUlfFAUE1t","morphReferenceName":"6rUlfFAUE1t","xOffset":0,"yOffset":0,"rotateXPos":10.5,"rotateYPos":21,"scaleX":100,"scaleY":100,"alpha":100,"depth":2,"scrolling":true,"shuffleLock":false,"data":{"hotlinkId":"","accState":0,"vectorData":{"left":0,"top":0,"right":21,"bottom":42,"altText":"1","pngfb":false,"pr":{"l":"Lib","i":335}},"html5data":{"xPos":0,"yPos":0,"width":21,"height":42,"strokewidth":0}},"width":21,"height":42,"resume":false,"useHandCursor":true,"id":"6rUlfFAUE1t"}],"accType":"text","altText":"Group\\r\\n 1","shapemaskId":"","xPos":127,"yPos":91,"tabIndex":2,"tabEnabled":true,"referenceName":"6NZ8ZrIYHgo","morphReferenceName":"6NZ8ZrIYHgo","xOffset":0,"yOffset":0,"rotateXPos":23,"rotateYPos":23,"scaleX":100,"scaleY":100,"alpha":100,"rotation":0,"depth":6,"scrolling":true,"shuffleLock":false,"width":46,"height":46,"resume":false,"useHandCursor":true,"id":"6NZ8ZrIYHgo","actionGroups":{"ActGrpClearHoverState":{"kind":"actiongroup","actions":[{"kind":"exe_actiongroup","id":"_children.ActGrpClearHoverState"}]}}},{"kind":"objgroup","objects":[{"kind":"vectorshape","rotation":0,"accType":"text","cliptobounds":false,"defaultAction":"","shapemaskId":"","xPos":0,"yPos":0,"tabIndex":6,"tabEnabled":true,"referenceName":"6aBqf8oLw2s","morphReferenceName":"6aBqf8oLw2s","xOffset":0,"yOffset":0,"rotateXPos":22.5,"rotateYPos":22.5,"scaleX":100,"scaleY":100,"alpha":100,"depth":1,"scrolling":true,"shuffleLock":false,"data":{"hotlinkId":"","accState":0,"vectorData":{"left":-3,"top":-3,"right":49,"bottom":49,"altText":"Oval 2","pngfb":false,"pr":{"l":"Lib","i":334}},"html5data":{"xPos":-3,"yPos":-3,"width":52,"height":52,"strokewidth":5}},"width":46,"height":46,"resume":false,"useHandCursor":true,"id":"6aBqf8oLw2s"},{"kind":"vectorshape","rotation":0,"accType":"text","cliptobounds":false,"defaultAction":"","textLib":[{"kind":"textdata","uniqueId":"6YL1Aatd1ov_972542854","id":"01","linkId":"txt__default_6YL1Aatd1ov","type":"acctext","xPos":10,"yPos":5,"xAccOffset":10,"yAccOffset":5,"width":1,"height":32,"valign":"top","wordwrap":true,"textshadow":false,"shadowIndex":-1,"scrollOverflow":false,"vartext":{"blocks":[{"spans":[{"text":"2","style":{"fontFamily":"\\"MontserratBold CharBoldE28D0D51\\",\\"Montserrat\\"","fontSize":20,"fontIsBold":false,"ascent":25.813,"descent":6.693,"leading":0,"underlinePosition":-2,"underlineThickness":1.333,"xHeight":14.347}}],"style":{"justification":"center","tagType":"P"},"runs":[{"idx":0,"len":1,"flowDirection":"leftToRight","cursive":false}]}],"defaultBlockStyle":{"flowDirection":"leftToRight","leadingMargin":0,"trailingMargin":0,"firstLineMargin":0,"justification":"left","defaultTabStop":48,"listLevel":0,"lineSpacingRule":"multiple","lineSpacing":20,"indentSize":36,"spacingBefore":0,"spacingAfter":0,"baseSpanStyle":{"fontFamily":"Calibri","fontSize":12,"fontIsBold":false,"fontIsItalic":false,"fontIsUnderline":false,"fontIsStrikeout":false,"underlineStyle":"normal","elevation":"normal","spacing":0,"ignoreKerningTable":false,"displayCase":"asIs","languageId":0,"foregroundColor":"#000000","linkColor":"#666666"},"listStyle":{"listType":"none","listTypeFormat":"plain","start":0,"size":100}},"direction":"horizontal"},"vectortext":{"left":0,"top":0,"right":19,"bottom":38,"pngfb":false,"pr":{"l":"Lib","i":337}}}],"shapemaskId":"","xPos":13,"yPos":3,"tabIndex":7,"tabEnabled":true,"referenceName":"6YL1Aatd1ov","morphReferenceName":"6YL1Aatd1ov","xOffset":0,"yOffset":0,"rotateXPos":10.5,"rotateYPos":21,"scaleX":100,"scaleY":100,"alpha":100,"depth":2,"scrolling":true,"shuffleLock":false,"data":{"hotlinkId":"","accState":0,"vectorData":{"left":0,"top":0,"right":21,"bottom":42,"altText":"2","pngfb":false,"pr":{"l":"Lib","i":335}},"html5data":{"xPos":0,"yPos":0,"width":21,"height":42,"strokewidth":0}},"width":21,"height":42,"resume":false,"useHandCursor":true,"id":"6YL1Aatd1ov"}],"accType":"text","altText":"Group\\r\\n 2","shapemaskId":"","xPos":347,"yPos":91,"tabIndex":5,"tabEnabled":true,"referenceName":"6NmpK1gXRtu","morphReferenceName":"6NmpK1gXRtu","xOffset":0,"yOffset":0,"rotateXPos":23,"rotateYPos":23,"scaleX":100,"scaleY":100,"alpha":100,"rotation":0,"depth":7,"scrolling":true,"shuffleLock":false,"width":46,"height":46,"resume":false,"useHandCursor":true,"id":"6NmpK1gXRtu","actionGroups":{"ActGrpClearHoverState":{"kind":"actiongroup","actions":[{"kind":"exe_actiongroup","id":"_children.ActGrpClearHoverState"}]}}},{"kind":"objgroup","objects":[{"kind":"vectorshape","rotation":0,"accType":"text","cliptobounds":false,"defaultAction":"","shapemaskId":"","xPos":0,"yPos":0,"tabIndex":9,"tabEnabled":true,"referenceName":"6cMyw6TDx1W","morphReferenceName":"6cMyw6TDx1W","xOffset":0,"yOffset":0,"rotateXPos":22.5,"rotateYPos":22.5,"scaleX":100,"scaleY":100,"alpha":100,"depth":1,"scrolling":true,"shuffleLock":false,"data":{"hotlinkId":"","accState":0,"vectorData":{"left":-3,"top":-3,"right":49,"bottom":49,"altText":"Oval 3","pngfb":false,"pr":{"l":"Lib","i":334}},"html5data":{"xPos":-3,"yPos":-3,"width":52,"height":52,"strokewidth":5}},"width":46,"height":46,"resume":false,"useHandCursor":true,"id":"6cMyw6TDx1W"},{"kind":"vectorshape","rotation":0,"accType":"text","cliptobounds":false,"defaultAction":"","textLib":[{"kind":"textdata","uniqueId":"6bPQpGojzya_1300957646","id":"01","linkId":"txt__default_6bPQpGojzya","type":"acctext","xPos":10,"yPos":5,"xAccOffset":10,"yAccOffset":5,"width":1,"height":32,"valign":"top","wordwrap":true,"textshadow":false,"shadowIndex":-1,"scrollOverflow":false,"vartext":{"blocks":[{"spans":[{"text":"3","style":{"fontFamily":"\\"MontserratBold CharBoldE28D0D51\\",\\"Montserrat\\"","fontSize":20,"fontIsBold":false,"ascent":25.813,"descent":6.693,"leading":0,"underlinePosition":-2,"underlineThickness":1.333,"xHeight":14.347}}],"style":{"justification":"center","tagType":"P"},"runs":[{"idx":0,"len":1,"flowDirection":"leftToRight","cursive":false}]}],"defaultBlockStyle":{"flowDirection":"leftToRight","leadingMargin":0,"trailingMargin":0,"firstLineMargin":0,"justification":"left","defaultTabStop":48,"listLevel":0,"lineSpacingRule":"multiple","lineSpacing":20,"indentSize":36,"spacingBefore":0,"spacingAfter":0,"baseSpanStyle":{"fontFamily":"Calibri","fontSize":12,"fontIsBold":false,"fontIsItalic":false,"fontIsUnderline":false,"fontIsStrikeout":false,"underlineStyle":"normal","elevation":"normal","spacing":0,"ignoreKerningTable":false,"displayCase":"asIs","languageId":0,"foregroundColor":"#000000","linkColor":"#666666"},"listStyle":{"listType":"none","listTypeFormat":"plain","start":0,"size":100}},"direction":"horizontal"},"vectortext":{"left":0,"top":0,"right":19,"bottom":38,"pngfb":false,"pr":{"l":"Lib","i":338}}}],"shapemaskId":"","xPos":13,"yPos":3,"tabIndex":10,"tabEnabled":true,"referenceName":"6bPQpGojzya","morphReferenceName":"6bPQpGojzya","xOffset":0,"yOffset":0,"rotateXPos":10.5,"rotateYPos":21,"scaleX":100,"scaleY":100,"alpha":100,"depth":2,"scrolling":true,"shuffleLock":false,"data":{"hotlinkId":"","accState":0,"vectorData":{"left":0,"top":0,"right":21,"bottom":42,"altText":"3","pngfb":false,"pr":{"l":"Lib","i":335}},"html5data":{"xPos":0,"yPos":0,"width":21,"height":42,"strokewidth":0}},"width":21,"height":42,"resume":false,"useHandCursor":true,"id":"6bPQpGojzya"}],"accType":"text","altText":"Group\\r\\n 3","shapemaskId":"","xPos":559,"yPos":91,"tabIndex":8,"tabEnabled":true,"referenceName":"6RzPKNfOWrT","morphReferenceName":"6RzPKNfOWrT","xOffset":0,"yOffset":0,"rotateXPos":23,"rotateYPos":23,"scaleX":100,"scaleY":100,"alpha":100,"rotation":0,"depth":8,"scrolling":true,"shuffleLock":false,"width":46,"height":46,"resume":false,"useHandCursor":true,"id":"6RzPKNfOWrT","actionGroups":{"ActGrpClearHoverState":{"kind":"actiongroup","actions":[{"kind":"exe_actiongroup","id":"_children.ActGrpClearHoverState"}]}}},{"kind":"vectorshape","rotation":0,"accType":"button","cliptobounds":false,"defaultAction":"onrelease","imagelib":[{"kind":"imagedata","assetId":79,"id":"01","url":"story_content/6k4UY6z1dUl.png","type":"normal","altText":"Screen Shot 2021-02-23 at 10.01.18 PM.png","width":131,"height":170,"mobiledx":0,"mobiledy":0}],"shapemaskId":"","xPos":256,"yPos":154,"tabIndex":20,"tabEnabled":true,"referenceName":"5rSsSArWS3A","morphReferenceName":"5rSsSArWS3A","xOffset":0,"yOffset":0,"rotateXPos":33,"rotateYPos":42.5,"scaleX":100,"scaleY":100,"alpha":100,"depth":9,"scrolling":true,"shuffleLock":false,"data":{"hotlinkId":"","accState":0,"vectorData":{"left":-2,"top":-2,"right":68,"bottom":87,"altText":"Screen Shot 2021-02-23 at 10.01.18 PM.png","pngfb":false,"pr":{"l":"Lib","i":361}},"html5data":{"xPos":-1,"yPos":-1,"width":68,"height":87,"strokewidth":1}},"states":[{"kind":"state","name":"_default_Hover","data":{"hotlinkId":"","accState":0,"vectorData":{"left":0,"top":0,"right":66,"bottom":85,"altText":"Screen Shot 2021-02-23 at 10.01.18 PM.png","pngfb":false,"pr":{"l":"Lib","i":362}},"html5data":{"xPos":0,"yPos":0,"width":66,"height":85,"strokewidth":0}}}],"width":66,"height":85,"resume":false,"useHandCursor":true,"id":"5rSsSArWS3A","variables":[{"kind":"variable","name":"_hover","type":"boolean","value":false,"resume":true},{"kind":"variable","name":"_state","type":"string","value":"_default","resume":true},{"kind":"variable","name":"_disabled","type":"boolean","value":false,"resume":true},{"kind":"variable","name":"_stateName","type":"string","value":"_default","resume":true},{"kind":"variable","name":"_tempStateName","type":"string","value":"","resume":false},{"kind":"variable","name":"_tempStateNameBuilder","type":"string","value":"","resume":false}],"actionGroups":{"ActGrpSetHoverState":{"kind":"actiongroup","actions":[{"kind":"adjustvar","variable":"_hover","operator":"set","value":{"type":"boolean","value":true}},{"kind":"exe_actiongroup","id":"_player._setstates","scopeRef":{"type":"string","value":"_this"}}]},"ActGrpClearHoverState":{"kind":"actiongroup","actions":[{"kind":"adjustvar","variable":"_hover","operator":"set","value":{"type":"boolean","value":false}},{"kind":"exe_actiongroup","id":"_player._setstates","scopeRef":{"type":"string","value":"_this"}}]},"ActGrpClearStateVars":{"kind":"actiongroup","actions":[{"kind":"adjustvar","variable":"_hover","operator":"set","value":{"type":"boolean","value":false}}]}},"events":[{"kind":"onrelease","actions":[{"kind":"exe_actiongroup","id":"_this.ActGrpClearHoverState"},{"kind":"open_url","url":"story_content/external_files/IC-feedback-form faculty.pdf","window":"_blank","windowsize":"default","width":100,"height":100,"usedefaultcontrols":true,"status":true,"toolbar":true,"location":true,"menubar":true,"scrollbars":true,"resizable":true}]},{"kind":"ontransitionin","actions":[{"kind":"exe_actiongroup","id":"_player._setstates","scopeRef":{"type":"string","value":"_this"}}]},{"kind":"onrollover","actions":[{"kind":"exe_actiongroup","id":"ActGrpSetHoverState","scopeRef":{"type":"string","value":"_this"}}]},{"kind":"onrollout","actions":[{"kind":"exe_actiongroup","id":"ActGrpClearHoverState","scopeRef":{"type":"string","value":"_this"}}]}]},{"kind":"vectorshape","rotation":0,"accType":"button","cliptobounds":false,"defaultAction":"onrelease","imagelib":[{"kind":"imagedata","assetId":80,"id":"01","url":"story_content/63dAaEiErsN.png","type":"normal","altText":"Screen Shot 2021-02-23 at 10.00.19 PM.png","width":304,"height":171,"mobiledx":0,"mobiledy":0}],"shapemaskId":"","xPos":333,"yPos":154,"tabIndex":21,"tabEnabled":true,"referenceName":"5eWOyhPKyIB","morphReferenceName":"5eWOyhPKyIB","xOffset":0,"yOffset":0,"rotateXPos":76,"rotateYPos":42.5,"scaleX":100,"scaleY":100,"alpha":100,"depth":10,"scrolling":true,"shuffleLock":false,"data":{"hotlinkId":"","accState":0,"vectorData":{"left":-2,"top":-2,"right":154,"bottom":87,"altText":"Screen Shot 2021-02-23 at 10.00.19 PM.png","pngfb":false,"pr":{"l":"Lib","i":363}},"html5data":{"xPos":-1,"yPos":-1,"width":154,"height":87,"strokewidth":1}},"states":[{"kind":"state","name":"_default_Hover","data":{"hotlinkId":"","accState":0,"vectorData":{"left":0,"top":0,"right":152,"bottom":85,"altText":"Screen Shot 2021-02-23 at 10.00.19 PM.png","pngfb":false,"pr":{"l":"Lib","i":364}},"html5data":{"xPos":0,"yPos":0,"width":152,"height":85,"strokewidth":0}}}],"width":152,"height":85,"resume":false,"useHandCursor":true,"id":"5eWOyhPKyIB","variables":[{"kind":"variable","name":"_hover","type":"boolean","value":false,"resume":true},{"kind":"variable","name":"_state","type":"string","value":"_default","resume":true},{"kind":"variable","name":"_disabled","type":"boolean","value":false,"resume":true},{"kind":"variable","name":"_stateName","type":"string","value":"_default","resume":true},{"kind":"variable","name":"_tempStateName","type":"string","value":"","resume":false},{"kind":"variable","name":"_tempStateNameBuilder","type":"string","value":"","resume":false}],"actionGroups":{"ActGrpSetHoverState":{"kind":"actiongroup","actions":[{"kind":"adjustvar","variable":"_hover","operator":"set","value":{"type":"boolean","value":true}},{"kind":"exe_actiongroup","id":"_player._setstates","scopeRef":{"type":"string","value":"_this"}}]},"ActGrpClearHoverState":{"kind":"actiongroup","actions":[{"kind":"adjustvar","variable":"_hover","operator":"set","value":{"type":"boolean","value":false}},{"kind":"exe_actiongroup","id":"_player._setstates","scopeRef":{"type":"string","value":"_this"}}]},"ActGrpClearStateVars":{"kind":"actiongroup","actions":[{"kind":"adjustvar","variable":"_hover","operator":"set","value":{"type":"boolean","value":false}}]}},"events":[{"kind":"onrelease","actions":[{"kind":"exe_actiongroup","id":"_this.ActGrpClearHoverState"},{"kind":"gotoplay","window":"_current","wndtype":"normal","objRef":{"type":"string","value":"_player.6MdwYEPhpUX.5cqTalxBS1e"}}]},{"kind":"ontransitionin","actions":[{"kind":"exe_actiongroup","id":"_player._setstates","scopeRef":{"type":"string","value":"_this"}}]},{"kind":"onrollover","actions":[{"kind":"exe_actiongroup","id":"ActGrpSetHoverState","scopeRef":{"type":"string","value":"_this"}}]},{"kind":"onrollout","actions":[{"kind":"exe_actiongroup","id":"ActGrpClearHoverState","scopeRef":{"type":"string","value":"_this"}}]}]},{"kind":"vectorshape","rotation":0,"accType":"text","cliptobounds":false,"defaultAction":"","textLib":[{"kind":"textdata","uniqueId":"6CqaDb0D7bv_640137888","id":"01","linkId":"txt__default_6CqaDb0D7bv","type":"acctext","xPos":5,"yPos":5,"xAccOffset":5,"yAccOffset":5,"width":61,"height":21,"valign":"top","wordwrap":true,"textshadow":false,"shadowIndex":-1,"scrollOverflow":false,"vartext":{"blocks":[{"spans":[{"text":"PDF form","style":{"fontFamily":"\\"Lato Charset0_v8MUn45tBE51451DC\\",\\"Lato\\"","fontSize":8,"fontIsBold":false,"fontIsItalic":false,"fontIsUnderline":false,"fontIsStrikeout":false,"elevation":"normal","displayCase":"asIs","foregroundColor":"#3C3454","linkColor":"#3C3454","ascent":10.528,"descent":2.272,"leading":0,"underlinePosition":-0.747,"underlineThickness":0.64,"xHeight":5.403}}],"style":{"leadingMargin":0,"firstLineMargin":0,"justification":"center","listLevel":1,"lineSpacingRule":"multiple","lineSpacing":20,"spacingBefore":0,"spacingAfter":0,"listStyle":{"listType":"none","listTypeFormat":"plain","start":0,"size":100,"bulletChar":8226,"bulletFont":"Arial","bulletPicture":{"w":0,"h":0,"base64":0}},"tagType":"P"},"runs":[{"idx":0,"len":8,"flowDirection":"leftToRight","cursive":false}]}],"defaultBlockStyle":{"flowDirection":"leftToRight","leadingMargin":0,"trailingMargin":0,"firstLineMargin":0,"justification":"center","defaultTabStop":48,"listLevel":0,"lineSpacingRule":"multiple","lineSpacing":20,"indentSize":36,"spacingBefore":0,"spacingAfter":0,"baseSpanStyle":{"fontFamily":"Lato","fontSize":16,"fontIsBold":false,"fontIsItalic":false,"fontIsUnderline":false,"fontIsStrikeout":false,"underlineStyle":"normal","elevation":"normal","spacing":0,"ignoreKerningTable":false,"displayCase":"asIs","languageId":0,"foregroundColor":"#3C3454","linkColor":"#666666"},"listStyle":{"listType":"none","listTypeFormat":"plain","start":0,"size":100}},"direction":"horizontal"},"vectortext":{"left":0,"top":0,"right":59,"bottom":18,"pngfb":false,"pr":{"l":"Lib","i":366}}}],"shapemaskId":"","xPos":254,"yPos":236,"tabIndex":25,"tabEnabled":true,"referenceName":"6CqaDb0D7bv","morphReferenceName":"6CqaDb0D7bv","xOffset":0,"yOffset":0,"rotateXPos":35.5,"rotateYPos":13,"scaleX":100,"scaleY":100,"alpha":100,"depth":11,"scrolling":true,"shuffleLock":false,"data":{"hotlinkId":"","accState":0,"vectorData":{"left":0,"top":0,"right":71,"bottom":26,"altText":"PDF form","pngfb":false,"pr":{"l":"Lib","i":365}},"html5data":{"xPos":0,"yPos":0,"width":71,"height":26,"strokewidth":0}},"width":71,"height":26,"resume":false,"useHandCursor":true,"id":"6CqaDb0D7bv"},{"kind":"vectorshape","rotation":0,"accType":"text","cliptobounds":false,"defaultAction":"","textLib":[{"kind":"textdata","uniqueId":"64IJtACMnr6_-63292753","id":"01","linkId":"txt__default_64IJtACMnr6","type":"acctext","xPos":5,"yPos":5,"xAccOffset":5,"yAccOffset":5,"width":142,"height":19,"valign":"top","wordwrap":true,"textshadow":false,"shadowIndex":-1,"scrollOverflow":false,"vartext":{"blocks":[{"spans":[{"text":"Embedded module form","style":{"fontFamily":"\\"Lato Charset0_v8MUn45tBE51451DC\\",\\"Lato\\"","fontSize":8,"fontIsBold":false,"fontIsItalic":false,"fontIsUnderline":false,"fontIsStrikeout":false,"elevation":"normal","displayCase":"asIs","foregroundColor":"#3C3454","linkColor":"#3C3454","ascent":10.528,"descent":2.272,"leading":0,"underlinePosition":-0.747,"underlineThickness":0.64,"xHeight":5.403}}],"style":{"leadingMargin":0,"firstLineMargin":0,"justification":"center","listLevel":1,"lineSpacingRule":"multiple","lineSpacing":20,"spacingBefore":0,"spacingAfter":0,"listStyle":{"listType":"none","listTypeFormat":"plain","start":0,"size":100,"bulletChar":8226,"bulletFont":"Arial","bulletPicture":{"w":0,"h":0,"base64":0}},"tagType":"P"},"runs":[{"idx":0,"len":20,"flowDirection":"leftToRight","cursive":false}]}],"defaultBlockStyle":{"flowDirection":"leftToRight","leadingMargin":0,"trailingMargin":0,"firstLineMargin":0,"justification":"center","defaultTabStop":48,"listLevel":0,"lineSpacingRule":"multiple","lineSpacing":20,"indentSize":36,"spacingBefore":0,"spacingAfter":0,"baseSpanStyle":{"fontFamily":"Lato","fontSize":16,"fontIsBold":false,"fontIsItalic":false,"fontIsUnderline":false,"fontIsStrikeout":false,"underlineStyle":"normal","elevation":"normal","spacing":0,"ignoreKerningTable":false,"displayCase":"asIs","languageId":0,"foregroundColor":"#3C3454","linkColor":"#666666"},"listStyle":{"listType":"none","listTypeFormat":"plain","start":0,"size":100}},"direction":"horizontal"},"vectortext":{"left":0,"top":0,"right":132,"bottom":18,"pngfb":false,"pr":{"l":"Lib","i":368}}}],"shapemaskId":"","xPos":333,"yPos":236,"tabIndex":23,"tabEnabled":true,"referenceName":"64IJtACMnr6","morphReferenceName":"64IJtACMnr6","xOffset":0,"yOffset":0,"rotateXPos":76,"rotateYPos":12,"scaleX":100,"scaleY":100,"alpha":100,"depth":12,"scrolling":true,"shuffleLock":false,"data":{"hotlinkId":"","accState":0,"vectorData":{"left":0,"top":0,"right":152,"bottom":24,"altText":"Embedded module form","pngfb":false,"pr":{"l":"Lib","i":367}},"html5data":{"xPos":0,"yPos":0,"width":152,"height":24,"strokewidth":0}},"width":152,"height":24,"resume":false,"useHandCursor":true,"id":"64IJtACMnr6"},{"kind":"objgroup","objects":[{"kind":"vectorshape","rotation":0,"accType":"text","cliptobounds":false,"defaultAction":"","shapemaskId":"","xPos":0,"yPos":0,"tabIndex":12,"tabEnabled":true,"referenceName":"6BHJMzaLeDh","morphReferenceName":"6BHJMzaLeDh","xOffset":0,"yOffset":0,"rotateXPos":47,"rotateYPos":47,"scaleX":100,"scaleY":100,"alpha":100,"depth":1,"scrolling":true,"shuffleLock":false,"data":{"hotlinkId":"","accState":0,"vectorData":{"left":0,"top":0,"right":95,"bottom":95,"altText":"Freeform 8","pngfb":false,"pr":{"l":"Lib","i":369}},"html5data":{"xPos":0,"yPos":0,"width":95,"height":95,"strokewidth":0}},"width":94,"height":94,"resume":false,"useHandCursor":true,"id":"6BHJMzaLeDh"},{"kind":"vectorshape","rotation":45,"accType":"text","cliptobounds":false,"defaultAction":"","shapemaskId":"","xPos":17,"yPos":58,"tabIndex":16,"tabEnabled":true,"referenceName":"6CflcXBOasO","morphReferenceName":"6CflcXBOasO","xOffset":0,"yOffset":0,"rotateXPos":1.5,"rotateYPos":5.5,"scaleX":100,"scaleY":100,"alpha":100,"depth":2,"scrolling":true,"shuffleLock":false,"data":{"hotlinkId":"","accState":0,"vectorData":{"left":0,"top":0,"right":3,"bottom":11,"altText":"Freeform 7","pngfb":false,"pr":{"l":"Lib","i":370}},"html5data":{"xPos":0,"yPos":0,"width":3,"height":11,"strokewidth":0}},"width":3,"height":11,"resume":false,"useHandCursor":true,"id":"6CflcXBOasO"},{"kind":"vectorshape","rotation":0,"accType":"text","cliptobounds":false,"defaultAction":"","shapemaskId":"","xPos":8,"yPos":45,"tabIndex":15,"tabEnabled":true,"referenceName":"5oiGYyeG4tf","morphReferenceName":"5oiGYyeG4tf","xOffset":0,"yOffset":0,"rotateXPos":5.5,"rotateYPos":1.5,"scaleX":100,"scaleY":100,"alpha":100,"depth":3,"scrolling":true,"shuffleLock":false,"data":{"hotlinkId":"","accState":0,"vectorData":{"left":0,"top":0,"right":11,"bottom":3,"altText":"Freeform 6","pngfb":false,"pr":{"l":"Lib","i":371}},"html5data":{"xPos":0,"yPos":0,"width":11,"height":3,"strokewidth":0}},"width":11,"height":3,"resume":false,"useHandCursor":true,"id":"5oiGYyeG4tf"},{"kind":"vectorshape","rotation":59.036,"accType":"text","cliptobounds":false,"defaultAction":"","shapemaskId":"","xPos":58,"yPos":74,"tabIndex":18,"tabEnabled":true,"referenceName":"5xxlOZ4kvS6","morphReferenceName":"5xxlOZ4kvS6","xOffset":0,"yOffset":0,"rotateXPos":5.5,"rotateYPos":1.5,"scaleX":100,"scaleY":100,"alpha":100,"depth":4,"scrolling":true,"shuffleLock":false,"data":{"hotlinkId":"","accState":0,"vectorData":{"left":0,"top":0,"right":11,"bottom":3,"altText":"Freeform 5","pngfb":false,"pr":{"l":"Lib","i":372}},"html5data":{"xPos":0,"yPos":0,"width":11,"height":3,"strokewidth":0}},"width":11,"height":3,"resume":false,"useHandCursor":true,"id":"5xxlOZ4kvS6"},{"kind":"vectorshape","rotation":59.036,"accType":"text","cliptobounds":false,"defaultAction":"","shapemaskId":"","xPos":25,"yPos":17,"tabIndex":13,"tabEnabled":true,"referenceName":"5p725mSAcBH","morphReferenceName":"5p725mSAcBH","xOffset":0,"yOffset":0,"rotateXPos":5.5,"rotateYPos":1.5,"scaleX":100,"scaleY":100,"alpha":100,"depth":5,"scrolling":true,"shuffleLock":false,"data":{"hotlinkId":"","accState":0,"vectorData":{"left":0,"top":0,"right":11,"bottom":3,"altText":"Freeform 4","pngfb":false,"pr":{"l":"Lib","i":373}},"html5data":{"xPos":0,"yPos":0,"width":11,"height":3,"strokewidth":0}},"width":11,"height":3,"resume":false,"useHandCursor":true,"id":"5p725mSAcBH"},{"kind":"vectorshape","rotation":38.66,"accType":"text","cliptobounds":false,"defaultAction":"","shapemaskId":"","xPos":13,"yPos":29,"tabIndex":14,"tabEnabled":true,"referenceName":"5WEu19i2L0B","morphReferenceName":"5WEu19i2L0B","xOffset":0,"yOffset":0,"rotateXPos":5.5,"rotateYPos":1.5,"scaleX":100,"scaleY":100,"alpha":100,"depth":6,"scrolling":true,"shuffleLock":false,"data":{"hotlinkId":"","accState":0,"vectorData":{"left":0,"top":0,"right":11,"bottom":3,"altText":"Freeform 3","pngfb":false,"pr":{"l":"Lib","i":374}},"html5data":{"xPos":0,"yPos":0,"width":11,"height":3,"strokewidth":0}},"width":11,"height":3,"resume":false,"useHandCursor":true,"id":"5WEu19i2L0B"},{"kind":"vectorshape","rotation":45,"accType":"text","cliptobounds":false,"defaultAction":"","shapemaskId":"","xPos":29,"yPos":70,"tabIndex":17,"tabEnabled":true,"referenceName":"5lzX9TuRUeN","morphReferenceName":"5lzX9TuRUeN","xOffset":0,"yOffset":0,"rotateXPos":1.5,"rotateYPos":5.5,"scaleX":100,"scaleY":100,"alpha":100,"depth":7,"scrolling":true,"shuffleLock":false,"data":{"hotlinkId":"","accState":0,"vectorData":{"left":0,"top":0,"right":3,"bottom":11,"altText":"Freeform 2","pngfb":false,"pr":{"l":"Lib","i":375}},"html5data":{"xPos":0,"yPos":0,"width":3,"height":11,"strokewidth":0}},"width":3,"height":11,"resume":false,"useHandCursor":true,"id":"5lzX9TuRUeN"},{"kind":"vectorshape","rotation":0,"accType":"text","cliptobounds":false,"defaultAction":"","shapemaskId":"","xPos":46,"yPos":75,"tabIndex":19,"tabEnabled":true,"referenceName":"5rVQmA4XDJY","morphReferenceName":"5rVQmA4XDJY","xOffset":0,"yOffset":0,"rotateXPos":1.5,"rotateYPos":5.5,"scaleX":100,"scaleY":100,"alpha":100,"depth":8,"scrolling":true,"shuffleLock":false,"data":{"hotlinkId":"","accState":0,"vectorData":{"left":0,"top":0,"right":3,"bottom":11,"altText":"Freeform 1","pngfb":false,"pr":{"l":"Lib","i":376}},"html5data":{"xPos":0,"yPos":0,"width":3,"height":11,"strokewidth":0}},"width":3,"height":11,"resume":false,"useHandCursor":true,"id":"5rVQmA4XDJY"}],"accType":"text","altText":"clock icon 1","shapemaskId":"","xPos":536,"yPos":152,"tabIndex":11,"tabEnabled":true,"referenceName":"5yepCmjW2M5","morphReferenceName":"5yepCmjW2M5","xOffset":0,"yOffset":0,"rotateXPos":47,"rotateYPos":47,"scaleX":100,"scaleY":100,"alpha":100,"rotation":0,"depth":13,"scrolling":true,"shuffleLock":false,"width":94,"height":94,"resume":false,"useHandCursor":true,"id":"5yepCmjW2M5","actionGroups":{"ActGrpClearHoverState":{"kind":"actiongroup","actions":[{"kind":"exe_actiongroup","id":"_children.ActGrpClearHoverState"}]}}},{"kind":"vectorshape","rotation":0,"accType":"button","cliptobounds":false,"defaultAction":"onrelease","imagelib":[{"kind":"imagedata","assetId":77,"id":"01","url":"story_content/6VIh5AjOHnm.png","type":"normal","altText":"Screen Shot 2021-02-23 at 10.38.40 PM.png","width":266,"height":145,"mobiledx":0,"mobiledy":0}],"shapemaskId":"","xPos":84,"yPos":156,"tabIndex":22,"tabEnabled":true,"referenceName":"6g85jQfDhIT","morphReferenceName":"6g85jQfDhIT","xOffset":0,"yOffset":0,"rotateXPos":66.5,"rotateYPos":36.5,"scaleX":100,"scaleY":100,"alpha":100,"depth":14,"scrolling":true,"shuffleLock":false,"data":{"hotlinkId":"","accState":0,"vectorData":{"left":-2,"top":-2,"right":135,"bottom":75,"altText":"Screen Shot 2021-02-23 at 10.38.40 PM.png","pngfb":false,"pr":{"l":"Lib","i":347}},"html5data":{"xPos":0,"yPos":0,"width":133,"height":73,"strokewidth":2}},"states":[{"kind":"state","name":"_default_Hover","data":{"hotlinkId":"","accState":0,"vectorData":{"left":0,"top":0,"right":133,"bottom":73,"altText":"Screen Shot 2021-02-23 at 10.38.40 PM.png","pngfb":false,"pr":{"l":"Lib","i":348}},"html5data":{"xPos":0,"yPos":0,"width":133,"height":73,"strokewidth":0}}}],"width":133,"height":73,"resume":false,"useHandCursor":true,"id":"6g85jQfDhIT","variables":[{"kind":"variable","name":"_hover","type":"boolean","value":false,"resume":true},{"kind":"variable","name":"_state","type":"string","value":"_default","resume":true},{"kind":"variable","name":"_disabled","type":"boolean","value":false,"resume":true},{"kind":"variable","name":"_stateName","type":"string","value":"_default","resume":true},{"kind":"variable","name":"_tempStateName","type":"string","value":"","resume":false},{"kind":"variable","name":"_tempStateNameBuilder","type":"string","value":"","resume":false}],"actionGroups":{"ActGrpSetHoverState":{"kind":"actiongroup","actions":[{"kind":"adjustvar","variable":"_hover","operator":"set","value":{"type":"boolean","value":true}},{"kind":"exe_actiongroup","id":"_player._setstates","scopeRef":{"type":"string","value":"_this"}}]},"ActGrpClearHoverState":{"kind":"actiongroup","actions":[{"kind":"adjustvar","variable":"_hover","operator":"set","value":{"type":"boolean","value":false}},{"kind":"exe_actiongroup","id":"_player._setstates","scopeRef":{"type":"string","value":"_this"}}]},"ActGrpClearStateVars":{"kind":"actiongroup","actions":[{"kind":"adjustvar","variable":"_hover","operator":"set","value":{"type":"boolean","value":false}}]}},"events":[{"kind":"onrelease","actions":[{"kind":"exe_actiongroup","id":"_this.ActGrpClearHoverState"},{"kind":"open_url","url":"story_content/external_files/informed consent cases 20210512.pdf","window":"_blank","windowsize":"default","width":100,"height":100,"usedefaultcontrols":true,"status":true,"toolbar":true,"location":true,"menubar":true,"scrollbars":true,"resizable":true}]},{"kind":"ontransitionin","actions":[{"kind":"exe_actiongroup","id":"_player._setstates","scopeRef":{"type":"string","value":"_this"}}]},{"kind":"onrollover","actions":[{"kind":"exe_actiongroup","id":"ActGrpSetHoverState","scopeRef":{"type":"string","value":"_this"}}]},{"kind":"onrollout","actions":[{"kind":"exe_actiongroup","id":"ActGrpClearHoverState","scopeRef":{"type":"string","value":"_this"}}]}]},{"kind":"vectorshape","rotation":0,"accType":"text","cliptobounds":false,"defaultAction":"","textLib":[{"kind":"textdata","uniqueId":"6SzadMceBjQ_173155483","id":"01","linkId":"txt__default_6SzadMceBjQ","type":"acctext","xPos":5,"yPos":5,"xAccOffset":5,"yAccOffset":5,"width":61,"height":21,"valign":"top","wordwrap":true,"textshadow":false,"shadowIndex":-1,"scrollOverflow":false,"vartext":{"blocks":[{"spans":[{"text":"Scenarios","style":{"fontFamily":"\\"Lato Charset0_v8MUn45tBE51451DC\\",\\"Lato\\"","fontSize":8,"fontIsBold":false,"fontIsItalic":false,"fontIsUnderline":false,"fontIsStrikeout":false,"elevation":"normal","displayCase":"asIs","foregroundColor":"#3C3454","linkColor":"#3C3454","ascent":10.528,"descent":2.272,"leading":0,"underlinePosition":-0.747,"underlineThickness":0.64,"xHeight":5.403}}],"style":{"leadingMargin":0,"firstLineMargin":0,"justification":"center","listLevel":1,"lineSpacingRule":"multiple","lineSpacing":20,"spacingBefore":0,"spacingAfter":0,"listStyle":{"listType":"none","listTypeFormat":"plain","start":0,"size":100,"bulletChar":8226,"bulletFont":"Arial","bulletPicture":{"w":0,"h":0,"base64":0}},"tagType":"P"},"runs":[{"idx":0,"len":9,"flowDirection":"leftToRight","cursive":false}]}],"defaultBlockStyle":{"flowDirection":"leftToRight","leadingMargin":0,"trailingMargin":0,"firstLineMargin":0,"justification":"center","defaultTabStop":48,"listLevel":0,"lineSpacingRule":"multiple","lineSpacing":20,"indentSize":36,"spacingBefore":0,"spacingAfter":0,"baseSpanStyle":{"fontFamily":"Lato","fontSize":16,"fontIsBold":false,"fontIsItalic":false,"fontIsUnderline":false,"fontIsStrikeout":false,"underlineStyle":"normal","elevation":"normal","spacing":0,"ignoreKerningTable":false,"displayCase":"asIs","languageId":0,"foregroundColor":"#3C3454","linkColor":"#666666"},"listStyle":{"listType":"none","listTypeFormat":"plain","start":0,"size":100}},"direction":"horizontal"},"vectortext":{"left":0,"top":0,"right":59,"bottom":18,"pngfb":false,"pr":{"l":"Lib","i":377}}}],"shapemaskId":"","xPos":115,"yPos":236,"tabIndex":24,"tabEnabled":true,"referenceName":"6SzadMceBjQ","morphReferenceName":"6SzadMceBjQ","xOffset":0,"yOffset":0,"rotateXPos":35.5,"rotateYPos":13,"scaleX":100,"scaleY":100,"alpha":100,"depth":15,"scrolling":true,"shuffleLock":false,"data":{"hotlinkId":"","accState":0,"vectorData":{"left":0,"top":0,"right":71,"bottom":26,"altText":"Scenarios","pngfb":false,"pr":{"l":"Lib","i":365}},"html5data":{"xPos":0,"yPos":0,"width":71,"height":26,"strokewidth":0}},"width":71,"height":26,"resume":false,"useHandCursor":true,"id":"6SzadMceBjQ"},{"kind":"vectorshape","rotation":0,"accType":"text","cliptobounds":false,"defaultAction":"","textLib":[{"kind":"textdata","uniqueId":"6elqHDkowO3_-1694974964","id":"01","linkId":"txt__default_6elqHDkowO3","type":"acctext","xPos":10,"yPos":5,"xAccOffset":10,"yAccOffset":5,"width":223,"height":59,"valign":"top","wordwrap":true,"textshadow":false,"shadowIndex":-1,"scrollOverflow":false,"vartext":{"blocks":[{"spans":[{"text":"Warning: These have links that might have been broken if Parallels was updated. Might not include pdfs in the build. Check prior to publishing to ADMSEP. ","style":{"fontFamily":"\\"Calibri Charset0_v2mWipD31519F7\\",\\"Calibri\\"","fontSize":9,"ascent":11.426,"descent":3.223,"leading":0,"underlinePosition":-1.359,"underlineThickness":0.785,"xHeight":5.572}}],"style":{"tagType":"P"},"runs":[{"idx":0,"len":154,"flowDirection":"leftToRight","cursive":false}]}],"defaultBlockStyle":{"flowDirection":"leftToRight","leadingMargin":0,"trailingMargin":0,"firstLineMargin":0,"justification":"left","defaultTabStop":48,"listLevel":0,"lineSpacingRule":"multiple","lineSpacing":20,"indentSize":36,"spacingBefore":0,"spacingAfter":0,"baseSpanStyle":{"fontFamily":"Calibri","fontSize":12,"fontIsBold":false,"fontIsItalic":false,"fontIsUnderline":false,"fontIsStrikeout":false,"underlineStyle":"normal","elevation":"normal","spacing":0,"ignoreKerningTable":false,"displayCase":"asIs","languageId":0,"foregroundColor":"#FFFFFF","linkColor":"#666666"},"listStyle":{"listType":"none","listTypeFormat":"plain","start":0,"size":100}},"direction":"horizontal"},"vectortext":{"left":0,"top":0,"right":226,"bottom":64,"pngfb":false,"pr":{"l":"Lib","i":352}}}],"shapemaskId":"","xPos":478,"yPos":335,"tabIndex":29,"tabEnabled":true,"referenceName":"6elqHDkowO3","morphReferenceName":"6elqHDkowO3","xOffset":0,"yOffset":0,"rotateXPos":121.5,"rotateYPos":34.5,"scaleX":100,"scaleY":100,"alpha":100,"depth":16,"scrolling":true,"shuffleLock":false,"data":{"hotlinkId":"","accState":0,"vectorData":{"left":0,"top":0,"right":243,"bottom":69,"altText":"Warning: These have links that might have been broken if Parallels was updated. Might not include pdfs in the build. Check prior to publishing to ADMSEP. ","pngfb":false,"pr":{"l":"Lib","i":351}},"html5data":{"xPos":0,"yPos":0,"width":243,"height":69,"strokewidth":0}},"width":243,"height":69,"resume":false,"useHandCursor":true,"id":"6elqHDkowO3"}],"startTime":-1,"elapsedTimeMode":"normal","useHandCursor":false,"resume":false,"kind":"slidelayer","isBaseLayer":true}]}');
