# Supplementary material for: Obtaining and Documenting Informed Consent: An Advanced UME Cross-Specialty, Role-Playing Skill Builder
Source: MedEdPORTAL. 2026 Mar 3;22:11580. doi: 10.15766/mep_2374-8265.11580 (PMC12956033; doi:10.15766/mep_2374-8265.11580)
Supplement: Supplementary file 1 — Course Syllabus.docxPrereadings.pdfStatPearls Article.pdfADMSEP eModule folderClinical Vignettes.pdfRubric.pdfMARRQD, PARRQD Templates.docxOrientation.pptxObserver-Scribe Template.docxVignette Answers.pdf [file mep_2374-8265.11580-s001.zip › D. ADMSEP eModule folder/html5/data/js/68VGeAC0aq4.js]

window.globalProvideData('slide', '{"title":"Acknowledgements","trackViews":true,"showMenuResultIcon":false,"viewGroupId":"","historyGroupId":"","videoZoom":"","scrolling":false,"transition":"appear","transDuration":0,"transDir":1,"wipeTrans":false,"slideLock":false,"navIndex":-1,"globalAudioId":"","thumbnailid":"","slideNumberInScene":20,"includeInSlideCounts":true,"presenterRef":{"id":"none"},"showAnimationId":"","lmsId":"Slide20","width":720,"height":405,"resume":false,"background":{"type":"fill","fill":{"type":"linear","rotation":90,"colors":[{"kind":"color","rgb":"0xFFFFFF","alpha":100,"stop":0}]}},"id":"68VGeAC0aq4","actionGroups":{"ActGrpOnNextButtonClick":{"kind":"actiongroup","actions":[]},"ActGrpOnPrevButtonClick":{"kind":"actiongroup","actions":[{"kind":"history_prev"}]},"NavigationRestrictionNextSlide_68VGeAC0aq4":{"kind":"actiongroup","actions":[{"kind":"exe_actiongroup","id":"ActGrpOnNextButtonClick"}]},"NavigationRestrictionPreviousSlide_68VGeAC0aq4":{"kind":"actiongroup","actions":[{"kind":"exe_actiongroup","id":"ActGrpOnPrevButtonClick"}]}},"events":[{"kind":"onslidestart","actions":[{"kind":"if_action","condition":{"statement":{"kind":"compare","operator":"eq","valuea":"_playerVars.#hasPrevHistory","typea":"var","valueb":false,"typeb":"boolean"}},"thenActions":[{"kind":"enable_window_control","name":"previous","enable":false,"affectTabStop":true}]}]},{"kind":"onbeforeslidein","actions":[{"kind":"if_action","condition":{"statement":{"kind":"compare","operator":"eq","valuea":"$WindowId","typea":"property","valueb":"_frame","typeb":"string"}},"thenActions":[{"kind":"set_frame_layout","name":"pxabnsnfns00001100101"}],"elseActions":[{"kind":"set_window_control_layout","name":"pxabnsnfns00001100101"}]}]},{"kind":"onnextslide","actions":[{"kind":"exe_actiongroup","id":"NavigationRestrictionNextSlide_68VGeAC0aq4"}]},{"kind":"onprevslide","actions":[{"kind":"exe_actiongroup","id":"NavigationRestrictionPreviousSlide_68VGeAC0aq4"}]},{"kind":"ontransitionin","actions":[{"kind":"adjustvar","variable":"_player.LastSlideViewed_6FduJwKQ0ri","operator":"set","value":{"type":"string","value":"_player."}},{"kind":"adjustvar","variable":"_player.LastSlideViewed_6FduJwKQ0ri","operator":"add","value":{"type":"property","value":"$AbsoluteId"}}]}],"slideLayers":[{"enableSeek":true,"enableReplay":true,"timeline":{"duration":5000,"events":[{"kind":"ontimelinetick","time":0,"actions":[{"kind":"show","transition":"appear","objRef":{"type":"string","value":"6C5GIfLL59L"}},{"kind":"show","transition":"appear","objRef":{"type":"string","value":"6RnjfUPP1ZK"}},{"kind":"show","transition":"custom","animationId":"Entrance","reverse":false,"objRef":{"type":"string","value":"6KLtnzPeVoK"}},{"kind":"show","transition":"appear","objRef":{"type":"string","value":"5xamqooM1LL"}},{"kind":"show","transition":"appear","objRef":{"type":"string","value":"5xamqooM1LL.6UhwurbnELC"}},{"kind":"show","transition":"appear","objRef":{"type":"string","value":"5xamqooM1LL.6PUBUPVV5Os"}},{"kind":"show","transition":"appear","objRef":{"type":"string","value":"5xamqooM1LL.5WGU4L3ZfMt"}},{"kind":"show","transition":"appear","objRef":{"type":"string","value":"5xamqooM1LL.6Y16oKTgVE5"}}]}]},"objects":[{"kind":"vectorshape","rotation":0,"accType":"text","cliptobounds":false,"defaultAction":"","textLib":[{"kind":"textdata","uniqueId":"6C5GIfLL59L_933477608","id":"01","linkId":"txt__default_6C5GIfLL59L","type":"acctext","xPos":0,"yPos":0,"xAccOffset":0,"yAccOffset":0,"width":575,"height":76,"valign":"top","wordwrap":true,"textshadow":false,"shadowIndex":-1,"scrollOverflow":false,"vartext":{"blocks":[{"spans":[{"text":"Acknowledgements","style":{"fontFamily":"\\"MontserratBold CharBoldE28D0D51\\",\\"Montserrat\\"","fontSize":37.95,"fontIsBold":false,"fontIsItalic":false,"fontIsUnderline":false,"fontIsStrikeout":false,"elevation":"normal","displayCase":"asIs","foregroundColor":"#21255A","linkColor":"#21255A","ascent":48.981,"descent":12.701,"leading":0,"underlinePosition":-3.795,"underlineThickness":2.53,"xHeight":27.223}}],"style":{"leadingMargin":0,"firstLineMargin":0,"justification":"left","listLevel":1,"lineSpacingRule":"multiple","lineSpacing":25,"spacingBefore":0,"spacingAfter":0,"listStyle":{"listType":"none","listTypeFormat":"plain","start":0,"size":100,"bulletChar":8226,"bulletFont":"Arial","bulletPicture":{"w":0,"h":0,"base64":0}},"tagType":"P"},"runs":[{"idx":0,"len":16,"flowDirection":"leftToRight","cursive":false}]}],"defaultBlockStyle":{"flowDirection":"leftToRight","leadingMargin":0,"trailingMargin":0,"firstLineMargin":0,"justification":"center","defaultTabStop":48,"listLevel":0,"lineSpacingRule":"multiple","lineSpacing":20,"indentSize":36,"spacingBefore":0,"spacingAfter":0,"baseSpanStyle":{"fontFamily":"Calibri","fontSize":12,"fontIsBold":false,"fontIsItalic":false,"fontIsUnderline":false,"fontIsStrikeout":false,"underlineStyle":"normal","elevation":"normal","spacing":0,"ignoreKerningTable":false,"displayCase":"asIs","languageId":0,"foregroundColor":"#FFFFFF","linkColor":"#666666"},"listStyle":{"listType":"none","listTypeFormat":"plain","start":0,"size":100}},"direction":"horizontal"},"vectortext":{"left":0,"top":0,"right":514,"bottom":74,"pngfb":false,"pr":{"l":"Lib","i":387}}}],"shapemaskId":"","xPos":28,"yPos":6,"tabIndex":0,"tabEnabled":true,"referenceName":"6C5GIfLL59L","morphReferenceName":"6C5GIfLL59L","xOffset":0,"yOffset":0,"rotateXPos":287.5,"rotateYPos":38,"scaleX":100,"scaleY":100,"alpha":100,"depth":1,"scrolling":true,"shuffleLock":false,"data":{"hotlinkId":"","accState":0,"vectorData":{"left":0,"top":0,"right":575,"bottom":76,"altText":"Acknowledgements","pngfb":false,"pr":{"l":"Lib","i":303}},"html5data":{"xPos":0,"yPos":0,"width":575,"height":76,"strokewidth":0}},"width":575,"height":76,"resume":false,"useHandCursor":true,"id":"6C5GIfLL59L"},{"kind":"vectorshape","rotation":0,"accType":"image","cliptobounds":false,"defaultAction":"","imagelib":[{"kind":"imagedata","assetId":5,"id":"01","url":"story_content/5YLmHGOVQpg.png","type":"normal","altText":"Picture 1.png","width":1322,"height":34,"mobiledx":0,"mobiledy":0}],"shapemaskId":"","xPos":28,"yPos":74,"tabIndex":1,"tabEnabled":true,"referenceName":"6RnjfUPP1ZK","morphReferenceName":"6RnjfUPP1ZK","xOffset":0,"yOffset":0,"rotateXPos":330.5,"rotateYPos":8.5,"scaleX":100,"scaleY":100,"alpha":100,"depth":2,"scrolling":true,"shuffleLock":false,"data":{"hotlinkId":"","accState":0,"vectorData":{"left":0,"top":0,"right":661,"bottom":17,"altText":"Picture 1.png","pngfb":false,"pr":{"l":"Lib","i":8}},"html5data":{"xPos":0,"yPos":0,"width":661,"height":17,"strokewidth":0}},"width":661,"height":17,"resume":false,"useHandCursor":true,"id":"6RnjfUPP1ZK"},{"kind":"vectorshape","rotation":0,"accType":"text","cliptobounds":false,"defaultAction":"","textLib":[{"kind":"textdata","uniqueId":"6KLtnzPeVoK_1960204253","id":"01","linkId":"txt__default_6KLtnzPeVoK","type":"acctext","xPos":5,"yPos":5,"xAccOffset":5,"yAccOffset":5,"width":335,"height":269,"valign":"top","wordwrap":true,"textshadow":false,"shadowIndex":-1,"scrollOverflow":false,"vartext":{"blocks":[{"spans":[{"text":"Special Thanks to: \\n","style":{"fontFamily":"\\"LatoItalic CharseItalic21188970\\",\\"Lato\\"","fontSize":18,"fontIsBold":false,"fontIsItalic":false,"fontIsUnderline":false,"fontIsStrikeout":false,"elevation":"normal","displayCase":"asIs","foregroundColor":"#3C3454","linkColor":"#3C3454","ascent":23.688,"descent":5.112,"leading":0,"underlinePosition":-1.704,"underlineThickness":1.392,"xHeight":12.156}}],"style":{"leadingMargin":0,"firstLineMargin":0,"justification":"left","listLevel":1,"lineSpacingRule":"multiple","lineSpacing":20,"spacingBefore":0,"spacingAfter":0,"listStyle":{"listType":"none","listTypeFormat":"plain","start":0,"size":100,"bulletChar":8226,"bulletFont":"Arial","bulletPicture":{"w":0,"h":0,"base64":0}},"tagType":"P"},"runs":[{"idx":0,"len":20,"flowDirection":"leftToRight","cursive":false}]},{"spans":[{"text":"\\n","style":{"fontFamily":"\\"LatoItalic CharseItalic21188970\\",\\"Lato\\"","fontSize":14,"fontIsBold":false,"fontIsItalic":false,"fontIsUnderline":false,"fontIsStrikeout":false,"elevation":"normal","displayCase":"asIs","foregroundColor":"#3C3454","linkColor":"#3C3454","ascent":18.424,"descent":3.976,"leading":0,"underlinePosition":-1.325,"underlineThickness":1.083,"xHeight":9.455}}],"style":{"leadingMargin":0,"firstLineMargin":0,"justification":"left","listLevel":1,"lineSpacingRule":"multiple","lineSpacing":20,"spacingBefore":0,"spacingAfter":0,"listStyle":{"listType":"none","listTypeFormat":"plain","start":0,"size":100,"bulletChar":8226,"bulletFont":"Arial","bulletPicture":{"w":0,"h":0,"base64":0}},"tagType":"P"},"runs":[{"idx":0,"len":1,"flowDirection":"leftToRight","cursive":false}]},{"spans":[{"text":"Dr. Madeline Teisberg (the “doc”)\\n","style":{"fontFamily":"\\"Lato Charset0_v8MUn45tBE51451DC\\",\\"Lato\\"","fontSize":14,"fontIsBold":false,"fontIsItalic":false,"fontIsUnderline":false,"fontIsStrikeout":false,"elevation":"normal","displayCase":"asIs","foregroundColor":"#3C3454","linkColor":"#3C3454","ascent":18.424,"descent":3.976,"leading":0,"underlinePosition":-1.307,"underlineThickness":1.12,"xHeight":9.455}}],"style":{"leadingMargin":0,"firstLineMargin":0,"justification":"left","listLevel":1,"lineSpacingRule":"single","lineSpacing":20,"spacingBefore":0,"spacingAfter":6,"listStyle":{"listType":"none","listTypeFormat":"plain","start":0,"size":100,"bulletChar":8226,"bulletFont":"Arial","bulletPicture":{"w":0,"h":0,"base64":0}},"tagType":"P"},"runs":[{"idx":0,"len":34,"flowDirection":"leftToRight","cursive":false}]},{"spans":[{"text":"Josh Adams (the “patient”)\\n","style":{"fontFamily":"\\"Lato Charset0_v8MUn45tBE51451DC\\",\\"Lato\\"","fontSize":14,"fontIsBold":false,"fontIsItalic":false,"fontIsUnderline":false,"fontIsStrikeout":false,"elevation":"normal","displayCase":"asIs","foregroundColor":"#3C3454","linkColor":"#3C3454","ascent":18.424,"descent":3.976,"leading":0,"underlinePosition":-1.307,"underlineThickness":1.12,"xHeight":9.455}}],"style":{"leadingMargin":0,"firstLineMargin":0,"justification":"left","listLevel":1,"lineSpacingRule":"single","lineSpacing":20,"spacingBefore":0,"spacingAfter":6,"listStyle":{"listType":"none","listTypeFormat":"plain","start":0,"size":100,"bulletChar":8226,"bulletFont":"Arial","bulletPicture":{"w":0,"h":0,"base64":0}},"tagType":"P"},"runs":[{"idx":0,"len":27,"flowDirection":"leftToRight","cursive":false}]},{"spans":[{"text":"Tiffany Garfinkle (the “organizer”)\\n","style":{"fontFamily":"\\"Lato Charset0_v8MUn45tBE51451DC\\",\\"Lato\\"","fontSize":14,"fontIsBold":false,"fontIsItalic":false,"fontIsUnderline":false,"fontIsStrikeout":false,"elevation":"normal","displayCase":"asIs","foregroundColor":"#3C3454","linkColor":"#3C3454","ascent":18.424,"descent":3.976,"leading":0,"underlinePosition":-1.307,"underlineThickness":1.12,"xHeight":9.455}}],"style":{"leadingMargin":0,"firstLineMargin":0,"justification":"left","listLevel":1,"lineSpacingRule":"single","lineSpacing":20,"spacingBefore":0,"spacingAfter":6,"listStyle":{"listType":"none","listTypeFormat":"plain","start":0,"size":100,"bulletChar":8226,"bulletFont":"Arial","bulletPicture":{"w":0,"h":0,"base64":0}},"tagType":"P"},"runs":[{"idx":0,"len":36,"flowDirection":"leftToRight","cursive":false}]},{"spans":[{"text":"USUHS Simulation Center\\n","style":{"fontFamily":"\\"Lato Charset0_v8MUn45tBE51451DC\\",\\"Lato\\"","fontSize":14,"fontIsBold":false,"fontIsItalic":false,"fontIsUnderline":false,"fontIsStrikeout":false,"elevation":"normal","displayCase":"asIs","foregroundColor":"#3C3454","linkColor":"#3C3454","ascent":18.424,"descent":3.976,"leading":0,"underlinePosition":-1.307,"underlineThickness":1.12,"xHeight":9.455}}],"style":{"leadingMargin":0,"firstLineMargin":0,"justification":"left","listLevel":1,"lineSpacingRule":"single","lineSpacing":20,"spacingBefore":0,"spacingAfter":6,"listStyle":{"listType":"none","listTypeFormat":"plain","start":0,"size":100,"bulletChar":8226,"bulletFont":"Arial","bulletPicture":{"w":0,"h":0,"base64":0}},"tagType":"P"},"runs":[{"idx":0,"len":24,"flowDirection":"leftToRight","cursive":false}]},{"spans":[{"text":"\\n","style":{"fontFamily":"\\"Lato Charset0_v8MUn45tBE51451DC\\",\\"Lato\\"","fontSize":14,"fontIsBold":false,"fontIsItalic":false,"fontIsUnderline":false,"fontIsStrikeout":false,"elevation":"normal","displayCase":"asIs","foregroundColor":"#3C3454","linkColor":"#3C3454","ascent":18.424,"descent":3.976,"leading":0,"underlinePosition":-1.307,"underlineThickness":1.12,"xHeight":9.455}}],"style":{"leadingMargin":0,"firstLineMargin":0,"justification":"left","listLevel":1,"lineSpacingRule":"single","lineSpacing":20,"spacingBefore":0,"spacingAfter":6,"listStyle":{"listType":"none","listTypeFormat":"plain","start":0,"size":100,"bulletChar":8226,"bulletFont":"Arial","bulletPicture":{"w":0,"h":0,"base64":0}},"tagType":"P"},"runs":[{"idx":0,"len":1,"flowDirection":"leftToRight","cursive":false}]},{"spans":[{"text":"Photos/","style":{"fontFamily":"\\"LatoItalic CharseItalic21188970\\",\\"Lato\\"","fontSize":18,"fontIsBold":false,"fontIsItalic":false,"fontIsUnderline":false,"fontIsStrikeout":false,"elevation":"normal","displayCase":"asIs","foregroundColor":"#3C3454","linkColor":"#3C3454","ascent":23.688,"descent":5.112,"leading":0,"underlinePosition":-1.704,"underlineThickness":1.392,"xHeight":12.156}},{"text":"icons","style":{"fontFamily":"\\"LatoItalic CharseItalic21188970\\",\\"Lato\\"","fontSize":18,"fontIsBold":false,"fontIsItalic":false,"fontIsUnderline":false,"fontIsStrikeout":false,"underlineStyle":"normal","elevation":"normal","spacing":0,"ignoreKerningTable":false,"displayCase":"asIs","languageId":0,"foregroundColor":"#3C3454","linkColor":"#3C3454","ascent":23.688,"descent":5.112,"leading":0,"underlinePosition":-1.704,"underlineThickness":1.392,"xHeight":12.156}},{"text":":\\n","style":{"fontFamily":"\\"LatoItalic CharseItalic21188970\\",\\"Lato\\"","fontSize":18,"fontIsBold":false,"fontIsItalic":false,"fontIsUnderline":false,"fontIsStrikeout":false,"elevation":"normal","displayCase":"asIs","foregroundColor":"#3C3454","linkColor":"#3C3454","ascent":23.688,"descent":5.112,"leading":0,"underlinePosition":-1.704,"underlineThickness":1.392,"xHeight":12.156}}],"style":{"leadingMargin":0,"firstLineMargin":0,"justification":"left","listLevel":1,"lineSpacingRule":"multiple","lineSpacing":20,"spacingBefore":0,"spacingAfter":0,"listStyle":{"listType":"none","listTypeFormat":"plain","start":0,"size":100,"bulletChar":8226,"bulletFont":"Arial","bulletPicture":{"w":0,"h":0,"base64":0}},"tagType":"P"},"runs":[{"idx":0,"len":14,"flowDirection":"leftToRight","cursive":false}]},{"spans":[{"text":"Photos/icons from Adobe Stock & Shutterstock through user license","style":{"fontFamily":"\\"Lato Charset0_v8MUn45tBE51451DC\\",\\"Lato\\"","fontSize":14,"fontIsBold":false,"fontIsItalic":false,"fontIsUnderline":false,"fontIsStrikeout":false,"elevation":"normal","displayCase":"asIs","foregroundColor":"#3C3454","linkColor":"#3C3454","ascent":18.424,"descent":3.976,"leading":0,"underlinePosition":-1.307,"underlineThickness":1.12,"xHeight":9.455}}],"style":{"leadingMargin":0,"firstLineMargin":0,"justification":"left","listLevel":1,"lineSpacingRule":"multiple","lineSpacing":20,"spacingBefore":0,"spacingAfter":0,"listStyle":{"listType":"none","listTypeFormat":"plain","start":0,"size":100,"bulletChar":8226,"bulletFont":"Arial","bulletPicture":{"w":0,"h":0,"base64":0}},"tagType":"P"},"runs":[{"idx":0,"len":65,"flowDirection":"leftToRight","cursive":false}]}],"defaultBlockStyle":{"flowDirection":"leftToRight","leadingMargin":0,"trailingMargin":0,"firstLineMargin":0,"justification":"center","defaultTabStop":48,"listLevel":0,"lineSpacingRule":"multiple","lineSpacing":20,"indentSize":36,"spacingBefore":0,"spacingAfter":0,"baseSpanStyle":{"fontFamily":"Calibri","fontSize":12,"fontIsBold":false,"fontIsItalic":false,"fontIsUnderline":false,"fontIsStrikeout":false,"underlineStyle":"normal","elevation":"normal","spacing":0,"ignoreKerningTable":false,"displayCase":"asIs","languageId":0,"foregroundColor":"#FFFFFF","linkColor":"#666666"},"listStyle":{"listType":"none","listTypeFormat":"plain","start":0,"size":100}},"direction":"horizontal"},"vectortext":{"left":0,"top":0,"right":283,"bottom":272,"pngfb":false,"pr":{"l":"Lib","i":389}}}],"shapemaskId":"","xPos":28,"yPos":116,"tabIndex":7,"tabEnabled":true,"referenceName":"6KLtnzPeVoK","morphReferenceName":"6KLtnzPeVoK","xOffset":0,"yOffset":0,"rotateXPos":172.5,"rotateYPos":137,"scaleX":100,"scaleY":100,"alpha":100,"depth":3,"scrolling":true,"shuffleLock":false,"data":{"hotlinkId":"","accState":0,"vectorData":{"left":0,"top":0,"right":346,"bottom":274,"altText":"Special Thanks to: \\n\\nDr. Madeline Teisberg (the “doc”)\\nJosh Adams (the “patient”)\\nTiffany Garfinkle (the “organizer”)\\nUSUHS Simulation Center\\n\\nPhotos/icons:\\nPhotos/icons from Adobe Stock & Shutterstock through user license","pngfb":false,"pr":{"l":"Lib","i":388}},"html5data":{"xPos":0,"yPos":0,"width":346,"height":274,"strokewidth":0}},"animations":[{"kind":"animation","id":"Entrance","duration":300,"hidetextatstart":true,"animateshapewithtext":false,"tweens":[{"kind":"tween","time":0,"duration":300,"position":{"relativerotation":false,"relativestartpoint":false,"path":[{"kind":"segment","type":"line","anchora":{"x":"$RawXPos","y":"$RawYPos","dx":"-378","dy":"0"},"anchorb":{"x":"$RawXPos","y":"$RawYPos","dx":"0","dy":"0"}}],"duration":300,"easing":"cubic","easingdir":"easeout"}}]}],"width":345,"height":274,"resume":false,"useHandCursor":true,"id":"6KLtnzPeVoK"},{"kind":"objgroup","objects":[{"kind":"vectorshape","rotation":0,"accType":"text","cliptobounds":false,"defaultAction":"","shapemaskId":"","xPos":96,"yPos":9,"tabIndex":4,"tabEnabled":true,"referenceName":"6UhwurbnELC","morphReferenceName":"6UhwurbnELC","xOffset":0,"yOffset":0,"rotateXPos":13,"rotateYPos":14.5,"scaleX":100,"scaleY":100,"alpha":100,"depth":1,"scrolling":true,"shuffleLock":false,"data":{"hotlinkId":"","accState":0,"vectorData":{"left":0,"top":0,"right":26,"bottom":29,"altText":"Freeform 4","pngfb":false,"pr":{"l":"Lib","i":390}},"html5data":{"xPos":0,"yPos":0,"width":26,"height":29,"strokewidth":0}},"width":26,"height":29,"resume":false,"useHandCursor":true,"id":"6UhwurbnELC"},{"kind":"vectorshape","rotation":0,"accType":"text","cliptobounds":false,"defaultAction":"","shapemaskId":"","xPos":49,"yPos":9,"tabIndex":5,"tabEnabled":true,"referenceName":"6PUBUPVV5Os","morphReferenceName":"6PUBUPVV5Os","xOffset":0,"yOffset":0,"rotateXPos":13,"rotateYPos":14,"scaleX":100,"scaleY":100,"alpha":100,"depth":2,"scrolling":true,"shuffleLock":false,"data":{"hotlinkId":"","accState":0,"vectorData":{"left":0,"top":0,"right":26,"bottom":29,"altText":"Freeform 3","pngfb":false,"pr":{"l":"Lib","i":391}},"html5data":{"xPos":0,"yPos":0,"width":26,"height":29,"strokewidth":0}},"width":26,"height":28,"resume":false,"useHandCursor":true,"id":"6PUBUPVV5Os"},{"kind":"vectorshape","rotation":0,"accType":"text","cliptobounds":false,"defaultAction":"","shapemaskId":"","xPos":79,"yPos":0,"tabIndex":3,"tabEnabled":true,"referenceName":"5WGU4L3ZfMt","morphReferenceName":"5WGU4L3ZfMt","xOffset":0,"yOffset":0,"rotateXPos":6,"rotateYPos":17.5,"scaleX":100,"scaleY":100,"alpha":100,"depth":3,"scrolling":true,"shuffleLock":false,"data":{"hotlinkId":"","accState":0,"vectorData":{"left":0,"top":0,"right":13,"bottom":36,"altText":"Freeform 2","pngfb":false,"pr":{"l":"Lib","i":392}},"html5data":{"xPos":0,"yPos":0,"width":13,"height":36,"strokewidth":0}},"width":12,"height":35,"resume":false,"useHandCursor":true,"id":"5WGU4L3ZfMt"},{"kind":"vectorshape","rotation":0,"accType":"text","cliptobounds":false,"defaultAction":"","shapemaskId":"","xPos":0,"yPos":45,"tabIndex":6,"tabEnabled":true,"referenceName":"6Y16oKTgVE5","morphReferenceName":"6Y16oKTgVE5","xOffset":0,"yOffset":0,"rotateXPos":104.5,"rotateYPos":99,"scaleX":100,"scaleY":100,"alpha":100,"depth":4,"scrolling":true,"shuffleLock":false,"data":{"hotlinkId":"","accState":0,"vectorData":{"left":0,"top":0,"right":209,"bottom":198,"altText":"Freeform 1","pngfb":false,"pr":{"l":"Lib","i":393}},"html5data":{"xPos":0,"yPos":0,"width":209,"height":198,"strokewidth":0}},"width":209,"height":198,"resume":false,"useHandCursor":true,"id":"6Y16oKTgVE5"}],"accType":"text","altText":"thanks icon 1","shapemaskId":"","xPos":358,"yPos":91,"tabIndex":2,"tabEnabled":true,"referenceName":"5xamqooM1LL","morphReferenceName":"5xamqooM1LL","xOffset":0,"yOffset":0,"rotateXPos":104.5,"rotateYPos":121,"scaleX":100,"scaleY":100,"alpha":100,"rotation":0,"depth":4,"scrolling":true,"shuffleLock":false,"width":209,"height":242,"resume":false,"useHandCursor":true,"id":"5xamqooM1LL","actionGroups":{"ActGrpClearHoverState":{"kind":"actiongroup","actions":[{"kind":"exe_actiongroup","id":"_children.ActGrpClearHoverState"}]}}}],"startTime":-1,"elapsedTimeMode":"normal","useHandCursor":false,"resume":false,"kind":"slidelayer","isBaseLayer":true}]}');
