# Supplementary material for: Obtaining and Documenting Informed Consent: An Advanced UME Cross-Specialty, Role-Playing Skill Builder
Source: MedEdPORTAL. 2026 Mar 3;22:11580. doi: 10.15766/mep_2374-8265.11580 (PMC12956033; doi:10.15766/mep_2374-8265.11580)
Supplement: Supplementary file 1 — Course Syllabus.docxPrereadings.pdfStatPearls Article.pdfADMSEP eModule folderClinical Vignettes.pdfRubric.pdfMARRQD, PARRQD Templates.docxOrientation.pptxObserver-Scribe Template.docxVignette Answers.pdf [file mep_2374-8265.11580-s001.zip › D. ADMSEP eModule folder/html5/data/js/6AoVEanDvom.js]

window.globalProvideData('slide', '{"title":"Summary","trackViews":true,"showMenuResultIcon":false,"viewGroupId":"","historyGroupId":"","videoZoom":"","scrolling":false,"transition":"appear","transDuration":0,"transDir":1,"wipeTrans":false,"slideLock":false,"navIndex":-1,"globalAudioId":"","thumbnailid":"","slideNumberInScene":18,"includeInSlideCounts":true,"presenterRef":{"id":"none"},"showAnimationId":"","lmsId":"Slide18","width":720,"height":405,"resume":false,"background":{"type":"fill","fill":{"type":"linear","rotation":90,"colors":[{"kind":"color","rgb":"0xFFFFFF","alpha":100,"stop":0}]}},"id":"6AoVEanDvom","actionGroups":{"ActGrpOnNextButtonClick":{"kind":"actiongroup","actions":[{"kind":"gotoplay","window":"_current","wndtype":"normal","objRef":{"type":"string","value":"_player.5Uox68g9hv9.6PqwhXHhI8d"}}]},"ActGrpOnPrevButtonClick":{"kind":"actiongroup","actions":[{"kind":"history_prev"}]},"NavigationRestrictionNextSlide_6AoVEanDvom":{"kind":"actiongroup","actions":[{"kind":"exe_actiongroup","id":"ActGrpOnNextButtonClick"}]},"NavigationRestrictionPreviousSlide_6AoVEanDvom":{"kind":"actiongroup","actions":[{"kind":"exe_actiongroup","id":"ActGrpOnPrevButtonClick"}]}},"events":[{"kind":"onslidestart","actions":[{"kind":"if_action","condition":{"statement":{"kind":"compare","operator":"eq","valuea":"_playerVars.#hasPrevHistory","typea":"var","valueb":false,"typeb":"boolean"}},"thenActions":[{"kind":"enable_window_control","name":"previous","enable":false,"affectTabStop":true}]}]},{"kind":"onbeforeslidein","actions":[{"kind":"if_action","condition":{"statement":{"kind":"compare","operator":"eq","valuea":"$WindowId","typea":"property","valueb":"_frame","typeb":"string"}},"thenActions":[{"kind":"set_frame_layout","name":"pxabnsnfns00001100101"}],"elseActions":[{"kind":"set_window_control_layout","name":"pxabnsnfns00001100101"}]}]},{"kind":"onnextslide","actions":[{"kind":"exe_actiongroup","id":"NavigationRestrictionNextSlide_6AoVEanDvom"}]},{"kind":"onprevslide","actions":[{"kind":"exe_actiongroup","id":"NavigationRestrictionPreviousSlide_6AoVEanDvom"}]},{"kind":"ontransitionin","actions":[{"kind":"adjustvar","variable":"_player.LastSlideViewed_6FduJwKQ0ri","operator":"set","value":{"type":"string","value":"_player."}},{"kind":"adjustvar","variable":"_player.LastSlideViewed_6FduJwKQ0ri","operator":"add","value":{"type":"property","value":"$AbsoluteId"}}]}],"slideLayers":[{"enableSeek":true,"enableReplay":true,"timeline":{"duration":5000,"events":[{"kind":"ontimelinetick","time":0,"actions":[{"kind":"show","transition":"appear","objRef":{"type":"string","value":"6nLEhCHTCVx"}},{"kind":"show","transition":"appear","objRef":{"type":"string","value":"6pHRQDHSwAj"}},{"kind":"show","transition":"appear","objRef":{"type":"string","value":"6eTryiLzr1c"}},{"kind":"show","transition":"custom","animationId":"Entrance","reverse":false,"objRef":{"type":"string","value":"5tHdQnjFvkJ"}},{"kind":"show","transition":"appear","objRef":{"type":"string","value":"6PhQeGkEOZi"}},{"kind":"show","transition":"appear","objRef":{"type":"string","value":"5pB4uKtUapl"}}]}]},"objects":[{"kind":"vectorshape","rotation":0,"accType":"text","cliptobounds":false,"defaultAction":"","textLib":[{"kind":"textdata","uniqueId":"6nLEhCHTCVx_1396195190","id":"01","linkId":"txt__default_6nLEhCHTCVx","type":"acctext","xPos":0,"yPos":0,"xAccOffset":0,"yAccOffset":0,"width":575,"height":76,"valign":"top","wordwrap":true,"textshadow":false,"shadowIndex":-1,"scrollOverflow":false,"vartext":{"blocks":[{"spans":[{"text":"Summary","style":{"fontFamily":"\\"MontserratBold CharBoldE28D0D51\\",\\"Montserrat\\"","fontSize":37.95,"fontIsBold":false,"fontIsItalic":false,"fontIsUnderline":false,"fontIsStrikeout":false,"elevation":"normal","displayCase":"asIs","foregroundColor":"#21255A","linkColor":"#21255A","ascent":48.981,"descent":12.701,"leading":0,"underlinePosition":-3.795,"underlineThickness":2.53,"xHeight":27.223}}],"style":{"leadingMargin":0,"firstLineMargin":0,"justification":"left","listLevel":1,"lineSpacingRule":"multiple","lineSpacing":25,"spacingBefore":0,"spacingAfter":0,"listStyle":{"listType":"none","listTypeFormat":"plain","start":0,"size":100,"bulletChar":8226,"bulletFont":"Arial","bulletPicture":{"w":0,"h":0,"base64":0}},"tagType":"P"},"runs":[{"idx":0,"len":7,"flowDirection":"leftToRight","cursive":false}]}],"defaultBlockStyle":{"flowDirection":"leftToRight","leadingMargin":0,"trailingMargin":0,"firstLineMargin":0,"justification":"center","defaultTabStop":48,"listLevel":0,"lineSpacingRule":"multiple","lineSpacing":20,"indentSize":36,"spacingBefore":0,"spacingAfter":0,"baseSpanStyle":{"fontFamily":"Calibri","fontSize":12,"fontIsBold":false,"fontIsItalic":false,"fontIsUnderline":false,"fontIsStrikeout":false,"underlineStyle":"normal","elevation":"normal","spacing":0,"ignoreKerningTable":false,"displayCase":"asIs","languageId":0,"foregroundColor":"#FFFFFF","linkColor":"#666666"},"listStyle":{"listType":"none","listTypeFormat":"plain","start":0,"size":100}},"direction":"horizontal"},"vectortext":{"left":0,"top":0,"right":245,"bottom":74,"pngfb":false,"pr":{"l":"Lib","i":378}}}],"shapemaskId":"","xPos":28,"yPos":6,"tabIndex":0,"tabEnabled":true,"referenceName":"6nLEhCHTCVx","morphReferenceName":"6nLEhCHTCVx","xOffset":0,"yOffset":0,"rotateXPos":287.5,"rotateYPos":38,"scaleX":100,"scaleY":100,"alpha":100,"depth":1,"scrolling":true,"shuffleLock":false,"data":{"hotlinkId":"","accState":0,"vectorData":{"left":0,"top":0,"right":575,"bottom":76,"altText":"Summary","pngfb":false,"pr":{"l":"Lib","i":303}},"html5data":{"xPos":0,"yPos":0,"width":575,"height":76,"strokewidth":0}},"width":575,"height":76,"resume":false,"useHandCursor":true,"id":"6nLEhCHTCVx"},{"kind":"vectorshape","rotation":0,"accType":"image","cliptobounds":false,"defaultAction":"","imagelib":[{"kind":"imagedata","assetId":5,"id":"01","url":"story_content/5YLmHGOVQpg.png","type":"normal","altText":"Picture 1.png","width":1322,"height":34,"mobiledx":0,"mobiledy":0}],"shapemaskId":"","xPos":28,"yPos":74,"tabIndex":1,"tabEnabled":true,"referenceName":"6pHRQDHSwAj","morphReferenceName":"6pHRQDHSwAj","xOffset":0,"yOffset":0,"rotateXPos":330.5,"rotateYPos":8.5,"scaleX":100,"scaleY":100,"alpha":100,"depth":2,"scrolling":true,"shuffleLock":false,"data":{"hotlinkId":"","accState":0,"vectorData":{"left":0,"top":0,"right":661,"bottom":17,"altText":"Picture 1.png","pngfb":false,"pr":{"l":"Lib","i":8}},"html5data":{"xPos":0,"yPos":0,"width":661,"height":17,"strokewidth":0}},"width":661,"height":17,"resume":false,"useHandCursor":true,"id":"6pHRQDHSwAj"},{"kind":"vectorshape","rotation":0,"accType":"text","cliptobounds":false,"defaultAction":"","textLib":[{"kind":"textdata","uniqueId":"6eTryiLzr1c_1249016769","id":"01","linkId":"txt__default_6eTryiLzr1c","type":"acctext","xPos":5,"yPos":5,"xAccOffset":5,"yAccOffset":5,"width":565,"height":29,"valign":"top","wordwrap":true,"textshadow":false,"shadowIndex":-1,"scrollOverflow":false,"vartext":{"blocks":[{"spans":[{"text":"Process of informed consent takes place when a:","style":{"fontFamily":"\\"Montserrat Charset0_v9p2ADCB779\\",\\"Montserrat\\"","fontSize":15.813,"fontIsBold":false,"fontIsItalic":false,"fontIsUnderline":false,"fontIsStrikeout":false,"elevation":"normal","displayCase":"asIs","foregroundColor":"#373F4B","linkColor":"#373F4B","ascent":20.409,"descent":5.292,"leading":0,"underlinePosition":-1.581,"underlineThickness":1.054,"xHeight":11.217}}],"style":{"leadingMargin":23,"firstLineMargin":0,"justification":"left","listLevel":1,"lineSpacingRule":"multiple","lineSpacing":20,"spacingBefore":0,"spacingAfter":0,"listStyle":{"listType":"bullet","listTypeFormat":"plain","start":0,"size":100,"bulletChar":8226,"bulletFont":"\\"Arial Charset0_v8wz5YMo9EE9FF07\\",\\"Arial\\"","bulletPicture":{"w":0,"h":0,"base64":0}},"tagType":"P"},"runs":[{"idx":0,"len":47,"flowDirection":"leftToRight","cursive":false}]}],"defaultBlockStyle":{"flowDirection":"leftToRight","leadingMargin":0,"trailingMargin":0,"firstLineMargin":0,"justification":"center","defaultTabStop":48,"listLevel":0,"lineSpacingRule":"multiple","lineSpacing":20,"indentSize":36,"spacingBefore":0,"spacingAfter":0,"baseSpanStyle":{"fontFamily":"Calibri","fontSize":12,"fontIsBold":false,"fontIsItalic":false,"fontIsUnderline":false,"fontIsStrikeout":false,"underlineStyle":"normal","elevation":"normal","spacing":0,"ignoreKerningTable":false,"displayCase":"asIs","languageId":0,"foregroundColor":"#FFFFFF","linkColor":"#666666"},"listStyle":{"listType":"none","listTypeFormat":"plain","start":0,"size":100}},"direction":"horizontal"},"vectortext":{"left":0,"top":0,"right":542,"bottom":31,"pngfb":false,"pr":{"l":"Lib","i":380}}}],"shapemaskId":"","xPos":28,"yPos":99,"tabIndex":2,"tabEnabled":true,"referenceName":"6eTryiLzr1c","morphReferenceName":"6eTryiLzr1c","xOffset":0,"yOffset":0,"rotateXPos":287.5,"rotateYPos":17,"scaleX":100,"scaleY":100,"alpha":100,"depth":3,"scrolling":true,"shuffleLock":false,"data":{"hotlinkId":"","accState":0,"vectorData":{"left":0,"top":0,"right":575,"bottom":35,"altText":"Process of informed consent takes place when a:","pngfb":false,"pr":{"l":"Lib","i":379}},"html5data":{"xPos":0,"yPos":0,"width":575,"height":35,"strokewidth":0}},"width":575,"height":34,"resume":false,"useHandCursor":true,"id":"6eTryiLzr1c"},{"kind":"vectorshape","rotation":0,"accType":"image","cliptobounds":false,"defaultAction":"","imagelib":[{"kind":"imagedata","assetId":81,"id":"01","url":"story_content/5c29CxkMpgg.png","type":"normal","altText":"informed consent process for summary 20210223.png","width":561,"height":180,"mobiledx":0,"mobiledy":0}],"shapemaskId":"","xPos":172,"yPos":146,"tabIndex":3,"tabEnabled":true,"referenceName":"5tHdQnjFvkJ","morphReferenceName":"5tHdQnjFvkJ","xOffset":0,"yOffset":0,"rotateXPos":168.5,"rotateYPos":54,"scaleX":100,"scaleY":100,"alpha":100,"depth":4,"scrolling":true,"shuffleLock":false,"data":{"hotlinkId":"","accState":0,"vectorData":{"left":0,"top":0,"right":337,"bottom":108,"altText":"informed consent process for summary 20210223.png","pngfb":false,"pr":{"l":"Lib","i":381}},"html5data":{"xPos":0,"yPos":0,"width":337,"height":108,"strokewidth":0}},"animations":[{"kind":"animation","id":"Entrance","duration":250,"hidetextatstart":true,"animateshapewithtext":false,"tweens":[{"kind":"tween","time":0,"duration":250,"position":{"relativerotation":false,"relativestartpoint":false,"path":[{"kind":"segment","type":"line","anchora":{"x":"$RawXPos","y":"$RawYPos","dx":"0","dy":"264"},"anchorb":{"x":"$RawXPos","y":"$RawYPos","dx":"0","dy":"0"}}],"duration":250,"easing":"cubic","easingdir":"easeout"}}]}],"width":337,"height":108,"resume":false,"useHandCursor":true,"id":"5tHdQnjFvkJ"},{"kind":"vectorshape","rotation":0,"accType":"text","cliptobounds":false,"defaultAction":"","textLib":[{"kind":"textdata","uniqueId":"6PhQeGkEOZi_2130328090","id":"01","linkId":"txt__default_6PhQeGkEOZi","type":"acctext","xPos":5,"yPos":5,"xAccOffset":5,"yAccOffset":5,"width":565,"height":29,"valign":"top","wordwrap":true,"textshadow":false,"shadowIndex":-1,"scrollOverflow":false,"vartext":{"blocks":[{"spans":[{"text":"Obtaining informed consent is an essential task accomplished by all providers","style":{"fontFamily":"\\"Montserrat Charset0_v9p2ADCB779\\",\\"Montserrat\\"","fontSize":15.813,"fontIsBold":false,"fontIsItalic":false,"fontIsUnderline":false,"fontIsStrikeout":false,"elevation":"normal","displayCase":"asIs","foregroundColor":"#373F4B","linkColor":"#373F4B","ascent":20.409,"descent":5.292,"leading":0,"underlinePosition":-1.581,"underlineThickness":1.054,"xHeight":11.217}}],"style":{"leadingMargin":23,"firstLineMargin":0,"justification":"left","listLevel":1,"lineSpacingRule":"multiple","lineSpacing":20,"spacingBefore":0,"spacingAfter":0,"listStyle":{"listType":"bullet","listTypeFormat":"plain","start":0,"size":100,"bulletChar":8226,"bulletFont":"\\"Arial Charset0_v8wz5YMo9EE9FF07\\",\\"Arial\\"","bulletPicture":{"w":0,"h":0,"base64":0}},"tagType":"P"},"runs":[{"idx":0,"len":77,"flowDirection":"leftToRight","cursive":false}]}],"defaultBlockStyle":{"flowDirection":"leftToRight","leadingMargin":0,"trailingMargin":0,"firstLineMargin":0,"justification":"center","defaultTabStop":48,"listLevel":0,"lineSpacingRule":"multiple","lineSpacing":20,"indentSize":36,"spacingBefore":0,"spacingAfter":0,"baseSpanStyle":{"fontFamily":"Calibri","fontSize":12,"fontIsBold":false,"fontIsItalic":false,"fontIsUnderline":false,"fontIsStrikeout":false,"underlineStyle":"normal","elevation":"normal","spacing":0,"ignoreKerningTable":false,"displayCase":"asIs","languageId":0,"foregroundColor":"#FFFFFF","linkColor":"#666666"},"listStyle":{"listType":"none","listTypeFormat":"plain","start":0,"size":100}},"direction":"horizontal"},"vectortext":{"left":0,"top":0,"right":530,"bottom":57,"pngfb":false,"pr":{"l":"Lib","i":382}}}],"shapemaskId":"","xPos":28,"yPos":261,"tabIndex":4,"tabEnabled":true,"referenceName":"6PhQeGkEOZi","morphReferenceName":"6PhQeGkEOZi","xOffset":0,"yOffset":0,"rotateXPos":287.5,"rotateYPos":17,"scaleX":100,"scaleY":100,"alpha":100,"depth":5,"scrolling":true,"shuffleLock":false,"data":{"hotlinkId":"","accState":0,"vectorData":{"left":0,"top":0,"right":575,"bottom":57,"altText":"Obtaining informed consent is an essential task accomplished by all providers","pngfb":false,"pr":{"l":"Lib","i":379}},"html5data":{"xPos":0,"yPos":0,"width":575,"height":35,"strokewidth":0}},"width":575,"height":34,"resume":false,"useHandCursor":true,"id":"6PhQeGkEOZi"},{"kind":"vectorshape","rotation":0,"accType":"text","cliptobounds":false,"defaultAction":"","textLib":[{"kind":"textdata","uniqueId":"5pB4uKtUapl_-1278961281","id":"01","linkId":"txt__default_5pB4uKtUapl","type":"acctext","xPos":5,"yPos":5,"xAccOffset":5,"yAccOffset":5,"width":565,"height":29,"valign":"top","wordwrap":true,"textshadow":false,"shadowIndex":-1,"scrollOverflow":false,"vartext":{"blocks":[{"spans":[{"text":"Helps build a partnership with your patients and increase the likelihood of treatment adherence","style":{"fontFamily":"\\"Montserrat Charset0_v9p2ADCB779\\",\\"Montserrat\\"","fontSize":15.813,"fontIsBold":false,"fontIsItalic":false,"fontIsUnderline":false,"fontIsStrikeout":false,"elevation":"normal","displayCase":"asIs","foregroundColor":"#373F4B","linkColor":"#373F4B","ascent":20.409,"descent":5.292,"leading":0,"underlinePosition":-1.581,"underlineThickness":1.054,"xHeight":11.217}}],"style":{"leadingMargin":23,"firstLineMargin":0,"justification":"left","listLevel":1,"lineSpacingRule":"multiple","lineSpacing":20,"spacingBefore":0,"spacingAfter":0,"listStyle":{"listType":"bullet","listTypeFormat":"plain","start":0,"size":100,"bulletChar":8226,"bulletFont":"\\"Arial Charset0_v8wz5YMo9EE9FF07\\",\\"Arial\\"","bulletPicture":{"w":0,"h":0,"base64":0}},"tagType":"P"},"runs":[{"idx":0,"len":95,"flowDirection":"leftToRight","cursive":false}]}],"defaultBlockStyle":{"flowDirection":"leftToRight","leadingMargin":0,"trailingMargin":0,"firstLineMargin":0,"justification":"center","defaultTabStop":48,"listLevel":0,"lineSpacingRule":"multiple","lineSpacing":20,"indentSize":36,"spacingBefore":0,"spacingAfter":0,"baseSpanStyle":{"fontFamily":"Calibri","fontSize":12,"fontIsBold":false,"fontIsItalic":false,"fontIsUnderline":false,"fontIsStrikeout":false,"underlineStyle":"normal","elevation":"normal","spacing":0,"ignoreKerningTable":false,"displayCase":"asIs","languageId":0,"foregroundColor":"#FFFFFF","linkColor":"#666666"},"listStyle":{"listType":"none","listTypeFormat":"plain","start":0,"size":100}},"direction":"horizontal"},"vectortext":{"left":0,"top":0,"right":538,"bottom":57,"pngfb":false,"pr":{"l":"Lib","i":383}}}],"shapemaskId":"","xPos":28,"yPos":327,"tabIndex":5,"tabEnabled":true,"referenceName":"5pB4uKtUapl","morphReferenceName":"5pB4uKtUapl","xOffset":0,"yOffset":0,"rotateXPos":287.5,"rotateYPos":17,"scaleX":100,"scaleY":100,"alpha":100,"depth":6,"scrolling":true,"shuffleLock":false,"data":{"hotlinkId":"","accState":0,"vectorData":{"left":0,"top":0,"right":575,"bottom":57,"altText":"Helps build a partnership with your patients and increase the likelihood of treatment adherence","pngfb":false,"pr":{"l":"Lib","i":379}},"html5data":{"xPos":0,"yPos":0,"width":575,"height":35,"strokewidth":0}},"width":575,"height":34,"resume":false,"useHandCursor":true,"id":"5pB4uKtUapl"}],"startTime":-1,"elapsedTimeMode":"normal","useHandCursor":false,"resume":false,"kind":"slidelayer","isBaseLayer":true}]}');
