# Supplementary material for: Obtaining and Documenting Informed Consent: An Advanced UME Cross-Specialty, Role-Playing Skill Builder
Source: MedEdPORTAL. 2026 Mar 3;22:11580. doi: 10.15766/mep_2374-8265.11580 (PMC12956033; doi:10.15766/mep_2374-8265.11580)
Supplement: Supplementary file 1 — Course Syllabus.docxPrereadings.pdfStatPearls Article.pdfADMSEP eModule folderClinical Vignettes.pdfRubric.pdfMARRQD, PARRQD Templates.docxOrientation.pptxObserver-Scribe Template.docxVignette Answers.pdf [file mep_2374-8265.11580-s001.zip › D. ADMSEP eModule folder/html5/data/js/6DkiBNibZ9Q.js]

window.globalProvideData('slide', '{"title":"Self-Assessment","trackViews":true,"showMenuResultIcon":false,"viewGroupId":"","historyGroupId":"","videoZoom":"","scrolling":false,"transition":"appear","transDuration":0,"transDir":1,"wipeTrans":false,"slideLock":false,"navIndex":-1,"globalAudioId":"","thumbnailid":"","slideNumberInScene":16,"includeInSlideCounts":true,"presenterRef":{"id":"none"},"showAnimationId":"","lmsId":"Slide16","width":720,"height":405,"resume":false,"background":{"type":"fill","fill":{"type":"linear","rotation":90,"colors":[{"kind":"color","rgb":"0xFFFFFF","alpha":100,"stop":0}]}},"id":"6DkiBNibZ9Q","actionGroups":{"ActGrpOnNextButtonClick":{"kind":"actiongroup","actions":[{"kind":"gotoplay","window":"_current","wndtype":"normal","objRef":{"type":"string","value":"_player.5Uox68g9hv9.60YmKDS7whV"}}]},"ActGrpOnPrevButtonClick":{"kind":"actiongroup","actions":[{"kind":"history_prev"}]},"NavigationRestrictionNextSlide_6DkiBNibZ9Q":{"kind":"actiongroup","actions":[{"kind":"exe_actiongroup","id":"ActGrpOnNextButtonClick"}]},"NavigationRestrictionPreviousSlide_6DkiBNibZ9Q":{"kind":"actiongroup","actions":[{"kind":"exe_actiongroup","id":"ActGrpOnPrevButtonClick"}]}},"events":[{"kind":"onslidestart","actions":[{"kind":"if_action","condition":{"statement":{"kind":"compare","operator":"eq","valuea":"_playerVars.#hasPrevHistory","typea":"var","valueb":false,"typeb":"boolean"}},"thenActions":[{"kind":"enable_window_control","name":"previous","enable":false,"affectTabStop":true}]}]},{"kind":"onbeforeslidein","actions":[{"kind":"if_action","condition":{"statement":{"kind":"compare","operator":"eq","valuea":"$WindowId","typea":"property","valueb":"_frame","typeb":"string"}},"thenActions":[{"kind":"set_frame_layout","name":"pxabnsnfns00001100101"}],"elseActions":[{"kind":"set_window_control_layout","name":"pxabnsnfns00001100101"}]}]},{"kind":"onnextslide","actions":[{"kind":"exe_actiongroup","id":"NavigationRestrictionNextSlide_6DkiBNibZ9Q"}]},{"kind":"onprevslide","actions":[{"kind":"exe_actiongroup","id":"NavigationRestrictionPreviousSlide_6DkiBNibZ9Q"}]},{"kind":"ontransitionin","actions":[{"kind":"adjustvar","variable":"_player.LastSlideViewed_6FduJwKQ0ri","operator":"set","value":{"type":"string","value":"_player."}},{"kind":"adjustvar","variable":"_player.LastSlideViewed_6FduJwKQ0ri","operator":"add","value":{"type":"property","value":"$AbsoluteId"}}]}],"slideLayers":[{"enableSeek":true,"enableReplay":true,"timeline":{"duration":5000,"events":[{"kind":"ontimelinetick","time":0,"actions":[{"kind":"show","transition":"appear","objRef":{"type":"string","value":"6rWO5ISGwlj"}},{"kind":"show","transition":"appear","objRef":{"type":"string","value":"6q1Ad8VLJrN"}},{"kind":"show","transition":"appear","objRef":{"type":"string","value":"6JQ9Rv2gea3"}},{"kind":"show","transition":"appear","objRef":{"type":"string","value":"5a5BeXzCRhK"}},{"kind":"show","transition":"appear","objRef":{"type":"string","value":"5wMKVWP1WcP"}},{"kind":"show","transition":"appear","objRef":{"type":"string","value":"5wMKVWP1WcP.5koqw1P2Qz8"}},{"kind":"show","transition":"appear","objRef":{"type":"string","value":"5wMKVWP1WcP.6bJDvXqy2Aj"}},{"kind":"show","transition":"appear","objRef":{"type":"string","value":"6QOH1LeD7EW"}},{"kind":"show","transition":"appear","objRef":{"type":"string","value":"6QOH1LeD7EW.604bkeVMw5f"}},{"kind":"show","transition":"appear","objRef":{"type":"string","value":"6QOH1LeD7EW.5iVilTAuJ0J"}},{"kind":"show","transition":"appear","objRef":{"type":"string","value":"62PVqDguUkq"}},{"kind":"show","transition":"appear","objRef":{"type":"string","value":"62PVqDguUkq.6djkLeQ4ewD"}},{"kind":"show","transition":"appear","objRef":{"type":"string","value":"62PVqDguUkq.6Ey9nJMMA8J"}},{"kind":"show","transition":"appear","objRef":{"type":"string","value":"6HgMeu8MV8k"}},{"kind":"show","transition":"appear","objRef":{"type":"string","value":"5eZ3CLe7jP1"}},{"kind":"show","transition":"appear","objRef":{"type":"string","value":"5eZ3CLe7jP1.6qSpJpr2kMk"}},{"kind":"show","transition":"appear","objRef":{"type":"string","value":"5eZ3CLe7jP1.6ljdErsxspn"}},{"kind":"show","transition":"appear","objRef":{"type":"string","value":"5eZ3CLe7jP1.5UodorGyj5E"}},{"kind":"show","transition":"appear","objRef":{"type":"string","value":"5eZ3CLe7jP1.63TJHXPTqSb"}},{"kind":"show","transition":"appear","objRef":{"type":"string","value":"5eZ3CLe7jP1.6DzTwGCx8ma"}},{"kind":"show","transition":"appear","objRef":{"type":"string","value":"5eZ3CLe7jP1.5v75B4dvgBL"}},{"kind":"show","transition":"appear","objRef":{"type":"string","value":"5gHUMARHjd4"}},{"kind":"show","transition":"appear","objRef":{"type":"string","value":"6BqQwnV0FrY"}}]}]},"objects":[{"kind":"vectorshape","rotation":0,"accType":"text","cliptobounds":false,"defaultAction":"","textLib":[{"kind":"textdata","uniqueId":"6rWO5ISGwlj_2014770679","id":"01","linkId":"txt__default_6rWO5ISGwlj","type":"acctext","xPos":0,"yPos":0,"xAccOffset":0,"yAccOffset":0,"width":575,"height":76,"valign":"top","wordwrap":true,"textshadow":false,"shadowIndex":-1,"scrollOverflow":false,"vartext":{"blocks":[{"spans":[{"text":"Self-Assessment","style":{"fontFamily":"\\"MontserratBold CharBoldE28D0D51\\",\\"Montserrat\\"","fontSize":37.95,"fontIsBold":false,"fontIsItalic":false,"fontIsUnderline":false,"fontIsStrikeout":false,"elevation":"normal","displayCase":"asIs","foregroundColor":"#21255A","linkColor":"#21255A","ascent":48.981,"descent":12.701,"leading":0,"underlinePosition":-3.795,"underlineThickness":2.53,"xHeight":27.223}}],"style":{"leadingMargin":0,"firstLineMargin":0,"justification":"left","listLevel":1,"lineSpacingRule":"multiple","lineSpacing":25,"spacingBefore":0,"spacingAfter":0,"listStyle":{"listType":"none","listTypeFormat":"plain","start":0,"size":100,"bulletChar":8226,"bulletFont":"Arial","bulletPicture":{"w":0,"h":0,"base64":0}},"tagType":"P"},"runs":[{"idx":0,"len":15,"flowDirection":"leftToRight","cursive":false}]}],"defaultBlockStyle":{"flowDirection":"leftToRight","leadingMargin":0,"trailingMargin":0,"firstLineMargin":0,"justification":"center","defaultTabStop":48,"listLevel":0,"lineSpacingRule":"multiple","lineSpacing":20,"indentSize":36,"spacingBefore":0,"spacingAfter":0,"baseSpanStyle":{"fontFamily":"Calibri","fontSize":12,"fontIsBold":false,"fontIsItalic":false,"fontIsUnderline":false,"fontIsStrikeout":false,"underlineStyle":"normal","elevation":"normal","spacing":0,"ignoreKerningTable":false,"displayCase":"asIs","languageId":0,"foregroundColor":"#FFFFFF","linkColor":"#666666"},"listStyle":{"listType":"none","listTypeFormat":"plain","start":0,"size":100}},"direction":"horizontal"},"vectortext":{"left":0,"top":0,"right":432,"bottom":74,"pngfb":false,"pr":{"l":"Lib","i":329}}}],"shapemaskId":"","xPos":28,"yPos":6,"tabIndex":0,"tabEnabled":true,"referenceName":"6rWO5ISGwlj","morphReferenceName":"6rWO5ISGwlj","xOffset":0,"yOffset":0,"rotateXPos":287.5,"rotateYPos":38,"scaleX":100,"scaleY":100,"alpha":100,"depth":1,"scrolling":true,"shuffleLock":false,"data":{"hotlinkId":"","accState":0,"vectorData":{"left":0,"top":0,"right":575,"bottom":76,"altText":"Self-Assessment","pngfb":false,"pr":{"l":"Lib","i":303}},"html5data":{"xPos":0,"yPos":0,"width":575,"height":76,"strokewidth":0}},"width":575,"height":76,"resume":false,"useHandCursor":true,"id":"6rWO5ISGwlj"},{"kind":"vectorshape","rotation":0,"accType":"image","cliptobounds":false,"defaultAction":"","imagelib":[{"kind":"imagedata","assetId":5,"id":"01","url":"story_content/5YLmHGOVQpg.png","type":"normal","altText":"Picture 1.png","width":1322,"height":34,"mobiledx":0,"mobiledy":0}],"shapemaskId":"","xPos":28,"yPos":74,"tabIndex":1,"tabEnabled":true,"referenceName":"6q1Ad8VLJrN","morphReferenceName":"6q1Ad8VLJrN","xOffset":0,"yOffset":0,"rotateXPos":330.5,"rotateYPos":8.5,"scaleX":100,"scaleY":100,"alpha":100,"depth":2,"scrolling":true,"shuffleLock":false,"data":{"hotlinkId":"","accState":0,"vectorData":{"left":0,"top":0,"right":661,"bottom":17,"altText":"Picture 1.png","pngfb":false,"pr":{"l":"Lib","i":8}},"html5data":{"xPos":0,"yPos":0,"width":661,"height":17,"strokewidth":0}},"width":661,"height":17,"resume":false,"useHandCursor":true,"id":"6q1Ad8VLJrN"},{"kind":"vectorshape","rotation":0,"accType":"text","cliptobounds":false,"defaultAction":"","textLib":[{"kind":"textdata","uniqueId":"6JQ9Rv2gea3_-121917365","id":"01","linkId":"txt__default_6JQ9Rv2gea3","type":"acctext","xPos":5,"yPos":5,"xAccOffset":5,"yAccOffset":5,"width":140,"height":46,"valign":"top","wordwrap":true,"textshadow":false,"shadowIndex":-1,"scrollOverflow":false,"vartext":{"blocks":[{"spans":[{"text":"Select one of these  above scenarios\\n","style":{"fontFamily":"\\"Lato Charset0_v8MUn45tBE51451DC\\",\\"Lato\\"","fontSize":12,"fontIsBold":false,"fontIsItalic":false,"fontIsUnderline":false,"fontIsStrikeout":false,"elevation":"normal","displayCase":"asIs","foregroundColor":"#3C3454","linkColor":"#3C3454","ascent":15.792,"descent":3.408,"leading":0,"underlinePosition":-1.12,"underlineThickness":0.96,"xHeight":8.104}}],"style":{"leadingMargin":0,"firstLineMargin":0,"justification":"center","listLevel":1,"lineSpacingRule":"single","lineSpacing":20,"spacingBefore":0,"spacingAfter":12,"listStyle":{"listType":"none","listTypeFormat":"plain","start":0,"size":100,"bulletChar":8226,"bulletFont":"Arial","bulletPicture":{"w":0,"h":0,"base64":0}},"tagType":"P"},"runs":[{"idx":0,"len":37,"flowDirection":"leftToRight","cursive":false}]},{"spans":[{"text":"Do it either alone or with a partner","style":{"fontFamily":"\\"Lato Charset0_v8MUn45tBE51451DC\\",\\"Lato\\"","fontSize":12,"fontIsBold":false,"fontIsItalic":false,"fontIsUnderline":false,"fontIsStrikeout":false,"elevation":"normal","displayCase":"asIs","foregroundColor":"#3C3454","linkColor":"#3C3454","ascent":15.792,"descent":3.408,"leading":0,"underlinePosition":-1.12,"underlineThickness":0.96,"xHeight":8.104}}],"style":{"leadingMargin":0,"firstLineMargin":0,"justification":"center","listLevel":1,"lineSpacingRule":"single","lineSpacing":20,"spacingBefore":0,"spacingAfter":12,"listStyle":{"listType":"none","listTypeFormat":"plain","start":0,"size":100,"bulletChar":8226,"bulletFont":"Arial","bulletPicture":{"w":0,"h":0,"base64":0}},"tagType":"P"},"runs":[{"idx":0,"len":36,"flowDirection":"leftToRight","cursive":false}]}],"defaultBlockStyle":{"flowDirection":"leftToRight","leadingMargin":0,"trailingMargin":0,"firstLineMargin":0,"justification":"center","defaultTabStop":48,"listLevel":0,"lineSpacingRule":"multiple","lineSpacing":20,"indentSize":36,"spacingBefore":0,"spacingAfter":0,"baseSpanStyle":{"fontFamily":"Calibri","fontSize":12,"fontIsBold":false,"fontIsItalic":false,"fontIsUnderline":false,"fontIsStrikeout":false,"underlineStyle":"normal","elevation":"normal","spacing":0,"ignoreKerningTable":false,"displayCase":"asIs","languageId":0,"foregroundColor":"#FFFFFF","linkColor":"#666666"},"listStyle":{"listType":"none","listTypeFormat":"plain","start":0,"size":100}},"direction":"horizontal"},"vectortext":{"left":0,"top":0,"right":148,"bottom":94,"pngfb":false,"pr":{"l":"Lib","i":331}}}],"shapemaskId":"","xPos":107,"yPos":248,"tabIndex":20,"tabEnabled":true,"referenceName":"6JQ9Rv2gea3","morphReferenceName":"6JQ9Rv2gea3","xOffset":0,"yOffset":0,"rotateXPos":75,"rotateYPos":26,"scaleX":100,"scaleY":100,"alpha":100,"depth":3,"scrolling":true,"shuffleLock":false,"data":{"hotlinkId":"","accState":0,"vectorData":{"left":0,"top":0,"right":151,"bottom":94,"altText":"Select one of these  above scenarios\\nDo it either alone or with a partner","pngfb":false,"pr":{"l":"Lib","i":330}},"html5data":{"xPos":0,"yPos":0,"width":151,"height":52,"strokewidth":0}},"width":150,"height":52,"resume":false,"useHandCursor":true,"id":"6JQ9Rv2gea3"},{"kind":"vectorshape","rotation":0,"accType":"text","cliptobounds":false,"defaultAction":"","textLib":[{"kind":"textdata","uniqueId":"5a5BeXzCRhK_-1429150272","id":"01","linkId":"txt__default_5a5BeXzCRhK","type":"acctext","xPos":5,"yPos":5,"xAccOffset":5,"yAccOffset":5,"width":140,"height":60,"valign":"top","wordwrap":true,"textshadow":false,"shadowIndex":-1,"scrollOverflow":false,"vartext":{"blocks":[{"spans":[{"text":"Use the supplied checklist  to check your performance","style":{"fontFamily":"\\"Lato Charset0_v8MUn45tBE51451DC\\",\\"Lato\\"","fontSize":12,"fontIsBold":false,"fontIsItalic":false,"fontIsUnderline":false,"fontIsStrikeout":false,"elevation":"normal","displayCase":"asIs","foregroundColor":"#3C3454","linkColor":"#3C3454","ascent":15.792,"descent":3.408,"leading":0,"underlinePosition":-1.12,"underlineThickness":0.96,"xHeight":8.104}}],"style":{"leadingMargin":0,"firstLineMargin":0,"justification":"center","listLevel":1,"lineSpacingRule":"single","lineSpacing":20,"spacingBefore":0,"spacingAfter":12,"listStyle":{"listType":"none","listTypeFormat":"plain","start":0,"size":100,"bulletChar":8226,"bulletFont":"Arial","bulletPicture":{"w":0,"h":0,"base64":0}},"tagType":"P"},"runs":[{"idx":0,"len":53,"flowDirection":"leftToRight","cursive":false}]}],"defaultBlockStyle":{"flowDirection":"leftToRight","leadingMargin":0,"trailingMargin":0,"firstLineMargin":0,"justification":"center","defaultTabStop":48,"listLevel":0,"lineSpacingRule":"multiple","lineSpacing":20,"indentSize":36,"spacingBefore":0,"spacingAfter":0,"baseSpanStyle":{"fontFamily":"Lato","fontSize":16,"fontIsBold":false,"fontIsItalic":false,"fontIsUnderline":false,"fontIsStrikeout":false,"underlineStyle":"normal","elevation":"normal","spacing":0,"ignoreKerningTable":false,"displayCase":"asIs","languageId":0,"foregroundColor":"#3C3454","linkColor":"#666666"},"listStyle":{"listType":"none","listTypeFormat":"plain","start":0,"size":100}},"direction":"horizontal"},"vectortext":{"left":0,"top":0,"right":142,"bottom":63,"pngfb":false,"pr":{"l":"Lib","i":333}}}],"shapemaskId":"","xPos":459,"yPos":248,"tabIndex":22,"tabEnabled":true,"referenceName":"5a5BeXzCRhK","morphReferenceName":"5a5BeXzCRhK","xOffset":0,"yOffset":0,"rotateXPos":75,"rotateYPos":32.5,"scaleX":100,"scaleY":100,"alpha":100,"depth":4,"scrolling":true,"shuffleLock":false,"data":{"hotlinkId":"","accState":0,"vectorData":{"left":0,"top":0,"right":150,"bottom":65,"altText":"Use the supplied checklist  to check your performance","pngfb":false,"pr":{"l":"Lib","i":332}},"html5data":{"xPos":0,"yPos":0,"width":150,"height":65,"strokewidth":0}},"width":150,"height":65,"resume":false,"useHandCursor":true,"id":"5a5BeXzCRhK"},{"kind":"objgroup","objects":[{"kind":"vectorshape","rotation":0,"accType":"text","cliptobounds":false,"defaultAction":"","shapemaskId":"","xPos":0,"yPos":0,"tabIndex":3,"tabEnabled":true,"referenceName":"5koqw1P2Qz8","morphReferenceName":"5koqw1P2Qz8","xOffset":0,"yOffset":0,"rotateXPos":22.5,"rotateYPos":22.5,"scaleX":100,"scaleY":100,"alpha":100,"depth":1,"scrolling":true,"shuffleLock":false,"data":{"hotlinkId":"","accState":0,"vectorData":{"left":-3,"top":-3,"right":49,"bottom":49,"altText":"Oval 1","pngfb":false,"pr":{"l":"Lib","i":334}},"html5data":{"xPos":-3,"yPos":-3,"width":52,"height":52,"strokewidth":5}},"width":46,"height":46,"resume":false,"useHandCursor":true,"id":"5koqw1P2Qz8"},{"kind":"vectorshape","rotation":0,"accType":"text","cliptobounds":false,"defaultAction":"","textLib":[{"kind":"textdata","uniqueId":"6bJDvXqy2Aj_-1719398510","id":"01","linkId":"txt__default_6bJDvXqy2Aj","type":"acctext","xPos":10,"yPos":5,"xAccOffset":10,"yAccOffset":5,"width":1,"height":32,"valign":"top","wordwrap":true,"textshadow":false,"shadowIndex":-1,"scrollOverflow":false,"vartext":{"blocks":[{"spans":[{"text":"1","style":{"fontFamily":"\\"MontserratBold CharBoldE28D0D51\\",\\"Montserrat\\"","fontSize":20,"fontIsBold":false,"ascent":25.813,"descent":6.693,"leading":0,"underlinePosition":-2,"underlineThickness":1.333,"xHeight":14.347}}],"style":{"justification":"center","tagType":"P"},"runs":[{"idx":0,"len":1,"flowDirection":"leftToRight","cursive":false}]}],"defaultBlockStyle":{"flowDirection":"leftToRight","leadingMargin":0,"trailingMargin":0,"firstLineMargin":0,"justification":"left","defaultTabStop":48,"listLevel":0,"lineSpacingRule":"multiple","lineSpacing":20,"indentSize":36,"spacingBefore":0,"spacingAfter":0,"baseSpanStyle":{"fontFamily":"Calibri","fontSize":12,"fontIsBold":false,"fontIsItalic":false,"fontIsUnderline":false,"fontIsStrikeout":false,"underlineStyle":"normal","elevation":"normal","spacing":0,"ignoreKerningTable":false,"displayCase":"asIs","languageId":0,"foregroundColor":"#000000","linkColor":"#666666"},"listStyle":{"listType":"none","listTypeFormat":"plain","start":0,"size":100}},"direction":"horizontal"},"vectortext":{"left":0,"top":0,"right":16,"bottom":38,"pngfb":false,"pr":{"l":"Lib","i":336}}}],"shapemaskId":"","xPos":13,"yPos":3,"tabIndex":4,"tabEnabled":true,"referenceName":"6bJDvXqy2Aj","morphReferenceName":"6bJDvXqy2Aj","xOffset":0,"yOffset":0,"rotateXPos":10.5,"rotateYPos":21,"scaleX":100,"scaleY":100,"alpha":100,"depth":2,"scrolling":true,"shuffleLock":false,"data":{"hotlinkId":"","accState":0,"vectorData":{"left":0,"top":0,"right":21,"bottom":42,"altText":"1","pngfb":false,"pr":{"l":"Lib","i":335}},"html5data":{"xPos":0,"yPos":0,"width":21,"height":42,"strokewidth":0}},"width":21,"height":42,"resume":false,"useHandCursor":true,"id":"6bJDvXqy2Aj"}],"accType":"text","altText":"Group\\r\\n 1","shapemaskId":"","xPos":159,"yPos":99,"tabIndex":2,"tabEnabled":true,"referenceName":"5wMKVWP1WcP","morphReferenceName":"5wMKVWP1WcP","xOffset":0,"yOffset":0,"rotateXPos":23,"rotateYPos":23,"scaleX":100,"scaleY":100,"alpha":100,"rotation":0,"depth":5,"scrolling":true,"shuffleLock":false,"width":46,"height":46,"resume":false,"useHandCursor":true,"id":"5wMKVWP1WcP","actionGroups":{"ActGrpClearHoverState":{"kind":"actiongroup","actions":[{"kind":"exe_actiongroup","id":"_children.ActGrpClearHoverState"}]}}},{"kind":"objgroup","objects":[{"kind":"vectorshape","rotation":0,"accType":"text","cliptobounds":false,"defaultAction":"","shapemaskId":"","xPos":0,"yPos":0,"tabIndex":6,"tabEnabled":true,"referenceName":"604bkeVMw5f","morphReferenceName":"604bkeVMw5f","xOffset":0,"yOffset":0,"rotateXPos":22.5,"rotateYPos":22.5,"scaleX":100,"scaleY":100,"alpha":100,"depth":1,"scrolling":true,"shuffleLock":false,"data":{"hotlinkId":"","accState":0,"vectorData":{"left":-3,"top":-3,"right":49,"bottom":49,"altText":"Oval 2","pngfb":false,"pr":{"l":"Lib","i":334}},"html5data":{"xPos":-3,"yPos":-3,"width":52,"height":52,"strokewidth":5}},"width":46,"height":46,"resume":false,"useHandCursor":true,"id":"604bkeVMw5f"},{"kind":"vectorshape","rotation":0,"accType":"text","cliptobounds":false,"defaultAction":"","textLib":[{"kind":"textdata","uniqueId":"5iVilTAuJ0J_1250295547","id":"01","linkId":"txt__default_5iVilTAuJ0J","type":"acctext","xPos":10,"yPos":5,"xAccOffset":10,"yAccOffset":5,"width":1,"height":32,"valign":"top","wordwrap":true,"textshadow":false,"shadowIndex":-1,"scrollOverflow":false,"vartext":{"blocks":[{"spans":[{"text":"2","style":{"fontFamily":"\\"MontserratBold CharBoldE28D0D51\\",\\"Montserrat\\"","fontSize":20,"fontIsBold":false,"ascent":25.813,"descent":6.693,"leading":0,"underlinePosition":-2,"underlineThickness":1.333,"xHeight":14.347}}],"style":{"justification":"center","tagType":"P"},"runs":[{"idx":0,"len":1,"flowDirection":"leftToRight","cursive":false}]}],"defaultBlockStyle":{"flowDirection":"leftToRight","leadingMargin":0,"trailingMargin":0,"firstLineMargin":0,"justification":"left","defaultTabStop":48,"listLevel":0,"lineSpacingRule":"multiple","lineSpacing":20,"indentSize":36,"spacingBefore":0,"spacingAfter":0,"baseSpanStyle":{"fontFamily":"Calibri","fontSize":12,"fontIsBold":false,"fontIsItalic":false,"fontIsUnderline":false,"fontIsStrikeout":false,"underlineStyle":"normal","elevation":"normal","spacing":0,"ignoreKerningTable":false,"displayCase":"asIs","languageId":0,"foregroundColor":"#000000","linkColor":"#666666"},"listStyle":{"listType":"none","listTypeFormat":"plain","start":0,"size":100}},"direction":"horizontal"},"vectortext":{"left":0,"top":0,"right":19,"bottom":38,"pngfb":false,"pr":{"l":"Lib","i":337}}}],"shapemaskId":"","xPos":13,"yPos":3,"tabIndex":7,"tabEnabled":true,"referenceName":"5iVilTAuJ0J","morphReferenceName":"5iVilTAuJ0J","xOffset":0,"yOffset":0,"rotateXPos":10.5,"rotateYPos":21,"scaleX":100,"scaleY":100,"alpha":100,"depth":2,"scrolling":true,"shuffleLock":false,"data":{"hotlinkId":"","accState":0,"vectorData":{"left":0,"top":0,"right":21,"bottom":42,"altText":"2","pngfb":false,"pr":{"l":"Lib","i":335}},"html5data":{"xPos":0,"yPos":0,"width":21,"height":42,"strokewidth":0}},"width":21,"height":42,"resume":false,"useHandCursor":true,"id":"5iVilTAuJ0J"}],"accType":"text","altText":"Group\\r\\n 2","shapemaskId":"","xPos":338,"yPos":99,"tabIndex":5,"tabEnabled":true,"referenceName":"6QOH1LeD7EW","morphReferenceName":"6QOH1LeD7EW","xOffset":0,"yOffset":0,"rotateXPos":23,"rotateYPos":23,"scaleX":100,"scaleY":100,"alpha":100,"rotation":0,"depth":6,"scrolling":true,"shuffleLock":false,"width":46,"height":46,"resume":false,"useHandCursor":true,"id":"6QOH1LeD7EW","actionGroups":{"ActGrpClearHoverState":{"kind":"actiongroup","actions":[{"kind":"exe_actiongroup","id":"_children.ActGrpClearHoverState"}]}}},{"kind":"objgroup","objects":[{"kind":"vectorshape","rotation":0,"accType":"text","cliptobounds":false,"defaultAction":"","shapemaskId":"","xPos":0,"yPos":0,"tabIndex":9,"tabEnabled":true,"referenceName":"6djkLeQ4ewD","morphReferenceName":"6djkLeQ4ewD","xOffset":0,"yOffset":0,"rotateXPos":22.5,"rotateYPos":22.5,"scaleX":100,"scaleY":100,"alpha":100,"depth":1,"scrolling":true,"shuffleLock":false,"data":{"hotlinkId":"","accState":0,"vectorData":{"left":-3,"top":-3,"right":49,"bottom":49,"altText":"Oval 3","pngfb":false,"pr":{"l":"Lib","i":334}},"html5data":{"xPos":-3,"yPos":-3,"width":52,"height":52,"strokewidth":5}},"width":46,"height":46,"resume":false,"useHandCursor":true,"id":"6djkLeQ4ewD"},{"kind":"vectorshape","rotation":0,"accType":"text","cliptobounds":false,"defaultAction":"","textLib":[{"kind":"textdata","uniqueId":"6Ey9nJMMA8J_-1084517199","id":"01","linkId":"txt__default_6Ey9nJMMA8J","type":"acctext","xPos":10,"yPos":5,"xAccOffset":10,"yAccOffset":5,"width":1,"height":32,"valign":"top","wordwrap":true,"textshadow":false,"shadowIndex":-1,"scrollOverflow":false,"vartext":{"blocks":[{"spans":[{"text":"3","style":{"fontFamily":"\\"MontserratBold CharBoldE28D0D51\\",\\"Montserrat\\"","fontSize":20,"fontIsBold":false,"ascent":25.813,"descent":6.693,"leading":0,"underlinePosition":-2,"underlineThickness":1.333,"xHeight":14.347}}],"style":{"justification":"center","tagType":"P"},"runs":[{"idx":0,"len":1,"flowDirection":"leftToRight","cursive":false}]}],"defaultBlockStyle":{"flowDirection":"leftToRight","leadingMargin":0,"trailingMargin":0,"firstLineMargin":0,"justification":"left","defaultTabStop":48,"listLevel":0,"lineSpacingRule":"multiple","lineSpacing":20,"indentSize":36,"spacingBefore":0,"spacingAfter":0,"baseSpanStyle":{"fontFamily":"Calibri","fontSize":12,"fontIsBold":false,"fontIsItalic":false,"fontIsUnderline":false,"fontIsStrikeout":false,"underlineStyle":"normal","elevation":"normal","spacing":0,"ignoreKerningTable":false,"displayCase":"asIs","languageId":0,"foregroundColor":"#000000","linkColor":"#666666"},"listStyle":{"listType":"none","listTypeFormat":"plain","start":0,"size":100}},"direction":"horizontal"},"vectortext":{"left":0,"top":0,"right":19,"bottom":38,"pngfb":false,"pr":{"l":"Lib","i":338}}}],"shapemaskId":"","xPos":13,"yPos":3,"tabIndex":10,"tabEnabled":true,"referenceName":"6Ey9nJMMA8J","morphReferenceName":"6Ey9nJMMA8J","xOffset":0,"yOffset":0,"rotateXPos":10.5,"rotateYPos":21,"scaleX":100,"scaleY":100,"alpha":100,"depth":2,"scrolling":true,"shuffleLock":false,"data":{"hotlinkId":"","accState":0,"vectorData":{"left":0,"top":0,"right":21,"bottom":42,"altText":"3","pngfb":false,"pr":{"l":"Lib","i":335}},"html5data":{"xPos":0,"yPos":0,"width":21,"height":42,"strokewidth":0}},"width":21,"height":42,"resume":false,"useHandCursor":true,"id":"6Ey9nJMMA8J"}],"accType":"text","altText":"Group\\r\\n 3","shapemaskId":"","xPos":511,"yPos":99,"tabIndex":8,"tabEnabled":true,"referenceName":"62PVqDguUkq","morphReferenceName":"62PVqDguUkq","xOffset":0,"yOffset":0,"rotateXPos":23,"rotateYPos":23,"scaleX":100,"scaleY":100,"alpha":100,"rotation":0,"depth":7,"scrolling":true,"shuffleLock":false,"width":46,"height":46,"resume":false,"useHandCursor":true,"id":"62PVqDguUkq","actionGroups":{"ActGrpClearHoverState":{"kind":"actiongroup","actions":[{"kind":"exe_actiongroup","id":"_children.ActGrpClearHoverState"}]}}},{"kind":"vectorshape","rotation":0,"accType":"text","cliptobounds":false,"defaultAction":"","textLib":[{"kind":"textdata","uniqueId":"6HgMeu8MV8k_1777849946","id":"01","linkId":"txt__default_6HgMeu8MV8k","type":"acctext","xPos":10,"yPos":5,"xAccOffset":10,"yAccOffset":5,"width":130,"height":57,"valign":"top","wordwrap":true,"textshadow":false,"shadowIndex":-1,"scrollOverflow":false,"vartext":{"blocks":[{"spans":[{"text":"Record yourself obtaining informed consent","style":{"fontFamily":"\\"Lato Charset0_v8MUn45tBE51451DC\\",\\"Lato\\"","fontSize":12,"fontIsBold":false,"fontIsItalic":false,"fontIsUnderline":false,"fontIsStrikeout":false,"underlineStyle":"normal","elevation":"normal","spacing":0,"ignoreKerningTable":false,"displayCase":"asIs","languageId":0,"foregroundColor":"#3C3454","linkColor":"#3C3454","ascent":15.792,"descent":3.408,"leading":0,"underlinePosition":-1.12,"underlineThickness":0.96,"xHeight":8.104}}],"style":{"flowDirection":"leftToRight","leadingMargin":0,"trailingMargin":0,"firstLineMargin":0,"justification":"center","defaultTabStop":48,"listLevel":1,"lineSpacingRule":"multiple","lineSpacing":20,"spacingBefore":0,"spacingAfter":0,"listStyle":{"listType":"none","listTypeFormat":"plain","start":0,"size":100,"bulletChar":8226,"bulletFont":"Arial","bulletPicture":{"w":0,"h":0,"base64":0}},"tagType":"P"},"runs":[{"idx":0,"len":42,"flowDirection":"leftToRight","cursive":false}]}],"defaultBlockStyle":{"flowDirection":"leftToRight","leadingMargin":0,"trailingMargin":0,"firstLineMargin":0,"justification":"left","defaultTabStop":48,"listLevel":0,"lineSpacingRule":"multiple","lineSpacing":20,"indentSize":36,"spacingBefore":0,"spacingAfter":0,"baseSpanStyle":{"fontFamily":"Calibri","fontSize":12,"fontIsBold":false,"fontIsItalic":false,"fontIsUnderline":false,"fontIsStrikeout":false,"underlineStyle":"normal","elevation":"normal","spacing":0,"ignoreKerningTable":false,"displayCase":"asIs","languageId":0,"foregroundColor":"#000000","linkColor":"#666666"},"listStyle":{"listType":"none","listTypeFormat":"plain","start":0,"size":100}},"direction":"horizontal"},"vectortext":{"left":0,"top":0,"right":137,"bottom":63,"pngfb":false,"pr":{"l":"Lib","i":340}}}],"shapemaskId":"","xPos":285,"yPos":248,"tabIndex":21,"tabEnabled":true,"referenceName":"6HgMeu8MV8k","morphReferenceName":"6HgMeu8MV8k","xOffset":0,"yOffset":0,"rotateXPos":75,"rotateYPos":33.5,"scaleX":100,"scaleY":100,"alpha":100,"depth":8,"scrolling":true,"shuffleLock":false,"data":{"hotlinkId":"","accState":0,"vectorData":{"left":0,"top":0,"right":150,"bottom":67,"altText":"Record yourself obtaining informed consent","pngfb":false,"pr":{"l":"Lib","i":339}},"html5data":{"xPos":0,"yPos":0,"width":150,"height":67,"strokewidth":0}},"width":150,"height":67,"resume":false,"useHandCursor":true,"id":"6HgMeu8MV8k"},{"kind":"objgroup","objects":[{"kind":"vectorshape","rotation":0,"accType":"text","cliptobounds":false,"defaultAction":"","shapemaskId":"","xPos":0,"yPos":0,"tabIndex":12,"tabEnabled":true,"referenceName":"6qSpJpr2kMk","morphReferenceName":"6qSpJpr2kMk","xOffset":0,"yOffset":0,"rotateXPos":44.5,"rotateYPos":40,"scaleX":100,"scaleY":100,"alpha":100,"depth":1,"scrolling":true,"shuffleLock":false,"data":{"hotlinkId":"","accState":0,"vectorData":{"left":0,"top":0,"right":90,"bottom":81,"altText":"Freeform 6","pngfb":false,"pr":{"l":"Lib","i":341}},"html5data":{"xPos":0,"yPos":0,"width":90,"height":81,"strokewidth":0}},"width":89,"height":80,"resume":false,"useHandCursor":true,"id":"6qSpJpr2kMk"},{"kind":"vectorshape","rotation":0,"accType":"text","cliptobounds":false,"defaultAction":"","shapemaskId":"","xPos":14,"yPos":54,"tabIndex":16,"tabEnabled":true,"referenceName":"6ljdErsxspn","morphReferenceName":"6ljdErsxspn","xOffset":0,"yOffset":0,"rotateXPos":3,"rotateYPos":3,"scaleX":100,"scaleY":100,"alpha":100,"depth":2,"scrolling":true,"shuffleLock":false,"data":{"hotlinkId":"","accState":0,"vectorData":{"left":0,"top":0,"right":7,"bottom":6,"altText":"Freeform 5","pngfb":false,"pr":{"l":"Lib","i":342}},"html5data":{"xPos":0,"yPos":0,"width":7,"height":6,"strokewidth":0}},"width":6,"height":6,"resume":false,"useHandCursor":true,"id":"6ljdErsxspn"},{"kind":"vectorshape","rotation":0,"accType":"text","cliptobounds":false,"defaultAction":"","shapemaskId":"","xPos":16,"yPos":56,"tabIndex":17,"tabEnabled":true,"referenceName":"5UodorGyj5E","morphReferenceName":"5UodorGyj5E","xOffset":0,"yOffset":0,"rotateXPos":0.5,"rotateYPos":1,"scaleX":100,"scaleY":100,"alpha":100,"depth":3,"scrolling":true,"shuffleLock":false,"data":{"hotlinkId":"","accState":0,"vectorData":{"left":0,"top":0,"right":2,"bottom":3,"altText":"Freeform 4","pngfb":false,"pr":{"l":"Lib","i":343}},"html5data":{"xPos":0,"yPos":0,"width":2,"height":3,"strokewidth":0}},"width":1,"height":2,"resume":false,"useHandCursor":true,"id":"5UodorGyj5E"},{"kind":"vectorshape","rotation":0,"accType":"text","cliptobounds":false,"defaultAction":"","shapemaskId":"","xPos":60,"yPos":4,"tabIndex":13,"tabEnabled":true,"referenceName":"63TJHXPTqSb","morphReferenceName":"63TJHXPTqSb","xOffset":0,"yOffset":0,"rotateXPos":1,"rotateYPos":0.5,"scaleX":100,"scaleY":100,"alpha":100,"depth":4,"scrolling":true,"shuffleLock":false,"data":{"hotlinkId":"","accState":0,"vectorData":{"left":0,"top":0,"right":3,"bottom":2,"altText":"Freeform 3","pngfb":false,"pr":{"l":"Lib","i":344}},"html5data":{"xPos":0,"yPos":0,"width":3,"height":2,"strokewidth":0}},"width":2,"height":1,"resume":false,"useHandCursor":true,"id":"63TJHXPTqSb"},{"kind":"vectorshape","rotation":0,"accType":"text","cliptobounds":false,"defaultAction":"","shapemaskId":"","xPos":64,"yPos":5,"tabIndex":14,"tabEnabled":true,"referenceName":"6DzTwGCx8ma","morphReferenceName":"6DzTwGCx8ma","xOffset":0,"yOffset":0,"rotateXPos":4,"rotateYPos":1.5,"scaleX":100,"scaleY":100,"alpha":100,"depth":5,"scrolling":true,"shuffleLock":false,"data":{"hotlinkId":"","accState":0,"vectorData":{"left":0,"top":0,"right":8,"bottom":3,"altText":"Freeform 2","pngfb":false,"pr":{"l":"Lib","i":345}},"html5data":{"xPos":0,"yPos":0,"width":8,"height":3,"strokewidth":0}},"width":8,"height":3,"resume":false,"useHandCursor":true,"id":"6DzTwGCx8ma"},{"kind":"vectorshape","rotation":0,"accType":"text","cliptobounds":false,"defaultAction":"","shapemaskId":"","xPos":8,"yPos":5,"tabIndex":15,"tabEnabled":true,"referenceName":"5v75B4dvgBL","morphReferenceName":"5v75B4dvgBL","xOffset":0,"yOffset":0,"rotateXPos":36.5,"rotateYPos":29,"scaleX":100,"scaleY":100,"alpha":100,"depth":6,"scrolling":true,"shuffleLock":false,"data":{"hotlinkId":"","accState":0,"vectorData":{"left":0,"top":0,"right":73,"bottom":59,"altText":"Freeform 1","pngfb":false,"pr":{"l":"Lib","i":346}},"html5data":{"xPos":0,"yPos":0,"width":73,"height":59,"strokewidth":0}},"width":73,"height":58,"resume":false,"useHandCursor":true,"id":"5v75B4dvgBL"}],"accType":"text","altText":"iphone icon 1","shapemaskId":"","xPos":316,"yPos":156,"tabIndex":11,"tabEnabled":true,"referenceName":"5eZ3CLe7jP1","morphReferenceName":"5eZ3CLe7jP1","xOffset":0,"yOffset":0,"rotateXPos":44.5,"rotateYPos":40,"scaleX":100,"scaleY":100,"alpha":100,"rotation":0,"depth":9,"scrolling":true,"shuffleLock":false,"width":89,"height":80,"resume":false,"useHandCursor":true,"id":"5eZ3CLe7jP1","actionGroups":{"ActGrpClearHoverState":{"kind":"actiongroup","actions":[{"kind":"exe_actiongroup","id":"_children.ActGrpClearHoverState"}]}}},{"kind":"vectorshape","rotation":0,"accType":"button","cliptobounds":false,"defaultAction":"onrelease","imagelib":[{"kind":"imagedata","assetId":77,"id":"01","url":"story_content/6VIh5AjOHnm.png","type":"normal","altText":"Screen Shot 2021-02-23 at 10.38.40 PM.png","width":266,"height":145,"mobiledx":0,"mobiledy":0}],"shapemaskId":"","xPos":115,"yPos":160,"tabIndex":18,"tabEnabled":true,"referenceName":"5gHUMARHjd4","morphReferenceName":"5gHUMARHjd4","xOffset":0,"yOffset":0,"rotateXPos":66.5,"rotateYPos":36.5,"scaleX":100,"scaleY":100,"alpha":100,"depth":10,"scrolling":true,"shuffleLock":false,"data":{"hotlinkId":"","accState":0,"vectorData":{"left":-2,"top":-2,"right":135,"bottom":75,"altText":"Screen Shot 2021-02-23 at 10.38.40 PM.png","pngfb":false,"pr":{"l":"Lib","i":347}},"html5data":{"xPos":0,"yPos":0,"width":133,"height":73,"strokewidth":2}},"states":[{"kind":"state","name":"_default_Hover","data":{"hotlinkId":"","accState":0,"vectorData":{"left":0,"top":0,"right":133,"bottom":73,"altText":"Screen Shot 2021-02-23 at 10.38.40 PM.png","pngfb":false,"pr":{"l":"Lib","i":348}},"html5data":{"xPos":0,"yPos":0,"width":133,"height":73,"strokewidth":0}}}],"width":133,"height":73,"resume":false,"useHandCursor":true,"id":"5gHUMARHjd4","variables":[{"kind":"variable","name":"_hover","type":"boolean","value":false,"resume":true},{"kind":"variable","name":"_state","type":"string","value":"_default","resume":true},{"kind":"variable","name":"_disabled","type":"boolean","value":false,"resume":true},{"kind":"variable","name":"_stateName","type":"string","value":"_default","resume":true},{"kind":"variable","name":"_tempStateName","type":"string","value":"","resume":false},{"kind":"variable","name":"_tempStateNameBuilder","type":"string","value":"","resume":false}],"actionGroups":{"ActGrpSetHoverState":{"kind":"actiongroup","actions":[{"kind":"adjustvar","variable":"_hover","operator":"set","value":{"type":"boolean","value":true}},{"kind":"exe_actiongroup","id":"_player._setstates","scopeRef":{"type":"string","value":"_this"}}]},"ActGrpClearHoverState":{"kind":"actiongroup","actions":[{"kind":"adjustvar","variable":"_hover","operator":"set","value":{"type":"boolean","value":false}},{"kind":"exe_actiongroup","id":"_player._setstates","scopeRef":{"type":"string","value":"_this"}}]},"ActGrpClearStateVars":{"kind":"actiongroup","actions":[{"kind":"adjustvar","variable":"_hover","operator":"set","value":{"type":"boolean","value":false}}]}},"events":[{"kind":"onrelease","actions":[{"kind":"exe_actiongroup","id":"_this.ActGrpClearHoverState"},{"kind":"open_url","url":"story_content/external_files/informed consent cases 20210512.pdf","window":"_blank","windowsize":"default","width":100,"height":100,"usedefaultcontrols":true,"status":true,"toolbar":true,"location":true,"menubar":true,"scrollbars":true,"resizable":true}]},{"kind":"ontransitionin","actions":[{"kind":"exe_actiongroup","id":"_player._setstates","scopeRef":{"type":"string","value":"_this"}}]},{"kind":"onrollover","actions":[{"kind":"exe_actiongroup","id":"ActGrpSetHoverState","scopeRef":{"type":"string","value":"_this"}}]},{"kind":"onrollout","actions":[{"kind":"exe_actiongroup","id":"ActGrpClearHoverState","scopeRef":{"type":"string","value":"_this"}}]}]},{"kind":"vectorshape","rotation":0,"accType":"button","cliptobounds":false,"defaultAction":"onrelease","imagelib":[{"kind":"imagedata","assetId":78,"id":"01","url":"story_content/6KP0nfKDDrN.png","type":"normal","altText":"Screen Shot 2021-02-23 at 10.52.22 PM.png","width":128,"height":158,"mobiledx":0,"mobiledy":0}],"shapemaskId":"","xPos":505,"yPos":160,"tabIndex":19,"tabEnabled":true,"referenceName":"6BqQwnV0FrY","morphReferenceName":"6BqQwnV0FrY","xOffset":0,"yOffset":0,"rotateXPos":31.5,"rotateYPos":39.5,"scaleX":100,"scaleY":100,"alpha":100,"depth":11,"scrolling":true,"shuffleLock":false,"data":{"hotlinkId":"","accState":0,"vectorData":{"left":-2,"top":-2,"right":65,"bottom":81,"altText":"Screen Shot 2021-02-23 at 10.52.22 PM.png","pngfb":false,"pr":{"l":"Lib","i":349}},"html5data":{"xPos":0,"yPos":0,"width":63,"height":79,"strokewidth":2}},"states":[{"kind":"state","name":"_default_Hover","data":{"hotlinkId":"","accState":0,"vectorData":{"left":0,"top":0,"right":63,"bottom":79,"altText":"Screen Shot 2021-02-23 at 10.52.22 PM.png","pngfb":false,"pr":{"l":"Lib","i":350}},"html5data":{"xPos":0,"yPos":0,"width":63,"height":79,"strokewidth":0}}}],"width":63,"height":79,"resume":false,"useHandCursor":true,"id":"6BqQwnV0FrY","variables":[{"kind":"variable","name":"_hover","type":"boolean","value":false,"resume":true},{"kind":"variable","name":"_state","type":"string","value":"_default","resume":true},{"kind":"variable","name":"_disabled","type":"boolean","value":false,"resume":true},{"kind":"variable","name":"_stateName","type":"string","value":"_default","resume":true},{"kind":"variable","name":"_tempStateName","type":"string","value":"","resume":false},{"kind":"variable","name":"_tempStateNameBuilder","type":"string","value":"","resume":false}],"actionGroups":{"ActGrpSetHoverState":{"kind":"actiongroup","actions":[{"kind":"adjustvar","variable":"_hover","operator":"set","value":{"type":"boolean","value":true}},{"kind":"exe_actiongroup","id":"_player._setstates","scopeRef":{"type":"string","value":"_this"}}]},"ActGrpClearHoverState":{"kind":"actiongroup","actions":[{"kind":"adjustvar","variable":"_hover","operator":"set","value":{"type":"boolean","value":false}},{"kind":"exe_actiongroup","id":"_player._setstates","scopeRef":{"type":"string","value":"_this"}}]},"ActGrpClearStateVars":{"kind":"actiongroup","actions":[{"kind":"adjustvar","variable":"_hover","operator":"set","value":{"type":"boolean","value":false}}]}},"events":[{"kind":"onrelease","actions":[{"kind":"exe_actiongroup","id":"_this.ActGrpClearHoverState"},{"kind":"open_url","url":"story_content/external_files/IC-feedback-form self 20210524.pdf","window":"_blank","windowsize":"default","width":100,"height":100,"usedefaultcontrols":true,"status":true,"toolbar":true,"location":true,"menubar":true,"scrollbars":true,"resizable":true}]},{"kind":"ontransitionin","actions":[{"kind":"exe_actiongroup","id":"_player._setstates","scopeRef":{"type":"string","value":"_this"}}]},{"kind":"onrollover","actions":[{"kind":"exe_actiongroup","id":"ActGrpSetHoverState","scopeRef":{"type":"string","value":"_this"}}]},{"kind":"onrollout","actions":[{"kind":"exe_actiongroup","id":"ActGrpClearHoverState","scopeRef":{"type":"string","value":"_this"}}]}]},{"kind":"vectorshape","rotation":0,"accType":"text","cliptobounds":false,"defaultAction":"","textLib":[{"kind":"textdata","uniqueId":"6lqi3jYekVk_-1040988776","id":"01","linkId":"txt__default_6lqi3jYekVk","type":"acctext","xPos":10,"yPos":5,"xAccOffset":10,"yAccOffset":5,"width":223,"height":59,"valign":"top","wordwrap":true,"textshadow":false,"shadowIndex":-1,"scrollOverflow":false,"vartext":{"blocks":[{"spans":[{"text":"Warning: These have links that might have been broken if Parallels was updated. Might not include pdfs in the build. Check prior to publishing to ADMSEP. ","style":{"fontFamily":"\\"Calibri Charset0_v2mWipD31519F7\\",\\"Calibri\\"","fontSize":9,"ascent":11.426,"descent":3.223,"leading":0,"underlinePosition":-1.359,"underlineThickness":0.785,"xHeight":5.572}}],"style":{"tagType":"P"},"runs":[{"idx":0,"len":154,"flowDirection":"leftToRight","cursive":false}]}],"defaultBlockStyle":{"flowDirection":"leftToRight","leadingMargin":0,"trailingMargin":0,"firstLineMargin":0,"justification":"left","defaultTabStop":48,"listLevel":0,"lineSpacingRule":"multiple","lineSpacing":20,"indentSize":36,"spacingBefore":0,"spacingAfter":0,"baseSpanStyle":{"fontFamily":"Calibri","fontSize":12,"fontIsBold":false,"fontIsItalic":false,"fontIsUnderline":false,"fontIsStrikeout":false,"underlineStyle":"normal","elevation":"normal","spacing":0,"ignoreKerningTable":false,"displayCase":"asIs","languageId":0,"foregroundColor":"#FFFFFF","linkColor":"#666666"},"listStyle":{"listType":"none","listTypeFormat":"plain","start":0,"size":100}},"direction":"horizontal"},"vectortext":{"left":0,"top":0,"right":226,"bottom":64,"pngfb":false,"pr":{"l":"Lib","i":352}}}],"shapemaskId":"","xPos":330,"yPos":331,"tabIndex":23,"tabEnabled":true,"referenceName":"6lqi3jYekVk","morphReferenceName":"6lqi3jYekVk","xOffset":0,"yOffset":0,"rotateXPos":121.5,"rotateYPos":34.5,"scaleX":100,"scaleY":100,"alpha":100,"depth":12,"scrolling":true,"shuffleLock":false,"data":{"hotlinkId":"","accState":0,"vectorData":{"left":0,"top":0,"right":243,"bottom":69,"altText":"Warning: These have links that might have been broken if Parallels was updated. Might not include pdfs in the build. Check prior to publishing to ADMSEP. ","pngfb":false,"pr":{"l":"Lib","i":351}},"html5data":{"xPos":0,"yPos":0,"width":243,"height":69,"strokewidth":0}},"width":243,"height":69,"resume":false,"useHandCursor":true,"id":"6lqi3jYekVk"}],"startTime":-1,"elapsedTimeMode":"normal","useHandCursor":false,"resume":false,"kind":"slidelayer","isBaseLayer":true}]}');
