# Supplementary material for: Obtaining and Documenting Informed Consent: An Advanced UME Cross-Specialty, Role-Playing Skill Builder
Source: MedEdPORTAL. 2026 Mar 3;22:11580. doi: 10.15766/mep_2374-8265.11580 (PMC12956033; doi:10.15766/mep_2374-8265.11580)
Supplement: Supplementary file 1 — Course Syllabus.docxPrereadings.pdfStatPearls Article.pdfADMSEP eModule folderClinical Vignettes.pdfRubric.pdfMARRQD, PARRQD Templates.docxOrientation.pptxObserver-Scribe Template.docxVignette Answers.pdf [file mep_2374-8265.11580-s001.zip › D. ADMSEP eModule folder/html5/data/js/6DkxhwP2ssk.js]

window.globalProvideData('slide', '{"title":"Title, Authors, Disclaimer","trackViews":true,"showMenuResultIcon":false,"viewGroupId":"","historyGroupId":"","videoZoom":"","scrolling":false,"transition":"appear","transDuration":0,"transDir":1,"wipeTrans":false,"slideLock":false,"navIndex":-1,"globalAudioId":"","thumbnailid":"","slideNumberInScene":1,"includeInSlideCounts":true,"presenterRef":{"id":"none"},"showAnimationId":"","lmsId":"Slide1","width":720,"height":405,"resume":false,"background":{"type":"fill","fill":{"type":"linear","rotation":90,"colors":[{"kind":"color","rgb":"0xFFFFFF","alpha":100,"stop":0}]}},"id":"6DkxhwP2ssk","actionGroups":{"ActGrpOnNextButtonClick":{"kind":"actiongroup","actions":[{"kind":"gotoplay","window":"_current","wndtype":"normal","objRef":{"type":"string","value":"_player.5Uox68g9hv9.67HXAbkjKVS"}}]},"ActGrpOnPrevButtonClick":{"kind":"actiongroup","actions":[{"kind":"history_prev"}]},"NavigationRestrictionNextSlide_6DkxhwP2ssk":{"kind":"actiongroup","actions":[{"kind":"exe_actiongroup","id":"ActGrpOnNextButtonClick"}]},"NavigationRestrictionPreviousSlide_6DkxhwP2ssk":{"kind":"actiongroup","actions":[{"kind":"exe_actiongroup","id":"ActGrpOnPrevButtonClick"}]}},"events":[{"kind":"onslidestart","actions":[{"kind":"if_action","condition":{"statement":{"kind":"compare","operator":"eq","valuea":"_playerVars.#hasPrevHistory","typea":"var","valueb":false,"typeb":"boolean"}},"thenActions":[{"kind":"enable_window_control","name":"previous","enable":false,"affectTabStop":true}]}]},{"kind":"onbeforeslidein","actions":[{"kind":"if_action","condition":{"statement":{"kind":"compare","operator":"eq","valuea":"$WindowId","typea":"property","valueb":"_frame","typeb":"string"}},"thenActions":[{"kind":"set_frame_layout","name":"pxabnsnfns00001100101"}],"elseActions":[{"kind":"set_window_control_layout","name":"pxabnsnfns00001100101"}]}]},{"kind":"onnextslide","actions":[{"kind":"exe_actiongroup","id":"NavigationRestrictionNextSlide_6DkxhwP2ssk"}]},{"kind":"onprevslide","actions":[{"kind":"exe_actiongroup","id":"NavigationRestrictionPreviousSlide_6DkxhwP2ssk"}]},{"kind":"ontransitionin","actions":[{"kind":"adjustvar","variable":"_player.LastSlideViewed_6FduJwKQ0ri","operator":"set","value":{"type":"string","value":"_player."}},{"kind":"adjustvar","variable":"_player.LastSlideViewed_6FduJwKQ0ri","operator":"add","value":{"type":"property","value":"$AbsoluteId"}}]}],"slideLayers":[{"enableSeek":true,"enableReplay":true,"timeline":{"duration":5000,"events":[{"kind":"ontimelinetick","time":0,"actions":[{"kind":"show","transition":"appear","objRef":{"type":"string","value":"6Gpg7tixeuk"}},{"kind":"show","transition":"appear","objRef":{"type":"string","value":"6GvlpQwYE5A"}},{"kind":"show","transition":"appear","objRef":{"type":"string","value":"5tjDEi7CTrA"}},{"kind":"show","transition":"appear","objRef":{"type":"string","value":"6ZUnyXV8ZyL"}},{"kind":"show","transition":"appear","objRef":{"type":"string","value":"6ERWktaEiJk"}},{"kind":"show","transition":"custom","animationId":"Entrance","reverse":false,"objRef":{"type":"string","value":"60X8Q2Yd8xQ"}},{"kind":"show","transition":"custom","animationId":"Entrance","reverse":false,"objRef":{"type":"string","value":"5iTqzDSDGUn"}},{"kind":"show","transition":"custom","animationId":"Entrance","reverse":false,"objRef":{"type":"string","value":"6A4U9JF2GA9"}},{"kind":"show","transition":"custom","animationId":"Entrance","reverse":false,"objRef":{"type":"string","value":"5WfdWWroheG"}},{"kind":"show","transition":"appear","objRef":{"type":"string","value":"6ZEIQ3SwudI"}}]}]},"objects":[{"kind":"vectorshape","rotation":0,"accType":"text","cliptobounds":false,"defaultAction":"","textLib":[{"kind":"textdata","uniqueId":"6Gpg7tixeuk_-1146829957","id":"01","linkId":"txt__default_6Gpg7tixeuk","type":"acctext","xPos":0,"yPos":0,"xAccOffset":0,"yAccOffset":0,"width":518,"height":76,"valign":"top","wordwrap":true,"textshadow":false,"shadowIndex":-1,"scrollOverflow":false,"vartext":{"blocks":[{"spans":[{"text":"Informed Consent","style":{"fontFamily":"\\"MontserratBold CharBoldE28D0D51\\",\\"Montserrat\\"","fontSize":37.95,"fontIsBold":false,"fontIsItalic":false,"fontIsUnderline":false,"fontIsStrikeout":false,"elevation":"normal","displayCase":"asIs","foregroundColor":"#21255A","linkColor":"#21255A","ascent":48.981,"descent":12.701,"leading":0,"underlinePosition":-3.795,"underlineThickness":2.53,"xHeight":27.223}}],"style":{"leadingMargin":0,"firstLineMargin":0,"justification":"left","listLevel":1,"lineSpacingRule":"multiple","lineSpacing":25,"spacingBefore":0,"spacingAfter":0,"listStyle":{"listType":"none","listTypeFormat":"plain","start":0,"size":100,"bulletChar":8226,"bulletFont":"Arial","bulletPicture":{"w":0,"h":0,"base64":0}},"tagType":"P"},"runs":[{"idx":0,"len":16,"flowDirection":"leftToRight","cursive":false}]}],"defaultBlockStyle":{"flowDirection":"leftToRight","leadingMargin":0,"trailingMargin":0,"firstLineMargin":0,"justification":"center","defaultTabStop":48,"listLevel":0,"lineSpacingRule":"multiple","lineSpacing":20,"indentSize":36,"spacingBefore":0,"spacingAfter":0,"baseSpanStyle":{"fontFamily":"Calibri","fontSize":12,"fontIsBold":false,"fontIsItalic":false,"fontIsUnderline":false,"fontIsStrikeout":false,"underlineStyle":"normal","elevation":"normal","spacing":0,"ignoreKerningTable":false,"displayCase":"asIs","languageId":0,"foregroundColor":"#FFFFFF","linkColor":"#666666"},"listStyle":{"listType":"none","listTypeFormat":"plain","start":0,"size":100}},"direction":"horizontal"},"vectortext":{"left":0,"top":0,"right":463,"bottom":74,"pngfb":false,"pr":{"l":"Lib","i":1}}}],"shapemaskId":"","xPos":27,"yPos":32,"tabIndex":0,"tabEnabled":true,"referenceName":"6Gpg7tixeuk","morphReferenceName":"6Gpg7tixeuk","xOffset":0,"yOffset":0,"rotateXPos":259,"rotateYPos":38,"scaleX":100,"scaleY":100,"alpha":100,"depth":1,"scrolling":true,"shuffleLock":false,"data":{"hotlinkId":"","accState":0,"vectorData":{"left":0,"top":0,"right":518,"bottom":76,"altText":"Informed Consent","pngfb":false,"pr":{"l":"Lib","i":0}},"html5data":{"xPos":0,"yPos":0,"width":518,"height":76,"strokewidth":0}},"width":518,"height":76,"resume":false,"useHandCursor":true,"id":"6Gpg7tixeuk"},{"kind":"vectorshape","rotation":0,"accType":"text","cliptobounds":false,"defaultAction":"","textLib":[{"kind":"textdata","uniqueId":"6GvlpQwYE5A_-1552972175","id":"01","linkId":"txt__default_6GvlpQwYE5A","type":"acctext","xPos":0,"yPos":0,"xAccOffset":0,"yAccOffset":0,"width":290,"height":32,"valign":"top","wordwrap":true,"textshadow":false,"shadowIndex":-1,"scrollOverflow":false,"vartext":{"blocks":[{"spans":[{"text":"Self-Learning Module","style":{"fontFamily":"\\"MontserratBold CharBoldE28D0D51\\",\\"Montserrat\\"","fontSize":15.813,"fontIsBold":false,"fontIsItalic":false,"fontIsUnderline":false,"fontIsStrikeout":false,"elevation":"normal","displayCase":"asIs","foregroundColor":"#3C3454","linkColor":"#3C3454","ascent":20.409,"descent":5.292,"leading":0,"underlinePosition":-1.581,"underlineThickness":1.054,"xHeight":11.343}}],"style":{"leadingMargin":0,"firstLineMargin":0,"justification":"left","listLevel":1,"lineSpacingRule":"multiple","lineSpacing":25,"spacingBefore":0,"spacingAfter":0,"listStyle":{"listType":"none","listTypeFormat":"plain","start":0,"size":100,"bulletChar":8226,"bulletFont":"Arial","bulletPicture":{"w":0,"h":0,"base64":0}},"tagType":"P"},"runs":[{"idx":0,"len":20,"flowDirection":"leftToRight","cursive":false}]}],"defaultBlockStyle":{"flowDirection":"leftToRight","leadingMargin":0,"trailingMargin":0,"firstLineMargin":0,"justification":"center","defaultTabStop":48,"listLevel":0,"lineSpacingRule":"multiple","lineSpacing":20,"indentSize":36,"spacingBefore":0,"spacingAfter":0,"baseSpanStyle":{"fontFamily":"Calibri","fontSize":12,"fontIsBold":false,"fontIsItalic":false,"fontIsUnderline":false,"fontIsStrikeout":false,"underlineStyle":"normal","elevation":"normal","spacing":0,"ignoreKerningTable":false,"displayCase":"asIs","languageId":0,"foregroundColor":"#FFFFFF","linkColor":"#666666"},"listStyle":{"listType":"none","listTypeFormat":"plain","start":0,"size":100}},"direction":"horizontal"},"vectortext":{"left":0,"top":0,"right":231,"bottom":31,"pngfb":false,"pr":{"l":"Lib","i":3}}}],"shapemaskId":"","xPos":28,"yPos":102,"tabIndex":1,"tabEnabled":true,"referenceName":"6GvlpQwYE5A","morphReferenceName":"6GvlpQwYE5A","xOffset":0,"yOffset":0,"rotateXPos":145,"rotateYPos":16,"scaleX":100,"scaleY":100,"alpha":100,"depth":2,"scrolling":true,"shuffleLock":false,"data":{"hotlinkId":"","accState":0,"vectorData":{"left":0,"top":0,"right":291,"bottom":32,"altText":"Self-Learning Module","pngfb":false,"pr":{"l":"Lib","i":2}},"html5data":{"xPos":0,"yPos":0,"width":291,"height":32,"strokewidth":0}},"width":290,"height":32,"resume":false,"useHandCursor":true,"id":"6GvlpQwYE5A"},{"kind":"vectorshape","rotation":0,"accType":"text","cliptobounds":false,"defaultAction":"","textLib":[{"kind":"textdata","uniqueId":"5tjDEi7CTrA_-1145626423","id":"01","linkId":"txt__default_5tjDEi7CTrA","type":"acctext","xPos":5,"yPos":5,"xAccOffset":5,"yAccOffset":5,"width":260,"height":81,"valign":"top","wordwrap":true,"textshadow":false,"shadowIndex":-1,"scrollOverflow":false,"vartext":{"blocks":[{"spans":[{"text":"Derrick A. Hamaoka, M.D.\\n","style":{"fontFamily":"\\"Lato Charset0_v8MUn45tBE51451DC\\",\\"Lato\\"","fontSize":12,"fontIsBold":false,"fontIsItalic":false,"fontIsUnderline":false,"fontIsStrikeout":false,"elevation":"normal","displayCase":"asIs","foregroundColor":"#3C3454","linkColor":"#3C3454","ascent":15.792,"descent":3.408,"leading":0,"underlinePosition":-1.12,"underlineThickness":0.96,"xHeight":8.104}}],"style":{"leadingMargin":0,"firstLineMargin":0,"justification":"left","listLevel":1,"lineSpacingRule":"multiple","lineSpacing":20,"spacingBefore":0,"spacingAfter":0,"listStyle":{"listType":"none","listTypeFormat":"plain","start":0,"size":100,"bulletChar":8226,"bulletFont":"Arial","bulletPicture":{"w":0,"h":0,"base64":0}},"tagType":"P"},"runs":[{"idx":0,"len":25,"flowDirection":"leftToRight","cursive":false}]},{"spans":[{"text":"Eric G. Meyer, M.D.\\n","style":{"fontFamily":"\\"Lato Charset0_v8MUn45tBE51451DC\\",\\"Lato\\"","fontSize":12,"fontIsBold":false,"fontIsItalic":false,"fontIsUnderline":false,"fontIsStrikeout":false,"elevation":"normal","displayCase":"asIs","foregroundColor":"#3C3454","linkColor":"#3C3454","ascent":15.792,"descent":3.408,"leading":0,"underlinePosition":-1.12,"underlineThickness":0.96,"xHeight":8.104}}],"style":{"leadingMargin":0,"firstLineMargin":0,"justification":"left","listLevel":1,"lineSpacingRule":"multiple","lineSpacing":20,"spacingBefore":0,"spacingAfter":0,"listStyle":{"listType":"none","listTypeFormat":"plain","start":0,"size":100,"bulletChar":8226,"bulletFont":"Arial","bulletPicture":{"w":0,"h":0,"base64":0}},"tagType":"P"},"runs":[{"idx":0,"len":20,"flowDirection":"leftToRight","cursive":false}]},{"spans":[{"text":"Emily G. Diana, M.D.\\n","style":{"fontFamily":"\\"Lato Charset0_v8MUn45tBE51451DC\\",\\"Lato\\"","fontSize":12,"fontIsBold":false,"fontIsItalic":false,"fontIsUnderline":false,"fontIsStrikeout":false,"elevation":"normal","displayCase":"asIs","foregroundColor":"#3C3454","linkColor":"#3C3454","ascent":15.792,"descent":3.408,"leading":0,"underlinePosition":-1.12,"underlineThickness":0.96,"xHeight":8.104}}],"style":{"leadingMargin":0,"firstLineMargin":0,"justification":"left","listLevel":1,"lineSpacingRule":"multiple","lineSpacing":20,"spacingBefore":0,"spacingAfter":0,"listStyle":{"listType":"none","listTypeFormat":"plain","start":0,"size":100,"bulletChar":8226,"bulletFont":"Arial","bulletPicture":{"w":0,"h":0,"base64":0}},"tagType":"P"},"runs":[{"idx":0,"len":21,"flowDirection":"leftToRight","cursive":false}]},{"spans":[{"text":"Madeline Teisberg, D.O.\\n","style":{"fontFamily":"\\"Lato Charset0_v8MUn45tBE51451DC\\",\\"Lato\\"","fontSize":12,"fontIsBold":false,"fontIsItalic":false,"fontIsUnderline":false,"fontIsStrikeout":false,"elevation":"normal","displayCase":"asIs","foregroundColor":"#3C3454","linkColor":"#3C3454","ascent":15.792,"descent":3.408,"leading":0,"underlinePosition":-1.12,"underlineThickness":0.96,"xHeight":8.104}}],"style":{"leadingMargin":0,"firstLineMargin":0,"justification":"left","listLevel":1,"lineSpacingRule":"multiple","lineSpacing":20,"spacingBefore":0,"spacingAfter":0,"listStyle":{"listType":"none","listTypeFormat":"plain","start":0,"size":100,"bulletChar":8226,"bulletFont":"Arial","bulletPicture":{"w":0,"h":0,"base64":0}},"tagType":"P"},"runs":[{"idx":0,"len":24,"flowDirection":"leftToRight","cursive":false}]},{"spans":[{"text":"Kelly L. Cozza, M.D.","style":{"fontFamily":"\\"Lato Charset0_v8MUn45tBE51451DC\\",\\"Lato\\"","fontSize":12,"fontIsBold":false,"fontIsItalic":false,"fontIsUnderline":false,"fontIsStrikeout":false,"elevation":"normal","displayCase":"asIs","foregroundColor":"#3C3454","linkColor":"#3C3454","ascent":15.792,"descent":3.408,"leading":0,"underlinePosition":-1.12,"underlineThickness":0.96,"xHeight":8.104}}],"style":{"leadingMargin":0,"firstLineMargin":0,"justification":"left","listLevel":1,"lineSpacingRule":"multiple","lineSpacing":20,"spacingBefore":0,"spacingAfter":0,"listStyle":{"listType":"none","listTypeFormat":"plain","start":0,"size":100,"bulletChar":8226,"bulletFont":"Arial","bulletPicture":{"w":0,"h":0,"base64":0}},"tagType":"P"},"runs":[{"idx":0,"len":20,"flowDirection":"leftToRight","cursive":false}]}],"defaultBlockStyle":{"flowDirection":"leftToRight","leadingMargin":0,"trailingMargin":0,"firstLineMargin":0,"justification":"center","defaultTabStop":48,"listLevel":0,"lineSpacingRule":"multiple","lineSpacing":20,"indentSize":36,"spacingBefore":0,"spacingAfter":0,"baseSpanStyle":{"fontFamily":"Calibri","fontSize":12,"fontIsBold":false,"fontIsItalic":false,"fontIsUnderline":false,"fontIsStrikeout":false,"underlineStyle":"normal","elevation":"normal","spacing":0,"ignoreKerningTable":false,"displayCase":"asIs","languageId":0,"foregroundColor":"#FFFFFF","linkColor":"#666666"},"listStyle":{"listType":"none","listTypeFormat":"plain","start":0,"size":100}},"direction":"horizontal"},"vectortext":{"left":0,"top":0,"right":186,"bottom":101,"pngfb":false,"pr":{"l":"Lib","i":5}}}],"shapemaskId":"","xPos":27,"yPos":291,"tabIndex":7,"tabEnabled":true,"referenceName":"5tjDEi7CTrA","morphReferenceName":"5tjDEi7CTrA","xOffset":0,"yOffset":0,"rotateXPos":135,"rotateYPos":43,"scaleX":100,"scaleY":100,"alpha":100,"depth":3,"scrolling":true,"shuffleLock":false,"data":{"hotlinkId":"","accState":0,"vectorData":{"left":0,"top":0,"right":271,"bottom":101,"altText":"Derrick A. Hamaoka, M.D.\\nEric G. Meyer, M.D.\\nEmily G. Diana, M.D.\\nMadeline Teisberg, D.O.\\nKelly L. Cozza, M.D.","pngfb":false,"pr":{"l":"Lib","i":4}},"html5data":{"xPos":0,"yPos":0,"width":271,"height":86,"strokewidth":0}},"width":270,"height":86,"resume":false,"useHandCursor":true,"id":"5tjDEi7CTrA"},{"kind":"vectorshape","rotation":0,"accType":"text","cliptobounds":false,"defaultAction":"","textLib":[{"kind":"textdata","uniqueId":"6ZUnyXV8ZyL_-313958450","id":"01","linkId":"txt__default_6ZUnyXV8ZyL","type":"acctext","xPos":5,"yPos":5,"xAccOffset":5,"yAccOffset":5,"width":131,"height":8,"valign":"top","wordwrap":true,"textshadow":false,"shadowIndex":-1,"scrollOverflow":false,"vartext":{"blocks":[{"spans":[{"text":"Updated 20211220","style":{"fontFamily":"\\"Lato Charset0_v8MUn45tBE51451DC\\",\\"Lato\\"","fontSize":6,"fontIsBold":false,"fontIsItalic":false,"fontIsUnderline":false,"fontIsStrikeout":false,"elevation":"normal","displayCase":"asIs","foregroundColor":"#3C3454","linkColor":"#3C3454","ascent":7.896,"descent":1.704,"leading":0,"underlinePosition":-0.56,"underlineThickness":0.48,"xHeight":4.052}}],"style":{"leadingMargin":0,"firstLineMargin":0,"justification":"right","listLevel":1,"lineSpacingRule":"multiple","lineSpacing":20,"spacingBefore":0,"spacingAfter":0,"listStyle":{"listType":"none","listTypeFormat":"plain","start":0,"size":100,"bulletChar":8226,"bulletFont":"Arial","bulletPicture":{"w":0,"h":0,"base64":0}},"tagType":"P"},"runs":[{"idx":0,"len":16,"flowDirection":"leftToRight","cursive":false}]}],"defaultBlockStyle":{"flowDirection":"leftToRight","leadingMargin":0,"trailingMargin":0,"firstLineMargin":0,"justification":"center","defaultTabStop":48,"listLevel":0,"lineSpacingRule":"multiple","lineSpacing":20,"indentSize":36,"spacingBefore":0,"spacingAfter":0,"baseSpanStyle":{"fontFamily":"Calibri","fontSize":12,"fontIsBold":false,"fontIsItalic":false,"fontIsUnderline":false,"fontIsStrikeout":false,"underlineStyle":"normal","elevation":"normal","spacing":0,"ignoreKerningTable":false,"displayCase":"asIs","languageId":0,"foregroundColor":"#FFFFFF","linkColor":"#666666"},"listStyle":{"listType":"none","listTypeFormat":"plain","start":0,"size":100}},"direction":"horizontal"},"vectortext":{"left":0,"top":0,"right":136,"bottom":15,"pngfb":false,"pr":{"l":"Lib","i":7}}}],"shapemaskId":"","xPos":573,"yPos":377,"tabIndex":9,"tabEnabled":true,"referenceName":"6ZUnyXV8ZyL","morphReferenceName":"6ZUnyXV8ZyL","xOffset":0,"yOffset":0,"rotateXPos":70.5,"rotateYPos":6.5,"scaleX":100,"scaleY":100,"alpha":100,"depth":4,"scrolling":true,"shuffleLock":false,"data":{"hotlinkId":"","accState":0,"vectorData":{"left":0,"top":0,"right":141,"bottom":15,"altText":"Updated 20211220","pngfb":false,"pr":{"l":"Lib","i":6}},"html5data":{"xPos":0,"yPos":0,"width":141,"height":13,"strokewidth":0}},"width":141,"height":13,"resume":false,"useHandCursor":true,"id":"6ZUnyXV8ZyL"},{"kind":"vectorshape","rotation":0,"accType":"image","cliptobounds":false,"defaultAction":"","imagelib":[{"kind":"imagedata","assetId":0,"id":"01","url":"story_content/6kiPODvd0iM.png","type":"normal","altText":"Picture 5.png","width":1322,"height":34,"mobiledx":0,"mobiledy":0}],"shapemaskId":"","xPos":27,"yPos":136,"tabIndex":2,"tabEnabled":true,"referenceName":"6ERWktaEiJk","morphReferenceName":"6ERWktaEiJk","xOffset":0,"yOffset":0,"rotateXPos":330.5,"rotateYPos":8.5,"scaleX":100,"scaleY":100,"alpha":100,"depth":5,"scrolling":true,"shuffleLock":false,"data":{"hotlinkId":"","accState":0,"vectorData":{"left":0,"top":0,"right":661,"bottom":17,"altText":"Picture 5.png","pngfb":false,"pr":{"l":"Lib","i":8}},"html5data":{"xPos":0,"yPos":0,"width":661,"height":17,"strokewidth":0}},"width":661,"height":17,"resume":false,"useHandCursor":true,"id":"6ERWktaEiJk"},{"kind":"vectorshape","rotation":0,"accType":"image","cliptobounds":false,"defaultAction":"","imagelib":[{"kind":"imagedata","assetId":1,"id":"01","url":"story_content/6ndWwQ6VIG2.png","type":"normal","altText":"Picture 4.png","width":188,"height":192,"mobiledx":0,"mobiledy":0}],"shapemaskId":"","xPos":562,"yPos":170,"tabIndex":6,"tabEnabled":true,"referenceName":"60X8Q2Yd8xQ","morphReferenceName":"60X8Q2Yd8xQ","xOffset":0,"yOffset":0,"rotateXPos":47,"rotateYPos":48,"scaleX":100,"scaleY":100,"alpha":100,"depth":6,"scrolling":true,"shuffleLock":false,"data":{"hotlinkId":"","accState":0,"vectorData":{"left":0,"top":0,"right":94,"bottom":96,"altText":"Picture 4.png","pngfb":false,"pr":{"l":"Lib","i":9}},"html5data":{"xPos":0,"yPos":0,"width":94,"height":96,"strokewidth":0}},"animations":[{"kind":"animation","id":"Entrance","duration":250,"hidetextatstart":true,"animateshapewithtext":false,"tweens":[{"kind":"tween","time":0,"duration":250,"alpha":{"path":[{"kind":"segment","start":"0","dstart":"0","end":"100","dend":"0"}],"duration":250,"easing":"linear","easingdir":"easein"}}]}],"width":94,"height":96,"resume":false,"useHandCursor":true,"id":"60X8Q2Yd8xQ"},{"kind":"vectorshape","rotation":0,"accType":"image","cliptobounds":false,"defaultAction":"","imagelib":[{"kind":"imagedata","assetId":2,"id":"01","url":"story_content/6lXrVp9DAGA.png","type":"normal","altText":"Picture 3.png","width":135,"height":196,"mobiledx":0,"mobiledy":0}],"shapemaskId":"","xPos":426,"yPos":163,"tabIndex":3,"tabEnabled":true,"referenceName":"5iTqzDSDGUn","morphReferenceName":"5iTqzDSDGUn","xOffset":0,"yOffset":0,"rotateXPos":34,"rotateYPos":49,"scaleX":100,"scaleY":100,"alpha":100,"depth":7,"scrolling":true,"shuffleLock":false,"data":{"hotlinkId":"","accState":0,"vectorData":{"left":0,"top":0,"right":68,"bottom":98,"altText":"Picture 3.png","pngfb":false,"pr":{"l":"Lib","i":10}},"html5data":{"xPos":0,"yPos":0,"width":68,"height":98,"strokewidth":0}},"animations":[{"kind":"animation","id":"Entrance","duration":250,"hidetextatstart":true,"animateshapewithtext":false,"tweens":[{"kind":"tween","time":0,"duration":250,"alpha":{"path":[{"kind":"segment","start":"0","dstart":"0","end":"100","dend":"0"}],"duration":250,"easing":"linear","easingdir":"easein"}}]}],"width":68,"height":98,"resume":false,"useHandCursor":true,"id":"5iTqzDSDGUn"},{"kind":"vectorshape","rotation":0,"accType":"image","cliptobounds":false,"defaultAction":"","imagelib":[{"kind":"imagedata","assetId":3,"id":"01","url":"story_content/6kTQKbYhtzy.png","type":"normal","altText":"Picture 1.png","width":180,"height":173,"mobiledx":0,"mobiledy":0}],"shapemaskId":"","xPos":270,"yPos":167,"tabIndex":4,"tabEnabled":true,"referenceName":"6A4U9JF2GA9","morphReferenceName":"6A4U9JF2GA9","xOffset":0,"yOffset":0,"rotateXPos":45,"rotateYPos":43.5,"scaleX":100,"scaleY":100,"alpha":100,"depth":8,"scrolling":true,"shuffleLock":false,"data":{"hotlinkId":"","accState":0,"vectorData":{"left":0,"top":0,"right":90,"bottom":87,"altText":"Picture 1.png","pngfb":false,"pr":{"l":"Lib","i":11}},"html5data":{"xPos":0,"yPos":0,"width":90,"height":87,"strokewidth":0}},"animations":[{"kind":"animation","id":"Entrance","duration":250,"hidetextatstart":true,"animateshapewithtext":false,"tweens":[{"kind":"tween","time":0,"duration":250,"alpha":{"path":[{"kind":"segment","start":"0","dstart":"0","end":"100","dend":"0"}],"duration":250,"easing":"linear","easingdir":"easein"}}]}],"width":90,"height":87,"resume":false,"useHandCursor":true,"id":"6A4U9JF2GA9"},{"kind":"vectorshape","rotation":0,"accType":"image","cliptobounds":false,"defaultAction":"","imagelib":[{"kind":"imagedata","assetId":4,"id":"01","url":"story_content/5u12Siz1fT7.png","type":"normal","altText":"Picture 2.png","width":188,"height":187,"mobiledx":0,"mobiledy":0}],"shapemaskId":"","xPos":119,"yPos":167,"tabIndex":5,"tabEnabled":true,"referenceName":"5WfdWWroheG","morphReferenceName":"5WfdWWroheG","xOffset":0,"yOffset":0,"rotateXPos":47,"rotateYPos":47,"scaleX":100,"scaleY":100,"alpha":100,"depth":9,"scrolling":true,"shuffleLock":false,"data":{"hotlinkId":"","accState":0,"vectorData":{"left":0,"top":0,"right":94,"bottom":94,"altText":"Picture 2.png","pngfb":false,"pr":{"l":"Lib","i":12}},"html5data":{"xPos":0,"yPos":0,"width":94,"height":94,"strokewidth":0}},"animations":[{"kind":"animation","id":"Entrance","duration":250,"hidetextatstart":true,"animateshapewithtext":false,"tweens":[{"kind":"tween","time":0,"duration":250,"alpha":{"path":[{"kind":"segment","start":"0","dstart":"0","end":"100","dend":"0"}],"duration":250,"easing":"linear","easingdir":"easein"}}]}],"width":94,"height":94,"resume":false,"useHandCursor":true,"id":"5WfdWWroheG"},{"kind":"vectorshape","rotation":0,"accType":"text","cliptobounds":false,"defaultAction":"","textLib":[{"kind":"textdata","uniqueId":"6ZEIQ3SwudI_513551632","id":"01","linkId":"txt__default_6ZEIQ3SwudI","type":"acctext","xPos":10,"yPos":5,"xAccOffset":10,"yAccOffset":5,"width":210,"height":87,"valign":"top","wordwrap":true,"textshadow":false,"shadowIndex":-1,"scrollOverflow":false,"vartext":{"blocks":[{"spans":[{"text":"Disclaimer:  The opinions and assertions expressed herein are those of the author(s) and do not reflect the official policy or position of the Uniformed Services University of the Health Sciences or the Department of Defense. References to non-Federal entities or products do not constitute or imply a Department of Defense or Uniformed Services University of the Health Sciences endorsement.\\n","style":{"fontFamily":"\\"Lato Charset0_v8MUn45tBE51451DC\\",\\"Lato\\"","fontSize":6,"ascent":7.896,"descent":1.704,"leading":0,"underlinePosition":-0.56,"underlineThickness":0.48,"xHeight":4.052}}],"style":{"justification":"justify","tagType":"P"},"runs":[{"idx":0,"len":393,"flowDirection":"leftToRight","cursive":false}]},{"spans":[{"text":"*** ","style":{"fontFamily":"\\"Lato Charset0_v8MUn45tBE51451DC\\",\\"Lato\\"","fontSize":6,"ascent":7.896,"descent":1.704,"leading":0,"underlinePosition":-0.56,"underlineThickness":0.48,"xHeight":4.052}},{"text":"Photos/icons from Adobe Stock & Shutterstock through user license","style":{"fontFamily":"\\"Lato Charset0_v8MUn45tBE51451DC\\",\\"Lato\\"","fontSize":6,"fontIsBold":false,"fontIsItalic":false,"fontIsUnderline":false,"fontIsStrikeout":false,"elevation":"normal","displayCase":"asIs","foregroundColor":"#3C3454","linkColor":"#3C3454","ascent":7.896,"descent":1.704,"leading":0,"underlinePosition":-0.56,"underlineThickness":0.48,"xHeight":4.052}}],"style":{"justification":"justify","tagType":"P"},"runs":[{"idx":0,"len":69,"flowDirection":"leftToRight","cursive":false}]}],"defaultBlockStyle":{"flowDirection":"leftToRight","leadingMargin":0,"trailingMargin":0,"firstLineMargin":0,"justification":"left","defaultTabStop":48,"listLevel":0,"lineSpacingRule":"multiple","lineSpacing":20,"indentSize":36,"spacingBefore":0,"spacingAfter":0,"baseSpanStyle":{"fontFamily":"Calibri","fontSize":12,"fontIsBold":false,"fontIsItalic":false,"fontIsUnderline":false,"fontIsStrikeout":false,"underlineStyle":"normal","elevation":"normal","spacing":0,"ignoreKerningTable":false,"displayCase":"asIs","languageId":0,"foregroundColor":"#000000","linkColor":"#666666"},"listStyle":{"listType":"none","listTypeFormat":"plain","start":0,"size":100}},"direction":"horizontal"},"vectortext":{"left":0,"top":0,"right":222,"bottom":92,"pngfb":false,"pr":{"l":"Lib","i":14}}}],"shapemaskId":"","xPos":489,"yPos":291,"tabIndex":8,"tabEnabled":true,"referenceName":"6ZEIQ3SwudI","morphReferenceName":"6ZEIQ3SwudI","xOffset":0,"yOffset":0,"rotateXPos":115,"rotateYPos":48.5,"scaleX":100,"scaleY":100,"alpha":100,"depth":10,"scrolling":true,"shuffleLock":false,"data":{"hotlinkId":"","accState":0,"vectorData":{"left":0,"top":0,"right":230,"bottom":97,"altText":"Disclaimer:  The opinions and assertions expressed herein are those of the author(s) and do not reflect the official policy or position of the Uniformed Services University of the Health Sciences or the Department of Defense. References to non-Federal entities or products do not constitute or imply a Department of Defense or Uniformed Services University of the Health Sciences endorsement.\\n*** Photos/icons from Adobe Stock & Shutterstock through user license","pngfb":false,"pr":{"l":"Lib","i":13}},"html5data":{"xPos":0,"yPos":0,"width":230,"height":97,"strokewidth":0}},"width":230,"height":97,"resume":false,"useHandCursor":true,"id":"6ZEIQ3SwudI"}],"startTime":-1,"elapsedTimeMode":"normal","useHandCursor":false,"resume":false,"kind":"slidelayer","isBaseLayer":true}]}');
