# Supplementary material for: Obtaining and Documenting Informed Consent: An Advanced UME Cross-Specialty, Role-Playing Skill Builder
Source: MedEdPORTAL. 2026 Mar 3;22:11580. doi: 10.15766/mep_2374-8265.11580 (PMC12956033; doi:10.15766/mep_2374-8265.11580)
Supplement: Supplementary file 1 — Course Syllabus.docxPrereadings.pdfStatPearls Article.pdfADMSEP eModule folderClinical Vignettes.pdfRubric.pdfMARRQD, PARRQD Templates.docxOrientation.pptxObserver-Scribe Template.docxVignette Answers.pdf [file mep_2374-8265.11580-s001.zip › D. ADMSEP eModule folder/html5/data/js/6eqwRKRot3b.js]

window.globalProvideData('slide', '{"title":"Informed Consent Elements","trackViews":true,"showMenuResultIcon":false,"viewGroupId":"","historyGroupId":"","videoZoom":"","scrolling":false,"transition":"appear","transDuration":0,"transDir":1,"wipeTrans":false,"slideLock":false,"navIndex":-1,"globalAudioId":"","thumbnailid":"","slideNumberInScene":9,"includeInSlideCounts":true,"presenterRef":{"id":"none"},"slideLayers":[{"enableSeek":true,"enableReplay":true,"timeline":{"duration":5000,"events":[{"kind":"ontimelinetick","time":0,"actions":[{"kind":"show","transition":"appear","objRef":{"type":"string","value":"6dKpFMyZKW7"}},{"kind":"show","transition":"appear","objRef":{"type":"string","value":"6K2SBXrFufl"}},{"kind":"show","transition":"custom","animationId":"Entrance","reverse":false,"objRef":{"type":"string","value":"5zEwHOfusy4"}},{"kind":"show","transition":"appear","objRef":{"type":"string","value":"5Vz8JXu5AcZ"}},{"kind":"show","transition":"appear","objRef":{"type":"string","value":"5suD0PjL3Ak"}},{"kind":"show","transition":"appear","objRef":{"type":"string","value":"5dTO5wMLwMf"}},{"kind":"show","transition":"appear","objRef":{"type":"string","value":"5lkmEvoZIoq"}},{"kind":"show","transition":"appear","objRef":{"type":"string","value":"62VPKS3uK9p"}},{"kind":"show","transition":"appear","objRef":{"type":"string","value":"61O7lSX82dg"}},{"kind":"show","transition":"appear","objRef":{"type":"string","value":"6nKHylPp9Pi"}},{"kind":"show","transition":"appear","objRef":{"type":"string","value":"5XqHVfNIJ9U"}},{"kind":"show","transition":"appear","objRef":{"type":"string","value":"6M8LvWlCcH0"}},{"kind":"show","transition":"appear","objRef":{"type":"string","value":"6U7uLx7sajp"}},{"kind":"show","transition":"appear","objRef":{"type":"string","value":"5svn9Qux9FB"}},{"kind":"show","transition":"appear","objRef":{"type":"string","value":"64Rnzat3ffO"}}]}]},"objects":[{"kind":"vectorshape","rotation":0,"accType":"image","cliptobounds":false,"defaultAction":"","imagelib":[{"kind":"imagedata","assetId":19,"id":"01","url":"story_content/6OJ8tt5QC3v.png","type":"normal","altText":"Picture 1.png","width":772,"height":120,"mobiledx":0,"mobiledy":0}],"shapemaskId":"","xPos":0,"yPos":0,"tabIndex":118,"tabEnabled":true,"referenceName":"6dKpFMyZKW7","morphReferenceName":"6dKpFMyZKW7","xOffset":0,"yOffset":0,"rotateXPos":193,"rotateYPos":30,"scaleX":100,"scaleY":100,"alpha":100,"depth":1,"scrolling":true,"shuffleLock":false,"data":{"hotlinkId":"","accState":0,"vectorData":{"left":0,"top":0,"right":386,"bottom":60,"altText":"Picture 1.png","pngfb":false,"pr":{"l":"Lib","i":101}},"html5data":{"xPos":0,"yPos":0,"width":386,"height":60,"strokewidth":0}},"width":386,"height":60,"resume":true,"useHandCursor":true,"id":"6dKpFMyZKW7"},{"kind":"vectorshape","rotation":0,"accType":"text","cliptobounds":false,"defaultAction":"","textLib":[{"kind":"textdata","uniqueId":"6K2SBXrFufl_-1617079597","id":"01","linkId":"txt__default_6K2SBXrFufl","type":"acctext","xPos":0,"yPos":0,"xAccOffset":0,"yAccOffset":0,"width":366,"height":37,"valign":"top","wordwrap":true,"textshadow":false,"shadowIndex":-1,"scrollOverflow":false,"vartext":{"blocks":[{"spans":[{"text":"Informed Consent Elements","style":{"fontFamily":"\\"MontserratBold CharBoldE28D0D51\\",\\"Montserrat\\"","fontSize":18.975,"fontIsBold":false,"fontIsItalic":false,"fontIsUnderline":false,"fontIsStrikeout":false,"elevation":"normal","displayCase":"asIs","foregroundColor":"#FAFBFF","linkColor":"#FAFBFF","ascent":24.49,"descent":6.35,"leading":0,"underlinePosition":-1.898,"underlineThickness":1.265,"xHeight":13.611}}],"style":{"leadingMargin":0,"firstLineMargin":0,"justification":"left","listLevel":1,"lineSpacingRule":"multiple","lineSpacing":25,"spacingBefore":0,"spacingAfter":0,"listStyle":{"listType":"none","listTypeFormat":"plain","start":0,"size":100,"bulletChar":8226,"bulletFont":"Arial","bulletPicture":{"w":0,"h":0,"base64":0}},"tagType":"P"},"runs":[{"idx":0,"len":25,"flowDirection":"leftToRight","cursive":false}]}],"defaultBlockStyle":{"flowDirection":"leftToRight","leadingMargin":0,"trailingMargin":0,"firstLineMargin":0,"justification":"center","defaultTabStop":48,"listLevel":0,"lineSpacingRule":"multiple","lineSpacing":20,"indentSize":36,"spacingBefore":0,"spacingAfter":0,"baseSpanStyle":{"fontFamily":"Calibri","fontSize":12,"fontIsBold":false,"fontIsItalic":false,"fontIsUnderline":false,"fontIsStrikeout":false,"underlineStyle":"normal","elevation":"normal","spacing":0,"ignoreKerningTable":false,"displayCase":"asIs","languageId":0,"foregroundColor":"#FFFFFF","linkColor":"#666666"},"listStyle":{"listType":"none","listTypeFormat":"plain","start":0,"size":100}},"direction":"horizontal"},"vectortext":{"left":0,"top":0,"right":359,"bottom":37,"pngfb":false,"pr":{"l":"Lib","i":103}}}],"shapemaskId":"","xPos":13,"yPos":9,"tabIndex":119,"tabEnabled":true,"referenceName":"6K2SBXrFufl","morphReferenceName":"6K2SBXrFufl","xOffset":0,"yOffset":0,"rotateXPos":183,"rotateYPos":18.5,"scaleX":100,"scaleY":100,"alpha":100,"depth":2,"scrolling":true,"shuffleLock":false,"data":{"hotlinkId":"","accState":0,"vectorData":{"left":0,"top":0,"right":367,"bottom":38,"altText":"Informed Consent Elements","pngfb":false,"pr":{"l":"Lib","i":102}},"html5data":{"xPos":0,"yPos":0,"width":367,"height":38,"strokewidth":0}},"width":366,"height":37,"resume":true,"useHandCursor":true,"id":"6K2SBXrFufl"},{"kind":"vectorshape","rotation":0,"accType":"text","cliptobounds":false,"defaultAction":"","textLib":[{"kind":"textdata","uniqueId":"5zEwHOfusy4_1041652832","id":"01","linkId":"txt__default_5zEwHOfusy4","type":"acctext","xPos":5,"yPos":5,"xAccOffset":5,"yAccOffset":5,"width":356,"height":33,"valign":"top","wordwrap":true,"textshadow":false,"shadowIndex":-1,"scrollOverflow":false,"vartext":{"blocks":[{"spans":[{"text":"Please select an icon below to learn more about the “Why” and “How” of the Informed Consent Element.","style":{"fontFamily":"\\"Lato Charset0_v8MUn45tBE51451DC\\",\\"Lato\\"","fontSize":8.697,"fontIsBold":false,"fontIsItalic":false,"fontIsUnderline":false,"fontIsStrikeout":false,"elevation":"normal","displayCase":"asIs","foregroundColor":"#3C3454","linkColor":"#3C3454","ascent":11.445,"descent":2.47,"leading":0,"underlinePosition":-0.812,"underlineThickness":0.696,"xHeight":5.873}}],"style":{"leadingMargin":0,"firstLineMargin":0,"justification":"left","listLevel":1,"lineSpacingRule":"multiple","lineSpacing":20,"spacingBefore":0,"spacingAfter":0,"listStyle":{"listType":"none","listTypeFormat":"plain","start":0,"size":100,"bulletChar":8226,"bulletFont":"Arial","bulletPicture":{"w":0,"h":0,"base64":0}},"tagType":"P"},"runs":[{"idx":0,"len":100,"flowDirection":"leftToRight","cursive":false}]}],"defaultBlockStyle":{"flowDirection":"leftToRight","leadingMargin":0,"trailingMargin":0,"firstLineMargin":0,"justification":"center","defaultTabStop":48,"listLevel":0,"lineSpacingRule":"multiple","lineSpacing":20,"indentSize":36,"spacingBefore":0,"spacingAfter":0,"baseSpanStyle":{"fontFamily":"Calibri","fontSize":12,"fontIsBold":false,"fontIsItalic":false,"fontIsUnderline":false,"fontIsStrikeout":false,"underlineStyle":"normal","elevation":"normal","spacing":0,"ignoreKerningTable":false,"displayCase":"asIs","languageId":0,"foregroundColor":"#FFFFFF","linkColor":"#666666"},"listStyle":{"listType":"none","listTypeFormat":"plain","start":0,"size":100}},"direction":"horizontal"},"vectortext":{"left":0,"top":0,"right":356,"bottom":33,"pngfb":false,"pr":{"l":"Lib","i":105}}}],"shapemaskId":"","xPos":12,"yPos":64,"tabIndex":120,"tabEnabled":true,"referenceName":"5zEwHOfusy4","morphReferenceName":"5zEwHOfusy4","xOffset":0,"yOffset":0,"rotateXPos":183,"rotateYPos":19,"scaleX":100,"scaleY":100,"alpha":100,"depth":3,"scrolling":true,"shuffleLock":false,"data":{"hotlinkId":"","accState":0,"vectorData":{"left":0,"top":0,"right":367,"bottom":39,"altText":"Please select an icon below to learn more about the “Why” and “How” of the Informed Consent Element.","pngfb":false,"pr":{"l":"Lib","i":104}},"html5data":{"xPos":0,"yPos":0,"width":367,"height":39,"strokewidth":0}},"animations":[{"kind":"animation","id":"Entrance","duration":500,"hidetextatstart":true,"animateshapewithtext":false,"tweens":[{"kind":"tween","time":0,"duration":500,"position":{"relativerotation":false,"relativestartpoint":false,"path":[{"kind":"segment","type":"line","anchora":{"x":"$RawXPos","y":"$RawYPos","dx":"-383","dy":"0"},"anchorb":{"x":"$RawXPos","y":"$RawYPos","dx":"0","dy":"0"}}],"duration":500,"easing":"cubic","easingdir":"easeout"}}]}],"width":366,"height":38,"resume":true,"useHandCursor":true,"id":"5zEwHOfusy4"},{"kind":"vectorshape","rotation":0,"accType":"button","cliptobounds":false,"defaultAction":"onrelease","imagelib":[{"kind":"imagedata","assetId":20,"id":"01","url":"story_content/5e7jN9OA97v.png","type":"normal","altText":"1-overviewNormal.png","width":180,"height":180,"mobiledx":0,"mobiledy":0},{"kind":"imagedata","assetId":21,"id":"02","url":"story_content/6D4bU1L1KTx.png","type":"normal","altText":"2-overviewSelected.png","width":180,"height":180,"mobiledx":0,"mobiledy":0}],"shapemaskId":"","xPos":12,"yPos":112,"tabIndex":121,"tabEnabled":true,"referenceName":"5Vz8JXu5AcZ","morphReferenceName":"5Vz8JXu5AcZ","xOffset":0,"yOffset":0,"rotateXPos":45,"rotateYPos":45,"scaleX":100,"scaleY":100,"alpha":100,"depth":4,"scrolling":true,"shuffleLock":false,"data":{"hotlinkId":"","accState":0,"vectorData":{"left":0,"top":0,"right":90,"bottom":90,"altText":"1-overviewNormal.png","pngfb":false,"pr":{"l":"Lib","i":106}},"html5data":{"xPos":0,"yPos":0,"width":90,"height":90,"strokewidth":0}},"states":[{"kind":"state","name":"_default_Selected","data":{"hotlinkId":"","accState":16,"vectorData":{"left":0,"top":0,"right":90,"bottom":90,"altText":"2-overviewSelected.png","pngfb":false,"pr":{"l":"Lib","i":107}},"html5data":{"xPos":0,"yPos":0,"width":90,"height":90,"strokewidth":0}}},{"kind":"state","name":"_default_Hover","data":{"hotlinkId":"","accState":0,"vectorData":{"left":-5,"top":-5,"right":93,"bottom":93,"altText":"1-overviewNormal.png","pngfb":false,"pr":{"l":"Lib","i":108}},"html5data":{"xPos":-5,"yPos":-5,"width":98,"height":98,"strokewidth":3}}},{"kind":"state","name":"_default_Hover_Selected","data":{"hotlinkId":"","accState":16,"vectorData":{"left":-5,"top":-5,"right":93,"bottom":93,"altText":"2-overviewSelected.png","pngfb":false,"pr":{"l":"Lib","i":109}},"html5data":{"xPos":-5,"yPos":-5,"width":98,"height":98,"strokewidth":3}}}],"width":90,"height":90,"resume":true,"useHandCursor":true,"id":"5Vz8JXu5AcZ","variables":[{"kind":"variable","name":"_checked","type":"boolean","value":false,"resume":true},{"kind":"variable","name":"_hover","type":"boolean","value":false,"resume":true},{"kind":"variable","name":"_savechecked","type":"boolean","value":false,"resume":true},{"kind":"variable","name":"_state","type":"string","value":"_default","resume":true},{"kind":"variable","name":"_disabled","type":"boolean","value":false,"resume":true},{"kind":"variable","name":"_stateName","type":"string","value":"_default","resume":true},{"kind":"variable","name":"_tempStateName","type":"string","value":"","resume":false},{"kind":"variable","name":"_tempStateNameBuilder","type":"string","value":"","resume":false}],"actionGroups":{"ActGrpSetCheckedState":{"kind":"actiongroup","actions":[{"kind":"adjustvar","variable":"_savechecked","operator":"set","value":{"type":"var","value":"#_checked"}},{"kind":"adjustvar","variable":"_checked","operator":"set","value":{"type":"boolean","value":true}},{"kind":"exe_actiongroup","id":"_player._setstates","scopeRef":{"type":"string","value":"_this"}},{"kind":"exe_actiongroup","id":"ActGrpUnchecked"}]},"ActGrpUnchecked":{"kind":"actiongroup","actions":[{"kind":"if_action","condition":{"statement":{"kind":"compare","operator":"eq","valuea":"_parent.5suD0PjL3Ak.#_checked","typea":"var","valueb":true,"typeb":"boolean"}},"thenActions":[{"kind":"adjustvar","variable":"_parent.5suD0PjL3Ak._checked","operator":"set","value":{"type":"boolean","value":false}},{"kind":"exe_actiongroup","id":"_player._setstates","scopeRef":{"type":"string","value":"_parent.5suD0PjL3Ak"}}]},{"kind":"if_action","condition":{"statement":{"kind":"compare","operator":"eq","valuea":"_parent.5dTO5wMLwMf.#_checked","typea":"var","valueb":true,"typeb":"boolean"}},"thenActions":[{"kind":"adjustvar","variable":"_parent.5dTO5wMLwMf._checked","operator":"set","value":{"type":"boolean","value":false}},{"kind":"exe_actiongroup","id":"_player._setstates","scopeRef":{"type":"string","value":"_parent.5dTO5wMLwMf"}}]},{"kind":"if_action","condition":{"statement":{"kind":"compare","operator":"eq","valuea":"_parent.5lkmEvoZIoq.#_checked","typea":"var","valueb":true,"typeb":"boolean"}},"thenActions":[{"kind":"adjustvar","variable":"_parent.5lkmEvoZIoq._checked","operator":"set","value":{"type":"boolean","value":false}},{"kind":"exe_actiongroup","id":"_player._setstates","scopeRef":{"type":"string","value":"_parent.5lkmEvoZIoq"}}]},{"kind":"if_action","condition":{"statement":{"kind":"compare","operator":"eq","valuea":"_parent.62VPKS3uK9p.#_checked","typea":"var","valueb":true,"typeb":"boolean"}},"thenActions":[{"kind":"adjustvar","variable":"_parent.62VPKS3uK9p._checked","operator":"set","value":{"type":"boolean","value":false}},{"kind":"exe_actiongroup","id":"_player._setstates","scopeRef":{"type":"string","value":"_parent.62VPKS3uK9p"}}]},{"kind":"if_action","condition":{"statement":{"kind":"compare","operator":"eq","valuea":"_parent.61O7lSX82dg.#_checked","typea":"var","valueb":true,"typeb":"boolean"}},"thenActions":[{"kind":"adjustvar","variable":"_parent.61O7lSX82dg._checked","operator":"set","value":{"type":"boolean","value":false}},{"kind":"exe_actiongroup","id":"_player._setstates","scopeRef":{"type":"string","value":"_parent.61O7lSX82dg"}}]},{"kind":"if_action","condition":{"statement":{"kind":"compare","operator":"eq","valuea":"_parent.6nKHylPp9Pi.#_checked","typea":"var","valueb":true,"typeb":"boolean"}},"thenActions":[{"kind":"adjustvar","variable":"_parent.6nKHylPp9Pi._checked","operator":"set","value":{"type":"boolean","value":false}},{"kind":"exe_actiongroup","id":"_player._setstates","scopeRef":{"type":"string","value":"_parent.6nKHylPp9Pi"}}]},{"kind":"if_action","condition":{"statement":{"kind":"compare","operator":"eq","valuea":"_parent.5XqHVfNIJ9U.#_checked","typea":"var","valueb":true,"typeb":"boolean"}},"thenActions":[{"kind":"adjustvar","variable":"_parent.5XqHVfNIJ9U._checked","operator":"set","value":{"type":"boolean","value":false}},{"kind":"exe_actiongroup","id":"_player._setstates","scopeRef":{"type":"string","value":"_parent.5XqHVfNIJ9U"}}]},{"kind":"if_action","condition":{"statement":{"kind":"compare","operator":"eq","valuea":"_parent.6M8LvWlCcH0.#_checked","typea":"var","valueb":true,"typeb":"boolean"}},"thenActions":[{"kind":"adjustvar","variable":"_parent.6M8LvWlCcH0._checked","operator":"set","value":{"type":"boolean","value":false}},{"kind":"exe_actiongroup","id":"_player._setstates","scopeRef":{"type":"string","value":"_parent.6M8LvWlCcH0"}}]},{"kind":"if_action","condition":{"statement":{"kind":"compare","operator":"eq","valuea":"_parent.6U7uLx7sajp.#_checked","typea":"var","valueb":true,"typeb":"boolean"}},"thenActions":[{"kind":"adjustvar","variable":"_parent.6U7uLx7sajp._checked","operator":"set","value":{"type":"boolean","value":false}},{"kind":"exe_actiongroup","id":"_player._setstates","scopeRef":{"type":"string","value":"_parent.6U7uLx7sajp"}}]},{"kind":"if_action","condition":{"statement":{"kind":"compare","operator":"eq","valuea":"_parent.5svn9Qux9FB.#_checked","typea":"var","valueb":true,"typeb":"boolean"}},"thenActions":[{"kind":"adjustvar","variable":"_parent.5svn9Qux9FB._checked","operator":"set","value":{"type":"boolean","value":false}},{"kind":"exe_actiongroup","id":"_player._setstates","scopeRef":{"type":"string","value":"_parent.5svn9Qux9FB"}}]},{"kind":"if_action","condition":{"statement":{"kind":"compare","operator":"eq","valuea":"_parent.64Rnzat3ffO.#_checked","typea":"var","valueb":true,"typeb":"boolean"}},"thenActions":[{"kind":"adjustvar","variable":"_parent.64Rnzat3ffO._checked","operator":"set","value":{"type":"boolean","value":false}},{"kind":"exe_actiongroup","id":"_player._setstates","scopeRef":{"type":"string","value":"_parent.64Rnzat3ffO"}}]}]},"ActGrpSetHoverState":{"kind":"actiongroup","actions":[{"kind":"adjustvar","variable":"_hover","operator":"set","value":{"type":"boolean","value":true}},{"kind":"exe_actiongroup","id":"_player._setstates","scopeRef":{"type":"string","value":"_this"}}]},"ActGrpClearHoverState":{"kind":"actiongroup","actions":[{"kind":"adjustvar","variable":"_hover","operator":"set","value":{"type":"boolean","value":false}},{"kind":"exe_actiongroup","id":"_player._setstates","scopeRef":{"type":"string","value":"_this"}}]},"ActGrpClearStateVars":{"kind":"actiongroup","actions":[{"kind":"adjustvar","variable":"_checked","operator":"set","value":{"type":"boolean","value":false}},{"kind":"adjustvar","variable":"_hover","operator":"set","value":{"type":"boolean","value":false}},{"kind":"adjustvar","variable":"_savechecked","operator":"set","value":{"type":"boolean","value":false}}]}},"events":[{"kind":"onrelease","actions":[{"kind":"exe_actiongroup","id":"_this.ActGrpUnchecked"},{"kind":"adjustvar","variable":"_checked","operator":"set","value":{"type":"boolean","value":true}},{"kind":"exe_actiongroup","id":"_player._setstates","scopeRef":{"type":"string","value":"_this"}},{"kind":"show_slidelayer","hideOthers":"oncomplete","transition":"appear","objRef":{"type":"string","value":"_parent.6OfTyXEL2NF"}}]},{"kind":"ontransitionin","actions":[{"kind":"exe_actiongroup","id":"_player._setstates","scopeRef":{"type":"string","value":"_this"}}]},{"kind":"onrollover","actions":[{"kind":"exe_actiongroup","id":"ActGrpSetHoverState","scopeRef":{"type":"string","value":"_this"}}]},{"kind":"onrollout","actions":[{"kind":"exe_actiongroup","id":"ActGrpClearHoverState","scopeRef":{"type":"string","value":"_this"}}]}]},{"kind":"vectorshape","rotation":0,"accType":"button","cliptobounds":false,"defaultAction":"onrelease","imagelib":[{"kind":"imagedata","assetId":22,"id":"01","url":"story_content/6YwGjgBcTYQ.png","type":"normal","altText":"3-indicationsNormal.png","width":180,"height":180,"mobiledx":0,"mobiledy":0},{"kind":"imagedata","assetId":23,"id":"02","url":"story_content/62rRBGGLYwK.png","type":"normal","altText":"4-indicationsSelected.png","width":180,"height":180,"mobiledx":0,"mobiledy":0}],"shapemaskId":"","xPos":107,"yPos":112,"tabIndex":122,"tabEnabled":true,"referenceName":"5suD0PjL3Ak","morphReferenceName":"5suD0PjL3Ak","xOffset":0,"yOffset":0,"rotateXPos":45,"rotateYPos":45,"scaleX":100,"scaleY":100,"alpha":100,"depth":5,"scrolling":true,"shuffleLock":false,"data":{"hotlinkId":"","accState":0,"vectorData":{"left":0,"top":0,"right":90,"bottom":90,"altText":"3-indicationsNormal.png","pngfb":false,"pr":{"l":"Lib","i":106}},"html5data":{"xPos":0,"yPos":0,"width":90,"height":90,"strokewidth":0}},"states":[{"kind":"state","name":"_default_Selected","data":{"hotlinkId":"","accState":16,"vectorData":{"left":0,"top":0,"right":90,"bottom":90,"altText":"4-indicationsSelected.png","pngfb":false,"pr":{"l":"Lib","i":107}},"html5data":{"xPos":0,"yPos":0,"width":90,"height":90,"strokewidth":0}}},{"kind":"state","name":"_default_Hover","data":{"hotlinkId":"","accState":0,"vectorData":{"left":-5,"top":-5,"right":93,"bottom":93,"altText":"3-indicationsNormal.png","pngfb":false,"pr":{"l":"Lib","i":108}},"html5data":{"xPos":-5,"yPos":-5,"width":98,"height":98,"strokewidth":3}}},{"kind":"state","name":"_default_Hover_Selected","data":{"hotlinkId":"","accState":16,"vectorData":{"left":-5,"top":-5,"right":93,"bottom":93,"altText":"4-indicationsSelected.png","pngfb":false,"pr":{"l":"Lib","i":109}},"html5data":{"xPos":-5,"yPos":-5,"width":98,"height":98,"strokewidth":3}}}],"width":90,"height":90,"resume":true,"useHandCursor":true,"id":"5suD0PjL3Ak","variables":[{"kind":"variable","name":"_checked","type":"boolean","value":false,"resume":true},{"kind":"variable","name":"_hover","type":"boolean","value":false,"resume":true},{"kind":"variable","name":"_savechecked","type":"boolean","value":false,"resume":true},{"kind":"variable","name":"_state","type":"string","value":"_default","resume":true},{"kind":"variable","name":"_disabled","type":"boolean","value":false,"resume":true},{"kind":"variable","name":"_stateName","type":"string","value":"_default","resume":true},{"kind":"variable","name":"_tempStateName","type":"string","value":"","resume":false},{"kind":"variable","name":"_tempStateNameBuilder","type":"string","value":"","resume":false}],"actionGroups":{"ActGrpSetCheckedState":{"kind":"actiongroup","actions":[{"kind":"adjustvar","variable":"_savechecked","operator":"set","value":{"type":"var","value":"#_checked"}},{"kind":"adjustvar","variable":"_checked","operator":"set","value":{"type":"boolean","value":true}},{"kind":"exe_actiongroup","id":"_player._setstates","scopeRef":{"type":"string","value":"_this"}},{"kind":"exe_actiongroup","id":"ActGrpUnchecked"}]},"ActGrpUnchecked":{"kind":"actiongroup","actions":[{"kind":"if_action","condition":{"statement":{"kind":"compare","operator":"eq","valuea":"_parent.5Vz8JXu5AcZ.#_checked","typea":"var","valueb":true,"typeb":"boolean"}},"thenActions":[{"kind":"adjustvar","variable":"_parent.5Vz8JXu5AcZ._checked","operator":"set","value":{"type":"boolean","value":false}},{"kind":"exe_actiongroup","id":"_player._setstates","scopeRef":{"type":"string","value":"_parent.5Vz8JXu5AcZ"}}]},{"kind":"if_action","condition":{"statement":{"kind":"compare","operator":"eq","valuea":"_parent.5dTO5wMLwMf.#_checked","typea":"var","valueb":true,"typeb":"boolean"}},"thenActions":[{"kind":"adjustvar","variable":"_parent.5dTO5wMLwMf._checked","operator":"set","value":{"type":"boolean","value":false}},{"kind":"exe_actiongroup","id":"_player._setstates","scopeRef":{"type":"string","value":"_parent.5dTO5wMLwMf"}}]},{"kind":"if_action","condition":{"statement":{"kind":"compare","operator":"eq","valuea":"_parent.5lkmEvoZIoq.#_checked","typea":"var","valueb":true,"typeb":"boolean"}},"thenActions":[{"kind":"adjustvar","variable":"_parent.5lkmEvoZIoq._checked","operator":"set","value":{"type":"boolean","value":false}},{"kind":"exe_actiongroup","id":"_player._setstates","scopeRef":{"type":"string","value":"_parent.5lkmEvoZIoq"}}]},{"kind":"if_action","condition":{"statement":{"kind":"compare","operator":"eq","valuea":"_parent.62VPKS3uK9p.#_checked","typea":"var","valueb":true,"typeb":"boolean"}},"thenActions":[{"kind":"adjustvar","variable":"_parent.62VPKS3uK9p._checked","operator":"set","value":{"type":"boolean","value":false}},{"kind":"exe_actiongroup","id":"_player._setstates","scopeRef":{"type":"string","value":"_parent.62VPKS3uK9p"}}]},{"kind":"if_action","condition":{"statement":{"kind":"compare","operator":"eq","valuea":"_parent.61O7lSX82dg.#_checked","typea":"var","valueb":true,"typeb":"boolean"}},"thenActions":[{"kind":"adjustvar","variable":"_parent.61O7lSX82dg._checked","operator":"set","value":{"type":"boolean","value":false}},{"kind":"exe_actiongroup","id":"_player._setstates","scopeRef":{"type":"string","value":"_parent.61O7lSX82dg"}}]},{"kind":"if_action","condition":{"statement":{"kind":"compare","operator":"eq","valuea":"_parent.6nKHylPp9Pi.#_checked","typea":"var","valueb":true,"typeb":"boolean"}},"thenActions":[{"kind":"adjustvar","variable":"_parent.6nKHylPp9Pi._checked","operator":"set","value":{"type":"boolean","value":false}},{"kind":"exe_actiongroup","id":"_player._setstates","scopeRef":{"type":"string","value":"_parent.6nKHylPp9Pi"}}]},{"kind":"if_action","condition":{"statement":{"kind":"compare","operator":"eq","valuea":"_parent.5XqHVfNIJ9U.#_checked","typea":"var","valueb":true,"typeb":"boolean"}},"thenActions":[{"kind":"adjustvar","variable":"_parent.5XqHVfNIJ9U._checked","operator":"set","value":{"type":"boolean","value":false}},{"kind":"exe_actiongroup","id":"_player._setstates","scopeRef":{"type":"string","value":"_parent.5XqHVfNIJ9U"}}]},{"kind":"if_action","condition":{"statement":{"kind":"compare","operator":"eq","valuea":"_parent.6M8LvWlCcH0.#_checked","typea":"var","valueb":true,"typeb":"boolean"}},"thenActions":[{"kind":"adjustvar","variable":"_parent.6M8LvWlCcH0._checked","operator":"set","value":{"type":"boolean","value":false}},{"kind":"exe_actiongroup","id":"_player._setstates","scopeRef":{"type":"string","value":"_parent.6M8LvWlCcH0"}}]},{"kind":"if_action","condition":{"statement":{"kind":"compare","operator":"eq","valuea":"_parent.6U7uLx7sajp.#_checked","typea":"var","valueb":true,"typeb":"boolean"}},"thenActions":[{"kind":"adjustvar","variable":"_parent.6U7uLx7sajp._checked","operator":"set","value":{"type":"boolean","value":false}},{"kind":"exe_actiongroup","id":"_player._setstates","scopeRef":{"type":"string","value":"_parent.6U7uLx7sajp"}}]},{"kind":"if_action","condition":{"statement":{"kind":"compare","operator":"eq","valuea":"_parent.5svn9Qux9FB.#_checked","typea":"var","valueb":true,"typeb":"boolean"}},"thenActions":[{"kind":"adjustvar","variable":"_parent.5svn9Qux9FB._checked","operator":"set","value":{"type":"boolean","value":false}},{"kind":"exe_actiongroup","id":"_player._setstates","scopeRef":{"type":"string","value":"_parent.5svn9Qux9FB"}}]},{"kind":"if_action","condition":{"statement":{"kind":"compare","operator":"eq","valuea":"_parent.64Rnzat3ffO.#_checked","typea":"var","valueb":true,"typeb":"boolean"}},"thenActions":[{"kind":"adjustvar","variable":"_parent.64Rnzat3ffO._checked","operator":"set","value":{"type":"boolean","value":false}},{"kind":"exe_actiongroup","id":"_player._setstates","scopeRef":{"type":"string","value":"_parent.64Rnzat3ffO"}}]}]},"ActGrpSetHoverState":{"kind":"actiongroup","actions":[{"kind":"adjustvar","variable":"_hover","operator":"set","value":{"type":"boolean","value":true}},{"kind":"exe_actiongroup","id":"_player._setstates","scopeRef":{"type":"string","value":"_this"}}]},"ActGrpClearHoverState":{"kind":"actiongroup","actions":[{"kind":"adjustvar","variable":"_hover","operator":"set","value":{"type":"boolean","value":false}},{"kind":"exe_actiongroup","id":"_player._setstates","scopeRef":{"type":"string","value":"_this"}}]},"ActGrpClearStateVars":{"kind":"actiongroup","actions":[{"kind":"adjustvar","variable":"_checked","operator":"set","value":{"type":"boolean","value":false}},{"kind":"adjustvar","variable":"_hover","operator":"set","value":{"type":"boolean","value":false}},{"kind":"adjustvar","variable":"_savechecked","operator":"set","value":{"type":"boolean","value":false}}]}},"events":[{"kind":"onrelease","actions":[{"kind":"exe_actiongroup","id":"_this.ActGrpUnchecked"},{"kind":"adjustvar","variable":"_checked","operator":"set","value":{"type":"boolean","value":true}},{"kind":"exe_actiongroup","id":"_player._setstates","scopeRef":{"type":"string","value":"_this"}},{"kind":"show_slidelayer","hideOthers":"oncomplete","transition":"appear","objRef":{"type":"string","value":"_parent.6RtNfzuvrQ9"}}]},{"kind":"ontransitionin","actions":[{"kind":"exe_actiongroup","id":"_player._setstates","scopeRef":{"type":"string","value":"_this"}}]},{"kind":"onrollover","actions":[{"kind":"exe_actiongroup","id":"ActGrpSetHoverState","scopeRef":{"type":"string","value":"_this"}}]},{"kind":"onrollout","actions":[{"kind":"exe_actiongroup","id":"ActGrpClearHoverState","scopeRef":{"type":"string","value":"_this"}}]}]},{"kind":"vectorshape","rotation":0,"accType":"button","cliptobounds":false,"defaultAction":"onrelease","imagelib":[{"kind":"imagedata","assetId":24,"id":"01","url":"story_content/66knSNcMjF1.png","type":"normal","altText":"5-durationNormal.png","width":180,"height":180,"mobiledx":0,"mobiledy":0},{"kind":"imagedata","assetId":25,"id":"02","url":"story_content/6TllgsFAh9G.png","type":"normal","altText":"6-durationSelected.png","width":180,"height":180,"mobiledx":0,"mobiledy":0}],"shapemaskId":"","xPos":296,"yPos":112,"tabIndex":123,"tabEnabled":true,"referenceName":"5dTO5wMLwMf","morphReferenceName":"5dTO5wMLwMf","xOffset":0,"yOffset":0,"rotateXPos":45,"rotateYPos":45,"scaleX":100,"scaleY":100,"alpha":100,"depth":6,"scrolling":true,"shuffleLock":false,"data":{"hotlinkId":"","accState":0,"vectorData":{"left":0,"top":0,"right":90,"bottom":90,"altText":"5-durationNormal.png","pngfb":false,"pr":{"l":"Lib","i":106}},"html5data":{"xPos":0,"yPos":0,"width":90,"height":90,"strokewidth":0}},"states":[{"kind":"state","name":"_default_Selected","data":{"hotlinkId":"","accState":16,"vectorData":{"left":0,"top":0,"right":90,"bottom":90,"altText":"6-durationSelected.png","pngfb":false,"pr":{"l":"Lib","i":107}},"html5data":{"xPos":0,"yPos":0,"width":90,"height":90,"strokewidth":0}}},{"kind":"state","name":"_default_Hover","data":{"hotlinkId":"","accState":0,"vectorData":{"left":-5,"top":-5,"right":93,"bottom":93,"altText":"5-durationNormal.png","pngfb":false,"pr":{"l":"Lib","i":108}},"html5data":{"xPos":-5,"yPos":-5,"width":98,"height":98,"strokewidth":3}}},{"kind":"state","name":"_default_Hover_Selected","data":{"hotlinkId":"","accState":16,"vectorData":{"left":-5,"top":-5,"right":93,"bottom":93,"altText":"6-durationSelected.png","pngfb":false,"pr":{"l":"Lib","i":109}},"html5data":{"xPos":-5,"yPos":-5,"width":98,"height":98,"strokewidth":3}}}],"width":90,"height":90,"resume":true,"useHandCursor":true,"id":"5dTO5wMLwMf","variables":[{"kind":"variable","name":"_checked","type":"boolean","value":false,"resume":true},{"kind":"variable","name":"_hover","type":"boolean","value":false,"resume":true},{"kind":"variable","name":"_savechecked","type":"boolean","value":false,"resume":true},{"kind":"variable","name":"_state","type":"string","value":"_default","resume":true},{"kind":"variable","name":"_disabled","type":"boolean","value":false,"resume":true},{"kind":"variable","name":"_stateName","type":"string","value":"_default","resume":true},{"kind":"variable","name":"_tempStateName","type":"string","value":"","resume":false},{"kind":"variable","name":"_tempStateNameBuilder","type":"string","value":"","resume":false}],"actionGroups":{"ActGrpSetCheckedState":{"kind":"actiongroup","actions":[{"kind":"adjustvar","variable":"_savechecked","operator":"set","value":{"type":"var","value":"#_checked"}},{"kind":"adjustvar","variable":"_checked","operator":"set","value":{"type":"boolean","value":true}},{"kind":"exe_actiongroup","id":"_player._setstates","scopeRef":{"type":"string","value":"_this"}},{"kind":"exe_actiongroup","id":"ActGrpUnchecked"}]},"ActGrpUnchecked":{"kind":"actiongroup","actions":[{"kind":"if_action","condition":{"statement":{"kind":"compare","operator":"eq","valuea":"_parent.5Vz8JXu5AcZ.#_checked","typea":"var","valueb":true,"typeb":"boolean"}},"thenActions":[{"kind":"adjustvar","variable":"_parent.5Vz8JXu5AcZ._checked","operator":"set","value":{"type":"boolean","value":false}},{"kind":"exe_actiongroup","id":"_player._setstates","scopeRef":{"type":"string","value":"_parent.5Vz8JXu5AcZ"}}]},{"kind":"if_action","condition":{"statement":{"kind":"compare","operator":"eq","valuea":"_parent.5suD0PjL3Ak.#_checked","typea":"var","valueb":true,"typeb":"boolean"}},"thenActions":[{"kind":"adjustvar","variable":"_parent.5suD0PjL3Ak._checked","operator":"set","value":{"type":"boolean","value":false}},{"kind":"exe_actiongroup","id":"_player._setstates","scopeRef":{"type":"string","value":"_parent.5suD0PjL3Ak"}}]},{"kind":"if_action","condition":{"statement":{"kind":"compare","operator":"eq","valuea":"_parent.5lkmEvoZIoq.#_checked","typea":"var","valueb":true,"typeb":"boolean"}},"thenActions":[{"kind":"adjustvar","variable":"_parent.5lkmEvoZIoq._checked","operator":"set","value":{"type":"boolean","value":false}},{"kind":"exe_actiongroup","id":"_player._setstates","scopeRef":{"type":"string","value":"_parent.5lkmEvoZIoq"}}]},{"kind":"if_action","condition":{"statement":{"kind":"compare","operator":"eq","valuea":"_parent.62VPKS3uK9p.#_checked","typea":"var","valueb":true,"typeb":"boolean"}},"thenActions":[{"kind":"adjustvar","variable":"_parent.62VPKS3uK9p._checked","operator":"set","value":{"type":"boolean","value":false}},{"kind":"exe_actiongroup","id":"_player._setstates","scopeRef":{"type":"string","value":"_parent.62VPKS3uK9p"}}]},{"kind":"if_action","condition":{"statement":{"kind":"compare","operator":"eq","valuea":"_parent.61O7lSX82dg.#_checked","typea":"var","valueb":true,"typeb":"boolean"}},"thenActions":[{"kind":"adjustvar","variable":"_parent.61O7lSX82dg._checked","operator":"set","value":{"type":"boolean","value":false}},{"kind":"exe_actiongroup","id":"_player._setstates","scopeRef":{"type":"string","value":"_parent.61O7lSX82dg"}}]},{"kind":"if_action","condition":{"statement":{"kind":"compare","operator":"eq","valuea":"_parent.6nKHylPp9Pi.#_checked","typea":"var","valueb":true,"typeb":"boolean"}},"thenActions":[{"kind":"adjustvar","variable":"_parent.6nKHylPp9Pi._checked","operator":"set","value":{"type":"boolean","value":false}},{"kind":"exe_actiongroup","id":"_player._setstates","scopeRef":{"type":"string","value":"_parent.6nKHylPp9Pi"}}]},{"kind":"if_action","condition":{"statement":{"kind":"compare","operator":"eq","valuea":"_parent.5XqHVfNIJ9U.#_checked","typea":"var","valueb":true,"typeb":"boolean"}},"thenActions":[{"kind":"adjustvar","variable":"_parent.5XqHVfNIJ9U._checked","operator":"set","value":{"type":"boolean","value":false}},{"kind":"exe_actiongroup","id":"_player._setstates","scopeRef":{"type":"string","value":"_parent.5XqHVfNIJ9U"}}]},{"kind":"if_action","condition":{"statement":{"kind":"compare","operator":"eq","valuea":"_parent.6M8LvWlCcH0.#_checked","typea":"var","valueb":true,"typeb":"boolean"}},"thenActions":[{"kind":"adjustvar","variable":"_parent.6M8LvWlCcH0._checked","operator":"set","value":{"type":"boolean","value":false}},{"kind":"exe_actiongroup","id":"_player._setstates","scopeRef":{"type":"string","value":"_parent.6M8LvWlCcH0"}}]},{"kind":"if_action","condition":{"statement":{"kind":"compare","operator":"eq","valuea":"_parent.6U7uLx7sajp.#_checked","typea":"var","valueb":true,"typeb":"boolean"}},"thenActions":[{"kind":"adjustvar","variable":"_parent.6U7uLx7sajp._checked","operator":"set","value":{"type":"boolean","value":false}},{"kind":"exe_actiongroup","id":"_player._setstates","scopeRef":{"type":"string","value":"_parent.6U7uLx7sajp"}}]},{"kind":"if_action","condition":{"statement":{"kind":"compare","operator":"eq","valuea":"_parent.5svn9Qux9FB.#_checked","typea":"var","valueb":true,"typeb":"boolean"}},"thenActions":[{"kind":"adjustvar","variable":"_parent.5svn9Qux9FB._checked","operator":"set","value":{"type":"boolean","value":false}},{"kind":"exe_actiongroup","id":"_player._setstates","scopeRef":{"type":"string","value":"_parent.5svn9Qux9FB"}}]},{"kind":"if_action","condition":{"statement":{"kind":"compare","operator":"eq","valuea":"_parent.64Rnzat3ffO.#_checked","typea":"var","valueb":true,"typeb":"boolean"}},"thenActions":[{"kind":"adjustvar","variable":"_parent.64Rnzat3ffO._checked","operator":"set","value":{"type":"boolean","value":false}},{"kind":"exe_actiongroup","id":"_player._setstates","scopeRef":{"type":"string","value":"_parent.64Rnzat3ffO"}}]}]},"ActGrpSetHoverState":{"kind":"actiongroup","actions":[{"kind":"adjustvar","variable":"_hover","operator":"set","value":{"type":"boolean","value":true}},{"kind":"exe_actiongroup","id":"_player._setstates","scopeRef":{"type":"string","value":"_this"}}]},"ActGrpClearHoverState":{"kind":"actiongroup","actions":[{"kind":"adjustvar","variable":"_hover","operator":"set","value":{"type":"boolean","value":false}},{"kind":"exe_actiongroup","id":"_player._setstates","scopeRef":{"type":"string","value":"_this"}}]},"ActGrpClearStateVars":{"kind":"actiongroup","actions":[{"kind":"adjustvar","variable":"_checked","operator":"set","value":{"type":"boolean","value":false}},{"kind":"adjustvar","variable":"_hover","operator":"set","value":{"type":"boolean","value":false}},{"kind":"adjustvar","variable":"_savechecked","operator":"set","value":{"type":"boolean","value":false}}]}},"events":[{"kind":"onrelease","actions":[{"kind":"exe_actiongroup","id":"_this.ActGrpUnchecked"},{"kind":"adjustvar","variable":"_checked","operator":"set","value":{"type":"boolean","value":true}},{"kind":"exe_actiongroup","id":"_player._setstates","scopeRef":{"type":"string","value":"_this"}},{"kind":"show_slidelayer","hideOthers":"oncomplete","transition":"appear","objRef":{"type":"string","value":"_parent.6brXuCqtKP2"}}]},{"kind":"ontransitionin","actions":[{"kind":"exe_actiongroup","id":"_player._setstates","scopeRef":{"type":"string","value":"_this"}}]},{"kind":"onrollover","actions":[{"kind":"exe_actiongroup","id":"ActGrpSetHoverState","scopeRef":{"type":"string","value":"_this"}}]},{"kind":"onrollout","actions":[{"kind":"exe_actiongroup","id":"ActGrpClearHoverState","scopeRef":{"type":"string","value":"_this"}}]}]},{"kind":"vectorshape","rotation":0,"accType":"button","cliptobounds":false,"defaultAction":"onrelease","imagelib":[{"kind":"imagedata","assetId":26,"id":"01","url":"story_content/6O3pnQdcM3k.png","type":"normal","altText":"7-dosingNormal.png","width":180,"height":180,"mobiledx":0,"mobiledy":0},{"kind":"imagedata","assetId":27,"id":"02","url":"story_content/5pyA9m1HXU2.png","type":"normal","altText":"8-dosingSelected.png","width":180,"height":180,"mobiledx":0,"mobiledy":0}],"shapemaskId":"","xPos":12,"yPos":206,"tabIndex":126,"tabEnabled":true,"referenceName":"5lkmEvoZIoq","morphReferenceName":"5lkmEvoZIoq","xOffset":0,"yOffset":0,"rotateXPos":45,"rotateYPos":45,"scaleX":100,"scaleY":100,"alpha":100,"depth":7,"scrolling":true,"shuffleLock":false,"data":{"hotlinkId":"","accState":0,"vectorData":{"left":0,"top":0,"right":90,"bottom":90,"altText":"7-dosingNormal.png","pngfb":false,"pr":{"l":"Lib","i":106}},"html5data":{"xPos":0,"yPos":0,"width":90,"height":90,"strokewidth":0}},"states":[{"kind":"state","name":"_default_Selected","data":{"hotlinkId":"","accState":16,"vectorData":{"left":0,"top":0,"right":90,"bottom":90,"altText":"8-dosingSelected.png","pngfb":false,"pr":{"l":"Lib","i":107}},"html5data":{"xPos":0,"yPos":0,"width":90,"height":90,"strokewidth":0}}},{"kind":"state","name":"_default_Hover","data":{"hotlinkId":"","accState":0,"vectorData":{"left":-5,"top":-5,"right":93,"bottom":93,"altText":"7-dosingNormal.png","pngfb":false,"pr":{"l":"Lib","i":108}},"html5data":{"xPos":-5,"yPos":-5,"width":98,"height":98,"strokewidth":3}}},{"kind":"state","name":"_default_Hover_Selected","data":{"hotlinkId":"","accState":16,"vectorData":{"left":-5,"top":-5,"right":93,"bottom":93,"altText":"8-dosingSelected.png","pngfb":false,"pr":{"l":"Lib","i":109}},"html5data":{"xPos":-5,"yPos":-5,"width":98,"height":98,"strokewidth":3}}}],"width":90,"height":90,"resume":true,"useHandCursor":true,"id":"5lkmEvoZIoq","variables":[{"kind":"variable","name":"_checked","type":"boolean","value":false,"resume":true},{"kind":"variable","name":"_hover","type":"boolean","value":false,"resume":true},{"kind":"variable","name":"_savechecked","type":"boolean","value":false,"resume":true},{"kind":"variable","name":"_state","type":"string","value":"_default","resume":true},{"kind":"variable","name":"_disabled","type":"boolean","value":false,"resume":true},{"kind":"variable","name":"_stateName","type":"string","value":"_default","resume":true},{"kind":"variable","name":"_tempStateName","type":"string","value":"","resume":false},{"kind":"variable","name":"_tempStateNameBuilder","type":"string","value":"","resume":false}],"actionGroups":{"ActGrpSetCheckedState":{"kind":"actiongroup","actions":[{"kind":"adjustvar","variable":"_savechecked","operator":"set","value":{"type":"var","value":"#_checked"}},{"kind":"adjustvar","variable":"_checked","operator":"set","value":{"type":"boolean","value":true}},{"kind":"exe_actiongroup","id":"_player._setstates","scopeRef":{"type":"string","value":"_this"}},{"kind":"exe_actiongroup","id":"ActGrpUnchecked"}]},"ActGrpUnchecked":{"kind":"actiongroup","actions":[{"kind":"if_action","condition":{"statement":{"kind":"compare","operator":"eq","valuea":"_parent.5Vz8JXu5AcZ.#_checked","typea":"var","valueb":true,"typeb":"boolean"}},"thenActions":[{"kind":"adjustvar","variable":"_parent.5Vz8JXu5AcZ._checked","operator":"set","value":{"type":"boolean","value":false}},{"kind":"exe_actiongroup","id":"_player._setstates","scopeRef":{"type":"string","value":"_parent.5Vz8JXu5AcZ"}}]},{"kind":"if_action","condition":{"statement":{"kind":"compare","operator":"eq","valuea":"_parent.5suD0PjL3Ak.#_checked","typea":"var","valueb":true,"typeb":"boolean"}},"thenActions":[{"kind":"adjustvar","variable":"_parent.5suD0PjL3Ak._checked","operator":"set","value":{"type":"boolean","value":false}},{"kind":"exe_actiongroup","id":"_player._setstates","scopeRef":{"type":"string","value":"_parent.5suD0PjL3Ak"}}]},{"kind":"if_action","condition":{"statement":{"kind":"compare","operator":"eq","valuea":"_parent.5dTO5wMLwMf.#_checked","typea":"var","valueb":true,"typeb":"boolean"}},"thenActions":[{"kind":"adjustvar","variable":"_parent.5dTO5wMLwMf._checked","operator":"set","value":{"type":"boolean","value":false}},{"kind":"exe_actiongroup","id":"_player._setstates","scopeRef":{"type":"string","value":"_parent.5dTO5wMLwMf"}}]},{"kind":"if_action","condition":{"statement":{"kind":"compare","operator":"eq","valuea":"_parent.62VPKS3uK9p.#_checked","typea":"var","valueb":true,"typeb":"boolean"}},"thenActions":[{"kind":"adjustvar","variable":"_parent.62VPKS3uK9p._checked","operator":"set","value":{"type":"boolean","value":false}},{"kind":"exe_actiongroup","id":"_player._setstates","scopeRef":{"type":"string","value":"_parent.62VPKS3uK9p"}}]},{"kind":"if_action","condition":{"statement":{"kind":"compare","operator":"eq","valuea":"_parent.61O7lSX82dg.#_checked","typea":"var","valueb":true,"typeb":"boolean"}},"thenActions":[{"kind":"adjustvar","variable":"_parent.61O7lSX82dg._checked","operator":"set","value":{"type":"boolean","value":false}},{"kind":"exe_actiongroup","id":"_player._setstates","scopeRef":{"type":"string","value":"_parent.61O7lSX82dg"}}]},{"kind":"if_action","condition":{"statement":{"kind":"compare","operator":"eq","valuea":"_parent.6nKHylPp9Pi.#_checked","typea":"var","valueb":true,"typeb":"boolean"}},"thenActions":[{"kind":"adjustvar","variable":"_parent.6nKHylPp9Pi._checked","operator":"set","value":{"type":"boolean","value":false}},{"kind":"exe_actiongroup","id":"_player._setstates","scopeRef":{"type":"string","value":"_parent.6nKHylPp9Pi"}}]},{"kind":"if_action","condition":{"statement":{"kind":"compare","operator":"eq","valuea":"_parent.5XqHVfNIJ9U.#_checked","typea":"var","valueb":true,"typeb":"boolean"}},"thenActions":[{"kind":"adjustvar","variable":"_parent.5XqHVfNIJ9U._checked","operator":"set","value":{"type":"boolean","value":false}},{"kind":"exe_actiongroup","id":"_player._setstates","scopeRef":{"type":"string","value":"_parent.5XqHVfNIJ9U"}}]},{"kind":"if_action","condition":{"statement":{"kind":"compare","operator":"eq","valuea":"_parent.6M8LvWlCcH0.#_checked","typea":"var","valueb":true,"typeb":"boolean"}},"thenActions":[{"kind":"adjustvar","variable":"_parent.6M8LvWlCcH0._checked","operator":"set","value":{"type":"boolean","value":false}},{"kind":"exe_actiongroup","id":"_player._setstates","scopeRef":{"type":"string","value":"_parent.6M8LvWlCcH0"}}]},{"kind":"if_action","condition":{"statement":{"kind":"compare","operator":"eq","valuea":"_parent.6U7uLx7sajp.#_checked","typea":"var","valueb":true,"typeb":"boolean"}},"thenActions":[{"kind":"adjustvar","variable":"_parent.6U7uLx7sajp._checked","operator":"set","value":{"type":"boolean","value":false}},{"kind":"exe_actiongroup","id":"_player._setstates","scopeRef":{"type":"string","value":"_parent.6U7uLx7sajp"}}]},{"kind":"if_action","condition":{"statement":{"kind":"compare","operator":"eq","valuea":"_parent.5svn9Qux9FB.#_checked","typea":"var","valueb":true,"typeb":"boolean"}},"thenActions":[{"kind":"adjustvar","variable":"_parent.5svn9Qux9FB._checked","operator":"set","value":{"type":"boolean","value":false}},{"kind":"exe_actiongroup","id":"_player._setstates","scopeRef":{"type":"string","value":"_parent.5svn9Qux9FB"}}]},{"kind":"if_action","condition":{"statement":{"kind":"compare","operator":"eq","valuea":"_parent.64Rnzat3ffO.#_checked","typea":"var","valueb":true,"typeb":"boolean"}},"thenActions":[{"kind":"adjustvar","variable":"_parent.64Rnzat3ffO._checked","operator":"set","value":{"type":"boolean","value":false}},{"kind":"exe_actiongroup","id":"_player._setstates","scopeRef":{"type":"string","value":"_parent.64Rnzat3ffO"}}]}]},"ActGrpSetHoverState":{"kind":"actiongroup","actions":[{"kind":"adjustvar","variable":"_hover","operator":"set","value":{"type":"boolean","value":true}},{"kind":"exe_actiongroup","id":"_player._setstates","scopeRef":{"type":"string","value":"_this"}}]},"ActGrpClearHoverState":{"kind":"actiongroup","actions":[{"kind":"adjustvar","variable":"_hover","operator":"set","value":{"type":"boolean","value":false}},{"kind":"exe_actiongroup","id":"_player._setstates","scopeRef":{"type":"string","value":"_this"}}]},"ActGrpClearStateVars":{"kind":"actiongroup","actions":[{"kind":"adjustvar","variable":"_checked","operator":"set","value":{"type":"boolean","value":false}},{"kind":"adjustvar","variable":"_hover","operator":"set","value":{"type":"boolean","value":false}},{"kind":"adjustvar","variable":"_savechecked","operator":"set","value":{"type":"boolean","value":false}}]}},"events":[{"kind":"onrelease","actions":[{"kind":"exe_actiongroup","id":"_this.ActGrpUnchecked"},{"kind":"adjustvar","variable":"_checked","operator":"set","value":{"type":"boolean","value":true}},{"kind":"exe_actiongroup","id":"_player._setstates","scopeRef":{"type":"string","value":"_this"}},{"kind":"show_slidelayer","hideOthers":"oncomplete","transition":"appear","objRef":{"type":"string","value":"_parent.6NV9n6JfKKV"}}]},{"kind":"ontransitionin","actions":[{"kind":"exe_actiongroup","id":"_player._setstates","scopeRef":{"type":"string","value":"_this"}}]},{"kind":"onrollover","actions":[{"kind":"exe_actiongroup","id":"ActGrpSetHoverState","scopeRef":{"type":"string","value":"_this"}}]},{"kind":"onrollout","actions":[{"kind":"exe_actiongroup","id":"ActGrpClearHoverState","scopeRef":{"type":"string","value":"_this"}}]}]},{"kind":"vectorshape","rotation":0,"accType":"button","cliptobounds":false,"defaultAction":"onrelease","imagelib":[{"kind":"imagedata","assetId":28,"id":"01","url":"story_content/673ogk9DSNH.png","type":"normal","altText":"9-adverseNormal.png","width":180,"height":180,"mobiledx":0,"mobiledy":0},{"kind":"imagedata","assetId":29,"id":"02","url":"story_content/6iMNlObmWgG.png","type":"normal","altText":"10-adverseSelected.png","width":180,"height":180,"mobiledx":0,"mobiledy":0}],"shapemaskId":"","xPos":296,"yPos":206,"tabIndex":125,"tabEnabled":true,"referenceName":"62VPKS3uK9p","morphReferenceName":"62VPKS3uK9p","xOffset":0,"yOffset":0,"rotateXPos":45,"rotateYPos":45,"scaleX":100,"scaleY":100,"alpha":100,"depth":8,"scrolling":true,"shuffleLock":false,"data":{"hotlinkId":"","accState":0,"vectorData":{"left":0,"top":0,"right":90,"bottom":90,"altText":"9-adverseNormal.png","pngfb":false,"pr":{"l":"Lib","i":106}},"html5data":{"xPos":0,"yPos":0,"width":90,"height":90,"strokewidth":0}},"states":[{"kind":"state","name":"_default_Selected","data":{"hotlinkId":"","accState":16,"vectorData":{"left":0,"top":0,"right":90,"bottom":90,"altText":"10-adverseSelected.png","pngfb":false,"pr":{"l":"Lib","i":107}},"html5data":{"xPos":0,"yPos":0,"width":90,"height":90,"strokewidth":0}}},{"kind":"state","name":"_default_Hover","data":{"hotlinkId":"","accState":0,"vectorData":{"left":-5,"top":-5,"right":93,"bottom":93,"altText":"9-adverseNormal.png","pngfb":false,"pr":{"l":"Lib","i":108}},"html5data":{"xPos":-5,"yPos":-5,"width":98,"height":98,"strokewidth":3}}},{"kind":"state","name":"_default_Hover_Selected","data":{"hotlinkId":"","accState":16,"vectorData":{"left":-5,"top":-5,"right":93,"bottom":93,"altText":"10-adverseSelected.png","pngfb":false,"pr":{"l":"Lib","i":109}},"html5data":{"xPos":-5,"yPos":-5,"width":98,"height":98,"strokewidth":3}}}],"width":90,"height":90,"resume":true,"useHandCursor":true,"id":"62VPKS3uK9p","variables":[{"kind":"variable","name":"_checked","type":"boolean","value":false,"resume":true},{"kind":"variable","name":"_hover","type":"boolean","value":false,"resume":true},{"kind":"variable","name":"_savechecked","type":"boolean","value":false,"resume":true},{"kind":"variable","name":"_state","type":"string","value":"_default","resume":true},{"kind":"variable","name":"_disabled","type":"boolean","value":false,"resume":true},{"kind":"variable","name":"_stateName","type":"string","value":"_default","resume":true},{"kind":"variable","name":"_tempStateName","type":"string","value":"","resume":false},{"kind":"variable","name":"_tempStateNameBuilder","type":"string","value":"","resume":false}],"actionGroups":{"ActGrpSetCheckedState":{"kind":"actiongroup","actions":[{"kind":"adjustvar","variable":"_savechecked","operator":"set","value":{"type":"var","value":"#_checked"}},{"kind":"adjustvar","variable":"_checked","operator":"set","value":{"type":"boolean","value":true}},{"kind":"exe_actiongroup","id":"_player._setstates","scopeRef":{"type":"string","value":"_this"}},{"kind":"exe_actiongroup","id":"ActGrpUnchecked"}]},"ActGrpUnchecked":{"kind":"actiongroup","actions":[{"kind":"if_action","condition":{"statement":{"kind":"compare","operator":"eq","valuea":"_parent.5Vz8JXu5AcZ.#_checked","typea":"var","valueb":true,"typeb":"boolean"}},"thenActions":[{"kind":"adjustvar","variable":"_parent.5Vz8JXu5AcZ._checked","operator":"set","value":{"type":"boolean","value":false}},{"kind":"exe_actiongroup","id":"_player._setstates","scopeRef":{"type":"string","value":"_parent.5Vz8JXu5AcZ"}}]},{"kind":"if_action","condition":{"statement":{"kind":"compare","operator":"eq","valuea":"_parent.5suD0PjL3Ak.#_checked","typea":"var","valueb":true,"typeb":"boolean"}},"thenActions":[{"kind":"adjustvar","variable":"_parent.5suD0PjL3Ak._checked","operator":"set","value":{"type":"boolean","value":false}},{"kind":"exe_actiongroup","id":"_player._setstates","scopeRef":{"type":"string","value":"_parent.5suD0PjL3Ak"}}]},{"kind":"if_action","condition":{"statement":{"kind":"compare","operator":"eq","valuea":"_parent.5dTO5wMLwMf.#_checked","typea":"var","valueb":true,"typeb":"boolean"}},"thenActions":[{"kind":"adjustvar","variable":"_parent.5dTO5wMLwMf._checked","operator":"set","value":{"type":"boolean","value":false}},{"kind":"exe_actiongroup","id":"_player._setstates","scopeRef":{"type":"string","value":"_parent.5dTO5wMLwMf"}}]},{"kind":"if_action","condition":{"statement":{"kind":"compare","operator":"eq","valuea":"_parent.5lkmEvoZIoq.#_checked","typea":"var","valueb":true,"typeb":"boolean"}},"thenActions":[{"kind":"adjustvar","variable":"_parent.5lkmEvoZIoq._checked","operator":"set","value":{"type":"boolean","value":false}},{"kind":"exe_actiongroup","id":"_player._setstates","scopeRef":{"type":"string","value":"_parent.5lkmEvoZIoq"}}]},{"kind":"if_action","condition":{"statement":{"kind":"compare","operator":"eq","valuea":"_parent.61O7lSX82dg.#_checked","typea":"var","valueb":true,"typeb":"boolean"}},"thenActions":[{"kind":"adjustvar","variable":"_parent.61O7lSX82dg._checked","operator":"set","value":{"type":"boolean","value":false}},{"kind":"exe_actiongroup","id":"_player._setstates","scopeRef":{"type":"string","value":"_parent.61O7lSX82dg"}}]},{"kind":"if_action","condition":{"statement":{"kind":"compare","operator":"eq","valuea":"_parent.6nKHylPp9Pi.#_checked","typea":"var","valueb":true,"typeb":"boolean"}},"thenActions":[{"kind":"adjustvar","variable":"_parent.6nKHylPp9Pi._checked","operator":"set","value":{"type":"boolean","value":false}},{"kind":"exe_actiongroup","id":"_player._setstates","scopeRef":{"type":"string","value":"_parent.6nKHylPp9Pi"}}]},{"kind":"if_action","condition":{"statement":{"kind":"compare","operator":"eq","valuea":"_parent.5XqHVfNIJ9U.#_checked","typea":"var","valueb":true,"typeb":"boolean"}},"thenActions":[{"kind":"adjustvar","variable":"_parent.5XqHVfNIJ9U._checked","operator":"set","value":{"type":"boolean","value":false}},{"kind":"exe_actiongroup","id":"_player._setstates","scopeRef":{"type":"string","value":"_parent.5XqHVfNIJ9U"}}]},{"kind":"if_action","condition":{"statement":{"kind":"compare","operator":"eq","valuea":"_parent.6M8LvWlCcH0.#_checked","typea":"var","valueb":true,"typeb":"boolean"}},"thenActions":[{"kind":"adjustvar","variable":"_parent.6M8LvWlCcH0._checked","operator":"set","value":{"type":"boolean","value":false}},{"kind":"exe_actiongroup","id":"_player._setstates","scopeRef":{"type":"string","value":"_parent.6M8LvWlCcH0"}}]},{"kind":"if_action","condition":{"statement":{"kind":"compare","operator":"eq","valuea":"_parent.6U7uLx7sajp.#_checked","typea":"var","valueb":true,"typeb":"boolean"}},"thenActions":[{"kind":"adjustvar","variable":"_parent.6U7uLx7sajp._checked","operator":"set","value":{"type":"boolean","value":false}},{"kind":"exe_actiongroup","id":"_player._setstates","scopeRef":{"type":"string","value":"_parent.6U7uLx7sajp"}}]},{"kind":"if_action","condition":{"statement":{"kind":"compare","operator":"eq","valuea":"_parent.5svn9Qux9FB.#_checked","typea":"var","valueb":true,"typeb":"boolean"}},"thenActions":[{"kind":"adjustvar","variable":"_parent.5svn9Qux9FB._checked","operator":"set","value":{"type":"boolean","value":false}},{"kind":"exe_actiongroup","id":"_player._setstates","scopeRef":{"type":"string","value":"_parent.5svn9Qux9FB"}}]},{"kind":"if_action","condition":{"statement":{"kind":"compare","operator":"eq","valuea":"_parent.64Rnzat3ffO.#_checked","typea":"var","valueb":true,"typeb":"boolean"}},"thenActions":[{"kind":"adjustvar","variable":"_parent.64Rnzat3ffO._checked","operator":"set","value":{"type":"boolean","value":false}},{"kind":"exe_actiongroup","id":"_player._setstates","scopeRef":{"type":"string","value":"_parent.64Rnzat3ffO"}}]}]},"ActGrpSetHoverState":{"kind":"actiongroup","actions":[{"kind":"adjustvar","variable":"_hover","operator":"set","value":{"type":"boolean","value":true}},{"kind":"exe_actiongroup","id":"_player._setstates","scopeRef":{"type":"string","value":"_this"}}]},"ActGrpClearHoverState":{"kind":"actiongroup","actions":[{"kind":"adjustvar","variable":"_hover","operator":"set","value":{"type":"boolean","value":false}},{"kind":"exe_actiongroup","id":"_player._setstates","scopeRef":{"type":"string","value":"_this"}}]},"ActGrpClearStateVars":{"kind":"actiongroup","actions":[{"kind":"adjustvar","variable":"_checked","operator":"set","value":{"type":"boolean","value":false}},{"kind":"adjustvar","variable":"_hover","operator":"set","value":{"type":"boolean","value":false}},{"kind":"adjustvar","variable":"_savechecked","operator":"set","value":{"type":"boolean","value":false}}]}},"events":[{"kind":"onrelease","actions":[{"kind":"exe_actiongroup","id":"_this.ActGrpUnchecked"},{"kind":"adjustvar","variable":"_checked","operator":"set","value":{"type":"boolean","value":true}},{"kind":"exe_actiongroup","id":"_player._setstates","scopeRef":{"type":"string","value":"_this"}},{"kind":"show_slidelayer","hideOthers":"oncomplete","transition":"appear","objRef":{"type":"string","value":"_parent.6UxfUA4XSd6"}}]},{"kind":"ontransitionin","actions":[{"kind":"exe_actiongroup","id":"_player._setstates","scopeRef":{"type":"string","value":"_this"}}]},{"kind":"onrollover","actions":[{"kind":"exe_actiongroup","id":"ActGrpSetHoverState","scopeRef":{"type":"string","value":"_this"}}]},{"kind":"onrollout","actions":[{"kind":"exe_actiongroup","id":"ActGrpClearHoverState","scopeRef":{"type":"string","value":"_this"}}]}]},{"kind":"vectorshape","rotation":0,"accType":"button","cliptobounds":false,"defaultAction":"onrelease","imagelib":[{"kind":"imagedata","assetId":30,"id":"01","url":"story_content/5VyqJKZQzpb.png","type":"normal","altText":"11-blackBoxNormal.png","width":180,"height":180,"mobiledx":0,"mobiledy":0},{"kind":"imagedata","assetId":31,"id":"02","url":"story_content/6QBa0KGKtuG.png","type":"normal","altText":"12-blackBoxSelected.png","width":180,"height":180,"mobiledx":0,"mobiledy":0}],"shapemaskId":"","xPos":202,"yPos":207,"tabIndex":127,"tabEnabled":true,"referenceName":"61O7lSX82dg","morphReferenceName":"61O7lSX82dg","xOffset":0,"yOffset":0,"rotateXPos":45,"rotateYPos":45,"scaleX":100,"scaleY":100,"alpha":100,"depth":9,"scrolling":true,"shuffleLock":false,"data":{"hotlinkId":"","accState":0,"vectorData":{"left":0,"top":0,"right":90,"bottom":90,"altText":"11-blackBoxNormal.png","pngfb":false,"pr":{"l":"Lib","i":106}},"html5data":{"xPos":0,"yPos":0,"width":90,"height":90,"strokewidth":0}},"states":[{"kind":"state","name":"_default_Selected","data":{"hotlinkId":"","accState":16,"vectorData":{"left":0,"top":0,"right":90,"bottom":90,"altText":"12-blackBoxSelected.png","pngfb":false,"pr":{"l":"Lib","i":107}},"html5data":{"xPos":0,"yPos":0,"width":90,"height":90,"strokewidth":0}}},{"kind":"state","name":"_default_Hover","data":{"hotlinkId":"","accState":0,"vectorData":{"left":-5,"top":-5,"right":93,"bottom":93,"altText":"11-blackBoxNormal.png","pngfb":false,"pr":{"l":"Lib","i":108}},"html5data":{"xPos":-5,"yPos":-5,"width":98,"height":98,"strokewidth":3}}},{"kind":"state","name":"_default_Hover_Selected","data":{"hotlinkId":"","accState":16,"vectorData":{"left":-5,"top":-5,"right":93,"bottom":93,"altText":"12-blackBoxSelected.png","pngfb":false,"pr":{"l":"Lib","i":109}},"html5data":{"xPos":-5,"yPos":-5,"width":98,"height":98,"strokewidth":3}}}],"width":90,"height":90,"resume":true,"useHandCursor":true,"id":"61O7lSX82dg","variables":[{"kind":"variable","name":"_checked","type":"boolean","value":false,"resume":true},{"kind":"variable","name":"_hover","type":"boolean","value":false,"resume":true},{"kind":"variable","name":"_savechecked","type":"boolean","value":false,"resume":true},{"kind":"variable","name":"_state","type":"string","value":"_default","resume":true},{"kind":"variable","name":"_disabled","type":"boolean","value":false,"resume":true},{"kind":"variable","name":"_stateName","type":"string","value":"_default","resume":true},{"kind":"variable","name":"_tempStateName","type":"string","value":"","resume":false},{"kind":"variable","name":"_tempStateNameBuilder","type":"string","value":"","resume":false}],"actionGroups":{"ActGrpSetCheckedState":{"kind":"actiongroup","actions":[{"kind":"adjustvar","variable":"_savechecked","operator":"set","value":{"type":"var","value":"#_checked"}},{"kind":"adjustvar","variable":"_checked","operator":"set","value":{"type":"boolean","value":true}},{"kind":"exe_actiongroup","id":"_player._setstates","scopeRef":{"type":"string","value":"_this"}},{"kind":"exe_actiongroup","id":"ActGrpUnchecked"}]},"ActGrpUnchecked":{"kind":"actiongroup","actions":[{"kind":"if_action","condition":{"statement":{"kind":"compare","operator":"eq","valuea":"_parent.5Vz8JXu5AcZ.#_checked","typea":"var","valueb":true,"typeb":"boolean"}},"thenActions":[{"kind":"adjustvar","variable":"_parent.5Vz8JXu5AcZ._checked","operator":"set","value":{"type":"boolean","value":false}},{"kind":"exe_actiongroup","id":"_player._setstates","scopeRef":{"type":"string","value":"_parent.5Vz8JXu5AcZ"}}]},{"kind":"if_action","condition":{"statement":{"kind":"compare","operator":"eq","valuea":"_parent.5suD0PjL3Ak.#_checked","typea":"var","valueb":true,"typeb":"boolean"}},"thenActions":[{"kind":"adjustvar","variable":"_parent.5suD0PjL3Ak._checked","operator":"set","value":{"type":"boolean","value":false}},{"kind":"exe_actiongroup","id":"_player._setstates","scopeRef":{"type":"string","value":"_parent.5suD0PjL3Ak"}}]},{"kind":"if_action","condition":{"statement":{"kind":"compare","operator":"eq","valuea":"_parent.5dTO5wMLwMf.#_checked","typea":"var","valueb":true,"typeb":"boolean"}},"thenActions":[{"kind":"adjustvar","variable":"_parent.5dTO5wMLwMf._checked","operator":"set","value":{"type":"boolean","value":false}},{"kind":"exe_actiongroup","id":"_player._setstates","scopeRef":{"type":"string","value":"_parent.5dTO5wMLwMf"}}]},{"kind":"if_action","condition":{"statement":{"kind":"compare","operator":"eq","valuea":"_parent.5lkmEvoZIoq.#_checked","typea":"var","valueb":true,"typeb":"boolean"}},"thenActions":[{"kind":"adjustvar","variable":"_parent.5lkmEvoZIoq._checked","operator":"set","value":{"type":"boolean","value":false}},{"kind":"exe_actiongroup","id":"_player._setstates","scopeRef":{"type":"string","value":"_parent.5lkmEvoZIoq"}}]},{"kind":"if_action","condition":{"statement":{"kind":"compare","operator":"eq","valuea":"_parent.62VPKS3uK9p.#_checked","typea":"var","valueb":true,"typeb":"boolean"}},"thenActions":[{"kind":"adjustvar","variable":"_parent.62VPKS3uK9p._checked","operator":"set","value":{"type":"boolean","value":false}},{"kind":"exe_actiongroup","id":"_player._setstates","scopeRef":{"type":"string","value":"_parent.62VPKS3uK9p"}}]},{"kind":"if_action","condition":{"statement":{"kind":"compare","operator":"eq","valuea":"_parent.6nKHylPp9Pi.#_checked","typea":"var","valueb":true,"typeb":"boolean"}},"thenActions":[{"kind":"adjustvar","variable":"_parent.6nKHylPp9Pi._checked","operator":"set","value":{"type":"boolean","value":false}},{"kind":"exe_actiongroup","id":"_player._setstates","scopeRef":{"type":"string","value":"_parent.6nKHylPp9Pi"}}]},{"kind":"if_action","condition":{"statement":{"kind":"compare","operator":"eq","valuea":"_parent.5XqHVfNIJ9U.#_checked","typea":"var","valueb":true,"typeb":"boolean"}},"thenActions":[{"kind":"adjustvar","variable":"_parent.5XqHVfNIJ9U._checked","operator":"set","value":{"type":"boolean","value":false}},{"kind":"exe_actiongroup","id":"_player._setstates","scopeRef":{"type":"string","value":"_parent.5XqHVfNIJ9U"}}]},{"kind":"if_action","condition":{"statement":{"kind":"compare","operator":"eq","valuea":"_parent.6M8LvWlCcH0.#_checked","typea":"var","valueb":true,"typeb":"boolean"}},"thenActions":[{"kind":"adjustvar","variable":"_parent.6M8LvWlCcH0._checked","operator":"set","value":{"type":"boolean","value":false}},{"kind":"exe_actiongroup","id":"_player._setstates","scopeRef":{"type":"string","value":"_parent.6M8LvWlCcH0"}}]},{"kind":"if_action","condition":{"statement":{"kind":"compare","operator":"eq","valuea":"_parent.6U7uLx7sajp.#_checked","typea":"var","valueb":true,"typeb":"boolean"}},"thenActions":[{"kind":"adjustvar","variable":"_parent.6U7uLx7sajp._checked","operator":"set","value":{"type":"boolean","value":false}},{"kind":"exe_actiongroup","id":"_player._setstates","scopeRef":{"type":"string","value":"_parent.6U7uLx7sajp"}}]},{"kind":"if_action","condition":{"statement":{"kind":"compare","operator":"eq","valuea":"_parent.5svn9Qux9FB.#_checked","typea":"var","valueb":true,"typeb":"boolean"}},"thenActions":[{"kind":"adjustvar","variable":"_parent.5svn9Qux9FB._checked","operator":"set","value":{"type":"boolean","value":false}},{"kind":"exe_actiongroup","id":"_player._setstates","scopeRef":{"type":"string","value":"_parent.5svn9Qux9FB"}}]},{"kind":"if_action","condition":{"statement":{"kind":"compare","operator":"eq","valuea":"_parent.64Rnzat3ffO.#_checked","typea":"var","valueb":true,"typeb":"boolean"}},"thenActions":[{"kind":"adjustvar","variable":"_parent.64Rnzat3ffO._checked","operator":"set","value":{"type":"boolean","value":false}},{"kind":"exe_actiongroup","id":"_player._setstates","scopeRef":{"type":"string","value":"_parent.64Rnzat3ffO"}}]}]},"ActGrpSetHoverState":{"kind":"actiongroup","actions":[{"kind":"adjustvar","variable":"_hover","operator":"set","value":{"type":"boolean","value":true}},{"kind":"exe_actiongroup","id":"_player._setstates","scopeRef":{"type":"string","value":"_this"}}]},"ActGrpClearHoverState":{"kind":"actiongroup","actions":[{"kind":"adjustvar","variable":"_hover","operator":"set","value":{"type":"boolean","value":false}},{"kind":"exe_actiongroup","id":"_player._setstates","scopeRef":{"type":"string","value":"_this"}}]},"ActGrpClearStateVars":{"kind":"actiongroup","actions":[{"kind":"adjustvar","variable":"_checked","operator":"set","value":{"type":"boolean","value":false}},{"kind":"adjustvar","variable":"_hover","operator":"set","value":{"type":"boolean","value":false}},{"kind":"adjustvar","variable":"_savechecked","operator":"set","value":{"type":"boolean","value":false}}]}},"events":[{"kind":"onrelease","actions":[{"kind":"exe_actiongroup","id":"_this.ActGrpUnchecked"},{"kind":"adjustvar","variable":"_checked","operator":"set","value":{"type":"boolean","value":true}},{"kind":"exe_actiongroup","id":"_player._setstates","scopeRef":{"type":"string","value":"_this"}},{"kind":"show_slidelayer","hideOthers":"oncomplete","transition":"appear","objRef":{"type":"string","value":"_parent.5VBZUuuOD2l"}}]},{"kind":"ontransitionin","actions":[{"kind":"exe_actiongroup","id":"_player._setstates","scopeRef":{"type":"string","value":"_this"}}]},{"kind":"onrollover","actions":[{"kind":"exe_actiongroup","id":"ActGrpSetHoverState","scopeRef":{"type":"string","value":"_this"}}]},{"kind":"onrollout","actions":[{"kind":"exe_actiongroup","id":"ActGrpClearHoverState","scopeRef":{"type":"string","value":"_this"}}]}]},{"kind":"vectorshape","rotation":0,"accType":"button","cliptobounds":false,"defaultAction":"onrelease","imagelib":[{"kind":"imagedata","assetId":32,"id":"01","url":"story_content/5Z0BUMSkUWt.png","type":"normal","altText":"13-sideEffectsNormal.png","width":180,"height":180,"mobiledx":0,"mobiledy":0},{"kind":"imagedata","assetId":33,"id":"02","url":"story_content/6orcXSXDzDP.png","type":"normal","altText":"14-sideEffectsSelected.png","width":180,"height":180,"mobiledx":0,"mobiledy":0}],"shapemaskId":"","xPos":107,"yPos":208,"tabIndex":128,"tabEnabled":true,"referenceName":"6nKHylPp9Pi","morphReferenceName":"6nKHylPp9Pi","xOffset":0,"yOffset":0,"rotateXPos":45,"rotateYPos":45,"scaleX":100,"scaleY":100,"alpha":100,"depth":10,"scrolling":true,"shuffleLock":false,"data":{"hotlinkId":"","accState":0,"vectorData":{"left":0,"top":0,"right":90,"bottom":90,"altText":"13-sideEffectsNormal.png","pngfb":false,"pr":{"l":"Lib","i":106}},"html5data":{"xPos":0,"yPos":0,"width":90,"height":90,"strokewidth":0}},"states":[{"kind":"state","name":"_default_Selected","data":{"hotlinkId":"","accState":16,"vectorData":{"left":0,"top":0,"right":90,"bottom":90,"altText":"14-sideEffectsSelected.png","pngfb":false,"pr":{"l":"Lib","i":107}},"html5data":{"xPos":0,"yPos":0,"width":90,"height":90,"strokewidth":0}}},{"kind":"state","name":"_default_Hover","data":{"hotlinkId":"","accState":0,"vectorData":{"left":-5,"top":-5,"right":93,"bottom":93,"altText":"13-sideEffectsNormal.png","pngfb":false,"pr":{"l":"Lib","i":108}},"html5data":{"xPos":-5,"yPos":-5,"width":98,"height":98,"strokewidth":3}}},{"kind":"state","name":"_default_Hover_Selected","data":{"hotlinkId":"","accState":16,"vectorData":{"left":-5,"top":-5,"right":93,"bottom":93,"altText":"14-sideEffectsSelected.png","pngfb":false,"pr":{"l":"Lib","i":109}},"html5data":{"xPos":-5,"yPos":-5,"width":98,"height":98,"strokewidth":3}}}],"width":90,"height":90,"resume":true,"useHandCursor":true,"id":"6nKHylPp9Pi","variables":[{"kind":"variable","name":"_checked","type":"boolean","value":false,"resume":true},{"kind":"variable","name":"_hover","type":"boolean","value":false,"resume":true},{"kind":"variable","name":"_savechecked","type":"boolean","value":false,"resume":true},{"kind":"variable","name":"_state","type":"string","value":"_default","resume":true},{"kind":"variable","name":"_disabled","type":"boolean","value":false,"resume":true},{"kind":"variable","name":"_stateName","type":"string","value":"_default","resume":true},{"kind":"variable","name":"_tempStateName","type":"string","value":"","resume":false},{"kind":"variable","name":"_tempStateNameBuilder","type":"string","value":"","resume":false}],"actionGroups":{"ActGrpSetCheckedState":{"kind":"actiongroup","actions":[{"kind":"adjustvar","variable":"_savechecked","operator":"set","value":{"type":"var","value":"#_checked"}},{"kind":"adjustvar","variable":"_checked","operator":"set","value":{"type":"boolean","value":true}},{"kind":"exe_actiongroup","id":"_player._setstates","scopeRef":{"type":"string","value":"_this"}},{"kind":"exe_actiongroup","id":"ActGrpUnchecked"}]},"ActGrpUnchecked":{"kind":"actiongroup","actions":[{"kind":"if_action","condition":{"statement":{"kind":"compare","operator":"eq","valuea":"_parent.5Vz8JXu5AcZ.#_checked","typea":"var","valueb":true,"typeb":"boolean"}},"thenActions":[{"kind":"adjustvar","variable":"_parent.5Vz8JXu5AcZ._checked","operator":"set","value":{"type":"boolean","value":false}},{"kind":"exe_actiongroup","id":"_player._setstates","scopeRef":{"type":"string","value":"_parent.5Vz8JXu5AcZ"}}]},{"kind":"if_action","condition":{"statement":{"kind":"compare","operator":"eq","valuea":"_parent.5suD0PjL3Ak.#_checked","typea":"var","valueb":true,"typeb":"boolean"}},"thenActions":[{"kind":"adjustvar","variable":"_parent.5suD0PjL3Ak._checked","operator":"set","value":{"type":"boolean","value":false}},{"kind":"exe_actiongroup","id":"_player._setstates","scopeRef":{"type":"string","value":"_parent.5suD0PjL3Ak"}}]},{"kind":"if_action","condition":{"statement":{"kind":"compare","operator":"eq","valuea":"_parent.5dTO5wMLwMf.#_checked","typea":"var","valueb":true,"typeb":"boolean"}},"thenActions":[{"kind":"adjustvar","variable":"_parent.5dTO5wMLwMf._checked","operator":"set","value":{"type":"boolean","value":false}},{"kind":"exe_actiongroup","id":"_player._setstates","scopeRef":{"type":"string","value":"_parent.5dTO5wMLwMf"}}]},{"kind":"if_action","condition":{"statement":{"kind":"compare","operator":"eq","valuea":"_parent.5lkmEvoZIoq.#_checked","typea":"var","valueb":true,"typeb":"boolean"}},"thenActions":[{"kind":"adjustvar","variable":"_parent.5lkmEvoZIoq._checked","operator":"set","value":{"type":"boolean","value":false}},{"kind":"exe_actiongroup","id":"_player._setstates","scopeRef":{"type":"string","value":"_parent.5lkmEvoZIoq"}}]},{"kind":"if_action","condition":{"statement":{"kind":"compare","operator":"eq","valuea":"_parent.62VPKS3uK9p.#_checked","typea":"var","valueb":true,"typeb":"boolean"}},"thenActions":[{"kind":"adjustvar","variable":"_parent.62VPKS3uK9p._checked","operator":"set","value":{"type":"boolean","value":false}},{"kind":"exe_actiongroup","id":"_player._setstates","scopeRef":{"type":"string","value":"_parent.62VPKS3uK9p"}}]},{"kind":"if_action","condition":{"statement":{"kind":"compare","operator":"eq","valuea":"_parent.61O7lSX82dg.#_checked","typea":"var","valueb":true,"typeb":"boolean"}},"thenActions":[{"kind":"adjustvar","variable":"_parent.61O7lSX82dg._checked","operator":"set","value":{"type":"boolean","value":false}},{"kind":"exe_actiongroup","id":"_player._setstates","scopeRef":{"type":"string","value":"_parent.61O7lSX82dg"}}]},{"kind":"if_action","condition":{"statement":{"kind":"compare","operator":"eq","valuea":"_parent.5XqHVfNIJ9U.#_checked","typea":"var","valueb":true,"typeb":"boolean"}},"thenActions":[{"kind":"adjustvar","variable":"_parent.5XqHVfNIJ9U._checked","operator":"set","value":{"type":"boolean","value":false}},{"kind":"exe_actiongroup","id":"_player._setstates","scopeRef":{"type":"string","value":"_parent.5XqHVfNIJ9U"}}]},{"kind":"if_action","condition":{"statement":{"kind":"compare","operator":"eq","valuea":"_parent.6M8LvWlCcH0.#_checked","typea":"var","valueb":true,"typeb":"boolean"}},"thenActions":[{"kind":"adjustvar","variable":"_parent.6M8LvWlCcH0._checked","operator":"set","value":{"type":"boolean","value":false}},{"kind":"exe_actiongroup","id":"_player._setstates","scopeRef":{"type":"string","value":"_parent.6M8LvWlCcH0"}}]},{"kind":"if_action","condition":{"statement":{"kind":"compare","operator":"eq","valuea":"_parent.6U7uLx7sajp.#_checked","typea":"var","valueb":true,"typeb":"boolean"}},"thenActions":[{"kind":"adjustvar","variable":"_parent.6U7uLx7sajp._checked","operator":"set","value":{"type":"boolean","value":false}},{"kind":"exe_actiongroup","id":"_player._setstates","scopeRef":{"type":"string","value":"_parent.6U7uLx7sajp"}}]},{"kind":"if_action","condition":{"statement":{"kind":"compare","operator":"eq","valuea":"_parent.5svn9Qux9FB.#_checked","typea":"var","valueb":true,"typeb":"boolean"}},"thenActions":[{"kind":"adjustvar","variable":"_parent.5svn9Qux9FB._checked","operator":"set","value":{"type":"boolean","value":false}},{"kind":"exe_actiongroup","id":"_player._setstates","scopeRef":{"type":"string","value":"_parent.5svn9Qux9FB"}}]},{"kind":"if_action","condition":{"statement":{"kind":"compare","operator":"eq","valuea":"_parent.64Rnzat3ffO.#_checked","typea":"var","valueb":true,"typeb":"boolean"}},"thenActions":[{"kind":"adjustvar","variable":"_parent.64Rnzat3ffO._checked","operator":"set","value":{"type":"boolean","value":false}},{"kind":"exe_actiongroup","id":"_player._setstates","scopeRef":{"type":"string","value":"_parent.64Rnzat3ffO"}}]}]},"ActGrpSetHoverState":{"kind":"actiongroup","actions":[{"kind":"adjustvar","variable":"_hover","operator":"set","value":{"type":"boolean","value":true}},{"kind":"exe_actiongroup","id":"_player._setstates","scopeRef":{"type":"string","value":"_this"}}]},"ActGrpClearHoverState":{"kind":"actiongroup","actions":[{"kind":"adjustvar","variable":"_hover","operator":"set","value":{"type":"boolean","value":false}},{"kind":"exe_actiongroup","id":"_player._setstates","scopeRef":{"type":"string","value":"_this"}}]},"ActGrpClearStateVars":{"kind":"actiongroup","actions":[{"kind":"adjustvar","variable":"_checked","operator":"set","value":{"type":"boolean","value":false}},{"kind":"adjustvar","variable":"_hover","operator":"set","value":{"type":"boolean","value":false}},{"kind":"adjustvar","variable":"_savechecked","operator":"set","value":{"type":"boolean","value":false}}]}},"events":[{"kind":"onrelease","actions":[{"kind":"exe_actiongroup","id":"_this.ActGrpUnchecked"},{"kind":"adjustvar","variable":"_checked","operator":"set","value":{"type":"boolean","value":true}},{"kind":"exe_actiongroup","id":"_player._setstates","scopeRef":{"type":"string","value":"_this"}},{"kind":"show_slidelayer","hideOthers":"oncomplete","transition":"appear","objRef":{"type":"string","value":"_parent.6UjDpBhCdog"}}]},{"kind":"ontransitionin","actions":[{"kind":"exe_actiongroup","id":"_player._setstates","scopeRef":{"type":"string","value":"_this"}}]},{"kind":"onrollover","actions":[{"kind":"exe_actiongroup","id":"ActGrpSetHoverState","scopeRef":{"type":"string","value":"_this"}}]},{"kind":"onrollout","actions":[{"kind":"exe_actiongroup","id":"ActGrpClearHoverState","scopeRef":{"type":"string","value":"_this"}}]}]},{"kind":"vectorshape","rotation":0,"accType":"button","cliptobounds":false,"defaultAction":"onrelease","imagelib":[{"kind":"imagedata","assetId":34,"id":"01","url":"story_content/6BtOr9vlcdv.png","type":"normal","altText":"15-alternativeNormal.png","width":180,"height":180,"mobiledx":0,"mobiledy":0},{"kind":"imagedata","assetId":35,"id":"02","url":"story_content/6hm9k8IOTuR.png","type":"normal","altText":"16-alternativeSelected.png","width":180,"height":180,"mobiledx":0,"mobiledy":0}],"shapemaskId":"","xPos":107,"yPos":302,"tabIndex":130,"tabEnabled":true,"referenceName":"5XqHVfNIJ9U","morphReferenceName":"5XqHVfNIJ9U","xOffset":0,"yOffset":0,"rotateXPos":45,"rotateYPos":45,"scaleX":100,"scaleY":100,"alpha":100,"depth":11,"scrolling":true,"shuffleLock":false,"data":{"hotlinkId":"","accState":0,"vectorData":{"left":0,"top":0,"right":90,"bottom":90,"altText":"15-alternativeNormal.png","pngfb":false,"pr":{"l":"Lib","i":106}},"html5data":{"xPos":0,"yPos":0,"width":90,"height":90,"strokewidth":0}},"states":[{"kind":"state","name":"_default_Selected","data":{"hotlinkId":"","accState":16,"vectorData":{"left":0,"top":0,"right":90,"bottom":90,"altText":"16-alternativeSelected.png","pngfb":false,"pr":{"l":"Lib","i":107}},"html5data":{"xPos":0,"yPos":0,"width":90,"height":90,"strokewidth":0}}},{"kind":"state","name":"_default_Hover","data":{"hotlinkId":"","accState":0,"vectorData":{"left":-5,"top":-5,"right":93,"bottom":93,"altText":"15-alternativeNormal.png","pngfb":false,"pr":{"l":"Lib","i":108}},"html5data":{"xPos":-5,"yPos":-5,"width":98,"height":98,"strokewidth":3}}},{"kind":"state","name":"_default_Hover_Selected","data":{"hotlinkId":"","accState":16,"vectorData":{"left":-5,"top":-5,"right":93,"bottom":93,"altText":"16-alternativeSelected.png","pngfb":false,"pr":{"l":"Lib","i":109}},"html5data":{"xPos":-5,"yPos":-5,"width":98,"height":98,"strokewidth":3}}}],"width":90,"height":90,"resume":true,"useHandCursor":true,"id":"5XqHVfNIJ9U","variables":[{"kind":"variable","name":"_checked","type":"boolean","value":false,"resume":true},{"kind":"variable","name":"_hover","type":"boolean","value":false,"resume":true},{"kind":"variable","name":"_savechecked","type":"boolean","value":false,"resume":true},{"kind":"variable","name":"_state","type":"string","value":"_default","resume":true},{"kind":"variable","name":"_disabled","type":"boolean","value":false,"resume":true},{"kind":"variable","name":"_stateName","type":"string","value":"_default","resume":true},{"kind":"variable","name":"_tempStateName","type":"string","value":"","resume":false},{"kind":"variable","name":"_tempStateNameBuilder","type":"string","value":"","resume":false}],"actionGroups":{"ActGrpSetCheckedState":{"kind":"actiongroup","actions":[{"kind":"adjustvar","variable":"_savechecked","operator":"set","value":{"type":"var","value":"#_checked"}},{"kind":"adjustvar","variable":"_checked","operator":"set","value":{"type":"boolean","value":true}},{"kind":"exe_actiongroup","id":"_player._setstates","scopeRef":{"type":"string","value":"_this"}},{"kind":"exe_actiongroup","id":"ActGrpUnchecked"}]},"ActGrpUnchecked":{"kind":"actiongroup","actions":[{"kind":"if_action","condition":{"statement":{"kind":"compare","operator":"eq","valuea":"_parent.5Vz8JXu5AcZ.#_checked","typea":"var","valueb":true,"typeb":"boolean"}},"thenActions":[{"kind":"adjustvar","variable":"_parent.5Vz8JXu5AcZ._checked","operator":"set","value":{"type":"boolean","value":false}},{"kind":"exe_actiongroup","id":"_player._setstates","scopeRef":{"type":"string","value":"_parent.5Vz8JXu5AcZ"}}]},{"kind":"if_action","condition":{"statement":{"kind":"compare","operator":"eq","valuea":"_parent.5suD0PjL3Ak.#_checked","typea":"var","valueb":true,"typeb":"boolean"}},"thenActions":[{"kind":"adjustvar","variable":"_parent.5suD0PjL3Ak._checked","operator":"set","value":{"type":"boolean","value":false}},{"kind":"exe_actiongroup","id":"_player._setstates","scopeRef":{"type":"string","value":"_parent.5suD0PjL3Ak"}}]},{"kind":"if_action","condition":{"statement":{"kind":"compare","operator":"eq","valuea":"_parent.5dTO5wMLwMf.#_checked","typea":"var","valueb":true,"typeb":"boolean"}},"thenActions":[{"kind":"adjustvar","variable":"_parent.5dTO5wMLwMf._checked","operator":"set","value":{"type":"boolean","value":false}},{"kind":"exe_actiongroup","id":"_player._setstates","scopeRef":{"type":"string","value":"_parent.5dTO5wMLwMf"}}]},{"kind":"if_action","condition":{"statement":{"kind":"compare","operator":"eq","valuea":"_parent.5lkmEvoZIoq.#_checked","typea":"var","valueb":true,"typeb":"boolean"}},"thenActions":[{"kind":"adjustvar","variable":"_parent.5lkmEvoZIoq._checked","operator":"set","value":{"type":"boolean","value":false}},{"kind":"exe_actiongroup","id":"_player._setstates","scopeRef":{"type":"string","value":"_parent.5lkmEvoZIoq"}}]},{"kind":"if_action","condition":{"statement":{"kind":"compare","operator":"eq","valuea":"_parent.62VPKS3uK9p.#_checked","typea":"var","valueb":true,"typeb":"boolean"}},"thenActions":[{"kind":"adjustvar","variable":"_parent.62VPKS3uK9p._checked","operator":"set","value":{"type":"boolean","value":false}},{"kind":"exe_actiongroup","id":"_player._setstates","scopeRef":{"type":"string","value":"_parent.62VPKS3uK9p"}}]},{"kind":"if_action","condition":{"statement":{"kind":"compare","operator":"eq","valuea":"_parent.61O7lSX82dg.#_checked","typea":"var","valueb":true,"typeb":"boolean"}},"thenActions":[{"kind":"adjustvar","variable":"_parent.61O7lSX82dg._checked","operator":"set","value":{"type":"boolean","value":false}},{"kind":"exe_actiongroup","id":"_player._setstates","scopeRef":{"type":"string","value":"_parent.61O7lSX82dg"}}]},{"kind":"if_action","condition":{"statement":{"kind":"compare","operator":"eq","valuea":"_parent.6nKHylPp9Pi.#_checked","typea":"var","valueb":true,"typeb":"boolean"}},"thenActions":[{"kind":"adjustvar","variable":"_parent.6nKHylPp9Pi._checked","operator":"set","value":{"type":"boolean","value":false}},{"kind":"exe_actiongroup","id":"_player._setstates","scopeRef":{"type":"string","value":"_parent.6nKHylPp9Pi"}}]},{"kind":"if_action","condition":{"statement":{"kind":"compare","operator":"eq","valuea":"_parent.6M8LvWlCcH0.#_checked","typea":"var","valueb":true,"typeb":"boolean"}},"thenActions":[{"kind":"adjustvar","variable":"_parent.6M8LvWlCcH0._checked","operator":"set","value":{"type":"boolean","value":false}},{"kind":"exe_actiongroup","id":"_player._setstates","scopeRef":{"type":"string","value":"_parent.6M8LvWlCcH0"}}]},{"kind":"if_action","condition":{"statement":{"kind":"compare","operator":"eq","valuea":"_parent.6U7uLx7sajp.#_checked","typea":"var","valueb":true,"typeb":"boolean"}},"thenActions":[{"kind":"adjustvar","variable":"_parent.6U7uLx7sajp._checked","operator":"set","value":{"type":"boolean","value":false}},{"kind":"exe_actiongroup","id":"_player._setstates","scopeRef":{"type":"string","value":"_parent.6U7uLx7sajp"}}]},{"kind":"if_action","condition":{"statement":{"kind":"compare","operator":"eq","valuea":"_parent.5svn9Qux9FB.#_checked","typea":"var","valueb":true,"typeb":"boolean"}},"thenActions":[{"kind":"adjustvar","variable":"_parent.5svn9Qux9FB._checked","operator":"set","value":{"type":"boolean","value":false}},{"kind":"exe_actiongroup","id":"_player._setstates","scopeRef":{"type":"string","value":"_parent.5svn9Qux9FB"}}]},{"kind":"if_action","condition":{"statement":{"kind":"compare","operator":"eq","valuea":"_parent.64Rnzat3ffO.#_checked","typea":"var","valueb":true,"typeb":"boolean"}},"thenActions":[{"kind":"adjustvar","variable":"_parent.64Rnzat3ffO._checked","operator":"set","value":{"type":"boolean","value":false}},{"kind":"exe_actiongroup","id":"_player._setstates","scopeRef":{"type":"string","value":"_parent.64Rnzat3ffO"}}]}]},"ActGrpSetHoverState":{"kind":"actiongroup","actions":[{"kind":"adjustvar","variable":"_hover","operator":"set","value":{"type":"boolean","value":true}},{"kind":"exe_actiongroup","id":"_player._setstates","scopeRef":{"type":"string","value":"_this"}}]},"ActGrpClearHoverState":{"kind":"actiongroup","actions":[{"kind":"adjustvar","variable":"_hover","operator":"set","value":{"type":"boolean","value":false}},{"kind":"exe_actiongroup","id":"_player._setstates","scopeRef":{"type":"string","value":"_this"}}]},"ActGrpClearStateVars":{"kind":"actiongroup","actions":[{"kind":"adjustvar","variable":"_checked","operator":"set","value":{"type":"boolean","value":false}},{"kind":"adjustvar","variable":"_hover","operator":"set","value":{"type":"boolean","value":false}},{"kind":"adjustvar","variable":"_savechecked","operator":"set","value":{"type":"boolean","value":false}}]}},"events":[{"kind":"onrelease","actions":[{"kind":"exe_actiongroup","id":"_this.ActGrpUnchecked"},{"kind":"adjustvar","variable":"_checked","operator":"set","value":{"type":"boolean","value":true}},{"kind":"exe_actiongroup","id":"_player._setstates","scopeRef":{"type":"string","value":"_this"}},{"kind":"show_slidelayer","hideOthers":"oncomplete","transition":"appear","objRef":{"type":"string","value":"_parent.6Haltj3HwjC"}}]},{"kind":"ontransitionin","actions":[{"kind":"exe_actiongroup","id":"_player._setstates","scopeRef":{"type":"string","value":"_this"}}]},{"kind":"onrollover","actions":[{"kind":"exe_actiongroup","id":"ActGrpSetHoverState","scopeRef":{"type":"string","value":"_this"}}]},{"kind":"onrollout","actions":[{"kind":"exe_actiongroup","id":"ActGrpClearHoverState","scopeRef":{"type":"string","value":"_this"}}]}]},{"kind":"vectorshape","rotation":0,"accType":"button","cliptobounds":false,"defaultAction":"onrelease","imagelib":[{"kind":"imagedata","assetId":36,"id":"01","url":"story_content/6oQtmQWngnr.png","type":"normal","altText":"17-courseNormal.png","width":180,"height":180,"mobiledx":0,"mobiledy":0},{"kind":"imagedata","assetId":37,"id":"02","url":"story_content/6qvvaFyGuGQ.png","type":"normal","altText":"18-courseSelected.png","width":180,"height":180,"mobiledx":0,"mobiledy":0}],"shapemaskId":"","xPos":202,"yPos":302,"tabIndex":131,"tabEnabled":true,"referenceName":"6M8LvWlCcH0","morphReferenceName":"6M8LvWlCcH0","xOffset":0,"yOffset":0,"rotateXPos":45,"rotateYPos":45,"scaleX":100,"scaleY":100,"alpha":100,"depth":12,"scrolling":true,"shuffleLock":false,"data":{"hotlinkId":"","accState":0,"vectorData":{"left":0,"top":0,"right":90,"bottom":90,"altText":"17-courseNormal.png","pngfb":false,"pr":{"l":"Lib","i":106}},"html5data":{"xPos":0,"yPos":0,"width":90,"height":90,"strokewidth":0}},"states":[{"kind":"state","name":"_default_Selected","data":{"hotlinkId":"","accState":16,"vectorData":{"left":0,"top":0,"right":90,"bottom":90,"altText":"18-courseSelected.png","pngfb":false,"pr":{"l":"Lib","i":107}},"html5data":{"xPos":0,"yPos":0,"width":90,"height":90,"strokewidth":0}}},{"kind":"state","name":"_default_Hover","data":{"hotlinkId":"","accState":0,"vectorData":{"left":-5,"top":-5,"right":93,"bottom":93,"altText":"17-courseNormal.png","pngfb":false,"pr":{"l":"Lib","i":108}},"html5data":{"xPos":-5,"yPos":-5,"width":98,"height":98,"strokewidth":3}}},{"kind":"state","name":"_default_Hover_Selected","data":{"hotlinkId":"","accState":16,"vectorData":{"left":-5,"top":-5,"right":93,"bottom":93,"altText":"18-courseSelected.png","pngfb":false,"pr":{"l":"Lib","i":109}},"html5data":{"xPos":-5,"yPos":-5,"width":98,"height":98,"strokewidth":3}}}],"width":90,"height":90,"resume":true,"useHandCursor":true,"id":"6M8LvWlCcH0","variables":[{"kind":"variable","name":"_checked","type":"boolean","value":false,"resume":true},{"kind":"variable","name":"_hover","type":"boolean","value":false,"resume":true},{"kind":"variable","name":"_savechecked","type":"boolean","value":false,"resume":true},{"kind":"variable","name":"_state","type":"string","value":"_default","resume":true},{"kind":"variable","name":"_disabled","type":"boolean","value":false,"resume":true},{"kind":"variable","name":"_stateName","type":"string","value":"_default","resume":true},{"kind":"variable","name":"_tempStateName","type":"string","value":"","resume":false},{"kind":"variable","name":"_tempStateNameBuilder","type":"string","value":"","resume":false}],"actionGroups":{"ActGrpSetCheckedState":{"kind":"actiongroup","actions":[{"kind":"adjustvar","variable":"_savechecked","operator":"set","value":{"type":"var","value":"#_checked"}},{"kind":"adjustvar","variable":"_checked","operator":"set","value":{"type":"boolean","value":true}},{"kind":"exe_actiongroup","id":"_player._setstates","scopeRef":{"type":"string","value":"_this"}},{"kind":"exe_actiongroup","id":"ActGrpUnchecked"}]},"ActGrpUnchecked":{"kind":"actiongroup","actions":[{"kind":"if_action","condition":{"statement":{"kind":"compare","operator":"eq","valuea":"_parent.5Vz8JXu5AcZ.#_checked","typea":"var","valueb":true,"typeb":"boolean"}},"thenActions":[{"kind":"adjustvar","variable":"_parent.5Vz8JXu5AcZ._checked","operator":"set","value":{"type":"boolean","value":false}},{"kind":"exe_actiongroup","id":"_player._setstates","scopeRef":{"type":"string","value":"_parent.5Vz8JXu5AcZ"}}]},{"kind":"if_action","condition":{"statement":{"kind":"compare","operator":"eq","valuea":"_parent.5suD0PjL3Ak.#_checked","typea":"var","valueb":true,"typeb":"boolean"}},"thenActions":[{"kind":"adjustvar","variable":"_parent.5suD0PjL3Ak._checked","operator":"set","value":{"type":"boolean","value":false}},{"kind":"exe_actiongroup","id":"_player._setstates","scopeRef":{"type":"string","value":"_parent.5suD0PjL3Ak"}}]},{"kind":"if_action","condition":{"statement":{"kind":"compare","operator":"eq","valuea":"_parent.5dTO5wMLwMf.#_checked","typea":"var","valueb":true,"typeb":"boolean"}},"thenActions":[{"kind":"adjustvar","variable":"_parent.5dTO5wMLwMf._checked","operator":"set","value":{"type":"boolean","value":false}},{"kind":"exe_actiongroup","id":"_player._setstates","scopeRef":{"type":"string","value":"_parent.5dTO5wMLwMf"}}]},{"kind":"if_action","condition":{"statement":{"kind":"compare","operator":"eq","valuea":"_parent.5lkmEvoZIoq.#_checked","typea":"var","valueb":true,"typeb":"boolean"}},"thenActions":[{"kind":"adjustvar","variable":"_parent.5lkmEvoZIoq._checked","operator":"set","value":{"type":"boolean","value":false}},{"kind":"exe_actiongroup","id":"_player._setstates","scopeRef":{"type":"string","value":"_parent.5lkmEvoZIoq"}}]},{"kind":"if_action","condition":{"statement":{"kind":"compare","operator":"eq","valuea":"_parent.62VPKS3uK9p.#_checked","typea":"var","valueb":true,"typeb":"boolean"}},"thenActions":[{"kind":"adjustvar","variable":"_parent.62VPKS3uK9p._checked","operator":"set","value":{"type":"boolean","value":false}},{"kind":"exe_actiongroup","id":"_player._setstates","scopeRef":{"type":"string","value":"_parent.62VPKS3uK9p"}}]},{"kind":"if_action","condition":{"statement":{"kind":"compare","operator":"eq","valuea":"_parent.61O7lSX82dg.#_checked","typea":"var","valueb":true,"typeb":"boolean"}},"thenActions":[{"kind":"adjustvar","variable":"_parent.61O7lSX82dg._checked","operator":"set","value":{"type":"boolean","value":false}},{"kind":"exe_actiongroup","id":"_player._setstates","scopeRef":{"type":"string","value":"_parent.61O7lSX82dg"}}]},{"kind":"if_action","condition":{"statement":{"kind":"compare","operator":"eq","valuea":"_parent.6nKHylPp9Pi.#_checked","typea":"var","valueb":true,"typeb":"boolean"}},"thenActions":[{"kind":"adjustvar","variable":"_parent.6nKHylPp9Pi._checked","operator":"set","value":{"type":"boolean","value":false}},{"kind":"exe_actiongroup","id":"_player._setstates","scopeRef":{"type":"string","value":"_parent.6nKHylPp9Pi"}}]},{"kind":"if_action","condition":{"statement":{"kind":"compare","operator":"eq","valuea":"_parent.5XqHVfNIJ9U.#_checked","typea":"var","valueb":true,"typeb":"boolean"}},"thenActions":[{"kind":"adjustvar","variable":"_parent.5XqHVfNIJ9U._checked","operator":"set","value":{"type":"boolean","value":false}},{"kind":"exe_actiongroup","id":"_player._setstates","scopeRef":{"type":"string","value":"_parent.5XqHVfNIJ9U"}}]},{"kind":"if_action","condition":{"statement":{"kind":"compare","operator":"eq","valuea":"_parent.6U7uLx7sajp.#_checked","typea":"var","valueb":true,"typeb":"boolean"}},"thenActions":[{"kind":"adjustvar","variable":"_parent.6U7uLx7sajp._checked","operator":"set","value":{"type":"boolean","value":false}},{"kind":"exe_actiongroup","id":"_player._setstates","scopeRef":{"type":"string","value":"_parent.6U7uLx7sajp"}}]},{"kind":"if_action","condition":{"statement":{"kind":"compare","operator":"eq","valuea":"_parent.5svn9Qux9FB.#_checked","typea":"var","valueb":true,"typeb":"boolean"}},"thenActions":[{"kind":"adjustvar","variable":"_parent.5svn9Qux9FB._checked","operator":"set","value":{"type":"boolean","value":false}},{"kind":"exe_actiongroup","id":"_player._setstates","scopeRef":{"type":"string","value":"_parent.5svn9Qux9FB"}}]},{"kind":"if_action","condition":{"statement":{"kind":"compare","operator":"eq","valuea":"_parent.64Rnzat3ffO.#_checked","typea":"var","valueb":true,"typeb":"boolean"}},"thenActions":[{"kind":"adjustvar","variable":"_parent.64Rnzat3ffO._checked","operator":"set","value":{"type":"boolean","value":false}},{"kind":"exe_actiongroup","id":"_player._setstates","scopeRef":{"type":"string","value":"_parent.64Rnzat3ffO"}}]}]},"ActGrpSetHoverState":{"kind":"actiongroup","actions":[{"kind":"adjustvar","variable":"_hover","operator":"set","value":{"type":"boolean","value":true}},{"kind":"exe_actiongroup","id":"_player._setstates","scopeRef":{"type":"string","value":"_this"}}]},"ActGrpClearHoverState":{"kind":"actiongroup","actions":[{"kind":"adjustvar","variable":"_hover","operator":"set","value":{"type":"boolean","value":false}},{"kind":"exe_actiongroup","id":"_player._setstates","scopeRef":{"type":"string","value":"_this"}}]},"ActGrpClearStateVars":{"kind":"actiongroup","actions":[{"kind":"adjustvar","variable":"_checked","operator":"set","value":{"type":"boolean","value":false}},{"kind":"adjustvar","variable":"_hover","operator":"set","value":{"type":"boolean","value":false}},{"kind":"adjustvar","variable":"_savechecked","operator":"set","value":{"type":"boolean","value":false}}]}},"events":[{"kind":"onrelease","actions":[{"kind":"exe_actiongroup","id":"_this.ActGrpUnchecked"},{"kind":"adjustvar","variable":"_checked","operator":"set","value":{"type":"boolean","value":true}},{"kind":"exe_actiongroup","id":"_player._setstates","scopeRef":{"type":"string","value":"_this"}},{"kind":"show_slidelayer","hideOthers":"oncomplete","transition":"appear","objRef":{"type":"string","value":"_parent.607dNhuHMdL"}}]},{"kind":"ontransitionin","actions":[{"kind":"exe_actiongroup","id":"_player._setstates","scopeRef":{"type":"string","value":"_this"}}]},{"kind":"onrollover","actions":[{"kind":"exe_actiongroup","id":"ActGrpSetHoverState","scopeRef":{"type":"string","value":"_this"}}]},{"kind":"onrollout","actions":[{"kind":"exe_actiongroup","id":"ActGrpClearHoverState","scopeRef":{"type":"string","value":"_this"}}]}]},{"kind":"vectorshape","rotation":0,"accType":"button","cliptobounds":false,"defaultAction":"onrelease","imagelib":[{"kind":"imagedata","assetId":38,"id":"01","url":"story_content/5sEGbSRzbLh.png","type":"normal","altText":"2-emergencySelected-copy-1.png","width":180,"height":180,"mobiledx":0,"mobiledy":0},{"kind":"imagedata","assetId":39,"id":"02","url":"story_content/5pl8V7Lye7Q.png","type":"normal","altText":"1-emergencySelected.png","width":180,"height":180,"mobiledx":0,"mobiledy":0}],"shapemaskId":"","xPos":296,"yPos":302,"tabIndex":132,"tabEnabled":true,"referenceName":"6U7uLx7sajp","morphReferenceName":"6U7uLx7sajp","xOffset":0,"yOffset":0,"rotateXPos":45,"rotateYPos":45,"scaleX":100,"scaleY":100,"alpha":100,"depth":13,"scrolling":true,"shuffleLock":false,"data":{"hotlinkId":"","accState":0,"vectorData":{"left":0,"top":0,"right":90,"bottom":90,"altText":"2-emergencySelected-copy-1.png","pngfb":false,"pr":{"l":"Lib","i":106}},"html5data":{"xPos":0,"yPos":0,"width":90,"height":90,"strokewidth":0}},"states":[{"kind":"state","name":"_default_Selected","data":{"hotlinkId":"","accState":16,"vectorData":{"left":0,"top":0,"right":90,"bottom":90,"altText":"1-emergencySelected.png","pngfb":false,"pr":{"l":"Lib","i":107}},"html5data":{"xPos":0,"yPos":0,"width":90,"height":90,"strokewidth":0}}},{"kind":"state","name":"_default_Hover","data":{"hotlinkId":"","accState":0,"vectorData":{"left":-5,"top":-5,"right":93,"bottom":93,"altText":"2-emergencySelected-copy-1.png","pngfb":false,"pr":{"l":"Lib","i":108}},"html5data":{"xPos":-5,"yPos":-5,"width":98,"height":98,"strokewidth":3}}},{"kind":"state","name":"_default_Hover_Selected","data":{"hotlinkId":"","accState":16,"vectorData":{"left":-5,"top":-5,"right":93,"bottom":93,"altText":"1-emergencySelected.png","pngfb":false,"pr":{"l":"Lib","i":109}},"html5data":{"xPos":-5,"yPos":-5,"width":98,"height":98,"strokewidth":3}}}],"width":90,"height":90,"resume":true,"useHandCursor":true,"id":"6U7uLx7sajp","variables":[{"kind":"variable","name":"_checked","type":"boolean","value":false,"resume":true},{"kind":"variable","name":"_hover","type":"boolean","value":false,"resume":true},{"kind":"variable","name":"_savechecked","type":"boolean","value":false,"resume":true},{"kind":"variable","name":"_state","type":"string","value":"_default","resume":true},{"kind":"variable","name":"_disabled","type":"boolean","value":false,"resume":true},{"kind":"variable","name":"_stateName","type":"string","value":"_default","resume":true},{"kind":"variable","name":"_tempStateName","type":"string","value":"","resume":false},{"kind":"variable","name":"_tempStateNameBuilder","type":"string","value":"","resume":false}],"actionGroups":{"ActGrpSetCheckedState":{"kind":"actiongroup","actions":[{"kind":"adjustvar","variable":"_savechecked","operator":"set","value":{"type":"var","value":"#_checked"}},{"kind":"adjustvar","variable":"_checked","operator":"set","value":{"type":"boolean","value":true}},{"kind":"exe_actiongroup","id":"_player._setstates","scopeRef":{"type":"string","value":"_this"}},{"kind":"exe_actiongroup","id":"ActGrpUnchecked"}]},"ActGrpUnchecked":{"kind":"actiongroup","actions":[{"kind":"if_action","condition":{"statement":{"kind":"compare","operator":"eq","valuea":"_parent.5Vz8JXu5AcZ.#_checked","typea":"var","valueb":true,"typeb":"boolean"}},"thenActions":[{"kind":"adjustvar","variable":"_parent.5Vz8JXu5AcZ._checked","operator":"set","value":{"type":"boolean","value":false}},{"kind":"exe_actiongroup","id":"_player._setstates","scopeRef":{"type":"string","value":"_parent.5Vz8JXu5AcZ"}}]},{"kind":"if_action","condition":{"statement":{"kind":"compare","operator":"eq","valuea":"_parent.5suD0PjL3Ak.#_checked","typea":"var","valueb":true,"typeb":"boolean"}},"thenActions":[{"kind":"adjustvar","variable":"_parent.5suD0PjL3Ak._checked","operator":"set","value":{"type":"boolean","value":false}},{"kind":"exe_actiongroup","id":"_player._setstates","scopeRef":{"type":"string","value":"_parent.5suD0PjL3Ak"}}]},{"kind":"if_action","condition":{"statement":{"kind":"compare","operator":"eq","valuea":"_parent.5dTO5wMLwMf.#_checked","typea":"var","valueb":true,"typeb":"boolean"}},"thenActions":[{"kind":"adjustvar","variable":"_parent.5dTO5wMLwMf._checked","operator":"set","value":{"type":"boolean","value":false}},{"kind":"exe_actiongroup","id":"_player._setstates","scopeRef":{"type":"string","value":"_parent.5dTO5wMLwMf"}}]},{"kind":"if_action","condition":{"statement":{"kind":"compare","operator":"eq","valuea":"_parent.5lkmEvoZIoq.#_checked","typea":"var","valueb":true,"typeb":"boolean"}},"thenActions":[{"kind":"adjustvar","variable":"_parent.5lkmEvoZIoq._checked","operator":"set","value":{"type":"boolean","value":false}},{"kind":"exe_actiongroup","id":"_player._setstates","scopeRef":{"type":"string","value":"_parent.5lkmEvoZIoq"}}]},{"kind":"if_action","condition":{"statement":{"kind":"compare","operator":"eq","valuea":"_parent.62VPKS3uK9p.#_checked","typea":"var","valueb":true,"typeb":"boolean"}},"thenActions":[{"kind":"adjustvar","variable":"_parent.62VPKS3uK9p._checked","operator":"set","value":{"type":"boolean","value":false}},{"kind":"exe_actiongroup","id":"_player._setstates","scopeRef":{"type":"string","value":"_parent.62VPKS3uK9p"}}]},{"kind":"if_action","condition":{"statement":{"kind":"compare","operator":"eq","valuea":"_parent.61O7lSX82dg.#_checked","typea":"var","valueb":true,"typeb":"boolean"}},"thenActions":[{"kind":"adjustvar","variable":"_parent.61O7lSX82dg._checked","operator":"set","value":{"type":"boolean","value":false}},{"kind":"exe_actiongroup","id":"_player._setstates","scopeRef":{"type":"string","value":"_parent.61O7lSX82dg"}}]},{"kind":"if_action","condition":{"statement":{"kind":"compare","operator":"eq","valuea":"_parent.6nKHylPp9Pi.#_checked","typea":"var","valueb":true,"typeb":"boolean"}},"thenActions":[{"kind":"adjustvar","variable":"_parent.6nKHylPp9Pi._checked","operator":"set","value":{"type":"boolean","value":false}},{"kind":"exe_actiongroup","id":"_player._setstates","scopeRef":{"type":"string","value":"_parent.6nKHylPp9Pi"}}]},{"kind":"if_action","condition":{"statement":{"kind":"compare","operator":"eq","valuea":"_parent.5XqHVfNIJ9U.#_checked","typea":"var","valueb":true,"typeb":"boolean"}},"thenActions":[{"kind":"adjustvar","variable":"_parent.5XqHVfNIJ9U._checked","operator":"set","value":{"type":"boolean","value":false}},{"kind":"exe_actiongroup","id":"_player._setstates","scopeRef":{"type":"string","value":"_parent.5XqHVfNIJ9U"}}]},{"kind":"if_action","condition":{"statement":{"kind":"compare","operator":"eq","valuea":"_parent.6M8LvWlCcH0.#_checked","typea":"var","valueb":true,"typeb":"boolean"}},"thenActions":[{"kind":"adjustvar","variable":"_parent.6M8LvWlCcH0._checked","operator":"set","value":{"type":"boolean","value":false}},{"kind":"exe_actiongroup","id":"_player._setstates","scopeRef":{"type":"string","value":"_parent.6M8LvWlCcH0"}}]},{"kind":"if_action","condition":{"statement":{"kind":"compare","operator":"eq","valuea":"_parent.5svn9Qux9FB.#_checked","typea":"var","valueb":true,"typeb":"boolean"}},"thenActions":[{"kind":"adjustvar","variable":"_parent.5svn9Qux9FB._checked","operator":"set","value":{"type":"boolean","value":false}},{"kind":"exe_actiongroup","id":"_player._setstates","scopeRef":{"type":"string","value":"_parent.5svn9Qux9FB"}}]},{"kind":"if_action","condition":{"statement":{"kind":"compare","operator":"eq","valuea":"_parent.64Rnzat3ffO.#_checked","typea":"var","valueb":true,"typeb":"boolean"}},"thenActions":[{"kind":"adjustvar","variable":"_parent.64Rnzat3ffO._checked","operator":"set","value":{"type":"boolean","value":false}},{"kind":"exe_actiongroup","id":"_player._setstates","scopeRef":{"type":"string","value":"_parent.64Rnzat3ffO"}}]}]},"ActGrpSetHoverState":{"kind":"actiongroup","actions":[{"kind":"adjustvar","variable":"_hover","operator":"set","value":{"type":"boolean","value":true}},{"kind":"exe_actiongroup","id":"_player._setstates","scopeRef":{"type":"string","value":"_this"}}]},"ActGrpClearHoverState":{"kind":"actiongroup","actions":[{"kind":"adjustvar","variable":"_hover","operator":"set","value":{"type":"boolean","value":false}},{"kind":"exe_actiongroup","id":"_player._setstates","scopeRef":{"type":"string","value":"_this"}}]},"ActGrpClearStateVars":{"kind":"actiongroup","actions":[{"kind":"adjustvar","variable":"_checked","operator":"set","value":{"type":"boolean","value":false}},{"kind":"adjustvar","variable":"_hover","operator":"set","value":{"type":"boolean","value":false}},{"kind":"adjustvar","variable":"_savechecked","operator":"set","value":{"type":"boolean","value":false}}]}},"events":[{"kind":"onrelease","actions":[{"kind":"exe_actiongroup","id":"_this.ActGrpUnchecked"},{"kind":"adjustvar","variable":"_checked","operator":"set","value":{"type":"boolean","value":true}},{"kind":"exe_actiongroup","id":"_player._setstates","scopeRef":{"type":"string","value":"_this"}},{"kind":"show_slidelayer","hideOthers":"oncomplete","transition":"appear","objRef":{"type":"string","value":"_parent.6dAOYFzV4aN"}}]},{"kind":"ontransitionin","actions":[{"kind":"exe_actiongroup","id":"_player._setstates","scopeRef":{"type":"string","value":"_this"}}]},{"kind":"onrollover","actions":[{"kind":"exe_actiongroup","id":"ActGrpSetHoverState","scopeRef":{"type":"string","value":"_this"}}]},{"kind":"onrollout","actions":[{"kind":"exe_actiongroup","id":"ActGrpClearHoverState","scopeRef":{"type":"string","value":"_this"}}]}]},{"kind":"vectorshape","rotation":0,"accType":"button","cliptobounds":false,"defaultAction":"onrelease","imagelib":[{"kind":"imagedata","assetId":40,"id":"01","url":"story_content/6hNsFxjwbGc.png","type":"normal","altText":"21-mechanismNormal.png","width":180,"height":180,"mobiledx":0,"mobiledy":0},{"kind":"imagedata","assetId":41,"id":"02","url":"story_content/61nZDIvGv4G.png","type":"normal","altText":"22-mechanismSelected.png","width":180,"height":180,"mobiledx":0,"mobiledy":0}],"shapemaskId":"","xPos":202,"yPos":112,"tabIndex":124,"tabEnabled":true,"referenceName":"5svn9Qux9FB","morphReferenceName":"5svn9Qux9FB","xOffset":0,"yOffset":0,"rotateXPos":45,"rotateYPos":45,"scaleX":100,"scaleY":100,"alpha":100,"depth":14,"scrolling":true,"shuffleLock":false,"data":{"hotlinkId":"","accState":0,"vectorData":{"left":0,"top":0,"right":90,"bottom":90,"altText":"21-mechanismNormal.png","pngfb":false,"pr":{"l":"Lib","i":106}},"html5data":{"xPos":0,"yPos":0,"width":90,"height":90,"strokewidth":0}},"states":[{"kind":"state","name":"_default_Selected","data":{"hotlinkId":"","accState":16,"vectorData":{"left":0,"top":0,"right":90,"bottom":90,"altText":"22-mechanismSelected.png","pngfb":false,"pr":{"l":"Lib","i":107}},"html5data":{"xPos":0,"yPos":0,"width":90,"height":90,"strokewidth":0}}},{"kind":"state","name":"_default_Hover","data":{"hotlinkId":"","accState":0,"vectorData":{"left":-5,"top":-5,"right":93,"bottom":93,"altText":"21-mechanismNormal.png","pngfb":false,"pr":{"l":"Lib","i":108}},"html5data":{"xPos":-5,"yPos":-5,"width":98,"height":98,"strokewidth":3}}},{"kind":"state","name":"_default_Hover_Selected","data":{"hotlinkId":"","accState":16,"vectorData":{"left":-5,"top":-5,"right":93,"bottom":93,"altText":"22-mechanismSelected.png","pngfb":false,"pr":{"l":"Lib","i":109}},"html5data":{"xPos":-5,"yPos":-5,"width":98,"height":98,"strokewidth":3}}}],"width":90,"height":90,"resume":true,"useHandCursor":true,"id":"5svn9Qux9FB","variables":[{"kind":"variable","name":"_checked","type":"boolean","value":false,"resume":true},{"kind":"variable","name":"_hover","type":"boolean","value":false,"resume":true},{"kind":"variable","name":"_savechecked","type":"boolean","value":false,"resume":true},{"kind":"variable","name":"_state","type":"string","value":"_default","resume":true},{"kind":"variable","name":"_disabled","type":"boolean","value":false,"resume":true},{"kind":"variable","name":"_stateName","type":"string","value":"_default","resume":true},{"kind":"variable","name":"_tempStateName","type":"string","value":"","resume":false},{"kind":"variable","name":"_tempStateNameBuilder","type":"string","value":"","resume":false}],"actionGroups":{"ActGrpSetCheckedState":{"kind":"actiongroup","actions":[{"kind":"adjustvar","variable":"_savechecked","operator":"set","value":{"type":"var","value":"#_checked"}},{"kind":"adjustvar","variable":"_checked","operator":"set","value":{"type":"boolean","value":true}},{"kind":"exe_actiongroup","id":"_player._setstates","scopeRef":{"type":"string","value":"_this"}},{"kind":"exe_actiongroup","id":"ActGrpUnchecked"}]},"ActGrpUnchecked":{"kind":"actiongroup","actions":[{"kind":"if_action","condition":{"statement":{"kind":"compare","operator":"eq","valuea":"_parent.5Vz8JXu5AcZ.#_checked","typea":"var","valueb":true,"typeb":"boolean"}},"thenActions":[{"kind":"adjustvar","variable":"_parent.5Vz8JXu5AcZ._checked","operator":"set","value":{"type":"boolean","value":false}},{"kind":"exe_actiongroup","id":"_player._setstates","scopeRef":{"type":"string","value":"_parent.5Vz8JXu5AcZ"}}]},{"kind":"if_action","condition":{"statement":{"kind":"compare","operator":"eq","valuea":"_parent.5suD0PjL3Ak.#_checked","typea":"var","valueb":true,"typeb":"boolean"}},"thenActions":[{"kind":"adjustvar","variable":"_parent.5suD0PjL3Ak._checked","operator":"set","value":{"type":"boolean","value":false}},{"kind":"exe_actiongroup","id":"_player._setstates","scopeRef":{"type":"string","value":"_parent.5suD0PjL3Ak"}}]},{"kind":"if_action","condition":{"statement":{"kind":"compare","operator":"eq","valuea":"_parent.5dTO5wMLwMf.#_checked","typea":"var","valueb":true,"typeb":"boolean"}},"thenActions":[{"kind":"adjustvar","variable":"_parent.5dTO5wMLwMf._checked","operator":"set","value":{"type":"boolean","value":false}},{"kind":"exe_actiongroup","id":"_player._setstates","scopeRef":{"type":"string","value":"_parent.5dTO5wMLwMf"}}]},{"kind":"if_action","condition":{"statement":{"kind":"compare","operator":"eq","valuea":"_parent.5lkmEvoZIoq.#_checked","typea":"var","valueb":true,"typeb":"boolean"}},"thenActions":[{"kind":"adjustvar","variable":"_parent.5lkmEvoZIoq._checked","operator":"set","value":{"type":"boolean","value":false}},{"kind":"exe_actiongroup","id":"_player._setstates","scopeRef":{"type":"string","value":"_parent.5lkmEvoZIoq"}}]},{"kind":"if_action","condition":{"statement":{"kind":"compare","operator":"eq","valuea":"_parent.62VPKS3uK9p.#_checked","typea":"var","valueb":true,"typeb":"boolean"}},"thenActions":[{"kind":"adjustvar","variable":"_parent.62VPKS3uK9p._checked","operator":"set","value":{"type":"boolean","value":false}},{"kind":"exe_actiongroup","id":"_player._setstates","scopeRef":{"type":"string","value":"_parent.62VPKS3uK9p"}}]},{"kind":"if_action","condition":{"statement":{"kind":"compare","operator":"eq","valuea":"_parent.61O7lSX82dg.#_checked","typea":"var","valueb":true,"typeb":"boolean"}},"thenActions":[{"kind":"adjustvar","variable":"_parent.61O7lSX82dg._checked","operator":"set","value":{"type":"boolean","value":false}},{"kind":"exe_actiongroup","id":"_player._setstates","scopeRef":{"type":"string","value":"_parent.61O7lSX82dg"}}]},{"kind":"if_action","condition":{"statement":{"kind":"compare","operator":"eq","valuea":"_parent.6nKHylPp9Pi.#_checked","typea":"var","valueb":true,"typeb":"boolean"}},"thenActions":[{"kind":"adjustvar","variable":"_parent.6nKHylPp9Pi._checked","operator":"set","value":{"type":"boolean","value":false}},{"kind":"exe_actiongroup","id":"_player._setstates","scopeRef":{"type":"string","value":"_parent.6nKHylPp9Pi"}}]},{"kind":"if_action","condition":{"statement":{"kind":"compare","operator":"eq","valuea":"_parent.5XqHVfNIJ9U.#_checked","typea":"var","valueb":true,"typeb":"boolean"}},"thenActions":[{"kind":"adjustvar","variable":"_parent.5XqHVfNIJ9U._checked","operator":"set","value":{"type":"boolean","value":false}},{"kind":"exe_actiongroup","id":"_player._setstates","scopeRef":{"type":"string","value":"_parent.5XqHVfNIJ9U"}}]},{"kind":"if_action","condition":{"statement":{"kind":"compare","operator":"eq","valuea":"_parent.6M8LvWlCcH0.#_checked","typea":"var","valueb":true,"typeb":"boolean"}},"thenActions":[{"kind":"adjustvar","variable":"_parent.6M8LvWlCcH0._checked","operator":"set","value":{"type":"boolean","value":false}},{"kind":"exe_actiongroup","id":"_player._setstates","scopeRef":{"type":"string","value":"_parent.6M8LvWlCcH0"}}]},{"kind":"if_action","condition":{"statement":{"kind":"compare","operator":"eq","valuea":"_parent.6U7uLx7sajp.#_checked","typea":"var","valueb":true,"typeb":"boolean"}},"thenActions":[{"kind":"adjustvar","variable":"_parent.6U7uLx7sajp._checked","operator":"set","value":{"type":"boolean","value":false}},{"kind":"exe_actiongroup","id":"_player._setstates","scopeRef":{"type":"string","value":"_parent.6U7uLx7sajp"}}]},{"kind":"if_action","condition":{"statement":{"kind":"compare","operator":"eq","valuea":"_parent.64Rnzat3ffO.#_checked","typea":"var","valueb":true,"typeb":"boolean"}},"thenActions":[{"kind":"adjustvar","variable":"_parent.64Rnzat3ffO._checked","operator":"set","value":{"type":"boolean","value":false}},{"kind":"exe_actiongroup","id":"_player._setstates","scopeRef":{"type":"string","value":"_parent.64Rnzat3ffO"}}]}]},"ActGrpSetHoverState":{"kind":"actiongroup","actions":[{"kind":"adjustvar","variable":"_hover","operator":"set","value":{"type":"boolean","value":true}},{"kind":"exe_actiongroup","id":"_player._setstates","scopeRef":{"type":"string","value":"_this"}}]},"ActGrpClearHoverState":{"kind":"actiongroup","actions":[{"kind":"adjustvar","variable":"_hover","operator":"set","value":{"type":"boolean","value":false}},{"kind":"exe_actiongroup","id":"_player._setstates","scopeRef":{"type":"string","value":"_this"}}]},"ActGrpClearStateVars":{"kind":"actiongroup","actions":[{"kind":"adjustvar","variable":"_checked","operator":"set","value":{"type":"boolean","value":false}},{"kind":"adjustvar","variable":"_hover","operator":"set","value":{"type":"boolean","value":false}},{"kind":"adjustvar","variable":"_savechecked","operator":"set","value":{"type":"boolean","value":false}}]}},"events":[{"kind":"onrelease","actions":[{"kind":"exe_actiongroup","id":"_this.ActGrpUnchecked"},{"kind":"adjustvar","variable":"_checked","operator":"set","value":{"type":"boolean","value":true}},{"kind":"exe_actiongroup","id":"_player._setstates","scopeRef":{"type":"string","value":"_this"}},{"kind":"show_slidelayer","hideOthers":"oncomplete","transition":"appear","objRef":{"type":"string","value":"_parent.5UiUSa5EVTg"}}]},{"kind":"ontransitionin","actions":[{"kind":"exe_actiongroup","id":"_player._setstates","scopeRef":{"type":"string","value":"_this"}}]},{"kind":"onrollover","actions":[{"kind":"exe_actiongroup","id":"ActGrpSetHoverState","scopeRef":{"type":"string","value":"_this"}}]},{"kind":"onrollout","actions":[{"kind":"exe_actiongroup","id":"ActGrpClearHoverState","scopeRef":{"type":"string","value":"_this"}}]}]},{"kind":"vectorshape","rotation":0,"accType":"button","cliptobounds":false,"defaultAction":"onrelease","imagelib":[{"kind":"imagedata","assetId":42,"id":"01","url":"story_content/5l4m05afIA6.png","type":"normal","altText":"23-contrainidcationNormal.png","width":180,"height":180,"mobiledx":0,"mobiledy":0},{"kind":"imagedata","assetId":43,"id":"02","url":"story_content/6l1PbxgXTgb.png","type":"normal","altText":"24-contrainidcationSelected.png","width":180,"height":180,"mobiledx":0,"mobiledy":0}],"shapemaskId":"","xPos":12,"yPos":302,"tabIndex":129,"tabEnabled":true,"referenceName":"64Rnzat3ffO","morphReferenceName":"64Rnzat3ffO","xOffset":0,"yOffset":0,"rotateXPos":45,"rotateYPos":45,"scaleX":100,"scaleY":100,"alpha":100,"depth":15,"scrolling":true,"shuffleLock":false,"data":{"hotlinkId":"","accState":0,"vectorData":{"left":0,"top":0,"right":90,"bottom":90,"altText":"23-contrainidcationNormal.png","pngfb":false,"pr":{"l":"Lib","i":106}},"html5data":{"xPos":0,"yPos":0,"width":90,"height":90,"strokewidth":0}},"states":[{"kind":"state","name":"_default_Selected","data":{"hotlinkId":"","accState":16,"vectorData":{"left":0,"top":0,"right":90,"bottom":90,"altText":"24-contrainidcationSelected.png","pngfb":false,"pr":{"l":"Lib","i":107}},"html5data":{"xPos":0,"yPos":0,"width":90,"height":90,"strokewidth":0}}},{"kind":"state","name":"_default_Hover","data":{"hotlinkId":"","accState":0,"vectorData":{"left":-5,"top":-5,"right":93,"bottom":93,"altText":"23-contrainidcationNormal.png","pngfb":false,"pr":{"l":"Lib","i":108}},"html5data":{"xPos":-5,"yPos":-5,"width":98,"height":98,"strokewidth":3}}},{"kind":"state","name":"_default_Hover_Selected","data":{"hotlinkId":"","accState":16,"vectorData":{"left":-5,"top":-5,"right":93,"bottom":93,"altText":"24-contrainidcationSelected.png","pngfb":false,"pr":{"l":"Lib","i":109}},"html5data":{"xPos":-5,"yPos":-5,"width":98,"height":98,"strokewidth":3}}}],"width":90,"height":90,"resume":true,"useHandCursor":true,"id":"64Rnzat3ffO","variables":[{"kind":"variable","name":"_checked","type":"boolean","value":false,"resume":true},{"kind":"variable","name":"_hover","type":"boolean","value":false,"resume":true},{"kind":"variable","name":"_savechecked","type":"boolean","value":false,"resume":true},{"kind":"variable","name":"_state","type":"string","value":"_default","resume":true},{"kind":"variable","name":"_disabled","type":"boolean","value":false,"resume":true},{"kind":"variable","name":"_stateName","type":"string","value":"_default","resume":true},{"kind":"variable","name":"_tempStateName","type":"string","value":"","resume":false},{"kind":"variable","name":"_tempStateNameBuilder","type":"string","value":"","resume":false}],"actionGroups":{"ActGrpSetCheckedState":{"kind":"actiongroup","actions":[{"kind":"adjustvar","variable":"_savechecked","operator":"set","value":{"type":"var","value":"#_checked"}},{"kind":"adjustvar","variable":"_checked","operator":"set","value":{"type":"boolean","value":true}},{"kind":"exe_actiongroup","id":"_player._setstates","scopeRef":{"type":"string","value":"_this"}},{"kind":"exe_actiongroup","id":"ActGrpUnchecked"}]},"ActGrpUnchecked":{"kind":"actiongroup","actions":[{"kind":"if_action","condition":{"statement":{"kind":"compare","operator":"eq","valuea":"_parent.5Vz8JXu5AcZ.#_checked","typea":"var","valueb":true,"typeb":"boolean"}},"thenActions":[{"kind":"adjustvar","variable":"_parent.5Vz8JXu5AcZ._checked","operator":"set","value":{"type":"boolean","value":false}},{"kind":"exe_actiongroup","id":"_player._setstates","scopeRef":{"type":"string","value":"_parent.5Vz8JXu5AcZ"}}]},{"kind":"if_action","condition":{"statement":{"kind":"compare","operator":"eq","valuea":"_parent.5suD0PjL3Ak.#_checked","typea":"var","valueb":true,"typeb":"boolean"}},"thenActions":[{"kind":"adjustvar","variable":"_parent.5suD0PjL3Ak._checked","operator":"set","value":{"type":"boolean","value":false}},{"kind":"exe_actiongroup","id":"_player._setstates","scopeRef":{"type":"string","value":"_parent.5suD0PjL3Ak"}}]},{"kind":"if_action","condition":{"statement":{"kind":"compare","operator":"eq","valuea":"_parent.5dTO5wMLwMf.#_checked","typea":"var","valueb":true,"typeb":"boolean"}},"thenActions":[{"kind":"adjustvar","variable":"_parent.5dTO5wMLwMf._checked","operator":"set","value":{"type":"boolean","value":false}},{"kind":"exe_actiongroup","id":"_player._setstates","scopeRef":{"type":"string","value":"_parent.5dTO5wMLwMf"}}]},{"kind":"if_action","condition":{"statement":{"kind":"compare","operator":"eq","valuea":"_parent.5lkmEvoZIoq.#_checked","typea":"var","valueb":true,"typeb":"boolean"}},"thenActions":[{"kind":"adjustvar","variable":"_parent.5lkmEvoZIoq._checked","operator":"set","value":{"type":"boolean","value":false}},{"kind":"exe_actiongroup","id":"_player._setstates","scopeRef":{"type":"string","value":"_parent.5lkmEvoZIoq"}}]},{"kind":"if_action","condition":{"statement":{"kind":"compare","operator":"eq","valuea":"_parent.62VPKS3uK9p.#_checked","typea":"var","valueb":true,"typeb":"boolean"}},"thenActions":[{"kind":"adjustvar","variable":"_parent.62VPKS3uK9p._checked","operator":"set","value":{"type":"boolean","value":false}},{"kind":"exe_actiongroup","id":"_player._setstates","scopeRef":{"type":"string","value":"_parent.62VPKS3uK9p"}}]},{"kind":"if_action","condition":{"statement":{"kind":"compare","operator":"eq","valuea":"_parent.61O7lSX82dg.#_checked","typea":"var","valueb":true,"typeb":"boolean"}},"thenActions":[{"kind":"adjustvar","variable":"_parent.61O7lSX82dg._checked","operator":"set","value":{"type":"boolean","value":false}},{"kind":"exe_actiongroup","id":"_player._setstates","scopeRef":{"type":"string","value":"_parent.61O7lSX82dg"}}]},{"kind":"if_action","condition":{"statement":{"kind":"compare","operator":"eq","valuea":"_parent.6nKHylPp9Pi.#_checked","typea":"var","valueb":true,"typeb":"boolean"}},"thenActions":[{"kind":"adjustvar","variable":"_parent.6nKHylPp9Pi._checked","operator":"set","value":{"type":"boolean","value":false}},{"kind":"exe_actiongroup","id":"_player._setstates","scopeRef":{"type":"string","value":"_parent.6nKHylPp9Pi"}}]},{"kind":"if_action","condition":{"statement":{"kind":"compare","operator":"eq","valuea":"_parent.5XqHVfNIJ9U.#_checked","typea":"var","valueb":true,"typeb":"boolean"}},"thenActions":[{"kind":"adjustvar","variable":"_parent.5XqHVfNIJ9U._checked","operator":"set","value":{"type":"boolean","value":false}},{"kind":"exe_actiongroup","id":"_player._setstates","scopeRef":{"type":"string","value":"_parent.5XqHVfNIJ9U"}}]},{"kind":"if_action","condition":{"statement":{"kind":"compare","operator":"eq","valuea":"_parent.6M8LvWlCcH0.#_checked","typea":"var","valueb":true,"typeb":"boolean"}},"thenActions":[{"kind":"adjustvar","variable":"_parent.6M8LvWlCcH0._checked","operator":"set","value":{"type":"boolean","value":false}},{"kind":"exe_actiongroup","id":"_player._setstates","scopeRef":{"type":"string","value":"_parent.6M8LvWlCcH0"}}]},{"kind":"if_action","condition":{"statement":{"kind":"compare","operator":"eq","valuea":"_parent.6U7uLx7sajp.#_checked","typea":"var","valueb":true,"typeb":"boolean"}},"thenActions":[{"kind":"adjustvar","variable":"_parent.6U7uLx7sajp._checked","operator":"set","value":{"type":"boolean","value":false}},{"kind":"exe_actiongroup","id":"_player._setstates","scopeRef":{"type":"string","value":"_parent.6U7uLx7sajp"}}]},{"kind":"if_action","condition":{"statement":{"kind":"compare","operator":"eq","valuea":"_parent.5svn9Qux9FB.#_checked","typea":"var","valueb":true,"typeb":"boolean"}},"thenActions":[{"kind":"adjustvar","variable":"_parent.5svn9Qux9FB._checked","operator":"set","value":{"type":"boolean","value":false}},{"kind":"exe_actiongroup","id":"_player._setstates","scopeRef":{"type":"string","value":"_parent.5svn9Qux9FB"}}]}]},"ActGrpSetHoverState":{"kind":"actiongroup","actions":[{"kind":"adjustvar","variable":"_hover","operator":"set","value":{"type":"boolean","value":true}},{"kind":"exe_actiongroup","id":"_player._setstates","scopeRef":{"type":"string","value":"_this"}}]},"ActGrpClearHoverState":{"kind":"actiongroup","actions":[{"kind":"adjustvar","variable":"_hover","operator":"set","value":{"type":"boolean","value":false}},{"kind":"exe_actiongroup","id":"_player._setstates","scopeRef":{"type":"string","value":"_this"}}]},"ActGrpClearStateVars":{"kind":"actiongroup","actions":[{"kind":"adjustvar","variable":"_checked","operator":"set","value":{"type":"boolean","value":false}},{"kind":"adjustvar","variable":"_hover","operator":"set","value":{"type":"boolean","value":false}},{"kind":"adjustvar","variable":"_savechecked","operator":"set","value":{"type":"boolean","value":false}}]}},"events":[{"kind":"onrelease","actions":[{"kind":"exe_actiongroup","id":"_this.ActGrpUnchecked"},{"kind":"adjustvar","variable":"_checked","operator":"set","value":{"type":"boolean","value":true}},{"kind":"exe_actiongroup","id":"_player._setstates","scopeRef":{"type":"string","value":"_this"}},{"kind":"show_slidelayer","hideOthers":"oncomplete","transition":"appear","objRef":{"type":"string","value":"_parent.6Mcag7zRfHa"}}]},{"kind":"ontransitionin","actions":[{"kind":"exe_actiongroup","id":"_player._setstates","scopeRef":{"type":"string","value":"_this"}}]},{"kind":"onrollover","actions":[{"kind":"exe_actiongroup","id":"ActGrpSetHoverState","scopeRef":{"type":"string","value":"_this"}}]},{"kind":"onrollout","actions":[{"kind":"exe_actiongroup","id":"ActGrpClearHoverState","scopeRef":{"type":"string","value":"_this"}}]}]}],"startTime":-1,"elapsedTimeMode":"normal","useHandCursor":false,"resume":true,"kind":"slidelayer","isBaseLayer":true},{"kind":"slidelayer","depth":0,"modal":false,"pauseParent":false,"rotateXPos":360,"rotateYPos":202,"tabIndex":-1,"presentAs":"layer","labeledById":"","describedById":"","enableSeek":true,"enableReplay":true,"lmsId":"","timeline":{"duration":5000,"events":[{"kind":"ontimelinetick","time":0,"actions":[{"kind":"show","transition":"appear","objRef":{"type":"string","value":"6ofHqZ9VDek"}},{"kind":"show","transition":"appear","objRef":{"type":"string","value":"67ZiTxOqbBR"}},{"kind":"show","transition":"custom","animationId":"Entrance","reverse":false,"objRef":{"type":"string","value":"6WKemNNW37L"}},{"kind":"show","transition":"appear","objRef":{"type":"string","value":"5tm488fon9Y"}},{"kind":"show","transition":"appear","objRef":{"type":"string","value":"5a6CYrNTcYp"}},{"kind":"show","transition":"custom","animationId":"Entrance","reverse":false,"objRef":{"type":"string","value":"6p8k5APe8uL"}},{"kind":"show","transition":"custom","animationId":"Entrance","reverse":false,"objRef":{"type":"string","value":"5iZK9y75Jzz"}},{"kind":"show","transition":"custom","animationId":"Entrance","reverse":false,"objRef":{"type":"string","value":"5UlUTg8gMsP"}},{"kind":"show","transition":"appear","objRef":{"type":"string","value":"6kFSl8NTy5S"}},{"kind":"show","transition":"custom","animationId":"Entrance","reverse":false,"objRef":{"type":"string","value":"6Yl20UiJps3"}}]}]},"objects":[{"kind":"vectorshape","rotation":0,"accType":"text","cliptobounds":false,"defaultAction":"","textLib":[{"kind":"textdata","uniqueId":"6ofHqZ9VDek_949774272","id":"01","linkId":"txt__default_6ofHqZ9VDek","type":"acctext","xPos":5,"yPos":5,"xAccOffset":5,"yAccOffset":5,"width":255,"height":31,"valign":"top","wordwrap":true,"textshadow":false,"shadowIndex":-1,"scrollOverflow":false,"vartext":{"blocks":[{"spans":[{"text":"Follow-Up & Emergency Contact","style":{"fontFamily":"\\"MontserratBold CharBoldE28D0D51\\",\\"Montserrat\\"","fontSize":15.813,"fontIsBold":false,"fontIsItalic":false,"fontIsUnderline":false,"fontIsStrikeout":false,"elevation":"normal","displayCase":"asIs","foregroundColor":"#373F4B","linkColor":"#373F4B","ascent":20.409,"descent":5.292,"leading":0,"underlinePosition":-1.581,"underlineThickness":1.054,"xHeight":11.343}}],"style":{"leadingMargin":0,"firstLineMargin":0,"justification":"center","listLevel":1,"lineSpacingRule":"multiple","lineSpacing":20,"spacingBefore":0,"spacingAfter":0,"listStyle":{"listType":"none","listTypeFormat":"plain","start":0,"size":100,"bulletChar":8226,"bulletFont":"Arial","bulletPicture":{"w":0,"h":0,"base64":0}},"tagType":"P"},"runs":[{"idx":0,"len":29,"flowDirection":"leftToRight","cursive":false}]}],"defaultBlockStyle":{"flowDirection":"leftToRight","leadingMargin":0,"trailingMargin":0,"firstLineMargin":0,"justification":"center","defaultTabStop":48,"listLevel":0,"lineSpacingRule":"multiple","lineSpacing":20,"indentSize":36,"spacingBefore":0,"spacingAfter":0,"baseSpanStyle":{"fontFamily":"Calibri","fontSize":12,"fontIsBold":false,"fontIsItalic":false,"fontIsUnderline":false,"fontIsStrikeout":false,"underlineStyle":"normal","elevation":"normal","spacing":0,"ignoreKerningTable":false,"displayCase":"asIs","languageId":0,"foregroundColor":"#FFFFFF","linkColor":"#666666"},"listStyle":{"listType":"none","listTypeFormat":"plain","start":0,"size":100}},"direction":"horizontal"},"vectortext":{"left":0,"top":0,"right":239,"bottom":57,"pngfb":false,"pr":{"l":"Lib","i":111}}}],"shapemaskId":"","xPos":422,"yPos":-1,"tabIndex":0,"tabEnabled":true,"referenceName":"6ofHqZ9VDek","morphReferenceName":"6ofHqZ9VDek","xOffset":0,"yOffset":0,"rotateXPos":132.5,"rotateYPos":18,"scaleX":100,"scaleY":100,"alpha":100,"depth":1,"scrolling":true,"shuffleLock":false,"data":{"hotlinkId":"","accState":0,"vectorData":{"left":0,"top":0,"right":266,"bottom":57,"altText":"Follow-Up & Emergency Contact","pngfb":false,"pr":{"l":"Lib","i":110}},"html5data":{"xPos":0,"yPos":0,"width":266,"height":36,"strokewidth":0}},"width":265,"height":36,"resume":false,"useHandCursor":true,"id":"6ofHqZ9VDek"},{"kind":"vectorshape","rotation":0,"accType":"image","cliptobounds":false,"defaultAction":"","imagelib":[{"kind":"imagedata","assetId":44,"id":"01","url":"story_content/5cjbscBKYtL.png","type":"normal","altText":"Picture 35.png","width":126,"height":128,"mobiledx":0,"mobiledy":0}],"shapemaskId":"","xPos":422,"yPos":79,"tabIndex":3,"tabEnabled":true,"referenceName":"67ZiTxOqbBR","morphReferenceName":"67ZiTxOqbBR","xOffset":0,"yOffset":0,"rotateXPos":31.5,"rotateYPos":32,"scaleX":100,"scaleY":100,"alpha":100,"depth":2,"scrolling":true,"shuffleLock":false,"data":{"hotlinkId":"","accState":0,"vectorData":{"left":0,"top":0,"right":63,"bottom":64,"altText":"Picture 35.png","pngfb":false,"pr":{"l":"Lib","i":112}},"html5data":{"xPos":0,"yPos":0,"width":63,"height":64,"strokewidth":0}},"width":63,"height":64,"resume":false,"useHandCursor":true,"id":"67ZiTxOqbBR"},{"kind":"vectorshape","rotation":0,"accType":"text","cliptobounds":false,"defaultAction":"","textLib":[{"kind":"textdata","uniqueId":"6WKemNNW37L_1192056073","id":"01","linkId":"txt__default_6WKemNNW37L","type":"acctext","xPos":5,"yPos":5,"xAccOffset":5,"yAccOffset":5,"width":214,"height":51,"valign":"top","wordwrap":true,"textshadow":false,"shadowIndex":-1,"scrollOverflow":false,"vartext":{"blocks":[{"spans":[{"text":"When & how should a patient follow up? \\n","style":{"fontFamily":"\\"LatoItalic CharseItalic21188970\\",\\"Lato\\"","fontSize":9.488,"fontIsBold":false,"fontIsItalic":false,"fontIsUnderline":false,"fontIsStrikeout":false,"elevation":"normal","displayCase":"asIs","foregroundColor":"#3C3454","linkColor":"#3C3454","ascent":12.486,"descent":2.695,"leading":0,"underlinePosition":-0.898,"underlineThickness":0.734,"xHeight":6.408}}],"style":{"leadingMargin":0,"firstLineMargin":0,"justification":"left","listLevel":1,"lineSpacingRule":"multiple","lineSpacing":20,"spacingBefore":0,"spacingAfter":0,"listStyle":{"listType":"none","listTypeFormat":"plain","start":0,"size":100,"bulletChar":8226,"bulletFont":"Arial","bulletPicture":{"w":0,"h":0,"base64":0}},"tagType":"P"},"runs":[{"idx":0,"len":40,"flowDirection":"leftToRight","cursive":false}]},{"spans":[{"text":"How should contact you or the clinic, and what problems to call for?","style":{"fontFamily":"\\"LatoItalic CharseItalic21188970\\",\\"Lato\\"","fontSize":9.488,"fontIsBold":false,"fontIsItalic":false,"fontIsUnderline":false,"fontIsStrikeout":false,"elevation":"normal","displayCase":"asIs","foregroundColor":"#3C3454","linkColor":"#3C3454","ascent":12.486,"descent":2.695,"leading":0,"underlinePosition":-0.898,"underlineThickness":0.734,"xHeight":6.408}}],"style":{"leadingMargin":0,"firstLineMargin":0,"justification":"left","listLevel":1,"lineSpacingRule":"multiple","lineSpacing":20,"spacingBefore":0,"spacingAfter":0,"listStyle":{"listType":"none","listTypeFormat":"plain","start":0,"size":100,"bulletChar":8226,"bulletFont":"Arial","bulletPicture":{"w":0,"h":0,"base64":0}},"tagType":"P"},"runs":[{"idx":0,"len":68,"flowDirection":"leftToRight","cursive":false}]}],"defaultBlockStyle":{"flowDirection":"leftToRight","leadingMargin":0,"trailingMargin":0,"firstLineMargin":0,"justification":"center","defaultTabStop":48,"listLevel":0,"lineSpacingRule":"multiple","lineSpacing":20,"indentSize":36,"spacingBefore":0,"spacingAfter":0,"baseSpanStyle":{"fontFamily":"Calibri","fontSize":12,"fontIsBold":false,"fontIsItalic":false,"fontIsUnderline":false,"fontIsStrikeout":false,"underlineStyle":"normal","elevation":"normal","spacing":0,"ignoreKerningTable":false,"displayCase":"asIs","languageId":0,"foregroundColor":"#FFFFFF","linkColor":"#666666"},"listStyle":{"listType":"none","listTypeFormat":"plain","start":0,"size":100}},"direction":"horizontal"},"vectortext":{"left":0,"top":0,"right":218,"bottom":51,"pngfb":false,"pr":{"l":"Lib","i":114}}}],"shapemaskId":"","xPos":491,"yPos":74,"tabIndex":2,"tabEnabled":true,"referenceName":"6WKemNNW37L","morphReferenceName":"6WKemNNW37L","xOffset":0,"yOffset":0,"rotateXPos":112,"rotateYPos":28,"scaleX":100,"scaleY":100,"alpha":100,"depth":3,"scrolling":true,"shuffleLock":false,"data":{"hotlinkId":"","accState":0,"vectorData":{"left":0,"top":0,"right":224,"bottom":56,"altText":"When & how should a patient follow up? \\nHow should contact you or the clinic, and what problems to call for?","pngfb":false,"pr":{"l":"Lib","i":113}},"html5data":{"xPos":0,"yPos":0,"width":224,"height":56,"strokewidth":0}},"animations":[{"kind":"animation","id":"Entrance","duration":250,"hidetextatstart":true,"animateshapewithtext":false,"tweens":[{"kind":"tween","time":0,"duration":250,"position":{"relativerotation":false,"relativestartpoint":false,"path":[{"kind":"segment","type":"line","anchora":{"x":"$RawXPos","y":"$RawYPos","dx":"234","dy":"0"},"anchorb":{"x":"$RawXPos","y":"$RawYPos","dx":"0","dy":"0"}}],"duration":250,"easing":"cubic","easingdir":"easeout"}}]}],"width":224,"height":56,"resume":false,"useHandCursor":true,"id":"6WKemNNW37L"},{"kind":"vectorshape","rotation":0,"accType":"text","cliptobounds":false,"defaultAction":"","textLib":[{"kind":"textdata","uniqueId":"5tm488fon9Y_1790656270","id":"01","linkId":"txt__default_5tm488fon9Y","type":"acctext","xPos":0,"yPos":0,"xAccOffset":0,"yAccOffset":0,"width":120,"height":32,"valign":"top","wordwrap":true,"textshadow":false,"shadowIndex":-1,"scrollOverflow":false,"vartext":{"blocks":[{"spans":[{"text":"The Why","style":{"fontFamily":"\\"MontserratBold CharBoldE28D0D51\\",\\"Montserrat\\"","fontSize":15.813,"fontIsBold":false,"fontIsItalic":false,"fontIsUnderline":false,"fontIsStrikeout":false,"elevation":"normal","displayCase":"asIs","foregroundColor":"#3C3454","linkColor":"#3C3454","ascent":20.409,"descent":5.292,"leading":0,"underlinePosition":-1.581,"underlineThickness":1.054,"xHeight":11.343}}],"style":{"leadingMargin":0,"firstLineMargin":0,"justification":"left","listLevel":1,"lineSpacingRule":"multiple","lineSpacing":25,"spacingBefore":0,"spacingAfter":0,"listStyle":{"listType":"none","listTypeFormat":"plain","start":0,"size":100,"bulletChar":8226,"bulletFont":"Arial","bulletPicture":{"w":0,"h":0,"base64":0}},"tagType":"P"},"runs":[{"idx":0,"len":7,"flowDirection":"leftToRight","cursive":false}]}],"defaultBlockStyle":{"flowDirection":"leftToRight","leadingMargin":0,"trailingMargin":0,"firstLineMargin":0,"justification":"center","defaultTabStop":48,"listLevel":0,"lineSpacingRule":"multiple","lineSpacing":20,"indentSize":36,"spacingBefore":0,"spacingAfter":0,"baseSpanStyle":{"fontFamily":"Calibri","fontSize":12,"fontIsBold":false,"fontIsItalic":false,"fontIsUnderline":false,"fontIsStrikeout":false,"underlineStyle":"normal","elevation":"normal","spacing":0,"ignoreKerningTable":false,"displayCase":"asIs","languageId":0,"foregroundColor":"#FFFFFF","linkColor":"#666666"},"listStyle":{"listType":"none","listTypeFormat":"plain","start":0,"size":100}},"direction":"horizontal"},"vectortext":{"left":0,"top":0,"right":93,"bottom":31,"pngfb":false,"pr":{"l":"Lib","i":116}}}],"shapemaskId":"","xPos":506,"yPos":142,"tabIndex":4,"tabEnabled":true,"referenceName":"5tm488fon9Y","morphReferenceName":"5tm488fon9Y","xOffset":0,"yOffset":0,"rotateXPos":60,"rotateYPos":16,"scaleX":100,"scaleY":100,"alpha":100,"depth":4,"scrolling":true,"shuffleLock":false,"data":{"hotlinkId":"","accState":0,"vectorData":{"left":0,"top":0,"right":121,"bottom":32,"altText":"The Why","pngfb":false,"pr":{"l":"Lib","i":115}},"html5data":{"xPos":0,"yPos":0,"width":121,"height":32,"strokewidth":0}},"width":120,"height":32,"resume":false,"useHandCursor":true,"id":"5tm488fon9Y"},{"kind":"vectorshape","rotation":0,"accType":"text","cliptobounds":false,"defaultAction":"","textLib":[{"kind":"textdata","uniqueId":"5a6CYrNTcYp_2017598033","id":"01","linkId":"txt__default_5a6CYrNTcYp","type":"acctext","xPos":0,"yPos":0,"xAccOffset":0,"yAccOffset":0,"width":120,"height":32,"valign":"top","wordwrap":true,"textshadow":false,"shadowIndex":-1,"scrollOverflow":false,"vartext":{"blocks":[{"spans":[{"text":"The How","style":{"fontFamily":"\\"MontserratBold CharBoldE28D0D51\\",\\"Montserrat\\"","fontSize":15.813,"fontIsBold":false,"fontIsItalic":false,"fontIsUnderline":false,"fontIsStrikeout":false,"elevation":"normal","displayCase":"asIs","foregroundColor":"#3C3454","linkColor":"#3C3454","ascent":20.409,"descent":5.292,"leading":0,"underlinePosition":-1.581,"underlineThickness":1.054,"xHeight":11.343}}],"style":{"leadingMargin":0,"firstLineMargin":0,"justification":"center","listLevel":1,"lineSpacingRule":"multiple","lineSpacing":25,"spacingBefore":0,"spacingAfter":0,"listStyle":{"listType":"none","listTypeFormat":"plain","start":0,"size":100,"bulletChar":8226,"bulletFont":"Arial","bulletPicture":{"w":0,"h":0,"base64":0}},"tagType":"P"},"runs":[{"idx":0,"len":7,"flowDirection":"leftToRight","cursive":false}]}],"defaultBlockStyle":{"flowDirection":"leftToRight","leadingMargin":0,"trailingMargin":0,"firstLineMargin":0,"justification":"center","defaultTabStop":48,"listLevel":0,"lineSpacingRule":"multiple","lineSpacing":20,"indentSize":36,"spacingBefore":0,"spacingAfter":0,"baseSpanStyle":{"fontFamily":"Calibri","fontSize":12,"fontIsBold":false,"fontIsItalic":false,"fontIsUnderline":false,"fontIsStrikeout":false,"underlineStyle":"normal","elevation":"normal","spacing":0,"ignoreKerningTable":false,"displayCase":"asIs","languageId":0,"foregroundColor":"#FFFFFF","linkColor":"#666666"},"listStyle":{"listType":"none","listTypeFormat":"plain","start":0,"size":100}},"direction":"horizontal"},"vectortext":{"left":0,"top":0,"right":107,"bottom":31,"pngfb":false,"pr":{"l":"Lib","i":117}}}],"shapemaskId":"","xPos":500,"yPos":264,"tabIndex":6,"tabEnabled":true,"referenceName":"5a6CYrNTcYp","morphReferenceName":"5a6CYrNTcYp","xOffset":0,"yOffset":0,"rotateXPos":60,"rotateYPos":16,"scaleX":100,"scaleY":100,"alpha":100,"depth":5,"scrolling":true,"shuffleLock":false,"data":{"hotlinkId":"","accState":0,"vectorData":{"left":0,"top":0,"right":121,"bottom":32,"altText":"The How","pngfb":false,"pr":{"l":"Lib","i":115}},"html5data":{"xPos":0,"yPos":0,"width":121,"height":32,"strokewidth":0}},"width":120,"height":32,"resume":false,"useHandCursor":true,"id":"5a6CYrNTcYp"},{"kind":"vectorshape","rotation":0,"accType":"text","cliptobounds":false,"defaultAction":"","textLib":[{"kind":"textdata","uniqueId":"6p8k5APe8uL_1724320886","id":"01","linkId":"txt__default_6p8k5APe8uL","type":"acctext","xPos":5,"yPos":5,"xAccOffset":5,"yAccOffset":5,"width":242,"height":75,"valign":"top","wordwrap":true,"textshadow":false,"shadowIndex":-1,"scrollOverflow":false,"vartext":{"blocks":[{"spans":[{"text":"Establishes when and how you will follow up (e.g., 2 weeks in person, 1 week by phone)\\n","style":{"fontFamily":"\\"Lato Charset0_v8MUn45tBE51451DC\\",\\"Lato\\"","fontSize":8.697,"fontIsBold":false,"fontIsItalic":false,"fontIsUnderline":false,"fontIsStrikeout":false,"elevation":"normal","displayCase":"asIs","foregroundColor":"#3C3454","linkColor":"#3C3454","ascent":11.445,"descent":2.47,"leading":0,"underlinePosition":-0.812,"underlineThickness":0.696,"xHeight":5.873}}],"style":{"leadingMargin":17.394,"firstLineMargin":0,"justification":"left","listLevel":1,"lineSpacingRule":"single","lineSpacing":20,"spacingBefore":0,"spacingAfter":6,"listStyle":{"listType":"bullet","listTypeFormat":"plain","start":0,"size":100,"bulletChar":111,"bulletFont":"\\"Courier New Charset0_v205075B0F\\",\\"Courier New\\"","bulletPicture":{"w":0,"h":0,"base64":0},"color":"#3C3454"},"tagType":"P"},"runs":[{"idx":0,"len":87,"flowDirection":"leftToRight","cursive":false}]},{"spans":[{"text":"Patients need to have a way to ask and have questions answered\\n","style":{"fontFamily":"\\"Lato Charset0_v8MUn45tBE51451DC\\",\\"Lato\\"","fontSize":8.697,"fontIsBold":false,"fontIsItalic":false,"fontIsUnderline":false,"fontIsStrikeout":false,"elevation":"normal","displayCase":"asIs","foregroundColor":"#3C3454","linkColor":"#3C3454","ascent":11.445,"descent":2.47,"leading":0,"underlinePosition":-0.812,"underlineThickness":0.696,"xHeight":5.873}}],"style":{"leadingMargin":17.394,"firstLineMargin":0,"justification":"left","listLevel":1,"lineSpacingRule":"single","lineSpacing":20,"spacingBefore":0,"spacingAfter":6,"listStyle":{"listType":"bullet","listTypeFormat":"plain","start":0,"size":100,"bulletChar":111,"bulletFont":"\\"Courier New Charset0_v205075B0F\\",\\"Courier New\\"","bulletPicture":{"w":0,"h":0,"base64":0},"color":"#3C3454"},"tagType":"P"},"runs":[{"idx":0,"len":63,"flowDirection":"leftToRight","cursive":false}]},{"spans":[{"text":"May avert self-discontinuation and/or adverse reaction","style":{"fontFamily":"\\"Lato Charset0_v8MUn45tBE51451DC\\",\\"Lato\\"","fontSize":8.697,"fontIsBold":false,"fontIsItalic":false,"fontIsUnderline":false,"fontIsStrikeout":false,"elevation":"normal","displayCase":"asIs","foregroundColor":"#3C3454","linkColor":"#3C3454","ascent":11.445,"descent":2.47,"leading":0,"underlinePosition":-0.812,"underlineThickness":0.696,"xHeight":5.873}}],"style":{"leadingMargin":17.394,"firstLineMargin":0,"justification":"left","listLevel":1,"lineSpacingRule":"single","lineSpacing":20,"spacingBefore":0,"spacingAfter":6,"listStyle":{"listType":"bullet","listTypeFormat":"plain","start":0,"size":100,"bulletChar":111,"bulletFont":"\\"Courier New Charset0_v205075B0F\\",\\"Courier New\\"","bulletPicture":{"w":0,"h":0,"base64":0},"color":"#3C3454"},"tagType":"P"},"runs":[{"idx":0,"len":54,"flowDirection":"leftToRight","cursive":false}]}],"defaultBlockStyle":{"flowDirection":"leftToRight","leadingMargin":0,"trailingMargin":0,"firstLineMargin":0,"justification":"center","defaultTabStop":48,"listLevel":0,"lineSpacingRule":"multiple","lineSpacing":20,"indentSize":36,"spacingBefore":0,"spacingAfter":0,"baseSpanStyle":{"fontFamily":"Calibri","fontSize":12,"fontIsBold":false,"fontIsItalic":false,"fontIsUnderline":false,"fontIsStrikeout":false,"underlineStyle":"normal","elevation":"normal","spacing":0,"ignoreKerningTable":false,"displayCase":"asIs","languageId":0,"foregroundColor":"#FFFFFF","linkColor":"#666666"},"listStyle":{"listType":"none","listTypeFormat":"plain","start":0,"size":100}},"direction":"horizontal"},"vectortext":{"left":0,"top":0,"right":243,"bottom":101,"pngfb":false,"pr":{"l":"Lib","i":119}}}],"shapemaskId":"","xPos":445,"yPos":168,"tabIndex":5,"tabEnabled":true,"referenceName":"6p8k5APe8uL","morphReferenceName":"6p8k5APe8uL","xOffset":0,"yOffset":0,"rotateXPos":126,"rotateYPos":40,"scaleX":100,"scaleY":100,"alpha":100,"depth":6,"scrolling":true,"shuffleLock":false,"data":{"hotlinkId":"","accState":0,"vectorData":{"left":0,"top":0,"right":252,"bottom":101,"altText":"Establishes when and how you will follow up (e.g., 2 weeks in person, 1 week by phone)\\nPatients need to have a way to ask and have questions answered\\nMay avert self-discontinuation and/or adverse reaction","pngfb":false,"pr":{"l":"Lib","i":118}},"html5data":{"xPos":0,"yPos":0,"width":252,"height":80,"strokewidth":0}},"animations":[{"kind":"animation","id":"Entrance","duration":250,"hidetextatstart":true,"animateshapewithtext":false,"tweens":[{"kind":"tween","time":0,"duration":250,"position":{"relativerotation":false,"relativestartpoint":false,"path":[{"kind":"segment","type":"line","anchora":{"x":"$RawXPos","y":"$RawYPos","dx":"280","dy":"0"},"anchorb":{"x":"$RawXPos","y":"$RawYPos","dx":"0","dy":"0"}}],"duration":250,"easing":"cubic","easingdir":"easeout"}}]}],"width":252,"height":80,"resume":false,"useHandCursor":true,"id":"6p8k5APe8uL"},{"kind":"vectorshape","rotation":0,"accType":"text","cliptobounds":false,"defaultAction":"","textLib":[{"kind":"textdata","uniqueId":"5iZK9y75Jzz_-327145459","id":"01","linkId":"txt__default_5iZK9y75Jzz","type":"acctext","xPos":5,"yPos":5,"xAccOffset":5,"yAccOffset":5,"width":264,"height":33,"valign":"top","wordwrap":true,"textshadow":false,"shadowIndex":-1,"scrollOverflow":false,"vartext":{"blocks":[{"spans":[{"text":"\\"If you have any questions, please contact me at the clinic ...\\"","style":{"fontFamily":"\\"Lato Charset0_v8MUn45tBE51451DC\\",\\"Lato\\"","fontSize":8.697,"fontIsBold":false,"fontIsItalic":false,"fontIsUnderline":false,"fontIsStrikeout":false,"elevation":"normal","displayCase":"asIs","foregroundColor":"#3C3454","linkColor":"#3C3454","ascent":11.445,"descent":2.47,"leading":0,"underlinePosition":-0.812,"underlineThickness":0.696,"xHeight":5.873}}],"style":{"leadingMargin":0,"firstLineMargin":0,"justification":"left","listLevel":1,"lineSpacingRule":"multiple","lineSpacing":20,"spacingBefore":0,"spacingAfter":0,"listStyle":{"listType":"none","listTypeFormat":"plain","start":0,"size":100,"bulletChar":8226,"bulletFont":"Arial","bulletPicture":{"w":0,"h":0,"base64":0}},"tagType":"P"},"runs":[{"idx":0,"len":64,"flowDirection":"leftToRight","cursive":false}]}],"defaultBlockStyle":{"flowDirection":"leftToRight","leadingMargin":0,"trailingMargin":0,"firstLineMargin":0,"justification":"center","defaultTabStop":48,"listLevel":0,"lineSpacingRule":"multiple","lineSpacing":20,"indentSize":36,"spacingBefore":0,"spacingAfter":0,"baseSpanStyle":{"fontFamily":"Calibri","fontSize":12,"fontIsBold":false,"fontIsItalic":false,"fontIsUnderline":false,"fontIsStrikeout":false,"underlineStyle":"normal","elevation":"normal","spacing":0,"ignoreKerningTable":false,"displayCase":"asIs","languageId":0,"foregroundColor":"#FFFFFF","linkColor":"#666666"},"listStyle":{"listType":"none","listTypeFormat":"plain","start":0,"size":100}},"direction":"horizontal"},"vectortext":{"left":0,"top":0,"right":266,"bottom":33,"pngfb":false,"pr":{"l":"Lib","i":121}}}],"shapemaskId":"","xPos":422,"yPos":328,"tabIndex":8,"tabEnabled":true,"referenceName":"5iZK9y75Jzz","morphReferenceName":"5iZK9y75Jzz","xOffset":0,"yOffset":0,"rotateXPos":137,"rotateYPos":19,"scaleX":100,"scaleY":100,"alpha":100,"depth":7,"scrolling":true,"shuffleLock":false,"data":{"hotlinkId":"","accState":0,"vectorData":{"left":0,"top":0,"right":275,"bottom":39,"altText":"\\"If you have any questions, please contact me at the clinic ...\\"","pngfb":false,"pr":{"l":"Lib","i":120}},"html5data":{"xPos":0,"yPos":0,"width":275,"height":39,"strokewidth":0}},"animations":[{"kind":"animation","id":"Entrance","duration":250,"hidetextatstart":true,"animateshapewithtext":false,"tweens":[{"kind":"tween","time":0,"duration":250,"position":{"relativerotation":false,"relativestartpoint":false,"path":[{"kind":"segment","type":"line","anchora":{"x":"$RawXPos","y":"$RawYPos","dx":"303","dy":"0"},"anchorb":{"x":"$RawXPos","y":"$RawYPos","dx":"0","dy":"0"}}],"duration":250,"easing":"cubic","easingdir":"easeout"}}]}],"width":274,"height":38,"resume":false,"useHandCursor":true,"id":"5iZK9y75Jzz"},{"kind":"vectorshape","rotation":0,"accType":"text","cliptobounds":false,"defaultAction":"","textLib":[{"kind":"textdata","uniqueId":"5UlUTg8gMsP_366510926","id":"01","linkId":"txt__default_5UlUTg8gMsP","type":"acctext","xPos":5,"yPos":5,"xAccOffset":5,"yAccOffset":5,"width":264,"height":33,"valign":"top","wordwrap":true,"textshadow":false,"shadowIndex":-1,"scrollOverflow":false,"vartext":{"blocks":[{"spans":[{"text":"\\"... if you experience those symptoms, you would need go to the emergency room right away.\\"","style":{"fontFamily":"\\"Lato Charset0_v8MUn45tBE51451DC\\",\\"Lato\\"","fontSize":8.697,"fontIsBold":false,"fontIsItalic":false,"fontIsUnderline":false,"fontIsStrikeout":false,"elevation":"normal","displayCase":"asIs","foregroundColor":"#3C3454","linkColor":"#3C3454","ascent":11.445,"descent":2.47,"leading":0,"underlinePosition":-0.812,"underlineThickness":0.696,"xHeight":5.873}}],"style":{"leadingMargin":0,"firstLineMargin":0,"justification":"left","listLevel":1,"lineSpacingRule":"multiple","lineSpacing":20,"spacingBefore":0,"spacingAfter":0,"listStyle":{"listType":"none","listTypeFormat":"plain","start":0,"size":100,"bulletChar":8226,"bulletFont":"Arial","bulletPicture":{"w":0,"h":0,"base64":0}},"tagType":"P"},"runs":[{"idx":0,"len":91,"flowDirection":"leftToRight","cursive":false}]}],"defaultBlockStyle":{"flowDirection":"leftToRight","leadingMargin":0,"trailingMargin":0,"firstLineMargin":0,"justification":"center","defaultTabStop":48,"listLevel":0,"lineSpacingRule":"multiple","lineSpacing":20,"indentSize":36,"spacingBefore":0,"spacingAfter":0,"baseSpanStyle":{"fontFamily":"Calibri","fontSize":12,"fontIsBold":false,"fontIsItalic":false,"fontIsUnderline":false,"fontIsStrikeout":false,"underlineStyle":"normal","elevation":"normal","spacing":0,"ignoreKerningTable":false,"displayCase":"asIs","languageId":0,"foregroundColor":"#FFFFFF","linkColor":"#666666"},"listStyle":{"listType":"none","listTypeFormat":"plain","start":0,"size":100}},"direction":"horizontal"},"vectortext":{"left":0,"top":0,"right":248,"bottom":33,"pngfb":false,"pr":{"l":"Lib","i":122}}}],"shapemaskId":"","xPos":422,"yPos":363,"tabIndex":9,"tabEnabled":true,"referenceName":"5UlUTg8gMsP","morphReferenceName":"5UlUTg8gMsP","xOffset":0,"yOffset":0,"rotateXPos":137,"rotateYPos":19,"scaleX":100,"scaleY":100,"alpha":100,"depth":8,"scrolling":true,"shuffleLock":false,"data":{"hotlinkId":"","accState":0,"vectorData":{"left":0,"top":0,"right":275,"bottom":39,"altText":"\\"... if you experience those symptoms, you would need go to the emergency room right away.\\"","pngfb":false,"pr":{"l":"Lib","i":120}},"html5data":{"xPos":0,"yPos":0,"width":275,"height":39,"strokewidth":0}},"animations":[{"kind":"animation","id":"Entrance","duration":250,"hidetextatstart":true,"animateshapewithtext":false,"tweens":[{"kind":"tween","time":0,"duration":250,"position":{"relativerotation":false,"relativestartpoint":false,"path":[{"kind":"segment","type":"line","anchora":{"x":"$RawXPos","y":"$RawYPos","dx":"303","dy":"0"},"anchorb":{"x":"$RawXPos","y":"$RawYPos","dx":"0","dy":"0"}}],"duration":250,"easing":"cubic","easingdir":"easeout"}}]}],"width":274,"height":38,"resume":false,"useHandCursor":true,"id":"5UlUTg8gMsP"},{"kind":"vectorshape","rotation":0,"accType":"image","cliptobounds":false,"defaultAction":"","imagelib":[{"kind":"imagedata","assetId":45,"id":"01","url":"story_content/6UbW9Zl9S6e.png","type":"normal","altText":"Picture 34.png","width":570,"height":35,"mobiledx":0,"mobiledy":0}],"shapemaskId":"","xPos":415,"yPos":52,"tabIndex":1,"tabEnabled":true,"referenceName":"6kFSl8NTy5S","morphReferenceName":"6kFSl8NTy5S","xOffset":0,"yOffset":0,"rotateXPos":142.5,"rotateYPos":8.5,"scaleX":100,"scaleY":100,"alpha":100,"depth":9,"scrolling":true,"shuffleLock":false,"data":{"hotlinkId":"","accState":0,"vectorData":{"left":0,"top":0,"right":285,"bottom":17,"altText":"Picture 34.png","pngfb":false,"pr":{"l":"Lib","i":123}},"html5data":{"xPos":0,"yPos":0,"width":285,"height":17,"strokewidth":0}},"width":285,"height":17,"resume":false,"useHandCursor":true,"id":"6kFSl8NTy5S"},{"kind":"vectorshape","rotation":0,"accType":"text","cliptobounds":false,"defaultAction":"","textLib":[{"kind":"textdata","uniqueId":"6Yl20UiJps3_-1423442261","id":"01","linkId":"txt__default_6Yl20UiJps3","type":"acctext","xPos":5,"yPos":5,"xAccOffset":5,"yAccOffset":5,"width":264,"height":33,"valign":"top","wordwrap":true,"textshadow":false,"shadowIndex":-1,"scrollOverflow":false,"vartext":{"blocks":[{"spans":[{"text":"“I’d like to see you in two weeks, but please call me sooner if you have any questions.”","style":{"fontFamily":"\\"Lato Charset0_v8MUn45tBE51451DC\\",\\"Lato\\"","fontSize":8.697,"fontIsBold":false,"fontIsItalic":false,"fontIsUnderline":false,"fontIsStrikeout":false,"elevation":"normal","displayCase":"asIs","foregroundColor":"#3C3454","linkColor":"#3C3454","ascent":11.445,"descent":2.47,"leading":0,"underlinePosition":-0.812,"underlineThickness":0.696,"xHeight":5.873}}],"style":{"leadingMargin":0,"firstLineMargin":0,"justification":"left","listLevel":1,"lineSpacingRule":"multiple","lineSpacing":20,"spacingBefore":0,"spacingAfter":0,"listStyle":{"listType":"none","listTypeFormat":"plain","start":0,"size":100,"bulletChar":8226,"bulletFont":"Arial","bulletPicture":{"w":0,"h":0,"base64":0}},"tagType":"P"},"runs":[{"idx":0,"len":88,"flowDirection":"leftToRight","cursive":false}]}],"defaultBlockStyle":{"flowDirection":"leftToRight","leadingMargin":0,"trailingMargin":0,"firstLineMargin":0,"justification":"center","defaultTabStop":48,"listLevel":0,"lineSpacingRule":"multiple","lineSpacing":20,"indentSize":36,"spacingBefore":0,"spacingAfter":0,"baseSpanStyle":{"fontFamily":"Calibri","fontSize":12,"fontIsBold":false,"fontIsItalic":false,"fontIsUnderline":false,"fontIsStrikeout":false,"underlineStyle":"normal","elevation":"normal","spacing":0,"ignoreKerningTable":false,"displayCase":"asIs","languageId":0,"foregroundColor":"#FFFFFF","linkColor":"#666666"},"listStyle":{"listType":"none","listTypeFormat":"plain","start":0,"size":100}},"direction":"horizontal"},"vectortext":{"left":0,"top":0,"right":259,"bottom":33,"pngfb":false,"pr":{"l":"Lib","i":125}}}],"shapemaskId":"","xPos":422,"yPos":293,"tabIndex":7,"tabEnabled":true,"referenceName":"6Yl20UiJps3","morphReferenceName":"6Yl20UiJps3","xOffset":0,"yOffset":0,"rotateXPos":137,"rotateYPos":19,"scaleX":100,"scaleY":100,"alpha":100,"depth":10,"scrolling":true,"shuffleLock":false,"data":{"hotlinkId":"","accState":0,"vectorData":{"left":0,"top":0,"right":275,"bottom":39,"altText":"“I’d like to see you in two weeks, but please call me sooner if you have any questions.”","pngfb":false,"pr":{"l":"Lib","i":124}},"html5data":{"xPos":0,"yPos":0,"width":275,"height":39,"strokewidth":0}},"animations":[{"kind":"animation","id":"Entrance","duration":250,"hidetextatstart":true,"animateshapewithtext":false,"tweens":[{"kind":"tween","time":0,"duration":250,"position":{"relativerotation":false,"relativestartpoint":false,"path":[{"kind":"segment","type":"line","anchora":{"x":"$RawXPos","y":"$RawYPos","dx":"303","dy":"0"},"anchorb":{"x":"$RawXPos","y":"$RawYPos","dx":"0","dy":"0"}}],"duration":250,"easing":"cubic","easingdir":"easeout"}}]}],"width":274,"height":38,"resume":false,"useHandCursor":true,"id":"6Yl20UiJps3"}],"startTime":-1,"elapsedTimeMode":"normal","width":720,"height":405,"resume":false,"useHandCursor":false,"id":"6dAOYFzV4aN"},{"kind":"slidelayer","depth":0,"modal":false,"pauseParent":false,"rotateXPos":360,"rotateYPos":202,"tabIndex":-1,"presentAs":"layer","labeledById":"","describedById":"","enableSeek":true,"enableReplay":true,"lmsId":"","timeline":{"duration":5000,"events":[{"kind":"ontimelinetick","time":0,"actions":[{"kind":"show","transition":"appear","objRef":{"type":"string","value":"6fig4niWsYX"}},{"kind":"show","transition":"appear","objRef":{"type":"string","value":"6YAXp6fVo71"}},{"kind":"show","transition":"custom","animationId":"Entrance","reverse":false,"objRef":{"type":"string","value":"60IHf0GzbbA"}},{"kind":"show","transition":"appear","objRef":{"type":"string","value":"63RUNyWB1AT"}},{"kind":"show","transition":"appear","objRef":{"type":"string","value":"5cQZKWiu4qB"}},{"kind":"show","transition":"custom","animationId":"Entrance","reverse":false,"objRef":{"type":"string","value":"6o0i6TOANlV"}},{"kind":"show","transition":"custom","animationId":"Entrance","reverse":false,"objRef":{"type":"string","value":"5WuY2sCRwsj"}},{"kind":"show","transition":"appear","objRef":{"type":"string","value":"6AR3vq0f1pA"}}]}]},"objects":[{"kind":"vectorshape","rotation":0,"accType":"text","cliptobounds":false,"defaultAction":"","textLib":[{"kind":"textdata","uniqueId":"6fig4niWsYX_775024575","id":"01","linkId":"txt__default_6fig4niWsYX","type":"acctext","xPos":5,"yPos":5,"xAccOffset":5,"yAccOffset":5,"width":256,"height":31,"valign":"top","wordwrap":true,"textshadow":false,"shadowIndex":-1,"scrollOverflow":false,"vartext":{"blocks":[{"spans":[{"text":"Course of Illness","style":{"fontFamily":"\\"MontserratBold CharBoldE28D0D51\\",\\"Montserrat\\"","fontSize":15.813,"fontIsBold":false,"fontIsItalic":false,"fontIsUnderline":false,"fontIsStrikeout":false,"elevation":"normal","displayCase":"asIs","foregroundColor":"#373F4B","linkColor":"#373F4B","ascent":20.409,"descent":5.292,"leading":0,"underlinePosition":-1.581,"underlineThickness":1.054,"xHeight":11.343}}],"style":{"leadingMargin":0,"firstLineMargin":0,"justification":"center","listLevel":1,"lineSpacingRule":"multiple","lineSpacing":20,"spacingBefore":0,"spacingAfter":0,"listStyle":{"listType":"none","listTypeFormat":"plain","start":0,"size":100,"bulletChar":8226,"bulletFont":"Arial","bulletPicture":{"w":0,"h":0,"base64":0}},"tagType":"P"},"runs":[{"idx":0,"len":17,"flowDirection":"leftToRight","cursive":false}]}],"defaultBlockStyle":{"flowDirection":"leftToRight","leadingMargin":0,"trailingMargin":0,"firstLineMargin":0,"justification":"center","defaultTabStop":48,"listLevel":0,"lineSpacingRule":"multiple","lineSpacing":20,"indentSize":36,"spacingBefore":0,"spacingAfter":0,"baseSpanStyle":{"fontFamily":"Calibri","fontSize":12,"fontIsBold":false,"fontIsItalic":false,"fontIsUnderline":false,"fontIsStrikeout":false,"underlineStyle":"normal","elevation":"normal","spacing":0,"ignoreKerningTable":false,"displayCase":"asIs","languageId":0,"foregroundColor":"#FFFFFF","linkColor":"#666666"},"listStyle":{"listType":"none","listTypeFormat":"plain","start":0,"size":100}},"direction":"horizontal"},"vectortext":{"left":0,"top":0,"right":221,"bottom":31,"pngfb":false,"pr":{"l":"Lib","i":127}}}],"shapemaskId":"","xPos":425,"yPos":21,"tabIndex":10,"tabEnabled":true,"referenceName":"6fig4niWsYX","morphReferenceName":"6fig4niWsYX","xOffset":0,"yOffset":0,"rotateXPos":133,"rotateYPos":18,"scaleX":100,"scaleY":100,"alpha":100,"depth":1,"scrolling":true,"shuffleLock":false,"data":{"hotlinkId":"","accState":0,"vectorData":{"left":0,"top":0,"right":266,"bottom":36,"altText":"Course of Illness","pngfb":false,"pr":{"l":"Lib","i":126}},"html5data":{"xPos":0,"yPos":0,"width":266,"height":36,"strokewidth":0}},"width":266,"height":36,"resume":false,"useHandCursor":true,"id":"6fig4niWsYX"},{"kind":"vectorshape","rotation":0,"accType":"image","cliptobounds":false,"defaultAction":"","imagelib":[{"kind":"imagedata","assetId":45,"id":"01","url":"story_content/6UbW9Zl9S6e.png","type":"normal","altText":"Picture 34.png","width":570,"height":35,"mobiledx":0,"mobiledy":0}],"shapemaskId":"","xPos":415,"yPos":52,"tabIndex":11,"tabEnabled":true,"referenceName":"6YAXp6fVo71","morphReferenceName":"6YAXp6fVo71","xOffset":0,"yOffset":0,"rotateXPos":142.5,"rotateYPos":8.5,"scaleX":100,"scaleY":100,"alpha":100,"depth":2,"scrolling":true,"shuffleLock":false,"data":{"hotlinkId":"","accState":0,"vectorData":{"left":0,"top":0,"right":285,"bottom":17,"altText":"Picture 34.png","pngfb":false,"pr":{"l":"Lib","i":123}},"html5data":{"xPos":0,"yPos":0,"width":285,"height":17,"strokewidth":0}},"width":285,"height":17,"resume":false,"useHandCursor":true,"id":"6YAXp6fVo71"},{"kind":"vectorshape","rotation":0,"accType":"text","cliptobounds":false,"defaultAction":"","textLib":[{"kind":"textdata","uniqueId":"60IHf0GzbbA_-325285147","id":"01","linkId":"txt__default_60IHf0GzbbA","type":"acctext","xPos":5,"yPos":5,"xAccOffset":5,"yAccOffset":5,"width":192,"height":51,"valign":"top","wordwrap":true,"textshadow":false,"shadowIndex":-1,"scrollOverflow":false,"vartext":{"blocks":[{"spans":[{"text":"What is expected about the condition with treatment and without?","style":{"fontFamily":"\\"LatoItalic CharseItalic21188970\\",\\"Lato\\"","fontSize":9.488,"fontIsBold":false,"fontIsItalic":false,"fontIsUnderline":false,"fontIsStrikeout":false,"elevation":"normal","displayCase":"asIs","foregroundColor":"#3C3454","linkColor":"#3C3454","ascent":12.486,"descent":2.695,"leading":0,"underlinePosition":-0.898,"underlineThickness":0.734,"xHeight":6.408}}],"style":{"leadingMargin":0,"firstLineMargin":0,"justification":"left","listLevel":1,"lineSpacingRule":"multiple","lineSpacing":20,"spacingBefore":0,"spacingAfter":0,"listStyle":{"listType":"none","listTypeFormat":"plain","start":0,"size":100,"bulletChar":8226,"bulletFont":"Arial","bulletPicture":{"w":0,"h":0,"base64":0}},"tagType":"P"},"runs":[{"idx":0,"len":64,"flowDirection":"leftToRight","cursive":false}]}],"defaultBlockStyle":{"flowDirection":"leftToRight","leadingMargin":0,"trailingMargin":0,"firstLineMargin":0,"justification":"center","defaultTabStop":48,"listLevel":0,"lineSpacingRule":"multiple","lineSpacing":20,"indentSize":36,"spacingBefore":0,"spacingAfter":0,"baseSpanStyle":{"fontFamily":"Calibri","fontSize":12,"fontIsBold":false,"fontIsItalic":false,"fontIsUnderline":false,"fontIsStrikeout":false,"underlineStyle":"normal","elevation":"normal","spacing":0,"ignoreKerningTable":false,"displayCase":"asIs","languageId":0,"foregroundColor":"#FFFFFF","linkColor":"#666666"},"listStyle":{"listType":"none","listTypeFormat":"plain","start":0,"size":100}},"direction":"horizontal"},"vectortext":{"left":0,"top":0,"right":199,"bottom":36,"pngfb":false,"pr":{"l":"Lib","i":129}}}],"shapemaskId":"","xPos":496,"yPos":74,"tabIndex":12,"tabEnabled":true,"referenceName":"60IHf0GzbbA","morphReferenceName":"60IHf0GzbbA","xOffset":0,"yOffset":0,"rotateXPos":101,"rotateYPos":28,"scaleX":100,"scaleY":100,"alpha":100,"depth":3,"scrolling":true,"shuffleLock":false,"data":{"hotlinkId":"","accState":0,"vectorData":{"left":0,"top":0,"right":202,"bottom":56,"altText":"What is expected about the condition with treatment and without?","pngfb":false,"pr":{"l":"Lib","i":128}},"html5data":{"xPos":0,"yPos":0,"width":202,"height":56,"strokewidth":0}},"animations":[{"kind":"animation","id":"Entrance","duration":250,"hidetextatstart":true,"animateshapewithtext":false,"tweens":[{"kind":"tween","time":0,"duration":250,"position":{"relativerotation":false,"relativestartpoint":false,"path":[{"kind":"segment","type":"line","anchora":{"x":"$RawXPos","y":"$RawYPos","dx":"229","dy":"0"},"anchorb":{"x":"$RawXPos","y":"$RawYPos","dx":"0","dy":"0"}}],"duration":250,"easing":"cubic","easingdir":"easeout"}}]}],"width":202,"height":56,"resume":false,"useHandCursor":true,"id":"60IHf0GzbbA"},{"kind":"vectorshape","rotation":0,"accType":"text","cliptobounds":false,"defaultAction":"","textLib":[{"kind":"textdata","uniqueId":"63RUNyWB1AT_1596883021","id":"01","linkId":"txt__default_63RUNyWB1AT","type":"acctext","xPos":0,"yPos":0,"xAccOffset":0,"yAccOffset":0,"width":120,"height":32,"valign":"top","wordwrap":true,"textshadow":false,"shadowIndex":-1,"scrollOverflow":false,"vartext":{"blocks":[{"spans":[{"text":"The Why","style":{"fontFamily":"\\"MontserratBold CharBoldE28D0D51\\",\\"Montserrat\\"","fontSize":15.813,"fontIsBold":false,"fontIsItalic":false,"fontIsUnderline":false,"fontIsStrikeout":false,"elevation":"normal","displayCase":"asIs","foregroundColor":"#3C3454","linkColor":"#3C3454","ascent":20.409,"descent":5.292,"leading":0,"underlinePosition":-1.581,"underlineThickness":1.054,"xHeight":11.343}}],"style":{"leadingMargin":0,"firstLineMargin":0,"justification":"left","listLevel":1,"lineSpacingRule":"multiple","lineSpacing":25,"spacingBefore":0,"spacingAfter":0,"listStyle":{"listType":"none","listTypeFormat":"plain","start":0,"size":100,"bulletChar":8226,"bulletFont":"Arial","bulletPicture":{"w":0,"h":0,"base64":0}},"tagType":"P"},"runs":[{"idx":0,"len":7,"flowDirection":"leftToRight","cursive":false}]}],"defaultBlockStyle":{"flowDirection":"leftToRight","leadingMargin":0,"trailingMargin":0,"firstLineMargin":0,"justification":"center","defaultTabStop":48,"listLevel":0,"lineSpacingRule":"multiple","lineSpacing":20,"indentSize":36,"spacingBefore":0,"spacingAfter":0,"baseSpanStyle":{"fontFamily":"Calibri","fontSize":12,"fontIsBold":false,"fontIsItalic":false,"fontIsUnderline":false,"fontIsStrikeout":false,"underlineStyle":"normal","elevation":"normal","spacing":0,"ignoreKerningTable":false,"displayCase":"asIs","languageId":0,"foregroundColor":"#FFFFFF","linkColor":"#666666"},"listStyle":{"listType":"none","listTypeFormat":"plain","start":0,"size":100}},"direction":"horizontal"},"vectortext":{"left":0,"top":0,"right":93,"bottom":31,"pngfb":false,"pr":{"l":"Lib","i":116}}}],"shapemaskId":"","xPos":506,"yPos":142,"tabIndex":14,"tabEnabled":true,"referenceName":"63RUNyWB1AT","morphReferenceName":"63RUNyWB1AT","xOffset":0,"yOffset":0,"rotateXPos":60,"rotateYPos":16,"scaleX":100,"scaleY":100,"alpha":100,"depth":4,"scrolling":true,"shuffleLock":false,"data":{"hotlinkId":"","accState":0,"vectorData":{"left":0,"top":0,"right":121,"bottom":32,"altText":"The Why","pngfb":false,"pr":{"l":"Lib","i":115}},"html5data":{"xPos":0,"yPos":0,"width":121,"height":32,"strokewidth":0}},"width":120,"height":32,"resume":false,"useHandCursor":true,"id":"63RUNyWB1AT"},{"kind":"vectorshape","rotation":0,"accType":"text","cliptobounds":false,"defaultAction":"","textLib":[{"kind":"textdata","uniqueId":"5cQZKWiu4qB_1545364441","id":"01","linkId":"txt__default_5cQZKWiu4qB","type":"acctext","xPos":0,"yPos":0,"xAccOffset":0,"yAccOffset":0,"width":120,"height":32,"valign":"top","wordwrap":true,"textshadow":false,"shadowIndex":-1,"scrollOverflow":false,"vartext":{"blocks":[{"spans":[{"text":"The How","style":{"fontFamily":"\\"MontserratBold CharBoldE28D0D51\\",\\"Montserrat\\"","fontSize":15.813,"fontIsBold":false,"fontIsItalic":false,"fontIsUnderline":false,"fontIsStrikeout":false,"elevation":"normal","displayCase":"asIs","foregroundColor":"#3C3454","linkColor":"#3C3454","ascent":20.409,"descent":5.292,"leading":0,"underlinePosition":-1.581,"underlineThickness":1.054,"xHeight":11.343}}],"style":{"leadingMargin":0,"firstLineMargin":0,"justification":"center","listLevel":1,"lineSpacingRule":"multiple","lineSpacing":25,"spacingBefore":0,"spacingAfter":0,"listStyle":{"listType":"none","listTypeFormat":"plain","start":0,"size":100,"bulletChar":8226,"bulletFont":"Arial","bulletPicture":{"w":0,"h":0,"base64":0}},"tagType":"P"},"runs":[{"idx":0,"len":7,"flowDirection":"leftToRight","cursive":false}]}],"defaultBlockStyle":{"flowDirection":"leftToRight","leadingMargin":0,"trailingMargin":0,"firstLineMargin":0,"justification":"center","defaultTabStop":48,"listLevel":0,"lineSpacingRule":"multiple","lineSpacing":20,"indentSize":36,"spacingBefore":0,"spacingAfter":0,"baseSpanStyle":{"fontFamily":"Calibri","fontSize":12,"fontIsBold":false,"fontIsItalic":false,"fontIsUnderline":false,"fontIsStrikeout":false,"underlineStyle":"normal","elevation":"normal","spacing":0,"ignoreKerningTable":false,"displayCase":"asIs","languageId":0,"foregroundColor":"#FFFFFF","linkColor":"#666666"},"listStyle":{"listType":"none","listTypeFormat":"plain","start":0,"size":100}},"direction":"horizontal"},"vectortext":{"left":0,"top":0,"right":107,"bottom":31,"pngfb":false,"pr":{"l":"Lib","i":117}}}],"shapemaskId":"","xPos":500,"yPos":259,"tabIndex":16,"tabEnabled":true,"referenceName":"5cQZKWiu4qB","morphReferenceName":"5cQZKWiu4qB","xOffset":0,"yOffset":0,"rotateXPos":60,"rotateYPos":16,"scaleX":100,"scaleY":100,"alpha":100,"depth":5,"scrolling":true,"shuffleLock":false,"data":{"hotlinkId":"","accState":0,"vectorData":{"left":0,"top":0,"right":121,"bottom":32,"altText":"The How","pngfb":false,"pr":{"l":"Lib","i":115}},"html5data":{"xPos":0,"yPos":0,"width":121,"height":32,"strokewidth":0}},"width":120,"height":32,"resume":false,"useHandCursor":true,"id":"5cQZKWiu4qB"},{"kind":"vectorshape","rotation":0,"accType":"text","cliptobounds":false,"defaultAction":"","textLib":[{"kind":"textdata","uniqueId":"6o0i6TOANlV_1256300524","id":"01","linkId":"txt__default_6o0i6TOANlV","type":"acctext","xPos":5,"yPos":5,"xAccOffset":5,"yAccOffset":5,"width":202,"height":33,"valign":"top","wordwrap":true,"textshadow":false,"shadowIndex":-1,"scrollOverflow":false,"vartext":{"blocks":[{"spans":[{"text":"Discusses realistic picture of illness severity with and without treatment","style":{"fontFamily":"\\"Lato Charset0_v8MUn45tBE51451DC\\",\\"Lato\\"","fontSize":8.697,"fontIsBold":false,"fontIsItalic":false,"fontIsUnderline":false,"fontIsStrikeout":false,"elevation":"normal","displayCase":"asIs","foregroundColor":"#3C3454","linkColor":"#3C3454","ascent":11.445,"descent":2.47,"leading":0,"underlinePosition":-0.812,"underlineThickness":0.696,"xHeight":5.873}}],"style":{"leadingMargin":17.394,"firstLineMargin":0,"justification":"left","listLevel":1,"lineSpacingRule":"multiple","lineSpacing":20,"spacingBefore":0,"spacingAfter":0,"listStyle":{"listType":"bullet","listTypeFormat":"plain","start":0,"size":100,"bulletChar":111,"bulletFont":"\\"Courier New Charset0_v205075B0F\\",\\"Courier New\\"","bulletPicture":{"w":0,"h":0,"base64":0},"color":"#3C3454"},"tagType":"P"},"runs":[{"idx":0,"len":74,"flowDirection":"leftToRight","cursive":false}]}],"defaultBlockStyle":{"flowDirection":"leftToRight","leadingMargin":0,"trailingMargin":0,"firstLineMargin":0,"justification":"center","defaultTabStop":48,"listLevel":0,"lineSpacingRule":"multiple","lineSpacing":20,"indentSize":36,"spacingBefore":0,"spacingAfter":0,"baseSpanStyle":{"fontFamily":"Calibri","fontSize":12,"fontIsBold":false,"fontIsItalic":false,"fontIsUnderline":false,"fontIsStrikeout":false,"underlineStyle":"normal","elevation":"normal","spacing":0,"ignoreKerningTable":false,"displayCase":"asIs","languageId":0,"foregroundColor":"#FFFFFF","linkColor":"#666666"},"listStyle":{"listType":"none","listTypeFormat":"plain","start":0,"size":100}},"direction":"horizontal"},"vectortext":{"left":0,"top":0,"right":200,"bottom":33,"pngfb":false,"pr":{"l":"Lib","i":131}}}],"shapemaskId":"","xPos":454,"yPos":174,"tabIndex":15,"tabEnabled":true,"referenceName":"6o0i6TOANlV","morphReferenceName":"6o0i6TOANlV","xOffset":0,"yOffset":0,"rotateXPos":106,"rotateYPos":19,"scaleX":100,"scaleY":100,"alpha":100,"depth":6,"scrolling":true,"shuffleLock":false,"data":{"hotlinkId":"","accState":0,"vectorData":{"left":0,"top":0,"right":213,"bottom":39,"altText":"Discusses realistic picture of illness severity with and without treatment","pngfb":false,"pr":{"l":"Lib","i":130}},"html5data":{"xPos":0,"yPos":0,"width":213,"height":39,"strokewidth":0}},"animations":[{"kind":"animation","id":"Entrance","duration":250,"hidetextatstart":true,"animateshapewithtext":false,"tweens":[{"kind":"tween","time":0,"duration":250,"position":{"relativerotation":false,"relativestartpoint":false,"path":[{"kind":"segment","type":"line","anchora":{"x":"$RawXPos","y":"$RawYPos","dx":"271","dy":"0"},"anchorb":{"x":"$RawXPos","y":"$RawYPos","dx":"0","dy":"0"}}],"duration":250,"easing":"cubic","easingdir":"easeout"}}]}],"width":212,"height":38,"resume":false,"useHandCursor":true,"id":"6o0i6TOANlV"},{"kind":"vectorshape","rotation":0,"accType":"text","cliptobounds":false,"defaultAction":"","textLib":[{"kind":"textdata","uniqueId":"5WuY2sCRwsj_-1637830697","id":"01","linkId":"txt__default_5WuY2sCRwsj","type":"acctext","xPos":5,"yPos":5,"xAccOffset":5,"yAccOffset":5,"width":264,"height":61,"valign":"top","wordwrap":true,"textshadow":false,"shadowIndex":-1,"scrollOverflow":false,"vartext":{"blocks":[{"spans":[{"text":"\\"For those who use the medication, it often helps with improving mood and shortening the period of experience depression ... without it, the mood will tend to stay the same or worsen over time.\\"","style":{"fontFamily":"\\"Lato Charset0_v8MUn45tBE51451DC\\",\\"Lato\\"","fontSize":8.697,"fontIsBold":false,"fontIsItalic":false,"fontIsUnderline":false,"fontIsStrikeout":false,"elevation":"normal","displayCase":"asIs","foregroundColor":"#3C3454","linkColor":"#3C3454","ascent":11.445,"descent":2.47,"leading":0,"underlinePosition":-0.812,"underlineThickness":0.696,"xHeight":5.873}}],"style":{"leadingMargin":0,"firstLineMargin":0,"justification":"left","listLevel":1,"lineSpacingRule":"multiple","lineSpacing":20,"spacingBefore":0,"spacingAfter":0,"listStyle":{"listType":"none","listTypeFormat":"plain","start":0,"size":100,"bulletChar":8226,"bulletFont":"Arial","bulletPicture":{"w":0,"h":0,"base64":0}},"tagType":"P"},"runs":[{"idx":0,"len":194,"flowDirection":"leftToRight","cursive":false}]}],"defaultBlockStyle":{"flowDirection":"leftToRight","leadingMargin":0,"trailingMargin":0,"firstLineMargin":0,"justification":"center","defaultTabStop":48,"listLevel":0,"lineSpacingRule":"multiple","lineSpacing":20,"indentSize":36,"spacingBefore":0,"spacingAfter":0,"baseSpanStyle":{"fontFamily":"Calibri","fontSize":12,"fontIsBold":false,"fontIsItalic":false,"fontIsUnderline":false,"fontIsStrikeout":false,"underlineStyle":"normal","elevation":"normal","spacing":0,"ignoreKerningTable":false,"displayCase":"asIs","languageId":0,"foregroundColor":"#FFFFFF","linkColor":"#666666"},"listStyle":{"listType":"none","listTypeFormat":"plain","start":0,"size":100}},"direction":"horizontal"},"vectortext":{"left":0,"top":0,"right":260,"bottom":61,"pngfb":false,"pr":{"l":"Lib","i":133}}}],"shapemaskId":"","xPos":430,"yPos":287,"tabIndex":17,"tabEnabled":true,"referenceName":"5WuY2sCRwsj","morphReferenceName":"5WuY2sCRwsj","xOffset":0,"yOffset":0,"rotateXPos":137,"rotateYPos":33,"scaleX":100,"scaleY":100,"alpha":100,"depth":7,"scrolling":true,"shuffleLock":false,"data":{"hotlinkId":"","accState":0,"vectorData":{"left":0,"top":0,"right":275,"bottom":66,"altText":"\\"For those who use the medication, it often helps with improving mood and shortening the period of experience depression ... without it, the mood will tend to stay the same or worsen over time.\\"","pngfb":false,"pr":{"l":"Lib","i":132}},"html5data":{"xPos":0,"yPos":0,"width":275,"height":66,"strokewidth":0}},"animations":[{"kind":"animation","id":"Entrance","duration":250,"hidetextatstart":true,"animateshapewithtext":false,"tweens":[{"kind":"tween","time":0,"duration":250,"position":{"relativerotation":false,"relativestartpoint":false,"path":[{"kind":"segment","type":"line","anchora":{"x":"$RawXPos","y":"$RawYPos","dx":"295","dy":"0"},"anchorb":{"x":"$RawXPos","y":"$RawYPos","dx":"0","dy":"0"}}],"duration":250,"easing":"cubic","easingdir":"easeout"}}]}],"width":274,"height":66,"resume":false,"useHandCursor":true,"id":"5WuY2sCRwsj"},{"kind":"vectorshape","rotation":0,"accType":"image","cliptobounds":false,"defaultAction":"","imagelib":[{"kind":"imagedata","assetId":46,"id":"01","url":"story_content/5q9seEyoFNC.png","type":"normal","altText":"Picture 36.png","width":98,"height":116,"mobiledx":0,"mobiledy":0}],"shapemaskId":"","xPos":429,"yPos":80,"tabIndex":13,"tabEnabled":true,"referenceName":"6AR3vq0f1pA","morphReferenceName":"6AR3vq0f1pA","xOffset":0,"yOffset":0,"rotateXPos":24.5,"rotateYPos":29,"scaleX":100,"scaleY":100,"alpha":100,"depth":8,"scrolling":true,"shuffleLock":false,"data":{"hotlinkId":"","accState":0,"vectorData":{"left":0,"top":0,"right":49,"bottom":58,"altText":"Picture 36.png","pngfb":false,"pr":{"l":"Lib","i":134}},"html5data":{"xPos":0,"yPos":0,"width":49,"height":58,"strokewidth":0}},"width":49,"height":58,"resume":false,"useHandCursor":true,"id":"6AR3vq0f1pA"}],"startTime":-1,"elapsedTimeMode":"normal","width":720,"height":405,"resume":false,"useHandCursor":false,"id":"607dNhuHMdL"},{"kind":"slidelayer","depth":0,"modal":false,"pauseParent":false,"rotateXPos":360,"rotateYPos":202,"tabIndex":-1,"presentAs":"layer","labeledById":"","describedById":"","enableSeek":true,"enableReplay":true,"lmsId":"","timeline":{"duration":5000,"events":[{"kind":"ontimelinetick","time":0,"actions":[{"kind":"show","transition":"appear","objRef":{"type":"string","value":"5nKZFhO7j4v"}},{"kind":"show","transition":"appear","objRef":{"type":"string","value":"5kFaevi5Psh"}},{"kind":"show","transition":"custom","animationId":"Entrance","reverse":false,"objRef":{"type":"string","value":"6BpITIaBra9"}},{"kind":"show","transition":"appear","objRef":{"type":"string","value":"6HP7kWfOS5n"}},{"kind":"show","transition":"appear","objRef":{"type":"string","value":"5rpcfJQnKtN"}},{"kind":"show","transition":"custom","animationId":"Entrance","reverse":false,"objRef":{"type":"string","value":"6ZxoCZxoeGT"}},{"kind":"show","transition":"custom","animationId":"Entrance","reverse":false,"objRef":{"type":"string","value":"6MXNkvkKXVD"}},{"kind":"show","transition":"custom","animationId":"Entrance","reverse":false,"objRef":{"type":"string","value":"5r3K3Y9fnSF"}},{"kind":"show","transition":"appear","objRef":{"type":"string","value":"5dI9eVmTr4b"}},{"kind":"show","transition":"custom","animationId":"Entrance","reverse":false,"objRef":{"type":"string","value":"6Gl5tTzxYrI"}}]}]},"objects":[{"kind":"vectorshape","rotation":0,"accType":"text","cliptobounds":false,"defaultAction":"","textLib":[{"kind":"textdata","uniqueId":"5nKZFhO7j4v_689612275","id":"01","linkId":"txt__default_5nKZFhO7j4v","type":"acctext","xPos":5,"yPos":5,"xAccOffset":5,"yAccOffset":5,"width":278,"height":31,"valign":"top","wordwrap":true,"textshadow":false,"shadowIndex":-1,"scrollOverflow":false,"vartext":{"blocks":[{"spans":[{"text":"Alternative Treatments","style":{"fontFamily":"\\"MontserratBold CharBoldE28D0D51\\",\\"Montserrat\\"","fontSize":15.813,"fontIsBold":false,"fontIsItalic":false,"fontIsUnderline":false,"fontIsStrikeout":false,"elevation":"normal","displayCase":"asIs","foregroundColor":"#373F4B","linkColor":"#373F4B","ascent":20.409,"descent":5.292,"leading":0,"underlinePosition":-1.581,"underlineThickness":1.054,"xHeight":11.343}}],"style":{"leadingMargin":0,"firstLineMargin":0,"justification":"center","listLevel":1,"lineSpacingRule":"multiple","lineSpacing":20,"spacingBefore":0,"spacingAfter":0,"listStyle":{"listType":"none","listTypeFormat":"plain","start":0,"size":100,"bulletChar":8226,"bulletFont":"Arial","bulletPicture":{"w":0,"h":0,"base64":0}},"tagType":"P"},"runs":[{"idx":0,"len":22,"flowDirection":"leftToRight","cursive":false}]}],"defaultBlockStyle":{"flowDirection":"leftToRight","leadingMargin":0,"trailingMargin":0,"firstLineMargin":0,"justification":"center","defaultTabStop":48,"listLevel":0,"lineSpacingRule":"multiple","lineSpacing":20,"indentSize":36,"spacingBefore":0,"spacingAfter":0,"baseSpanStyle":{"fontFamily":"Calibri","fontSize":12,"fontIsBold":false,"fontIsItalic":false,"fontIsUnderline":false,"fontIsStrikeout":false,"underlineStyle":"normal","elevation":"normal","spacing":0,"ignoreKerningTable":false,"displayCase":"asIs","languageId":0,"foregroundColor":"#FFFFFF","linkColor":"#666666"},"listStyle":{"listType":"none","listTypeFormat":"plain","start":0,"size":100}},"direction":"horizontal"},"vectortext":{"left":0,"top":0,"right":269,"bottom":31,"pngfb":false,"pr":{"l":"Lib","i":136}}}],"shapemaskId":"","xPos":413,"yPos":21,"tabIndex":18,"tabEnabled":true,"referenceName":"5nKZFhO7j4v","morphReferenceName":"5nKZFhO7j4v","xOffset":0,"yOffset":0,"rotateXPos":144,"rotateYPos":18,"scaleX":100,"scaleY":100,"alpha":100,"depth":1,"scrolling":true,"shuffleLock":false,"data":{"hotlinkId":"","accState":0,"vectorData":{"left":0,"top":0,"right":288,"bottom":36,"altText":"Alternative Treatments","pngfb":false,"pr":{"l":"Lib","i":135}},"html5data":{"xPos":0,"yPos":0,"width":288,"height":36,"strokewidth":0}},"width":288,"height":36,"resume":false,"useHandCursor":true,"id":"5nKZFhO7j4v"},{"kind":"vectorshape","rotation":0,"accType":"image","cliptobounds":false,"defaultAction":"","imagelib":[{"kind":"imagedata","assetId":45,"id":"01","url":"story_content/6UbW9Zl9S6e.png","type":"normal","altText":"Picture 34.png","width":570,"height":35,"mobiledx":0,"mobiledy":0}],"shapemaskId":"","xPos":415,"yPos":52,"tabIndex":19,"tabEnabled":true,"referenceName":"5kFaevi5Psh","morphReferenceName":"5kFaevi5Psh","xOffset":0,"yOffset":0,"rotateXPos":142.5,"rotateYPos":8.5,"scaleX":100,"scaleY":100,"alpha":100,"depth":2,"scrolling":true,"shuffleLock":false,"data":{"hotlinkId":"","accState":0,"vectorData":{"left":0,"top":0,"right":285,"bottom":17,"altText":"Picture 34.png","pngfb":false,"pr":{"l":"Lib","i":123}},"html5data":{"xPos":0,"yPos":0,"width":285,"height":17,"strokewidth":0}},"width":285,"height":17,"resume":false,"useHandCursor":true,"id":"5kFaevi5Psh"},{"kind":"vectorshape","rotation":0,"accType":"text","cliptobounds":false,"defaultAction":"","textLib":[{"kind":"textdata","uniqueId":"6BpITIaBra9_1746850145","id":"01","linkId":"txt__default_6BpITIaBra9","type":"acctext","xPos":5,"yPos":5,"xAccOffset":5,"yAccOffset":5,"width":192,"height":36,"valign":"top","wordwrap":true,"textshadow":false,"shadowIndex":-1,"scrollOverflow":false,"vartext":{"blocks":[{"spans":[{"text":"What other treatments are available to me?","style":{"fontFamily":"\\"LatoItalic CharseItalic21188970\\",\\"Lato\\"","fontSize":9.488,"fontIsBold":false,"fontIsItalic":false,"fontIsUnderline":false,"fontIsStrikeout":false,"elevation":"normal","displayCase":"asIs","foregroundColor":"#3C3454","linkColor":"#3C3454","ascent":12.486,"descent":2.695,"leading":0,"underlinePosition":-0.898,"underlineThickness":0.734,"xHeight":6.408}}],"style":{"leadingMargin":0,"firstLineMargin":0,"justification":"left","listLevel":1,"lineSpacingRule":"multiple","lineSpacing":20,"spacingBefore":0,"spacingAfter":0,"listStyle":{"listType":"none","listTypeFormat":"plain","start":0,"size":100,"bulletChar":8226,"bulletFont":"Arial","bulletPicture":{"w":0,"h":0,"base64":0}},"tagType":"P"},"runs":[{"idx":0,"len":42,"flowDirection":"leftToRight","cursive":false}]}],"defaultBlockStyle":{"flowDirection":"leftToRight","leadingMargin":0,"trailingMargin":0,"firstLineMargin":0,"justification":"center","defaultTabStop":48,"listLevel":0,"lineSpacingRule":"multiple","lineSpacing":20,"indentSize":36,"spacingBefore":0,"spacingAfter":0,"baseSpanStyle":{"fontFamily":"Calibri","fontSize":12,"fontIsBold":false,"fontIsItalic":false,"fontIsUnderline":false,"fontIsStrikeout":false,"underlineStyle":"normal","elevation":"normal","spacing":0,"ignoreKerningTable":false,"displayCase":"asIs","languageId":0,"foregroundColor":"#FFFFFF","linkColor":"#666666"},"listStyle":{"listType":"none","listTypeFormat":"plain","start":0,"size":100}},"direction":"horizontal"},"vectortext":{"left":0,"top":0,"right":194,"bottom":36,"pngfb":false,"pr":{"l":"Lib","i":138}}}],"shapemaskId":"","xPos":496,"yPos":74,"tabIndex":20,"tabEnabled":true,"referenceName":"6BpITIaBra9","morphReferenceName":"6BpITIaBra9","xOffset":0,"yOffset":0,"rotateXPos":101,"rotateYPos":20.5,"scaleX":100,"scaleY":100,"alpha":100,"depth":3,"scrolling":true,"shuffleLock":false,"data":{"hotlinkId":"","accState":0,"vectorData":{"left":0,"top":0,"right":202,"bottom":42,"altText":"What other treatments are available to me?","pngfb":false,"pr":{"l":"Lib","i":137}},"html5data":{"xPos":0,"yPos":0,"width":202,"height":42,"strokewidth":0}},"animations":[{"kind":"animation","id":"Entrance","duration":250,"hidetextatstart":true,"animateshapewithtext":false,"tweens":[{"kind":"tween","time":0,"duration":250,"position":{"relativerotation":false,"relativestartpoint":false,"path":[{"kind":"segment","type":"line","anchora":{"x":"$RawXPos","y":"$RawYPos","dx":"229","dy":"0"},"anchorb":{"x":"$RawXPos","y":"$RawYPos","dx":"0","dy":"0"}}],"duration":250,"easing":"cubic","easingdir":"easeout"}}]}],"width":202,"height":41,"resume":false,"useHandCursor":true,"id":"6BpITIaBra9"},{"kind":"vectorshape","rotation":0,"accType":"text","cliptobounds":false,"defaultAction":"","textLib":[{"kind":"textdata","uniqueId":"6HP7kWfOS5n_39047529","id":"01","linkId":"txt__default_6HP7kWfOS5n","type":"acctext","xPos":0,"yPos":0,"xAccOffset":0,"yAccOffset":0,"width":120,"height":32,"valign":"top","wordwrap":true,"textshadow":false,"shadowIndex":-1,"scrollOverflow":false,"vartext":{"blocks":[{"spans":[{"text":"The Why","style":{"fontFamily":"\\"MontserratBold CharBoldE28D0D51\\",\\"Montserrat\\"","fontSize":15.813,"fontIsBold":false,"fontIsItalic":false,"fontIsUnderline":false,"fontIsStrikeout":false,"elevation":"normal","displayCase":"asIs","foregroundColor":"#3C3454","linkColor":"#3C3454","ascent":20.409,"descent":5.292,"leading":0,"underlinePosition":-1.581,"underlineThickness":1.054,"xHeight":11.343}}],"style":{"leadingMargin":0,"firstLineMargin":0,"justification":"left","listLevel":1,"lineSpacingRule":"multiple","lineSpacing":25,"spacingBefore":0,"spacingAfter":0,"listStyle":{"listType":"none","listTypeFormat":"plain","start":0,"size":100,"bulletChar":8226,"bulletFont":"Arial","bulletPicture":{"w":0,"h":0,"base64":0}},"tagType":"P"},"runs":[{"idx":0,"len":7,"flowDirection":"leftToRight","cursive":false}]}],"defaultBlockStyle":{"flowDirection":"leftToRight","leadingMargin":0,"trailingMargin":0,"firstLineMargin":0,"justification":"center","defaultTabStop":48,"listLevel":0,"lineSpacingRule":"multiple","lineSpacing":20,"indentSize":36,"spacingBefore":0,"spacingAfter":0,"baseSpanStyle":{"fontFamily":"Calibri","fontSize":12,"fontIsBold":false,"fontIsItalic":false,"fontIsUnderline":false,"fontIsStrikeout":false,"underlineStyle":"normal","elevation":"normal","spacing":0,"ignoreKerningTable":false,"displayCase":"asIs","languageId":0,"foregroundColor":"#FFFFFF","linkColor":"#666666"},"listStyle":{"listType":"none","listTypeFormat":"plain","start":0,"size":100}},"direction":"horizontal"},"vectortext":{"left":0,"top":0,"right":93,"bottom":31,"pngfb":false,"pr":{"l":"Lib","i":116}}}],"shapemaskId":"","xPos":506,"yPos":130,"tabIndex":22,"tabEnabled":true,"referenceName":"6HP7kWfOS5n","morphReferenceName":"6HP7kWfOS5n","xOffset":0,"yOffset":0,"rotateXPos":60,"rotateYPos":16,"scaleX":100,"scaleY":100,"alpha":100,"depth":4,"scrolling":true,"shuffleLock":false,"data":{"hotlinkId":"","accState":0,"vectorData":{"left":0,"top":0,"right":121,"bottom":32,"altText":"The Why","pngfb":false,"pr":{"l":"Lib","i":115}},"html5data":{"xPos":0,"yPos":0,"width":121,"height":32,"strokewidth":0}},"width":120,"height":32,"resume":false,"useHandCursor":true,"id":"6HP7kWfOS5n"},{"kind":"vectorshape","rotation":0,"accType":"text","cliptobounds":false,"defaultAction":"","textLib":[{"kind":"textdata","uniqueId":"5rpcfJQnKtN_1059449397","id":"01","linkId":"txt__default_5rpcfJQnKtN","type":"acctext","xPos":0,"yPos":0,"xAccOffset":0,"yAccOffset":0,"width":120,"height":32,"valign":"top","wordwrap":true,"textshadow":false,"shadowIndex":-1,"scrollOverflow":false,"vartext":{"blocks":[{"spans":[{"text":"The How","style":{"fontFamily":"\\"MontserratBold CharBoldE28D0D51\\",\\"Montserrat\\"","fontSize":15.813,"fontIsBold":false,"fontIsItalic":false,"fontIsUnderline":false,"fontIsStrikeout":false,"elevation":"normal","displayCase":"asIs","foregroundColor":"#3C3454","linkColor":"#3C3454","ascent":20.409,"descent":5.292,"leading":0,"underlinePosition":-1.581,"underlineThickness":1.054,"xHeight":11.343}}],"style":{"leadingMargin":0,"firstLineMargin":0,"justification":"center","listLevel":1,"lineSpacingRule":"multiple","lineSpacing":25,"spacingBefore":0,"spacingAfter":0,"listStyle":{"listType":"none","listTypeFormat":"plain","start":0,"size":100,"bulletChar":8226,"bulletFont":"Arial","bulletPicture":{"w":0,"h":0,"base64":0}},"tagType":"P"},"runs":[{"idx":0,"len":7,"flowDirection":"leftToRight","cursive":false}]}],"defaultBlockStyle":{"flowDirection":"leftToRight","leadingMargin":0,"trailingMargin":0,"firstLineMargin":0,"justification":"center","defaultTabStop":48,"listLevel":0,"lineSpacingRule":"multiple","lineSpacing":20,"indentSize":36,"spacingBefore":0,"spacingAfter":0,"baseSpanStyle":{"fontFamily":"Calibri","fontSize":12,"fontIsBold":false,"fontIsItalic":false,"fontIsUnderline":false,"fontIsStrikeout":false,"underlineStyle":"normal","elevation":"normal","spacing":0,"ignoreKerningTable":false,"displayCase":"asIs","languageId":0,"foregroundColor":"#FFFFFF","linkColor":"#666666"},"listStyle":{"listType":"none","listTypeFormat":"plain","start":0,"size":100}},"direction":"horizontal"},"vectortext":{"left":0,"top":0,"right":107,"bottom":31,"pngfb":false,"pr":{"l":"Lib","i":117}}}],"shapemaskId":"","xPos":500,"yPos":259,"tabIndex":24,"tabEnabled":true,"referenceName":"5rpcfJQnKtN","morphReferenceName":"5rpcfJQnKtN","xOffset":0,"yOffset":0,"rotateXPos":60,"rotateYPos":16,"scaleX":100,"scaleY":100,"alpha":100,"depth":5,"scrolling":true,"shuffleLock":false,"data":{"hotlinkId":"","accState":0,"vectorData":{"left":0,"top":0,"right":121,"bottom":32,"altText":"The How","pngfb":false,"pr":{"l":"Lib","i":115}},"html5data":{"xPos":0,"yPos":0,"width":121,"height":32,"strokewidth":0}},"width":120,"height":32,"resume":false,"useHandCursor":true,"id":"5rpcfJQnKtN"},{"kind":"vectorshape","rotation":0,"accType":"text","cliptobounds":false,"defaultAction":"","textLib":[{"kind":"textdata","uniqueId":"6ZxoCZxoeGT_-1915556487","id":"01","linkId":"txt__default_6ZxoCZxoeGT","type":"acctext","xPos":5,"yPos":5,"xAccOffset":5,"yAccOffset":5,"width":227,"height":89,"valign":"top","wordwrap":true,"textshadow":false,"shadowIndex":-1,"scrollOverflow":false,"vartext":{"blocks":[{"spans":[{"text":"Offers other reasonable treatments  that would treat the given condition\\n","style":{"fontFamily":"\\"Lato Charset0_v8MUn45tBE51451DC\\",\\"Lato\\"","fontSize":8.697,"fontIsBold":false,"fontIsItalic":false,"fontIsUnderline":false,"fontIsStrikeout":false,"elevation":"normal","displayCase":"asIs","foregroundColor":"#3C3454","linkColor":"#3C3454","ascent":11.445,"descent":2.47,"leading":0,"underlinePosition":-0.812,"underlineThickness":0.696,"xHeight":5.873}}],"style":{"leadingMargin":17.394,"firstLineMargin":0,"justification":"left","listLevel":1,"lineSpacingRule":"single","lineSpacing":20,"spacingBefore":0,"spacingAfter":6,"listStyle":{"listType":"bullet","listTypeFormat":"plain","start":0,"size":100,"bulletChar":111,"bulletFont":"\\"Courier New Charset0_v205075B0F\\",\\"Courier New\\"","bulletPicture":{"w":0,"h":0,"base64":0},"color":"#3C3454"},"tagType":"P"},"runs":[{"idx":0,"len":73,"flowDirection":"leftToRight","cursive":false}]},{"spans":[{"text":"Helps with collaborative, patient-centered decision making\\n","style":{"fontFamily":"\\"Lato Charset0_v8MUn45tBE51451DC\\",\\"Lato\\"","fontSize":8.697,"fontIsBold":false,"fontIsItalic":false,"fontIsUnderline":false,"fontIsStrikeout":false,"elevation":"normal","displayCase":"asIs","foregroundColor":"#3C3454","linkColor":"#3C3454","ascent":11.445,"descent":2.47,"leading":0,"underlinePosition":-0.812,"underlineThickness":0.696,"xHeight":5.873}}],"style":{"leadingMargin":17.394,"firstLineMargin":0,"justification":"left","listLevel":1,"lineSpacingRule":"single","lineSpacing":20,"spacingBefore":0,"spacingAfter":6,"listStyle":{"listType":"bullet","listTypeFormat":"plain","start":0,"size":100,"bulletChar":111,"bulletFont":"\\"Courier New Charset0_v205075B0F\\",\\"Courier New\\"","bulletPicture":{"w":0,"h":0,"base64":0},"color":"#3C3454"},"tagType":"P"},"runs":[{"idx":0,"len":59,"flowDirection":"leftToRight","cursive":false}]},{"spans":[{"text":"Provides \\"hope\\" that if proposed does not help, there are other treatments","style":{"fontFamily":"\\"Lato Charset0_v8MUn45tBE51451DC\\",\\"Lato\\"","fontSize":8.697,"fontIsBold":false,"fontIsItalic":false,"fontIsUnderline":false,"fontIsStrikeout":false,"elevation":"normal","displayCase":"asIs","foregroundColor":"#3C3454","linkColor":"#3C3454","ascent":11.445,"descent":2.47,"leading":0,"underlinePosition":-0.812,"underlineThickness":0.696,"xHeight":5.873}}],"style":{"leadingMargin":17.394,"firstLineMargin":0,"justification":"left","listLevel":1,"lineSpacingRule":"single","lineSpacing":20,"spacingBefore":0,"spacingAfter":6,"listStyle":{"listType":"bullet","listTypeFormat":"plain","start":0,"size":100,"bulletChar":111,"bulletFont":"\\"Courier New Charset0_v205075B0F\\",\\"Courier New\\"","bulletPicture":{"w":0,"h":0,"base64":0},"color":"#3C3454"},"tagType":"P"},"runs":[{"idx":0,"len":74,"flowDirection":"leftToRight","cursive":false}]}],"defaultBlockStyle":{"flowDirection":"leftToRight","leadingMargin":0,"trailingMargin":0,"firstLineMargin":0,"justification":"center","defaultTabStop":48,"listLevel":0,"lineSpacingRule":"multiple","lineSpacing":20,"indentSize":36,"spacingBefore":0,"spacingAfter":0,"baseSpanStyle":{"fontFamily":"Calibri","fontSize":12,"fontIsBold":false,"fontIsItalic":false,"fontIsUnderline":false,"fontIsStrikeout":false,"underlineStyle":"normal","elevation":"normal","spacing":0,"ignoreKerningTable":false,"displayCase":"asIs","languageId":0,"foregroundColor":"#FFFFFF","linkColor":"#666666"},"listStyle":{"listType":"none","listTypeFormat":"plain","start":0,"size":100}},"direction":"horizontal"},"vectortext":{"left":0,"top":0,"right":234,"bottom":101,"pngfb":false,"pr":{"l":"Lib","i":140}}}],"shapemaskId":"","xPos":454,"yPos":159,"tabIndex":23,"tabEnabled":true,"referenceName":"6ZxoCZxoeGT","morphReferenceName":"6ZxoCZxoeGT","xOffset":0,"yOffset":0,"rotateXPos":118.5,"rotateYPos":47,"scaleX":100,"scaleY":100,"alpha":100,"depth":6,"scrolling":true,"shuffleLock":false,"data":{"hotlinkId":"","accState":0,"vectorData":{"left":0,"top":0,"right":237,"bottom":101,"altText":"Offers other reasonable treatments  that would treat the given condition\\nHelps with collaborative, patient-centered decision making\\nProvides \\"hope\\" that if proposed does not help, there are other treatments","pngfb":false,"pr":{"l":"Lib","i":139}},"html5data":{"xPos":0,"yPos":0,"width":237,"height":94,"strokewidth":0}},"animations":[{"kind":"animation","id":"Entrance","duration":250,"hidetextatstart":true,"animateshapewithtext":false,"tweens":[{"kind":"tween","time":0,"duration":250,"position":{"relativerotation":false,"relativestartpoint":false,"path":[{"kind":"segment","type":"line","anchora":{"x":"$RawXPos","y":"$RawYPos","dx":"271","dy":"0"},"anchorb":{"x":"$RawXPos","y":"$RawYPos","dx":"0","dy":"0"}}],"duration":250,"easing":"cubic","easingdir":"easeout"}}]}],"width":237,"height":94,"resume":false,"useHandCursor":true,"id":"6ZxoCZxoeGT"},{"kind":"vectorshape","rotation":0,"accType":"text","cliptobounds":false,"defaultAction":"","textLib":[{"kind":"textdata","uniqueId":"6MXNkvkKXVD_-761898215","id":"01","linkId":"txt__default_6MXNkvkKXVD","type":"acctext","xPos":5,"yPos":5,"xAccOffset":5,"yAccOffset":5,"width":264,"height":33,"valign":"top","wordwrap":true,"textshadow":false,"shadowIndex":-1,"scrollOverflow":false,"vartext":{"blocks":[{"spans":[{"text":"\\"There are other medications that can help as well, these include ...\\"","style":{"fontFamily":"\\"Lato Charset0_v8MUn45tBE51451DC\\",\\"Lato\\"","fontSize":8.697,"fontIsBold":false,"fontIsItalic":false,"fontIsUnderline":false,"fontIsStrikeout":false,"elevation":"normal","displayCase":"asIs","foregroundColor":"#3C3454","linkColor":"#3C3454","ascent":11.445,"descent":2.47,"leading":0,"underlinePosition":-0.812,"underlineThickness":0.696,"xHeight":5.873}}],"style":{"leadingMargin":0,"firstLineMargin":0,"justification":"left","listLevel":1,"lineSpacingRule":"multiple","lineSpacing":20,"spacingBefore":0,"spacingAfter":0,"listStyle":{"listType":"none","listTypeFormat":"plain","start":0,"size":100,"bulletChar":8226,"bulletFont":"Arial","bulletPicture":{"w":0,"h":0,"base64":0}},"tagType":"P"},"runs":[{"idx":0,"len":70,"flowDirection":"leftToRight","cursive":false}]}],"defaultBlockStyle":{"flowDirection":"leftToRight","leadingMargin":0,"trailingMargin":0,"firstLineMargin":0,"justification":"center","defaultTabStop":48,"listLevel":0,"lineSpacingRule":"multiple","lineSpacing":20,"indentSize":36,"spacingBefore":0,"spacingAfter":0,"baseSpanStyle":{"fontFamily":"Calibri","fontSize":12,"fontIsBold":false,"fontIsItalic":false,"fontIsUnderline":false,"fontIsStrikeout":false,"underlineStyle":"normal","elevation":"normal","spacing":0,"ignoreKerningTable":false,"displayCase":"asIs","languageId":0,"foregroundColor":"#FFFFFF","linkColor":"#666666"},"listStyle":{"listType":"none","listTypeFormat":"plain","start":0,"size":100}},"direction":"horizontal"},"vectortext":{"left":0,"top":0,"right":261,"bottom":33,"pngfb":false,"pr":{"l":"Lib","i":141}}}],"shapemaskId":"","xPos":430,"yPos":287,"tabIndex":25,"tabEnabled":true,"referenceName":"6MXNkvkKXVD","morphReferenceName":"6MXNkvkKXVD","xOffset":0,"yOffset":0,"rotateXPos":137,"rotateYPos":19,"scaleX":100,"scaleY":100,"alpha":100,"depth":7,"scrolling":true,"shuffleLock":false,"data":{"hotlinkId":"","accState":0,"vectorData":{"left":0,"top":0,"right":275,"bottom":39,"altText":"\\"There are other medications that can help as well, these include ...\\"","pngfb":false,"pr":{"l":"Lib","i":120}},"html5data":{"xPos":0,"yPos":0,"width":275,"height":39,"strokewidth":0}},"animations":[{"kind":"animation","id":"Entrance","duration":250,"hidetextatstart":true,"animateshapewithtext":false,"tweens":[{"kind":"tween","time":0,"duration":250,"position":{"relativerotation":false,"relativestartpoint":false,"path":[{"kind":"segment","type":"line","anchora":{"x":"$RawXPos","y":"$RawYPos","dx":"295","dy":"0"},"anchorb":{"x":"$RawXPos","y":"$RawYPos","dx":"0","dy":"0"}}],"duration":250,"easing":"cubic","easingdir":"easeout"}}]}],"width":274,"height":38,"resume":false,"useHandCursor":true,"id":"6MXNkvkKXVD"},{"kind":"vectorshape","rotation":0,"accType":"text","cliptobounds":false,"defaultAction":"","textLib":[{"kind":"textdata","uniqueId":"5r3K3Y9fnSF_714672444","id":"01","linkId":"txt__default_5r3K3Y9fnSF","type":"acctext","xPos":5,"yPos":5,"xAccOffset":5,"yAccOffset":5,"width":264,"height":33,"valign":"top","wordwrap":true,"textshadow":false,"shadowIndex":-1,"scrollOverflow":false,"vartext":{"blocks":[{"spans":[{"text":"\\"...if you are unable to take the med due to side effects, we have several that can help.\\"","style":{"fontFamily":"\\"Lato Charset0_v8MUn45tBE51451DC\\",\\"Lato\\"","fontSize":8.697,"fontIsBold":false,"fontIsItalic":false,"fontIsUnderline":false,"fontIsStrikeout":false,"elevation":"normal","displayCase":"asIs","foregroundColor":"#3C3454","linkColor":"#3C3454","ascent":11.445,"descent":2.47,"leading":0,"underlinePosition":-0.812,"underlineThickness":0.696,"xHeight":5.873}}],"style":{"leadingMargin":0,"firstLineMargin":0,"justification":"left","listLevel":1,"lineSpacingRule":"multiple","lineSpacing":20,"spacingBefore":0,"spacingAfter":0,"listStyle":{"listType":"none","listTypeFormat":"plain","start":0,"size":100,"bulletChar":8226,"bulletFont":"Arial","bulletPicture":{"w":0,"h":0,"base64":0}},"tagType":"P"},"runs":[{"idx":0,"len":90,"flowDirection":"leftToRight","cursive":false}]}],"defaultBlockStyle":{"flowDirection":"leftToRight","leadingMargin":0,"trailingMargin":0,"firstLineMargin":0,"justification":"center","defaultTabStop":48,"listLevel":0,"lineSpacingRule":"multiple","lineSpacing":20,"indentSize":36,"spacingBefore":0,"spacingAfter":0,"baseSpanStyle":{"fontFamily":"Calibri","fontSize":12,"fontIsBold":false,"fontIsItalic":false,"fontIsUnderline":false,"fontIsStrikeout":false,"underlineStyle":"normal","elevation":"normal","spacing":0,"ignoreKerningTable":false,"displayCase":"asIs","languageId":0,"foregroundColor":"#FFFFFF","linkColor":"#666666"},"listStyle":{"listType":"none","listTypeFormat":"plain","start":0,"size":100}},"direction":"horizontal"},"vectortext":{"left":0,"top":0,"right":239,"bottom":33,"pngfb":false,"pr":{"l":"Lib","i":142}}}],"shapemaskId":"","xPos":430,"yPos":321,"tabIndex":26,"tabEnabled":true,"referenceName":"5r3K3Y9fnSF","morphReferenceName":"5r3K3Y9fnSF","xOffset":0,"yOffset":0,"rotateXPos":137,"rotateYPos":19,"scaleX":100,"scaleY":100,"alpha":100,"depth":8,"scrolling":true,"shuffleLock":false,"data":{"hotlinkId":"","accState":0,"vectorData":{"left":0,"top":0,"right":275,"bottom":39,"altText":"\\"...if you are unable to take the med due to side effects, we have several that can help.\\"","pngfb":false,"pr":{"l":"Lib","i":120}},"html5data":{"xPos":0,"yPos":0,"width":275,"height":39,"strokewidth":0}},"animations":[{"kind":"animation","id":"Entrance","duration":250,"hidetextatstart":true,"animateshapewithtext":false,"tweens":[{"kind":"tween","time":0,"duration":250,"position":{"relativerotation":false,"relativestartpoint":false,"path":[{"kind":"segment","type":"line","anchora":{"x":"$RawXPos","y":"$RawYPos","dx":"295","dy":"0"},"anchorb":{"x":"$RawXPos","y":"$RawYPos","dx":"0","dy":"0"}}],"duration":250,"easing":"cubic","easingdir":"easeout"}}]}],"width":274,"height":38,"resume":false,"useHandCursor":true,"id":"5r3K3Y9fnSF"},{"kind":"vectorshape","rotation":0,"accType":"image","cliptobounds":false,"defaultAction":"","imagelib":[{"kind":"imagedata","assetId":47,"id":"01","url":"story_content/6X53VzQHhsj.png","type":"normal","altText":"Picture 36.png","width":100,"height":100,"mobiledx":0,"mobiledy":0}],"shapemaskId":"","xPos":430,"yPos":80,"tabIndex":21,"tabEnabled":true,"referenceName":"5dI9eVmTr4b","morphReferenceName":"5dI9eVmTr4b","xOffset":0,"yOffset":0,"rotateXPos":25,"rotateYPos":25,"scaleX":100,"scaleY":100,"alpha":100,"depth":9,"scrolling":true,"shuffleLock":false,"data":{"hotlinkId":"","accState":0,"vectorData":{"left":0,"top":0,"right":50,"bottom":50,"altText":"Picture 36.png","pngfb":false,"pr":{"l":"Lib","i":143}},"html5data":{"xPos":0,"yPos":0,"width":50,"height":50,"strokewidth":0}},"width":50,"height":50,"resume":false,"useHandCursor":true,"id":"5dI9eVmTr4b"},{"kind":"vectorshape","rotation":0,"accType":"text","cliptobounds":false,"defaultAction":"","textLib":[{"kind":"textdata","uniqueId":"6Gl5tTzxYrI_1866924518","id":"01","linkId":"txt__default_6Gl5tTzxYrI","type":"acctext","xPos":5,"yPos":5,"xAccOffset":5,"yAccOffset":5,"width":264,"height":33,"valign":"top","wordwrap":true,"textshadow":false,"shadowIndex":-1,"scrollOverflow":false,"vartext":{"blocks":[{"spans":[{"text":"\\"...other treatments that may be helpful and different from meds, includes talk therapy...\\"","style":{"fontFamily":"\\"Lato Charset0_v8MUn45tBE51451DC\\",\\"Lato\\"","fontSize":8.697,"fontIsBold":false,"fontIsItalic":false,"fontIsUnderline":false,"fontIsStrikeout":false,"elevation":"normal","displayCase":"asIs","foregroundColor":"#3C3454","linkColor":"#3C3454","ascent":11.445,"descent":2.47,"leading":0,"underlinePosition":-0.812,"underlineThickness":0.696,"xHeight":5.873}}],"style":{"leadingMargin":0,"firstLineMargin":0,"justification":"left","listLevel":1,"lineSpacingRule":"multiple","lineSpacing":20,"spacingBefore":0,"spacingAfter":0,"listStyle":{"listType":"none","listTypeFormat":"plain","start":0,"size":100,"bulletChar":8226,"bulletFont":"Arial","bulletPicture":{"w":0,"h":0,"base64":0}},"tagType":"P"},"runs":[{"idx":0,"len":91,"flowDirection":"leftToRight","cursive":false}]}],"defaultBlockStyle":{"flowDirection":"leftToRight","leadingMargin":0,"trailingMargin":0,"firstLineMargin":0,"justification":"center","defaultTabStop":48,"listLevel":0,"lineSpacingRule":"multiple","lineSpacing":20,"indentSize":36,"spacingBefore":0,"spacingAfter":0,"baseSpanStyle":{"fontFamily":"Calibri","fontSize":12,"fontIsBold":false,"fontIsItalic":false,"fontIsUnderline":false,"fontIsStrikeout":false,"underlineStyle":"normal","elevation":"normal","spacing":0,"ignoreKerningTable":false,"displayCase":"asIs","languageId":0,"foregroundColor":"#FFFFFF","linkColor":"#666666"},"listStyle":{"listType":"none","listTypeFormat":"plain","start":0,"size":100}},"direction":"horizontal"},"vectortext":{"left":0,"top":0,"right":226,"bottom":33,"pngfb":false,"pr":{"l":"Lib","i":144}}}],"shapemaskId":"","xPos":431,"yPos":355,"tabIndex":27,"tabEnabled":true,"referenceName":"6Gl5tTzxYrI","morphReferenceName":"6Gl5tTzxYrI","xOffset":0,"yOffset":0,"rotateXPos":137,"rotateYPos":19,"scaleX":100,"scaleY":100,"alpha":100,"depth":10,"scrolling":true,"shuffleLock":false,"data":{"hotlinkId":"","accState":0,"vectorData":{"left":0,"top":0,"right":275,"bottom":39,"altText":"\\"...other treatments that may be helpful and different from meds, includes talk therapy...\\"","pngfb":false,"pr":{"l":"Lib","i":120}},"html5data":{"xPos":0,"yPos":0,"width":275,"height":39,"strokewidth":0}},"animations":[{"kind":"animation","id":"Entrance","duration":250,"hidetextatstart":true,"animateshapewithtext":false,"tweens":[{"kind":"tween","time":0,"duration":250,"position":{"relativerotation":false,"relativestartpoint":false,"path":[{"kind":"segment","type":"line","anchora":{"x":"$RawXPos","y":"$RawYPos","dx":"294","dy":"0"},"anchorb":{"x":"$RawXPos","y":"$RawYPos","dx":"0","dy":"0"}}],"duration":250,"easing":"cubic","easingdir":"easeout"}}]}],"width":274,"height":38,"resume":false,"useHandCursor":true,"id":"6Gl5tTzxYrI"}],"startTime":-1,"elapsedTimeMode":"normal","width":720,"height":405,"resume":false,"useHandCursor":false,"id":"6Haltj3HwjC"},{"kind":"slidelayer","depth":0,"modal":false,"pauseParent":false,"rotateXPos":360,"rotateYPos":202,"tabIndex":-1,"presentAs":"layer","labeledById":"","describedById":"","enableSeek":true,"enableReplay":true,"lmsId":"","timeline":{"duration":5000,"events":[{"kind":"ontimelinetick","time":0,"actions":[{"kind":"show","transition":"appear","objRef":{"type":"string","value":"6kIT6TRY7uW"}},{"kind":"show","transition":"appear","objRef":{"type":"string","value":"5dmrMeSLJBT"}},{"kind":"show","transition":"custom","animationId":"Entrance","reverse":false,"objRef":{"type":"string","value":"5cZ3CCXXIZp"}},{"kind":"show","transition":"appear","objRef":{"type":"string","value":"5i4LzEuoFq1"}},{"kind":"show","transition":"appear","objRef":{"type":"string","value":"5yR0fyP1lkq"}},{"kind":"show","transition":"custom","animationId":"Entrance","reverse":false,"objRef":{"type":"string","value":"5thOq3Pm8mV"}},{"kind":"show","transition":"custom","animationId":"Entrance","reverse":false,"objRef":{"type":"string","value":"5dw3o5N3WPq"}},{"kind":"show","transition":"custom","animationId":"Entrance","reverse":false,"objRef":{"type":"string","value":"6NZefkY892A"}},{"kind":"show","transition":"appear","objRef":{"type":"string","value":"6Qj6pkngSTG"}},{"kind":"show","transition":"appear","objRef":{"type":"string","value":"6Qj6pkngSTG.5uDbQNJwtPH"}},{"kind":"show","transition":"appear","objRef":{"type":"string","value":"6Qj6pkngSTG.5hcj5G3Bk4u"}}]}]},"objects":[{"kind":"vectorshape","rotation":0,"accType":"text","cliptobounds":false,"defaultAction":"","textLib":[{"kind":"textdata","uniqueId":"6kIT6TRY7uW_257061793","id":"01","linkId":"txt__default_6kIT6TRY7uW","type":"acctext","xPos":5,"yPos":5,"xAccOffset":5,"yAccOffset":5,"width":278,"height":31,"valign":"top","wordwrap":true,"textshadow":false,"shadowIndex":-1,"scrollOverflow":false,"vartext":{"blocks":[{"spans":[{"text":"Contraindications","style":{"fontFamily":"\\"MontserratBold CharBoldE28D0D51\\",\\"Montserrat\\"","fontSize":15.813,"fontIsBold":false,"fontIsItalic":false,"fontIsUnderline":false,"fontIsStrikeout":false,"elevation":"normal","displayCase":"asIs","foregroundColor":"#373F4B","linkColor":"#373F4B","ascent":20.409,"descent":5.292,"leading":0,"underlinePosition":-1.581,"underlineThickness":1.054,"xHeight":11.343}}],"style":{"leadingMargin":0,"firstLineMargin":0,"justification":"center","listLevel":1,"lineSpacingRule":"multiple","lineSpacing":20,"spacingBefore":0,"spacingAfter":0,"listStyle":{"listType":"none","listTypeFormat":"plain","start":0,"size":100,"bulletChar":8226,"bulletFont":"Arial","bulletPicture":{"w":0,"h":0,"base64":0}},"tagType":"P"},"runs":[{"idx":0,"len":17,"flowDirection":"leftToRight","cursive":false}]}],"defaultBlockStyle":{"flowDirection":"leftToRight","leadingMargin":0,"trailingMargin":0,"firstLineMargin":0,"justification":"center","defaultTabStop":48,"listLevel":0,"lineSpacingRule":"multiple","lineSpacing":20,"indentSize":36,"spacingBefore":0,"spacingAfter":0,"baseSpanStyle":{"fontFamily":"Calibri","fontSize":12,"fontIsBold":false,"fontIsItalic":false,"fontIsUnderline":false,"fontIsStrikeout":false,"underlineStyle":"normal","elevation":"normal","spacing":0,"ignoreKerningTable":false,"displayCase":"asIs","languageId":0,"foregroundColor":"#FFFFFF","linkColor":"#666666"},"listStyle":{"listType":"none","listTypeFormat":"plain","start":0,"size":100}},"direction":"horizontal"},"vectortext":{"left":0,"top":0,"right":240,"bottom":31,"pngfb":false,"pr":{"l":"Lib","i":145}}}],"shapemaskId":"","xPos":413,"yPos":21,"tabIndex":28,"tabEnabled":true,"referenceName":"6kIT6TRY7uW","morphReferenceName":"6kIT6TRY7uW","xOffset":0,"yOffset":0,"rotateXPos":144,"rotateYPos":18,"scaleX":100,"scaleY":100,"alpha":100,"depth":1,"scrolling":true,"shuffleLock":false,"data":{"hotlinkId":"","accState":0,"vectorData":{"left":0,"top":0,"right":288,"bottom":36,"altText":"Contraindications","pngfb":false,"pr":{"l":"Lib","i":135}},"html5data":{"xPos":0,"yPos":0,"width":288,"height":36,"strokewidth":0}},"width":288,"height":36,"resume":false,"useHandCursor":true,"id":"6kIT6TRY7uW"},{"kind":"vectorshape","rotation":0,"accType":"image","cliptobounds":false,"defaultAction":"","imagelib":[{"kind":"imagedata","assetId":45,"id":"01","url":"story_content/6UbW9Zl9S6e.png","type":"normal","altText":"Picture 34.png","width":570,"height":35,"mobiledx":0,"mobiledy":0}],"shapemaskId":"","xPos":415,"yPos":52,"tabIndex":29,"tabEnabled":true,"referenceName":"5dmrMeSLJBT","morphReferenceName":"5dmrMeSLJBT","xOffset":0,"yOffset":0,"rotateXPos":142.5,"rotateYPos":8.5,"scaleX":100,"scaleY":100,"alpha":100,"depth":2,"scrolling":true,"shuffleLock":false,"data":{"hotlinkId":"","accState":0,"vectorData":{"left":0,"top":0,"right":285,"bottom":17,"altText":"Picture 34.png","pngfb":false,"pr":{"l":"Lib","i":123}},"html5data":{"xPos":0,"yPos":0,"width":285,"height":17,"strokewidth":0}},"width":285,"height":17,"resume":false,"useHandCursor":true,"id":"5dmrMeSLJBT"},{"kind":"vectorshape","rotation":0,"accType":"text","cliptobounds":false,"defaultAction":"","textLib":[{"kind":"textdata","uniqueId":"5cZ3CCXXIZp_-222536236","id":"01","linkId":"txt__default_5cZ3CCXXIZp","type":"acctext","xPos":5,"yPos":5,"xAccOffset":5,"yAccOffset":5,"width":192,"height":51,"valign":"top","wordwrap":true,"textshadow":false,"shadowIndex":-1,"scrollOverflow":false,"vartext":{"blocks":[{"spans":[{"text":"What conditions and/or treatments would make the medication a \\"no go\\" for treatment?","style":{"fontFamily":"\\"LatoItalic CharseItalic21188970\\",\\"Lato\\"","fontSize":9.488,"fontIsBold":false,"fontIsItalic":false,"fontIsUnderline":false,"fontIsStrikeout":false,"elevation":"normal","displayCase":"asIs","foregroundColor":"#3C3454","linkColor":"#3C3454","ascent":12.486,"descent":2.695,"leading":0,"underlinePosition":-0.898,"underlineThickness":0.734,"xHeight":6.408}}],"style":{"leadingMargin":0,"firstLineMargin":0,"justification":"left","listLevel":1,"lineSpacingRule":"multiple","lineSpacing":20,"spacingBefore":0,"spacingAfter":0,"listStyle":{"listType":"none","listTypeFormat":"plain","start":0,"size":100,"bulletChar":8226,"bulletFont":"Arial","bulletPicture":{"w":0,"h":0,"base64":0}},"tagType":"P"},"runs":[{"idx":0,"len":84,"flowDirection":"leftToRight","cursive":false}]}],"defaultBlockStyle":{"flowDirection":"leftToRight","leadingMargin":0,"trailingMargin":0,"firstLineMargin":0,"justification":"center","defaultTabStop":48,"listLevel":0,"lineSpacingRule":"multiple","lineSpacing":20,"indentSize":36,"spacingBefore":0,"spacingAfter":0,"baseSpanStyle":{"fontFamily":"Calibri","fontSize":12,"fontIsBold":false,"fontIsItalic":false,"fontIsUnderline":false,"fontIsStrikeout":false,"underlineStyle":"normal","elevation":"normal","spacing":0,"ignoreKerningTable":false,"displayCase":"asIs","languageId":0,"foregroundColor":"#FFFFFF","linkColor":"#666666"},"listStyle":{"listType":"none","listTypeFormat":"plain","start":0,"size":100}},"direction":"horizontal"},"vectortext":{"left":0,"top":0,"right":197,"bottom":51,"pngfb":false,"pr":{"l":"Lib","i":146}}}],"shapemaskId":"","xPos":496,"yPos":74,"tabIndex":30,"tabEnabled":true,"referenceName":"5cZ3CCXXIZp","morphReferenceName":"5cZ3CCXXIZp","xOffset":0,"yOffset":0,"rotateXPos":101,"rotateYPos":28,"scaleX":100,"scaleY":100,"alpha":100,"depth":3,"scrolling":true,"shuffleLock":false,"data":{"hotlinkId":"","accState":0,"vectorData":{"left":0,"top":0,"right":202,"bottom":56,"altText":"What conditions and/or treatments would make the medication a \\"no go\\" for treatment?","pngfb":false,"pr":{"l":"Lib","i":128}},"html5data":{"xPos":0,"yPos":0,"width":202,"height":56,"strokewidth":0}},"animations":[{"kind":"animation","id":"Entrance","duration":250,"hidetextatstart":true,"animateshapewithtext":false,"tweens":[{"kind":"tween","time":0,"duration":250,"position":{"relativerotation":false,"relativestartpoint":false,"path":[{"kind":"segment","type":"line","anchora":{"x":"$RawXPos","y":"$RawYPos","dx":"229","dy":"0"},"anchorb":{"x":"$RawXPos","y":"$RawYPos","dx":"0","dy":"0"}}],"duration":250,"easing":"cubic","easingdir":"easeout"}}]}],"width":202,"height":56,"resume":false,"useHandCursor":true,"id":"5cZ3CCXXIZp"},{"kind":"vectorshape","rotation":0,"accType":"text","cliptobounds":false,"defaultAction":"","textLib":[{"kind":"textdata","uniqueId":"5i4LzEuoFq1_2086159510","id":"01","linkId":"txt__default_5i4LzEuoFq1","type":"acctext","xPos":0,"yPos":0,"xAccOffset":0,"yAccOffset":0,"width":120,"height":32,"valign":"top","wordwrap":true,"textshadow":false,"shadowIndex":-1,"scrollOverflow":false,"vartext":{"blocks":[{"spans":[{"text":"The Why","style":{"fontFamily":"\\"MontserratBold CharBoldE28D0D51\\",\\"Montserrat\\"","fontSize":15.813,"fontIsBold":false,"fontIsItalic":false,"fontIsUnderline":false,"fontIsStrikeout":false,"elevation":"normal","displayCase":"asIs","foregroundColor":"#3C3454","linkColor":"#3C3454","ascent":20.409,"descent":5.292,"leading":0,"underlinePosition":-1.581,"underlineThickness":1.054,"xHeight":11.343}}],"style":{"leadingMargin":0,"firstLineMargin":0,"justification":"left","listLevel":1,"lineSpacingRule":"multiple","lineSpacing":25,"spacingBefore":0,"spacingAfter":0,"listStyle":{"listType":"none","listTypeFormat":"plain","start":0,"size":100,"bulletChar":8226,"bulletFont":"Arial","bulletPicture":{"w":0,"h":0,"base64":0}},"tagType":"P"},"runs":[{"idx":0,"len":7,"flowDirection":"leftToRight","cursive":false}]}],"defaultBlockStyle":{"flowDirection":"leftToRight","leadingMargin":0,"trailingMargin":0,"firstLineMargin":0,"justification":"center","defaultTabStop":48,"listLevel":0,"lineSpacingRule":"multiple","lineSpacing":20,"indentSize":36,"spacingBefore":0,"spacingAfter":0,"baseSpanStyle":{"fontFamily":"Calibri","fontSize":12,"fontIsBold":false,"fontIsItalic":false,"fontIsUnderline":false,"fontIsStrikeout":false,"underlineStyle":"normal","elevation":"normal","spacing":0,"ignoreKerningTable":false,"displayCase":"asIs","languageId":0,"foregroundColor":"#FFFFFF","linkColor":"#666666"},"listStyle":{"listType":"none","listTypeFormat":"plain","start":0,"size":100}},"direction":"horizontal"},"vectortext":{"left":0,"top":0,"right":93,"bottom":31,"pngfb":false,"pr":{"l":"Lib","i":116}}}],"shapemaskId":"","xPos":506,"yPos":142,"tabIndex":34,"tabEnabled":true,"referenceName":"5i4LzEuoFq1","morphReferenceName":"5i4LzEuoFq1","xOffset":0,"yOffset":0,"rotateXPos":60,"rotateYPos":16,"scaleX":100,"scaleY":100,"alpha":100,"depth":4,"scrolling":true,"shuffleLock":false,"data":{"hotlinkId":"","accState":0,"vectorData":{"left":0,"top":0,"right":121,"bottom":32,"altText":"The Why","pngfb":false,"pr":{"l":"Lib","i":115}},"html5data":{"xPos":0,"yPos":0,"width":121,"height":32,"strokewidth":0}},"width":120,"height":32,"resume":false,"useHandCursor":true,"id":"5i4LzEuoFq1"},{"kind":"vectorshape","rotation":0,"accType":"text","cliptobounds":false,"defaultAction":"","textLib":[{"kind":"textdata","uniqueId":"5yR0fyP1lkq_1319937917","id":"01","linkId":"txt__default_5yR0fyP1lkq","type":"acctext","xPos":0,"yPos":0,"xAccOffset":0,"yAccOffset":0,"width":120,"height":32,"valign":"top","wordwrap":true,"textshadow":false,"shadowIndex":-1,"scrollOverflow":false,"vartext":{"blocks":[{"spans":[{"text":"The How","style":{"fontFamily":"\\"MontserratBold CharBoldE28D0D51\\",\\"Montserrat\\"","fontSize":15.813,"fontIsBold":false,"fontIsItalic":false,"fontIsUnderline":false,"fontIsStrikeout":false,"elevation":"normal","displayCase":"asIs","foregroundColor":"#3C3454","linkColor":"#3C3454","ascent":20.409,"descent":5.292,"leading":0,"underlinePosition":-1.581,"underlineThickness":1.054,"xHeight":11.343}}],"style":{"leadingMargin":0,"firstLineMargin":0,"justification":"center","listLevel":1,"lineSpacingRule":"multiple","lineSpacing":25,"spacingBefore":0,"spacingAfter":0,"listStyle":{"listType":"none","listTypeFormat":"plain","start":0,"size":100,"bulletChar":8226,"bulletFont":"Arial","bulletPicture":{"w":0,"h":0,"base64":0}},"tagType":"P"},"runs":[{"idx":0,"len":7,"flowDirection":"leftToRight","cursive":false}]}],"defaultBlockStyle":{"flowDirection":"leftToRight","leadingMargin":0,"trailingMargin":0,"firstLineMargin":0,"justification":"center","defaultTabStop":48,"listLevel":0,"lineSpacingRule":"multiple","lineSpacing":20,"indentSize":36,"spacingBefore":0,"spacingAfter":0,"baseSpanStyle":{"fontFamily":"Calibri","fontSize":12,"fontIsBold":false,"fontIsItalic":false,"fontIsUnderline":false,"fontIsStrikeout":false,"underlineStyle":"normal","elevation":"normal","spacing":0,"ignoreKerningTable":false,"displayCase":"asIs","languageId":0,"foregroundColor":"#FFFFFF","linkColor":"#666666"},"listStyle":{"listType":"none","listTypeFormat":"plain","start":0,"size":100}},"direction":"horizontal"},"vectortext":{"left":0,"top":0,"right":107,"bottom":31,"pngfb":false,"pr":{"l":"Lib","i":117}}}],"shapemaskId":"","xPos":500,"yPos":259,"tabIndex":36,"tabEnabled":true,"referenceName":"5yR0fyP1lkq","morphReferenceName":"5yR0fyP1lkq","xOffset":0,"yOffset":0,"rotateXPos":60,"rotateYPos":16,"scaleX":100,"scaleY":100,"alpha":100,"depth":5,"scrolling":true,"shuffleLock":false,"data":{"hotlinkId":"","accState":0,"vectorData":{"left":0,"top":0,"right":121,"bottom":32,"altText":"The How","pngfb":false,"pr":{"l":"Lib","i":115}},"html5data":{"xPos":0,"yPos":0,"width":121,"height":32,"strokewidth":0}},"width":120,"height":32,"resume":false,"useHandCursor":true,"id":"5yR0fyP1lkq"},{"kind":"vectorshape","rotation":0,"accType":"text","cliptobounds":false,"defaultAction":"","textLib":[{"kind":"textdata","uniqueId":"5thOq3Pm8mV_-1175520299","id":"01","linkId":"txt__default_5thOq3Pm8mV","type":"acctext","xPos":5,"yPos":5,"xAccOffset":5,"yAccOffset":5,"width":221,"height":75,"valign":"top","wordwrap":true,"textshadow":false,"shadowIndex":-1,"scrollOverflow":false,"vartext":{"blocks":[{"spans":[{"text":"While helpful, some interventions cannot be used together or in certain diagnoses\\n","style":{"fontFamily":"\\"Lato Charset0_v8MUn45tBE51451DC\\",\\"Lato\\"","fontSize":8.697,"fontIsBold":false,"fontIsItalic":false,"fontIsUnderline":false,"fontIsStrikeout":false,"elevation":"normal","displayCase":"asIs","foregroundColor":"#3C3454","linkColor":"#3C3454","ascent":11.445,"descent":2.47,"leading":0,"underlinePosition":-0.812,"underlineThickness":0.696,"xHeight":5.873}}],"style":{"leadingMargin":17.394,"firstLineMargin":0,"justification":"left","listLevel":1,"lineSpacingRule":"single","lineSpacing":20,"spacingBefore":0,"spacingAfter":6,"listStyle":{"listType":"bullet","listTypeFormat":"plain","start":0,"size":100,"bulletChar":111,"bulletFont":"\\"Courier New Charset0_v205075B0F\\",\\"Courier New\\"","bulletPicture":{"w":0,"h":0,"base64":0},"color":"#3C3454"},"tagType":"P"},"runs":[{"idx":0,"len":82,"flowDirection":"leftToRight","cursive":false}]},{"spans":[{"text":"Shares situations to watch out for in case they emerge (e.g., another med added by PCM)","style":{"fontFamily":"\\"Lato Charset0_v8MUn45tBE51451DC\\",\\"Lato\\"","fontSize":8.697,"fontIsBold":false,"fontIsItalic":false,"fontIsUnderline":false,"fontIsStrikeout":false,"elevation":"normal","displayCase":"asIs","foregroundColor":"#3C3454","linkColor":"#3C3454","ascent":11.445,"descent":2.47,"leading":0,"underlinePosition":-0.812,"underlineThickness":0.696,"xHeight":5.873}}],"style":{"leadingMargin":17.394,"firstLineMargin":0,"justification":"left","listLevel":1,"lineSpacingRule":"single","lineSpacing":20,"spacingBefore":0,"spacingAfter":6,"listStyle":{"listType":"bullet","listTypeFormat":"plain","start":0,"size":100,"bulletChar":111,"bulletFont":"\\"Courier New Charset0_v205075B0F\\",\\"Courier New\\"","bulletPicture":{"w":0,"h":0,"base64":0},"color":"#3C3454"},"tagType":"P"},"runs":[{"idx":0,"len":87,"flowDirection":"leftToRight","cursive":false}]}],"defaultBlockStyle":{"flowDirection":"leftToRight","leadingMargin":0,"trailingMargin":0,"firstLineMargin":0,"justification":"center","defaultTabStop":48,"listLevel":0,"lineSpacingRule":"multiple","lineSpacing":20,"indentSize":36,"spacingBefore":0,"spacingAfter":0,"baseSpanStyle":{"fontFamily":"Calibri","fontSize":12,"fontIsBold":false,"fontIsItalic":false,"fontIsUnderline":false,"fontIsStrikeout":false,"underlineStyle":"normal","elevation":"normal","spacing":0,"ignoreKerningTable":false,"displayCase":"asIs","languageId":0,"foregroundColor":"#FFFFFF","linkColor":"#666666"},"listStyle":{"listType":"none","listTypeFormat":"plain","start":0,"size":100}},"direction":"horizontal"},"vectortext":{"left":0,"top":0,"right":228,"bottom":81,"pngfb":false,"pr":{"l":"Lib","i":148}}}],"shapemaskId":"","xPos":454,"yPos":174,"tabIndex":35,"tabEnabled":true,"referenceName":"5thOq3Pm8mV","morphReferenceName":"5thOq3Pm8mV","xOffset":0,"yOffset":0,"rotateXPos":115.5,"rotateYPos":40,"scaleX":100,"scaleY":100,"alpha":100,"depth":6,"scrolling":true,"shuffleLock":false,"data":{"hotlinkId":"","accState":0,"vectorData":{"left":0,"top":0,"right":232,"bottom":81,"altText":"While helpful, some interventions cannot be used together or in certain diagnoses\\nShares situations to watch out for in case they emerge (e.g., another med added by PCM)","pngfb":false,"pr":{"l":"Lib","i":147}},"html5data":{"xPos":0,"yPos":0,"width":232,"height":80,"strokewidth":0}},"animations":[{"kind":"animation","id":"Entrance","duration":250,"hidetextatstart":true,"animateshapewithtext":false,"tweens":[{"kind":"tween","time":0,"duration":250,"position":{"relativerotation":false,"relativestartpoint":false,"path":[{"kind":"segment","type":"line","anchora":{"x":"$RawXPos","y":"$RawYPos","dx":"271","dy":"0"},"anchorb":{"x":"$RawXPos","y":"$RawYPos","dx":"0","dy":"0"}}],"duration":250,"easing":"cubic","easingdir":"easeout"}}]}],"width":231,"height":80,"resume":false,"useHandCursor":true,"id":"5thOq3Pm8mV"},{"kind":"vectorshape","rotation":0,"accType":"text","cliptobounds":false,"defaultAction":"","textLib":[{"kind":"textdata","uniqueId":"5dw3o5N3WPq_1049776174","id":"01","linkId":"txt__default_5dw3o5N3WPq","type":"acctext","xPos":5,"yPos":5,"xAccOffset":5,"yAccOffset":5,"width":264,"height":33,"valign":"top","wordwrap":true,"textshadow":false,"shadowIndex":-1,"scrollOverflow":false,"vartext":{"blocks":[{"spans":[{"text":"\\"I want to clarify you are not taking the diuretic, as it may make the new med rise to dangerous levels.\\"","style":{"fontFamily":"\\"Lato Charset0_v8MUn45tBE51451DC\\",\\"Lato\\"","fontSize":8.697,"fontIsBold":false,"fontIsItalic":false,"fontIsUnderline":false,"fontIsStrikeout":false,"elevation":"normal","displayCase":"asIs","foregroundColor":"#3C3454","linkColor":"#3C3454","ascent":11.445,"descent":2.47,"leading":0,"underlinePosition":-0.812,"underlineThickness":0.696,"xHeight":5.873}}],"style":{"leadingMargin":0,"firstLineMargin":0,"justification":"left","listLevel":1,"lineSpacingRule":"multiple","lineSpacing":20,"spacingBefore":0,"spacingAfter":0,"listStyle":{"listType":"none","listTypeFormat":"plain","start":0,"size":100,"bulletChar":8226,"bulletFont":"Arial","bulletPicture":{"w":0,"h":0,"base64":0}},"tagType":"P"},"runs":[{"idx":0,"len":105,"flowDirection":"leftToRight","cursive":false}]}],"defaultBlockStyle":{"flowDirection":"leftToRight","leadingMargin":0,"trailingMargin":0,"firstLineMargin":0,"justification":"center","defaultTabStop":48,"listLevel":0,"lineSpacingRule":"multiple","lineSpacing":20,"indentSize":36,"spacingBefore":0,"spacingAfter":0,"baseSpanStyle":{"fontFamily":"Calibri","fontSize":12,"fontIsBold":false,"fontIsItalic":false,"fontIsUnderline":false,"fontIsStrikeout":false,"underlineStyle":"normal","elevation":"normal","spacing":0,"ignoreKerningTable":false,"displayCase":"asIs","languageId":0,"foregroundColor":"#FFFFFF","linkColor":"#666666"},"listStyle":{"listType":"none","listTypeFormat":"plain","start":0,"size":100}},"direction":"horizontal"},"vectortext":{"left":0,"top":0,"right":270,"bottom":33,"pngfb":false,"pr":{"l":"Lib","i":149}}}],"shapemaskId":"","xPos":430,"yPos":287,"tabIndex":37,"tabEnabled":true,"referenceName":"5dw3o5N3WPq","morphReferenceName":"5dw3o5N3WPq","xOffset":0,"yOffset":0,"rotateXPos":137,"rotateYPos":19,"scaleX":100,"scaleY":100,"alpha":100,"depth":7,"scrolling":true,"shuffleLock":false,"data":{"hotlinkId":"","accState":0,"vectorData":{"left":0,"top":0,"right":275,"bottom":39,"altText":"\\"I want to clarify you are not taking the diuretic, as it may make the new med rise to dangerous levels.\\"","pngfb":false,"pr":{"l":"Lib","i":120}},"html5data":{"xPos":0,"yPos":0,"width":275,"height":39,"strokewidth":0}},"animations":[{"kind":"animation","id":"Entrance","duration":250,"hidetextatstart":true,"animateshapewithtext":false,"tweens":[{"kind":"tween","time":0,"duration":250,"position":{"relativerotation":false,"relativestartpoint":false,"path":[{"kind":"segment","type":"line","anchora":{"x":"$RawXPos","y":"$RawYPos","dx":"295","dy":"0"},"anchorb":{"x":"$RawXPos","y":"$RawYPos","dx":"0","dy":"0"}}],"duration":250,"easing":"cubic","easingdir":"easeout"}}]}],"width":274,"height":38,"resume":false,"useHandCursor":true,"id":"5dw3o5N3WPq"},{"kind":"vectorshape","rotation":0,"accType":"text","cliptobounds":false,"defaultAction":"","textLib":[{"kind":"textdata","uniqueId":"6NZefkY892A_-634649923","id":"01","linkId":"txt__default_6NZefkY892A","type":"acctext","xPos":5,"yPos":5,"xAccOffset":5,"yAccOffset":5,"width":264,"height":19,"valign":"top","wordwrap":true,"textshadow":false,"shadowIndex":-1,"scrollOverflow":false,"vartext":{"blocks":[{"spans":[{"text":"\\"...this med is associated with birth defects...\\"","style":{"fontFamily":"\\"Lato Charset0_v8MUn45tBE51451DC\\",\\"Lato\\"","fontSize":8.697,"fontIsBold":false,"fontIsItalic":false,"fontIsUnderline":false,"fontIsStrikeout":false,"elevation":"normal","displayCase":"asIs","foregroundColor":"#3C3454","linkColor":"#3C3454","ascent":11.445,"descent":2.47,"leading":0,"underlinePosition":-0.812,"underlineThickness":0.696,"xHeight":5.873}}],"style":{"leadingMargin":0,"firstLineMargin":0,"justification":"left","listLevel":1,"lineSpacingRule":"multiple","lineSpacing":20,"spacingBefore":0,"spacingAfter":0,"listStyle":{"listType":"none","listTypeFormat":"plain","start":0,"size":100,"bulletChar":8226,"bulletFont":"Arial","bulletPicture":{"w":0,"h":0,"base64":0}},"tagType":"P"},"runs":[{"idx":0,"len":49,"flowDirection":"leftToRight","cursive":false}]}],"defaultBlockStyle":{"flowDirection":"leftToRight","leadingMargin":0,"trailingMargin":0,"firstLineMargin":0,"justification":"center","defaultTabStop":48,"listLevel":0,"lineSpacingRule":"multiple","lineSpacing":20,"indentSize":36,"spacingBefore":0,"spacingAfter":0,"baseSpanStyle":{"fontFamily":"Calibri","fontSize":12,"fontIsBold":false,"fontIsItalic":false,"fontIsUnderline":false,"fontIsStrikeout":false,"underlineStyle":"normal","elevation":"normal","spacing":0,"ignoreKerningTable":false,"displayCase":"asIs","languageId":0,"foregroundColor":"#FFFFFF","linkColor":"#666666"},"listStyle":{"listType":"none","listTypeFormat":"plain","start":0,"size":100}},"direction":"horizontal"},"vectortext":{"left":0,"top":0,"right":227,"bottom":19,"pngfb":false,"pr":{"l":"Lib","i":151}}}],"shapemaskId":"","xPos":430,"yPos":325,"tabIndex":38,"tabEnabled":true,"referenceName":"6NZefkY892A","morphReferenceName":"6NZefkY892A","xOffset":0,"yOffset":0,"rotateXPos":137,"rotateYPos":12,"scaleX":100,"scaleY":100,"alpha":100,"depth":8,"scrolling":true,"shuffleLock":false,"data":{"hotlinkId":"","accState":0,"vectorData":{"left":0,"top":0,"right":275,"bottom":25,"altText":"\\"...this med is associated with birth defects...\\"","pngfb":false,"pr":{"l":"Lib","i":150}},"html5data":{"xPos":0,"yPos":0,"width":275,"height":25,"strokewidth":0}},"animations":[{"kind":"animation","id":"Entrance","duration":250,"hidetextatstart":true,"animateshapewithtext":false,"tweens":[{"kind":"tween","time":0,"duration":250,"position":{"relativerotation":false,"relativestartpoint":false,"path":[{"kind":"segment","type":"line","anchora":{"x":"$RawXPos","y":"$RawYPos","dx":"295","dy":"0"},"anchorb":{"x":"$RawXPos","y":"$RawYPos","dx":"0","dy":"0"}}],"duration":250,"easing":"cubic","easingdir":"easeout"}}]}],"width":274,"height":24,"resume":false,"useHandCursor":true,"id":"6NZefkY892A"},{"kind":"objgroup","objects":[{"kind":"vectorshape","rotation":0,"accType":"image","cliptobounds":false,"defaultAction":"","imagelib":[{"kind":"imagedata","assetId":48,"id":"01","url":"story_content/5gFe5LB3V1h.png","type":"normal","altText":"Picture 36.png","width":66,"height":65,"mobiledx":0,"mobiledy":0}],"shapemaskId":"","xPos":9,"yPos":7,"tabIndex":33,"tabEnabled":true,"referenceName":"5uDbQNJwtPH","morphReferenceName":"5uDbQNJwtPH","xOffset":0,"yOffset":0,"rotateXPos":16.5,"rotateYPos":16,"scaleX":100,"scaleY":100,"alpha":100,"depth":1,"scrolling":true,"shuffleLock":false,"data":{"hotlinkId":"","accState":0,"vectorData":{"left":0,"top":0,"right":33,"bottom":32,"altText":"Picture 36.png","pngfb":false,"pr":{"l":"Lib","i":152}},"html5data":{"xPos":0,"yPos":0,"width":33,"height":32,"strokewidth":0}},"width":33,"height":32,"resume":false,"useHandCursor":true,"id":"5uDbQNJwtPH"},{"kind":"vectorshape","rotation":0,"accType":"image","cliptobounds":false,"defaultAction":"","imagelib":[{"kind":"imagedata","assetId":49,"id":"01","url":"story_content/5tZDxINUky5.png","type":"normal","altText":"Picture 37.png","width":99,"height":100,"mobiledx":0,"mobiledy":0}],"shapemaskId":"","xPos":0,"yPos":0,"tabIndex":32,"tabEnabled":true,"referenceName":"5hcj5G3Bk4u","morphReferenceName":"5hcj5G3Bk4u","xOffset":0,"yOffset":0,"rotateXPos":25,"rotateYPos":25,"scaleX":100,"scaleY":100,"alpha":100,"depth":2,"scrolling":true,"shuffleLock":false,"data":{"hotlinkId":"","accState":0,"vectorData":{"left":0,"top":0,"right":50,"bottom":50,"altText":"Picture 37.png","pngfb":false,"pr":{"l":"Lib","i":153}},"html5data":{"xPos":0,"yPos":0,"width":50,"height":50,"strokewidth":0}},"width":50,"height":50,"resume":false,"useHandCursor":true,"id":"5hcj5G3Bk4u"}],"accType":"text","altText":"Group 13 1","shapemaskId":"","xPos":435,"yPos":80,"tabIndex":31,"tabEnabled":true,"referenceName":"6Qj6pkngSTG","morphReferenceName":"6Qj6pkngSTG","xOffset":0,"yOffset":0,"rotateXPos":25,"rotateYPos":25,"scaleX":100,"scaleY":100,"alpha":100,"rotation":0,"depth":9,"scrolling":true,"shuffleLock":false,"width":50,"height":50,"resume":false,"useHandCursor":true,"id":"6Qj6pkngSTG","actionGroups":{"ActGrpClearHoverState":{"kind":"actiongroup","actions":[{"kind":"exe_actiongroup","id":"_children.ActGrpClearHoverState"}]}}}],"startTime":-1,"elapsedTimeMode":"normal","width":720,"height":405,"resume":false,"useHandCursor":false,"id":"6Mcag7zRfHa"},{"kind":"slidelayer","depth":0,"modal":false,"pauseParent":false,"rotateXPos":360,"rotateYPos":202,"tabIndex":-1,"presentAs":"layer","labeledById":"","describedById":"","enableSeek":true,"enableReplay":true,"lmsId":"","timeline":{"duration":5000,"events":[{"kind":"ontimelinetick","time":0,"actions":[{"kind":"show","transition":"appear","objRef":{"type":"string","value":"6K2IBb455vR"}},{"kind":"show","transition":"appear","objRef":{"type":"string","value":"6Bi2CZpLT2P"}},{"kind":"show","transition":"custom","animationId":"Entrance","reverse":false,"objRef":{"type":"string","value":"6147l5HmW0k"}},{"kind":"show","transition":"appear","objRef":{"type":"string","value":"6p2cgcAsDKv"}},{"kind":"show","transition":"appear","objRef":{"type":"string","value":"6ZgLUMwgeL4"}},{"kind":"show","transition":"custom","animationId":"Entrance","reverse":false,"objRef":{"type":"string","value":"5pPjlUSC8fr"}},{"kind":"show","transition":"custom","animationId":"Entrance","reverse":false,"objRef":{"type":"string","value":"6qUSDy2hZ9g"}},{"kind":"show","transition":"custom","animationId":"Entrance","reverse":false,"objRef":{"type":"string","value":"5bo7O06Qg87"}},{"kind":"show","transition":"appear","objRef":{"type":"string","value":"5YQR6a6Zci3"}},{"kind":"show","transition":"custom","animationId":"Entrance","reverse":false,"objRef":{"type":"string","value":"6c7ciwK22lt"}}]}]},"objects":[{"kind":"vectorshape","rotation":0,"accType":"text","cliptobounds":false,"defaultAction":"","textLib":[{"kind":"textdata","uniqueId":"6K2IBb455vR_-943720779","id":"01","linkId":"txt__default_6K2IBb455vR","type":"acctext","xPos":5,"yPos":5,"xAccOffset":5,"yAccOffset":5,"width":278,"height":31,"valign":"top","wordwrap":true,"textshadow":false,"shadowIndex":-1,"scrollOverflow":false,"vartext":{"blocks":[{"spans":[{"text":"Adverse Drug Reactions","style":{"fontFamily":"\\"MontserratBold CharBoldE28D0D51\\",\\"Montserrat\\"","fontSize":15.813,"fontIsBold":false,"fontIsItalic":false,"fontIsUnderline":false,"fontIsStrikeout":false,"elevation":"normal","displayCase":"asIs","foregroundColor":"#373F4B","linkColor":"#373F4B","ascent":20.409,"descent":5.292,"leading":0,"underlinePosition":-1.581,"underlineThickness":1.054,"xHeight":11.343}}],"style":{"leadingMargin":0,"firstLineMargin":0,"justification":"center","listLevel":1,"lineSpacingRule":"multiple","lineSpacing":20,"spacingBefore":0,"spacingAfter":0,"listStyle":{"listType":"none","listTypeFormat":"plain","start":0,"size":100,"bulletChar":8226,"bulletFont":"Arial","bulletPicture":{"w":0,"h":0,"base64":0}},"tagType":"P"},"runs":[{"idx":0,"len":22,"flowDirection":"leftToRight","cursive":false}]}],"defaultBlockStyle":{"flowDirection":"leftToRight","leadingMargin":0,"trailingMargin":0,"firstLineMargin":0,"justification":"center","defaultTabStop":48,"listLevel":0,"lineSpacingRule":"multiple","lineSpacing":20,"indentSize":36,"spacingBefore":0,"spacingAfter":0,"baseSpanStyle":{"fontFamily":"Calibri","fontSize":12,"fontIsBold":false,"fontIsItalic":false,"fontIsUnderline":false,"fontIsStrikeout":false,"underlineStyle":"normal","elevation":"normal","spacing":0,"ignoreKerningTable":false,"displayCase":"asIs","languageId":0,"foregroundColor":"#FFFFFF","linkColor":"#666666"},"listStyle":{"listType":"none","listTypeFormat":"plain","start":0,"size":100}},"direction":"horizontal"},"vectortext":{"left":0,"top":0,"right":273,"bottom":31,"pngfb":false,"pr":{"l":"Lib","i":154}}}],"shapemaskId":"","xPos":413,"yPos":21,"tabIndex":39,"tabEnabled":true,"referenceName":"6K2IBb455vR","morphReferenceName":"6K2IBb455vR","xOffset":0,"yOffset":0,"rotateXPos":144,"rotateYPos":18,"scaleX":100,"scaleY":100,"alpha":100,"depth":1,"scrolling":true,"shuffleLock":false,"data":{"hotlinkId":"","accState":0,"vectorData":{"left":0,"top":0,"right":288,"bottom":36,"altText":"Adverse Drug Reactions","pngfb":false,"pr":{"l":"Lib","i":135}},"html5data":{"xPos":0,"yPos":0,"width":288,"height":36,"strokewidth":0}},"width":288,"height":36,"resume":false,"useHandCursor":true,"id":"6K2IBb455vR"},{"kind":"vectorshape","rotation":0,"accType":"image","cliptobounds":false,"defaultAction":"","imagelib":[{"kind":"imagedata","assetId":45,"id":"01","url":"story_content/6UbW9Zl9S6e.png","type":"normal","altText":"Picture 34.png","width":570,"height":35,"mobiledx":0,"mobiledy":0}],"shapemaskId":"","xPos":415,"yPos":52,"tabIndex":40,"tabEnabled":true,"referenceName":"6Bi2CZpLT2P","morphReferenceName":"6Bi2CZpLT2P","xOffset":0,"yOffset":0,"rotateXPos":142.5,"rotateYPos":8.5,"scaleX":100,"scaleY":100,"alpha":100,"depth":2,"scrolling":true,"shuffleLock":false,"data":{"hotlinkId":"","accState":0,"vectorData":{"left":0,"top":0,"right":285,"bottom":17,"altText":"Picture 34.png","pngfb":false,"pr":{"l":"Lib","i":123}},"html5data":{"xPos":0,"yPos":0,"width":285,"height":17,"strokewidth":0}},"width":285,"height":17,"resume":false,"useHandCursor":true,"id":"6Bi2CZpLT2P"},{"kind":"vectorshape","rotation":0,"accType":"text","cliptobounds":false,"defaultAction":"","textLib":[{"kind":"textdata","uniqueId":"6147l5HmW0k_2115283299","id":"01","linkId":"txt__default_6147l5HmW0k","type":"acctext","xPos":5,"yPos":5,"xAccOffset":5,"yAccOffset":5,"width":192,"height":51,"valign":"top","wordwrap":true,"textshadow":false,"shadowIndex":-1,"scrollOverflow":false,"vartext":{"blocks":[{"spans":[{"text":"What problems that might be encountered are worse than the typical side effects","style":{"fontFamily":"\\"LatoItalic CharseItalic21188970\\",\\"Lato\\"","fontSize":9.488,"fontIsBold":false,"fontIsItalic":false,"fontIsUnderline":false,"fontIsStrikeout":false,"elevation":"normal","displayCase":"asIs","foregroundColor":"#3C3454","linkColor":"#3C3454","ascent":12.486,"descent":2.695,"leading":0,"underlinePosition":-0.898,"underlineThickness":0.734,"xHeight":6.408}}],"style":{"leadingMargin":0,"firstLineMargin":0,"justification":"left","listLevel":1,"lineSpacingRule":"multiple","lineSpacing":20,"spacingBefore":0,"spacingAfter":0,"listStyle":{"listType":"none","listTypeFormat":"plain","start":0,"size":100,"bulletChar":8226,"bulletFont":"Arial","bulletPicture":{"w":0,"h":0,"base64":0}},"tagType":"P"},"runs":[{"idx":0,"len":79,"flowDirection":"leftToRight","cursive":false}]}],"defaultBlockStyle":{"flowDirection":"leftToRight","leadingMargin":0,"trailingMargin":0,"firstLineMargin":0,"justification":"center","defaultTabStop":48,"listLevel":0,"lineSpacingRule":"multiple","lineSpacing":20,"indentSize":36,"spacingBefore":0,"spacingAfter":0,"baseSpanStyle":{"fontFamily":"Calibri","fontSize":12,"fontIsBold":false,"fontIsItalic":false,"fontIsUnderline":false,"fontIsStrikeout":false,"underlineStyle":"normal","elevation":"normal","spacing":0,"ignoreKerningTable":false,"displayCase":"asIs","languageId":0,"foregroundColor":"#FFFFFF","linkColor":"#666666"},"listStyle":{"listType":"none","listTypeFormat":"plain","start":0,"size":100}},"direction":"horizontal"},"vectortext":{"left":0,"top":0,"right":170,"bottom":51,"pngfb":false,"pr":{"l":"Lib","i":155}}}],"shapemaskId":"","xPos":496,"yPos":74,"tabIndex":41,"tabEnabled":true,"referenceName":"6147l5HmW0k","morphReferenceName":"6147l5HmW0k","xOffset":0,"yOffset":0,"rotateXPos":101,"rotateYPos":28,"scaleX":100,"scaleY":100,"alpha":100,"depth":3,"scrolling":true,"shuffleLock":false,"data":{"hotlinkId":"","accState":0,"vectorData":{"left":0,"top":0,"right":202,"bottom":56,"altText":"What problems that might be encountered are worse than the typical side effects","pngfb":false,"pr":{"l":"Lib","i":128}},"html5data":{"xPos":0,"yPos":0,"width":202,"height":56,"strokewidth":0}},"animations":[{"kind":"animation","id":"Entrance","duration":250,"hidetextatstart":true,"animateshapewithtext":false,"tweens":[{"kind":"tween","time":0,"duration":250,"position":{"relativerotation":false,"relativestartpoint":false,"path":[{"kind":"segment","type":"line","anchora":{"x":"$RawXPos","y":"$RawYPos","dx":"229","dy":"0"},"anchorb":{"x":"$RawXPos","y":"$RawYPos","dx":"0","dy":"0"}}],"duration":250,"easing":"cubic","easingdir":"easeout"}}]}],"width":202,"height":56,"resume":false,"useHandCursor":true,"id":"6147l5HmW0k"},{"kind":"vectorshape","rotation":0,"accType":"text","cliptobounds":false,"defaultAction":"","textLib":[{"kind":"textdata","uniqueId":"6p2cgcAsDKv_-1877495151","id":"01","linkId":"txt__default_6p2cgcAsDKv","type":"acctext","xPos":0,"yPos":0,"xAccOffset":0,"yAccOffset":0,"width":120,"height":32,"valign":"top","wordwrap":true,"textshadow":false,"shadowIndex":-1,"scrollOverflow":false,"vartext":{"blocks":[{"spans":[{"text":"The Why","style":{"fontFamily":"\\"MontserratBold CharBoldE28D0D51\\",\\"Montserrat\\"","fontSize":15.813,"fontIsBold":false,"fontIsItalic":false,"fontIsUnderline":false,"fontIsStrikeout":false,"elevation":"normal","displayCase":"asIs","foregroundColor":"#3C3454","linkColor":"#3C3454","ascent":20.409,"descent":5.292,"leading":0,"underlinePosition":-1.581,"underlineThickness":1.054,"xHeight":11.343}}],"style":{"leadingMargin":0,"firstLineMargin":0,"justification":"left","listLevel":1,"lineSpacingRule":"multiple","lineSpacing":25,"spacingBefore":0,"spacingAfter":0,"listStyle":{"listType":"none","listTypeFormat":"plain","start":0,"size":100,"bulletChar":8226,"bulletFont":"Arial","bulletPicture":{"w":0,"h":0,"base64":0}},"tagType":"P"},"runs":[{"idx":0,"len":7,"flowDirection":"leftToRight","cursive":false}]}],"defaultBlockStyle":{"flowDirection":"leftToRight","leadingMargin":0,"trailingMargin":0,"firstLineMargin":0,"justification":"center","defaultTabStop":48,"listLevel":0,"lineSpacingRule":"multiple","lineSpacing":20,"indentSize":36,"spacingBefore":0,"spacingAfter":0,"baseSpanStyle":{"fontFamily":"Calibri","fontSize":12,"fontIsBold":false,"fontIsItalic":false,"fontIsUnderline":false,"fontIsStrikeout":false,"underlineStyle":"normal","elevation":"normal","spacing":0,"ignoreKerningTable":false,"displayCase":"asIs","languageId":0,"foregroundColor":"#FFFFFF","linkColor":"#666666"},"listStyle":{"listType":"none","listTypeFormat":"plain","start":0,"size":100}},"direction":"horizontal"},"vectortext":{"left":0,"top":0,"right":93,"bottom":31,"pngfb":false,"pr":{"l":"Lib","i":116}}}],"shapemaskId":"","xPos":506,"yPos":142,"tabIndex":43,"tabEnabled":true,"referenceName":"6p2cgcAsDKv","morphReferenceName":"6p2cgcAsDKv","xOffset":0,"yOffset":0,"rotateXPos":60,"rotateYPos":16,"scaleX":100,"scaleY":100,"alpha":100,"depth":4,"scrolling":true,"shuffleLock":false,"data":{"hotlinkId":"","accState":0,"vectorData":{"left":0,"top":0,"right":121,"bottom":32,"altText":"The Why","pngfb":false,"pr":{"l":"Lib","i":115}},"html5data":{"xPos":0,"yPos":0,"width":121,"height":32,"strokewidth":0}},"width":120,"height":32,"resume":false,"useHandCursor":true,"id":"6p2cgcAsDKv"},{"kind":"vectorshape","rotation":0,"accType":"text","cliptobounds":false,"defaultAction":"","textLib":[{"kind":"textdata","uniqueId":"6ZgLUMwgeL4_-1343313635","id":"01","linkId":"txt__default_6ZgLUMwgeL4","type":"acctext","xPos":0,"yPos":0,"xAccOffset":0,"yAccOffset":0,"width":120,"height":32,"valign":"top","wordwrap":true,"textshadow":false,"shadowIndex":-1,"scrollOverflow":false,"vartext":{"blocks":[{"spans":[{"text":"The How","style":{"fontFamily":"\\"MontserratBold CharBoldE28D0D51\\",\\"Montserrat\\"","fontSize":15.813,"fontIsBold":false,"fontIsItalic":false,"fontIsUnderline":false,"fontIsStrikeout":false,"elevation":"normal","displayCase":"asIs","foregroundColor":"#3C3454","linkColor":"#3C3454","ascent":20.409,"descent":5.292,"leading":0,"underlinePosition":-1.581,"underlineThickness":1.054,"xHeight":11.343}}],"style":{"leadingMargin":0,"firstLineMargin":0,"justification":"center","listLevel":1,"lineSpacingRule":"multiple","lineSpacing":25,"spacingBefore":0,"spacingAfter":0,"listStyle":{"listType":"none","listTypeFormat":"plain","start":0,"size":100,"bulletChar":8226,"bulletFont":"Arial","bulletPicture":{"w":0,"h":0,"base64":0}},"tagType":"P"},"runs":[{"idx":0,"len":7,"flowDirection":"leftToRight","cursive":false}]}],"defaultBlockStyle":{"flowDirection":"leftToRight","leadingMargin":0,"trailingMargin":0,"firstLineMargin":0,"justification":"center","defaultTabStop":48,"listLevel":0,"lineSpacingRule":"multiple","lineSpacing":20,"indentSize":36,"spacingBefore":0,"spacingAfter":0,"baseSpanStyle":{"fontFamily":"Calibri","fontSize":12,"fontIsBold":false,"fontIsItalic":false,"fontIsUnderline":false,"fontIsStrikeout":false,"underlineStyle":"normal","elevation":"normal","spacing":0,"ignoreKerningTable":false,"displayCase":"asIs","languageId":0,"foregroundColor":"#FFFFFF","linkColor":"#666666"},"listStyle":{"listType":"none","listTypeFormat":"plain","start":0,"size":100}},"direction":"horizontal"},"vectortext":{"left":0,"top":0,"right":107,"bottom":31,"pngfb":false,"pr":{"l":"Lib","i":117}}}],"shapemaskId":"","xPos":500,"yPos":259,"tabIndex":45,"tabEnabled":true,"referenceName":"6ZgLUMwgeL4","morphReferenceName":"6ZgLUMwgeL4","xOffset":0,"yOffset":0,"rotateXPos":60,"rotateYPos":16,"scaleX":100,"scaleY":100,"alpha":100,"depth":5,"scrolling":true,"shuffleLock":false,"data":{"hotlinkId":"","accState":0,"vectorData":{"left":0,"top":0,"right":121,"bottom":32,"altText":"The How","pngfb":false,"pr":{"l":"Lib","i":115}},"html5data":{"xPos":0,"yPos":0,"width":121,"height":32,"strokewidth":0}},"width":120,"height":32,"resume":false,"useHandCursor":true,"id":"6ZgLUMwgeL4"},{"kind":"vectorshape","rotation":0,"accType":"text","cliptobounds":false,"defaultAction":"","textLib":[{"kind":"textdata","uniqueId":"5pPjlUSC8fr_-538697246","id":"01","linkId":"txt__default_5pPjlUSC8fr","type":"acctext","xPos":5,"yPos":5,"xAccOffset":5,"yAccOffset":5,"width":213,"height":61,"valign":"top","wordwrap":true,"textshadow":false,"shadowIndex":-1,"scrollOverflow":false,"vartext":{"blocks":[{"spans":[{"text":"Describes reactions that require immediate attention\\n","style":{"fontFamily":"\\"Lato Charset0_v8MUn45tBE51451DC\\",\\"Lato\\"","fontSize":8.697,"fontIsBold":false,"fontIsItalic":false,"fontIsUnderline":false,"fontIsStrikeout":false,"elevation":"normal","displayCase":"asIs","foregroundColor":"#3C3454","linkColor":"#3C3454","ascent":11.445,"descent":2.47,"leading":0,"underlinePosition":-0.812,"underlineThickness":0.696,"xHeight":5.873}}],"style":{"leadingMargin":17.394,"firstLineMargin":0,"justification":"left","listLevel":1,"lineSpacingRule":"single","lineSpacing":20,"spacingBefore":0,"spacingAfter":6,"listStyle":{"listType":"bullet","listTypeFormat":"plain","start":0,"size":100,"bulletChar":111,"bulletFont":"\\"Courier New Charset0_v205075B0F\\",\\"Courier New\\"","bulletPicture":{"w":0,"h":0,"base64":0},"color":"#3C3454"},"tagType":"P"},"runs":[{"idx":0,"len":53,"flowDirection":"leftToRight","cursive":false}]},{"spans":[{"text":"Directs what to do about them (e.g., go to the ER) and importance of doing so","style":{"fontFamily":"\\"Lato Charset0_v8MUn45tBE51451DC\\",\\"Lato\\"","fontSize":8.697,"fontIsBold":false,"fontIsItalic":false,"fontIsUnderline":false,"fontIsStrikeout":false,"elevation":"normal","displayCase":"asIs","foregroundColor":"#3C3454","linkColor":"#3C3454","ascent":11.445,"descent":2.47,"leading":0,"underlinePosition":-0.812,"underlineThickness":0.696,"xHeight":5.873}}],"style":{"leadingMargin":17.394,"firstLineMargin":0,"justification":"left","listLevel":1,"lineSpacingRule":"single","lineSpacing":20,"spacingBefore":0,"spacingAfter":6,"listStyle":{"listType":"bullet","listTypeFormat":"plain","start":0,"size":100,"bulletChar":111,"bulletFont":"\\"Courier New Charset0_v205075B0F\\",\\"Courier New\\"","bulletPicture":{"w":0,"h":0,"base64":0},"color":"#3C3454"},"tagType":"P"},"runs":[{"idx":0,"len":77,"flowDirection":"leftToRight","cursive":false}]}],"defaultBlockStyle":{"flowDirection":"leftToRight","leadingMargin":0,"trailingMargin":0,"firstLineMargin":0,"justification":"center","defaultTabStop":48,"listLevel":0,"lineSpacingRule":"multiple","lineSpacing":20,"indentSize":36,"spacingBefore":0,"spacingAfter":0,"baseSpanStyle":{"fontFamily":"Calibri","fontSize":12,"fontIsBold":false,"fontIsItalic":false,"fontIsUnderline":false,"fontIsStrikeout":false,"underlineStyle":"normal","elevation":"normal","spacing":0,"ignoreKerningTable":false,"displayCase":"asIs","languageId":0,"foregroundColor":"#FFFFFF","linkColor":"#666666"},"listStyle":{"listType":"none","listTypeFormat":"plain","start":0,"size":100}},"direction":"horizontal"},"vectortext":{"left":0,"top":0,"right":214,"bottom":67,"pngfb":false,"pr":{"l":"Lib","i":157}}}],"shapemaskId":"","xPos":454,"yPos":174,"tabIndex":44,"tabEnabled":true,"referenceName":"5pPjlUSC8fr","morphReferenceName":"5pPjlUSC8fr","xOffset":0,"yOffset":0,"rotateXPos":111.5,"rotateYPos":33,"scaleX":100,"scaleY":100,"alpha":100,"depth":6,"scrolling":true,"shuffleLock":false,"data":{"hotlinkId":"","accState":0,"vectorData":{"left":0,"top":0,"right":223,"bottom":67,"altText":"Describes reactions that require immediate attention\\nDirects what to do about them (e.g., go to the ER) and importance of doing so","pngfb":false,"pr":{"l":"Lib","i":156}},"html5data":{"xPos":0,"yPos":0,"width":223,"height":66,"strokewidth":0}},"animations":[{"kind":"animation","id":"Entrance","duration":250,"hidetextatstart":true,"animateshapewithtext":false,"tweens":[{"kind":"tween","time":0,"duration":250,"position":{"relativerotation":false,"relativestartpoint":false,"path":[{"kind":"segment","type":"line","anchora":{"x":"$RawXPos","y":"$RawYPos","dx":"271","dy":"0"},"anchorb":{"x":"$RawXPos","y":"$RawYPos","dx":"0","dy":"0"}}],"duration":250,"easing":"cubic","easingdir":"easeout"}}]}],"width":223,"height":66,"resume":false,"useHandCursor":true,"id":"5pPjlUSC8fr"},{"kind":"vectorshape","rotation":0,"accType":"text","cliptobounds":false,"defaultAction":"","textLib":[{"kind":"textdata","uniqueId":"6qUSDy2hZ9g_761491822","id":"01","linkId":"txt__default_6qUSDy2hZ9g","type":"acctext","xPos":5,"yPos":5,"xAccOffset":5,"yAccOffset":5,"width":264,"height":33,"valign":"top","wordwrap":true,"textshadow":false,"shadowIndex":-1,"scrollOverflow":false,"vartext":{"blocks":[{"spans":[{"text":"\\"... although rare, it is associated with a prolonged, painful erection and requires immediate attention.\\"","style":{"fontFamily":"\\"Lato Charset0_v8MUn45tBE51451DC\\",\\"Lato\\"","fontSize":8.697,"fontIsBold":false,"fontIsItalic":false,"fontIsUnderline":false,"fontIsStrikeout":false,"elevation":"normal","displayCase":"asIs","foregroundColor":"#3C3454","linkColor":"#3C3454","ascent":11.445,"descent":2.47,"leading":0,"underlinePosition":-0.812,"underlineThickness":0.696,"xHeight":5.873}}],"style":{"leadingMargin":0,"firstLineMargin":0,"justification":"left","listLevel":1,"lineSpacingRule":"multiple","lineSpacing":20,"spacingBefore":0,"spacingAfter":0,"listStyle":{"listType":"none","listTypeFormat":"plain","start":0,"size":100,"bulletChar":8226,"bulletFont":"Arial","bulletPicture":{"w":0,"h":0,"base64":0}},"tagType":"P"},"runs":[{"idx":0,"len":106,"flowDirection":"leftToRight","cursive":false}]}],"defaultBlockStyle":{"flowDirection":"leftToRight","leadingMargin":0,"trailingMargin":0,"firstLineMargin":0,"justification":"center","defaultTabStop":48,"listLevel":0,"lineSpacingRule":"multiple","lineSpacing":20,"indentSize":36,"spacingBefore":0,"spacingAfter":0,"baseSpanStyle":{"fontFamily":"Calibri","fontSize":12,"fontIsBold":false,"fontIsItalic":false,"fontIsUnderline":false,"fontIsStrikeout":false,"underlineStyle":"normal","elevation":"normal","spacing":0,"ignoreKerningTable":false,"displayCase":"asIs","languageId":0,"foregroundColor":"#FFFFFF","linkColor":"#666666"},"listStyle":{"listType":"none","listTypeFormat":"plain","start":0,"size":100}},"direction":"horizontal"},"vectortext":{"left":0,"top":0,"right":262,"bottom":33,"pngfb":false,"pr":{"l":"Lib","i":158}}}],"shapemaskId":"","xPos":430,"yPos":287,"tabIndex":46,"tabEnabled":true,"referenceName":"6qUSDy2hZ9g","morphReferenceName":"6qUSDy2hZ9g","xOffset":0,"yOffset":0,"rotateXPos":137,"rotateYPos":19,"scaleX":100,"scaleY":100,"alpha":100,"depth":7,"scrolling":true,"shuffleLock":false,"data":{"hotlinkId":"","accState":0,"vectorData":{"left":0,"top":0,"right":275,"bottom":39,"altText":"\\"... although rare, it is associated with a prolonged, painful erection and requires immediate attention.\\"","pngfb":false,"pr":{"l":"Lib","i":120}},"html5data":{"xPos":0,"yPos":0,"width":275,"height":39,"strokewidth":0}},"animations":[{"kind":"animation","id":"Entrance","duration":250,"hidetextatstart":true,"animateshapewithtext":false,"tweens":[{"kind":"tween","time":0,"duration":250,"position":{"relativerotation":false,"relativestartpoint":false,"path":[{"kind":"segment","type":"line","anchora":{"x":"$RawXPos","y":"$RawYPos","dx":"295","dy":"0"},"anchorb":{"x":"$RawXPos","y":"$RawYPos","dx":"0","dy":"0"}}],"duration":250,"easing":"cubic","easingdir":"easeout"}}]}],"width":274,"height":38,"resume":false,"useHandCursor":true,"id":"6qUSDy2hZ9g"},{"kind":"vectorshape","rotation":0,"accType":"text","cliptobounds":false,"defaultAction":"","textLib":[{"kind":"textdata","uniqueId":"5bo7O06Qg87_1498410088","id":"01","linkId":"txt__default_5bo7O06Qg87","type":"acctext","xPos":5,"yPos":5,"xAccOffset":5,"yAccOffset":5,"width":264,"height":33,"valign":"top","wordwrap":true,"textshadow":false,"shadowIndex":-1,"scrollOverflow":false,"vartext":{"blocks":[{"spans":[{"text":"\\"...these may sound scary, but we’ll be working together to watch out for these.”","style":{"fontFamily":"\\"Lato Charset0_v8MUn45tBE51451DC\\",\\"Lato\\"","fontSize":8.697,"fontIsBold":false,"fontIsItalic":false,"fontIsUnderline":false,"fontIsStrikeout":false,"elevation":"normal","displayCase":"asIs","foregroundColor":"#3C3454","linkColor":"#3C3454","ascent":11.445,"descent":2.47,"leading":0,"underlinePosition":-0.812,"underlineThickness":0.696,"xHeight":5.873}}],"style":{"leadingMargin":0,"firstLineMargin":0,"justification":"left","listLevel":1,"lineSpacingRule":"multiple","lineSpacing":20,"spacingBefore":0,"spacingAfter":0,"listStyle":{"listType":"none","listTypeFormat":"plain","start":0,"size":100,"bulletChar":8226,"bulletFont":"Arial","bulletPicture":{"w":0,"h":0,"base64":0}},"tagType":"P"},"runs":[{"idx":0,"len":81,"flowDirection":"leftToRight","cursive":false}]}],"defaultBlockStyle":{"flowDirection":"leftToRight","leadingMargin":0,"trailingMargin":0,"firstLineMargin":0,"justification":"center","defaultTabStop":48,"listLevel":0,"lineSpacingRule":"multiple","lineSpacing":20,"indentSize":36,"spacingBefore":0,"spacingAfter":0,"baseSpanStyle":{"fontFamily":"Calibri","fontSize":12,"fontIsBold":false,"fontIsItalic":false,"fontIsUnderline":false,"fontIsStrikeout":false,"underlineStyle":"normal","elevation":"normal","spacing":0,"ignoreKerningTable":false,"displayCase":"asIs","languageId":0,"foregroundColor":"#FFFFFF","linkColor":"#666666"},"listStyle":{"listType":"none","listTypeFormat":"plain","start":0,"size":100}},"direction":"horizontal"},"vectortext":{"left":0,"top":0,"right":237,"bottom":33,"pngfb":false,"pr":{"l":"Lib","i":159}}}],"shapemaskId":"","xPos":429,"yPos":364,"tabIndex":48,"tabEnabled":true,"referenceName":"5bo7O06Qg87","morphReferenceName":"5bo7O06Qg87","xOffset":0,"yOffset":0,"rotateXPos":137,"rotateYPos":19,"scaleX":100,"scaleY":100,"alpha":100,"depth":8,"scrolling":true,"shuffleLock":false,"data":{"hotlinkId":"","accState":0,"vectorData":{"left":0,"top":0,"right":275,"bottom":39,"altText":"\\"...these may sound scary, but we’ll be working together to watch out for these.”","pngfb":false,"pr":{"l":"Lib","i":120}},"html5data":{"xPos":0,"yPos":0,"width":275,"height":39,"strokewidth":0}},"animations":[{"kind":"animation","id":"Entrance","duration":250,"hidetextatstart":true,"animateshapewithtext":false,"tweens":[{"kind":"tween","time":0,"duration":250,"position":{"relativerotation":false,"relativestartpoint":false,"path":[{"kind":"segment","type":"line","anchora":{"x":"$RawXPos","y":"$RawYPos","dx":"296","dy":"0"},"anchorb":{"x":"$RawXPos","y":"$RawYPos","dx":"0","dy":"0"}}],"duration":250,"easing":"cubic","easingdir":"easeout"}}]}],"width":274,"height":38,"resume":false,"useHandCursor":true,"id":"5bo7O06Qg87"},{"kind":"vectorshape","rotation":0,"accType":"image","cliptobounds":false,"defaultAction":"","imagelib":[{"kind":"imagedata","assetId":50,"id":"01","url":"story_content/66JZ4y5cL7X.png","type":"normal","altText":"Picture 36.png","width":111,"height":114,"mobiledx":0,"mobiledy":0}],"shapemaskId":"","xPos":426,"yPos":80,"tabIndex":42,"tabEnabled":true,"referenceName":"5YQR6a6Zci3","morphReferenceName":"5YQR6a6Zci3","xOffset":0,"yOffset":0,"rotateXPos":28,"rotateYPos":28.5,"scaleX":100,"scaleY":100,"alpha":100,"depth":9,"scrolling":true,"shuffleLock":false,"data":{"hotlinkId":"","accState":0,"vectorData":{"left":0,"top":0,"right":56,"bottom":57,"altText":"Picture 36.png","pngfb":false,"pr":{"l":"Lib","i":160}},"html5data":{"xPos":0,"yPos":0,"width":56,"height":57,"strokewidth":0}},"width":56,"height":57,"resume":false,"useHandCursor":true,"id":"5YQR6a6Zci3"},{"kind":"vectorshape","rotation":0,"accType":"text","cliptobounds":false,"defaultAction":"","textLib":[{"kind":"textdata","uniqueId":"6c7ciwK22lt_715461963","id":"01","linkId":"txt__default_6c7ciwK22lt","type":"acctext","xPos":5,"yPos":5,"xAccOffset":5,"yAccOffset":5,"width":264,"height":33,"valign":"top","wordwrap":true,"textshadow":false,"shadowIndex":-1,"scrollOverflow":false,"vartext":{"blocks":[{"spans":[{"text":"\\"If you have muscle stiffness, fever, and feeling confused, this needs immediate attention.\\"","style":{"fontFamily":"\\"Lato Charset0_v8MUn45tBE51451DC\\",\\"Lato\\"","fontSize":8.697,"fontIsBold":false,"fontIsItalic":false,"fontIsUnderline":false,"fontIsStrikeout":false,"elevation":"normal","displayCase":"asIs","foregroundColor":"#3C3454","linkColor":"#3C3454","ascent":11.445,"descent":2.47,"leading":0,"underlinePosition":-0.812,"underlineThickness":0.696,"xHeight":5.873}}],"style":{"leadingMargin":0,"firstLineMargin":0,"justification":"left","listLevel":1,"lineSpacingRule":"multiple","lineSpacing":20,"spacingBefore":0,"spacingAfter":0,"listStyle":{"listType":"none","listTypeFormat":"plain","start":0,"size":100,"bulletChar":8226,"bulletFont":"Arial","bulletPicture":{"w":0,"h":0,"base64":0}},"tagType":"P"},"runs":[{"idx":0,"len":92,"flowDirection":"leftToRight","cursive":false}]}],"defaultBlockStyle":{"flowDirection":"leftToRight","leadingMargin":0,"trailingMargin":0,"firstLineMargin":0,"justification":"center","defaultTabStop":48,"listLevel":0,"lineSpacingRule":"multiple","lineSpacing":20,"indentSize":36,"spacingBefore":0,"spacingAfter":0,"baseSpanStyle":{"fontFamily":"Calibri","fontSize":12,"fontIsBold":false,"fontIsItalic":false,"fontIsUnderline":false,"fontIsStrikeout":false,"underlineStyle":"normal","elevation":"normal","spacing":0,"ignoreKerningTable":false,"displayCase":"asIs","languageId":0,"foregroundColor":"#FFFFFF","linkColor":"#666666"},"listStyle":{"listType":"none","listTypeFormat":"plain","start":0,"size":100}},"direction":"horizontal"},"vectortext":{"left":0,"top":0,"right":240,"bottom":33,"pngfb":false,"pr":{"l":"Lib","i":161}}}],"shapemaskId":"","xPos":430,"yPos":326,"tabIndex":47,"tabEnabled":true,"referenceName":"6c7ciwK22lt","morphReferenceName":"6c7ciwK22lt","xOffset":0,"yOffset":0,"rotateXPos":137,"rotateYPos":19,"scaleX":100,"scaleY":100,"alpha":100,"depth":10,"scrolling":true,"shuffleLock":false,"data":{"hotlinkId":"","accState":0,"vectorData":{"left":0,"top":0,"right":275,"bottom":39,"altText":"\\"If you have muscle stiffness, fever, and feeling confused, this needs immediate attention.\\"","pngfb":false,"pr":{"l":"Lib","i":120}},"html5data":{"xPos":0,"yPos":0,"width":275,"height":39,"strokewidth":0}},"animations":[{"kind":"animation","id":"Entrance","duration":250,"hidetextatstart":true,"animateshapewithtext":false,"tweens":[{"kind":"tween","time":0,"duration":250,"position":{"relativerotation":false,"relativestartpoint":false,"path":[{"kind":"segment","type":"line","anchora":{"x":"$RawXPos","y":"$RawYPos","dx":"295","dy":"0"},"anchorb":{"x":"$RawXPos","y":"$RawYPos","dx":"0","dy":"0"}}],"duration":250,"easing":"cubic","easingdir":"easeout"}}]}],"width":274,"height":38,"resume":false,"useHandCursor":true,"id":"6c7ciwK22lt"}],"startTime":-1,"elapsedTimeMode":"normal","width":720,"height":405,"resume":false,"useHandCursor":false,"id":"6UxfUA4XSd6"},{"kind":"slidelayer","depth":0,"modal":false,"pauseParent":false,"rotateXPos":360,"rotateYPos":202,"tabIndex":-1,"presentAs":"layer","labeledById":"","describedById":"","enableSeek":true,"enableReplay":true,"lmsId":"","timeline":{"duration":5000,"events":[{"kind":"ontimelinetick","time":0,"actions":[{"kind":"show","transition":"appear","objRef":{"type":"string","value":"6VZUJRh17xa"}},{"kind":"show","transition":"appear","objRef":{"type":"string","value":"6VZUJRh17xa.63pZox7B0jC"}},{"kind":"show","transition":"appear","objRef":{"type":"string","value":"6VZUJRh17xa.5oTUZGRwrYI"}},{"kind":"show","transition":"appear","objRef":{"type":"string","value":"62LQmBpvT0t"}},{"kind":"show","transition":"appear","objRef":{"type":"string","value":"6fz1ZvdKHye"}},{"kind":"show","transition":"custom","animationId":"Entrance","reverse":false,"objRef":{"type":"string","value":"69lkyj8AKCT"}},{"kind":"show","transition":"appear","objRef":{"type":"string","value":"6hfMBDbi35v"}},{"kind":"show","transition":"appear","objRef":{"type":"string","value":"5YoBOpVtaIA"}},{"kind":"show","transition":"custom","animationId":"Entrance","reverse":false,"objRef":{"type":"string","value":"6HZDR0U5nK7"}},{"kind":"show","transition":"custom","animationId":"Entrance","reverse":false,"objRef":{"type":"string","value":"67P1QAz3wR5"}},{"kind":"show","transition":"custom","animationId":"Entrance","reverse":false,"objRef":{"type":"string","value":"5VV5Q6skeWw"}}]}]},"objects":[{"kind":"objgroup","objects":[{"kind":"vectorshape","rotation":0,"accType":"image","cliptobounds":false,"defaultAction":"","imagelib":[{"kind":"imagedata","assetId":51,"id":"01","url":"story_content/5qf3ZRMkblQ.png","type":"normal","altText":"Picture 22.png","width":88,"height":88,"mobiledx":0,"mobiledy":0}],"shapemaskId":"","xPos":0,"yPos":0,"tabIndex":53,"tabEnabled":true,"referenceName":"63pZox7B0jC","morphReferenceName":"63pZox7B0jC","xOffset":0,"yOffset":0,"rotateXPos":22,"rotateYPos":22,"scaleX":100,"scaleY":100,"alpha":100,"depth":1,"scrolling":true,"shuffleLock":false,"data":{"hotlinkId":"","accState":0,"vectorData":{"left":0,"top":0,"right":44,"bottom":44,"altText":"Picture 22.png","pngfb":false,"pr":{"l":"Lib","i":162}},"html5data":{"xPos":0,"yPos":0,"width":44,"height":44,"strokewidth":0}},"width":44,"height":44,"resume":false,"useHandCursor":true,"id":"63pZox7B0jC"},{"kind":"vectorshape","rotation":0,"accType":"image","cliptobounds":false,"defaultAction":"","imagelib":[{"kind":"imagedata","assetId":52,"id":"01","url":"story_content/6WDLza9LIln.png","type":"normal","altText":"Picture 23.png","width":36,"height":50,"mobiledx":0,"mobiledy":0}],"shapemaskId":"","xPos":13,"yPos":6,"tabIndex":54,"tabEnabled":true,"referenceName":"5oTUZGRwrYI","morphReferenceName":"5oTUZGRwrYI","xOffset":0,"yOffset":0,"rotateXPos":9,"rotateYPos":12.5,"scaleX":100,"scaleY":100,"alpha":100,"depth":2,"scrolling":true,"shuffleLock":false,"data":{"hotlinkId":"","accState":0,"vectorData":{"left":0,"top":0,"right":18,"bottom":25,"altText":"Picture 23.png","pngfb":false,"pr":{"l":"Lib","i":163}},"html5data":{"xPos":0,"yPos":0,"width":18,"height":25,"strokewidth":0}},"width":18,"height":25,"resume":false,"useHandCursor":true,"id":"5oTUZGRwrYI"}],"accType":"text","altText":"Group 12 1","shapemaskId":"","xPos":441,"yPos":82,"tabIndex":52,"tabEnabled":true,"referenceName":"6VZUJRh17xa","morphReferenceName":"6VZUJRh17xa","xOffset":0,"yOffset":0,"rotateXPos":22,"rotateYPos":22,"scaleX":100,"scaleY":100,"alpha":100,"rotation":0,"depth":1,"scrolling":true,"shuffleLock":false,"width":44,"height":44,"resume":false,"useHandCursor":true,"id":"6VZUJRh17xa","actionGroups":{"ActGrpClearHoverState":{"kind":"actiongroup","actions":[{"kind":"exe_actiongroup","id":"_children.ActGrpClearHoverState"}]}}},{"kind":"vectorshape","rotation":0,"accType":"text","cliptobounds":false,"defaultAction":"","textLib":[{"kind":"textdata","uniqueId":"62LQmBpvT0t_997505790","id":"01","linkId":"txt__default_62LQmBpvT0t","type":"acctext","xPos":5,"yPos":5,"xAccOffset":5,"yAccOffset":5,"width":256,"height":31,"valign":"top","wordwrap":true,"textshadow":false,"shadowIndex":-1,"scrollOverflow":false,"vartext":{"blocks":[{"spans":[{"text":"Black Box Warnings","style":{"fontFamily":"\\"MontserratBold CharBoldE28D0D51\\",\\"Montserrat\\"","fontSize":15.813,"fontIsBold":false,"fontIsItalic":false,"fontIsUnderline":false,"fontIsStrikeout":false,"elevation":"normal","displayCase":"asIs","foregroundColor":"#373F4B","linkColor":"#373F4B","ascent":20.409,"descent":5.292,"leading":0,"underlinePosition":-1.581,"underlineThickness":1.054,"xHeight":11.343}}],"style":{"leadingMargin":0,"firstLineMargin":0,"justification":"center","listLevel":1,"lineSpacingRule":"multiple","lineSpacing":20,"spacingBefore":0,"spacingAfter":0,"listStyle":{"listType":"none","listTypeFormat":"plain","start":0,"size":100,"bulletChar":8226,"bulletFont":"Arial","bulletPicture":{"w":0,"h":0,"base64":0}},"tagType":"P"},"runs":[{"idx":0,"len":18,"flowDirection":"leftToRight","cursive":false}]}],"defaultBlockStyle":{"flowDirection":"leftToRight","leadingMargin":0,"trailingMargin":0,"firstLineMargin":0,"justification":"center","defaultTabStop":48,"listLevel":0,"lineSpacingRule":"multiple","lineSpacing":20,"indentSize":36,"spacingBefore":0,"spacingAfter":0,"baseSpanStyle":{"fontFamily":"Calibri","fontSize":12,"fontIsBold":false,"fontIsItalic":false,"fontIsUnderline":false,"fontIsStrikeout":false,"underlineStyle":"normal","elevation":"normal","spacing":0,"ignoreKerningTable":false,"displayCase":"asIs","languageId":0,"foregroundColor":"#FFFFFF","linkColor":"#666666"},"listStyle":{"listType":"none","listTypeFormat":"plain","start":0,"size":100}},"direction":"horizontal"},"vectortext":{"left":0,"top":0,"right":238,"bottom":31,"pngfb":false,"pr":{"l":"Lib","i":164}}}],"shapemaskId":"","xPos":425,"yPos":21,"tabIndex":49,"tabEnabled":true,"referenceName":"62LQmBpvT0t","morphReferenceName":"62LQmBpvT0t","xOffset":0,"yOffset":0,"rotateXPos":133,"rotateYPos":18,"scaleX":100,"scaleY":100,"alpha":100,"depth":2,"scrolling":true,"shuffleLock":false,"data":{"hotlinkId":"","accState":0,"vectorData":{"left":0,"top":0,"right":266,"bottom":36,"altText":"Black Box Warnings","pngfb":false,"pr":{"l":"Lib","i":126}},"html5data":{"xPos":0,"yPos":0,"width":266,"height":36,"strokewidth":0}},"width":266,"height":36,"resume":false,"useHandCursor":true,"id":"62LQmBpvT0t"},{"kind":"vectorshape","rotation":0,"accType":"image","cliptobounds":false,"defaultAction":"","imagelib":[{"kind":"imagedata","assetId":45,"id":"01","url":"story_content/6UbW9Zl9S6e.png","type":"normal","altText":"Picture 34.png","width":570,"height":35,"mobiledx":0,"mobiledy":0}],"shapemaskId":"","xPos":415,"yPos":52,"tabIndex":50,"tabEnabled":true,"referenceName":"6fz1ZvdKHye","morphReferenceName":"6fz1ZvdKHye","xOffset":0,"yOffset":0,"rotateXPos":142.5,"rotateYPos":8.5,"scaleX":100,"scaleY":100,"alpha":100,"depth":3,"scrolling":true,"shuffleLock":false,"data":{"hotlinkId":"","accState":0,"vectorData":{"left":0,"top":0,"right":285,"bottom":17,"altText":"Picture 34.png","pngfb":false,"pr":{"l":"Lib","i":123}},"html5data":{"xPos":0,"yPos":0,"width":285,"height":17,"strokewidth":0}},"width":285,"height":17,"resume":false,"useHandCursor":true,"id":"6fz1ZvdKHye"},{"kind":"vectorshape","rotation":0,"accType":"text","cliptobounds":false,"defaultAction":"","textLib":[{"kind":"textdata","uniqueId":"69lkyj8AKCT_1698020502","id":"01","linkId":"txt__default_69lkyj8AKCT","type":"acctext","xPos":5,"yPos":5,"xAccOffset":5,"yAccOffset":5,"width":192,"height":66,"valign":"top","wordwrap":true,"textshadow":false,"shadowIndex":-1,"scrollOverflow":false,"vartext":{"blocks":[{"spans":[{"text":"What are the FDA Black Box Warnings, if any, issued with this medication?  How common is it? What do I do about it? ","style":{"fontFamily":"\\"LatoItalic CharseItalic21188970\\",\\"Lato\\"","fontSize":9.488,"fontIsBold":false,"fontIsItalic":false,"fontIsUnderline":false,"fontIsStrikeout":false,"elevation":"normal","displayCase":"asIs","foregroundColor":"#3C3454","linkColor":"#3C3454","ascent":12.486,"descent":2.695,"leading":0,"underlinePosition":-0.898,"underlineThickness":0.734,"xHeight":6.408}}],"style":{"leadingMargin":0,"firstLineMargin":0,"justification":"left","listLevel":1,"lineSpacingRule":"multiple","lineSpacing":20,"spacingBefore":0,"spacingAfter":0,"listStyle":{"listType":"none","listTypeFormat":"plain","start":0,"size":100,"bulletChar":8226,"bulletFont":"Arial","bulletPicture":{"w":0,"h":0,"base64":0}},"tagType":"P"},"runs":[{"idx":0,"len":116,"flowDirection":"leftToRight","cursive":false}]}],"defaultBlockStyle":{"flowDirection":"leftToRight","leadingMargin":0,"trailingMargin":0,"firstLineMargin":0,"justification":"center","defaultTabStop":48,"listLevel":0,"lineSpacingRule":"multiple","lineSpacing":20,"indentSize":36,"spacingBefore":0,"spacingAfter":0,"baseSpanStyle":{"fontFamily":"Calibri","fontSize":12,"fontIsBold":false,"fontIsItalic":false,"fontIsUnderline":false,"fontIsStrikeout":false,"underlineStyle":"normal","elevation":"normal","spacing":0,"ignoreKerningTable":false,"displayCase":"asIs","languageId":0,"foregroundColor":"#FFFFFF","linkColor":"#666666"},"listStyle":{"listType":"none","listTypeFormat":"plain","start":0,"size":100}},"direction":"horizontal"},"vectortext":{"left":0,"top":0,"right":174,"bottom":66,"pngfb":false,"pr":{"l":"Lib","i":166}}}],"shapemaskId":"","xPos":496,"yPos":74,"tabIndex":51,"tabEnabled":true,"referenceName":"69lkyj8AKCT","morphReferenceName":"69lkyj8AKCT","xOffset":0,"yOffset":0,"rotateXPos":101,"rotateYPos":35.5,"scaleX":100,"scaleY":100,"alpha":100,"depth":4,"scrolling":true,"shuffleLock":false,"data":{"hotlinkId":"","accState":0,"vectorData":{"left":0,"top":0,"right":202,"bottom":72,"altText":"What are the FDA Black Box Warnings, if any, issued with this medication?  How common is it? What do I do about it? ","pngfb":false,"pr":{"l":"Lib","i":165}},"html5data":{"xPos":0,"yPos":0,"width":202,"height":72,"strokewidth":0}},"animations":[{"kind":"animation","id":"Entrance","duration":250,"hidetextatstart":true,"animateshapewithtext":false,"tweens":[{"kind":"tween","time":0,"duration":250,"position":{"relativerotation":false,"relativestartpoint":false,"path":[{"kind":"segment","type":"line","anchora":{"x":"$RawXPos","y":"$RawYPos","dx":"229","dy":"0"},"anchorb":{"x":"$RawXPos","y":"$RawYPos","dx":"0","dy":"0"}}],"duration":250,"easing":"cubic","easingdir":"easeout"}}]}],"width":202,"height":71,"resume":false,"useHandCursor":true,"id":"69lkyj8AKCT"},{"kind":"vectorshape","rotation":0,"accType":"text","cliptobounds":false,"defaultAction":"","textLib":[{"kind":"textdata","uniqueId":"6hfMBDbi35v_151035549","id":"01","linkId":"txt__default_6hfMBDbi35v","type":"acctext","xPos":0,"yPos":0,"xAccOffset":0,"yAccOffset":0,"width":120,"height":32,"valign":"top","wordwrap":true,"textshadow":false,"shadowIndex":-1,"scrollOverflow":false,"vartext":{"blocks":[{"spans":[{"text":"The Why","style":{"fontFamily":"\\"MontserratBold CharBoldE28D0D51\\",\\"Montserrat\\"","fontSize":15.813,"fontIsBold":false,"fontIsItalic":false,"fontIsUnderline":false,"fontIsStrikeout":false,"elevation":"normal","displayCase":"asIs","foregroundColor":"#3C3454","linkColor":"#3C3454","ascent":20.409,"descent":5.292,"leading":0,"underlinePosition":-1.581,"underlineThickness":1.054,"xHeight":11.343}}],"style":{"leadingMargin":0,"firstLineMargin":0,"justification":"left","listLevel":1,"lineSpacingRule":"multiple","lineSpacing":25,"spacingBefore":0,"spacingAfter":0,"listStyle":{"listType":"none","listTypeFormat":"plain","start":0,"size":100,"bulletChar":8226,"bulletFont":"Arial","bulletPicture":{"w":0,"h":0,"base64":0}},"tagType":"P"},"runs":[{"idx":0,"len":7,"flowDirection":"leftToRight","cursive":false}]}],"defaultBlockStyle":{"flowDirection":"leftToRight","leadingMargin":0,"trailingMargin":0,"firstLineMargin":0,"justification":"center","defaultTabStop":48,"listLevel":0,"lineSpacingRule":"multiple","lineSpacing":20,"indentSize":36,"spacingBefore":0,"spacingAfter":0,"baseSpanStyle":{"fontFamily":"Calibri","fontSize":12,"fontIsBold":false,"fontIsItalic":false,"fontIsUnderline":false,"fontIsStrikeout":false,"underlineStyle":"normal","elevation":"normal","spacing":0,"ignoreKerningTable":false,"displayCase":"asIs","languageId":0,"foregroundColor":"#FFFFFF","linkColor":"#666666"},"listStyle":{"listType":"none","listTypeFormat":"plain","start":0,"size":100}},"direction":"horizontal"},"vectortext":{"left":0,"top":0,"right":93,"bottom":31,"pngfb":false,"pr":{"l":"Lib","i":116}}}],"shapemaskId":"","xPos":506,"yPos":142,"tabIndex":55,"tabEnabled":true,"referenceName":"6hfMBDbi35v","morphReferenceName":"6hfMBDbi35v","xOffset":0,"yOffset":0,"rotateXPos":60,"rotateYPos":16,"scaleX":100,"scaleY":100,"alpha":100,"depth":5,"scrolling":true,"shuffleLock":false,"data":{"hotlinkId":"","accState":0,"vectorData":{"left":0,"top":0,"right":121,"bottom":32,"altText":"The Why","pngfb":false,"pr":{"l":"Lib","i":115}},"html5data":{"xPos":0,"yPos":0,"width":121,"height":32,"strokewidth":0}},"width":120,"height":32,"resume":false,"useHandCursor":true,"id":"6hfMBDbi35v"},{"kind":"vectorshape","rotation":0,"accType":"text","cliptobounds":false,"defaultAction":"","textLib":[{"kind":"textdata","uniqueId":"5YoBOpVtaIA_-915168184","id":"01","linkId":"txt__default_5YoBOpVtaIA","type":"acctext","xPos":0,"yPos":0,"xAccOffset":0,"yAccOffset":0,"width":120,"height":32,"valign":"top","wordwrap":true,"textshadow":false,"shadowIndex":-1,"scrollOverflow":false,"vartext":{"blocks":[{"spans":[{"text":"The How","style":{"fontFamily":"\\"MontserratBold CharBoldE28D0D51\\",\\"Montserrat\\"","fontSize":15.813,"fontIsBold":false,"fontIsItalic":false,"fontIsUnderline":false,"fontIsStrikeout":false,"elevation":"normal","displayCase":"asIs","foregroundColor":"#3C3454","linkColor":"#3C3454","ascent":20.409,"descent":5.292,"leading":0,"underlinePosition":-1.581,"underlineThickness":1.054,"xHeight":11.343}}],"style":{"leadingMargin":0,"firstLineMargin":0,"justification":"center","listLevel":1,"lineSpacingRule":"multiple","lineSpacing":25,"spacingBefore":0,"spacingAfter":0,"listStyle":{"listType":"none","listTypeFormat":"plain","start":0,"size":100,"bulletChar":8226,"bulletFont":"Arial","bulletPicture":{"w":0,"h":0,"base64":0}},"tagType":"P"},"runs":[{"idx":0,"len":7,"flowDirection":"leftToRight","cursive":false}]}],"defaultBlockStyle":{"flowDirection":"leftToRight","leadingMargin":0,"trailingMargin":0,"firstLineMargin":0,"justification":"center","defaultTabStop":48,"listLevel":0,"lineSpacingRule":"multiple","lineSpacing":20,"indentSize":36,"spacingBefore":0,"spacingAfter":0,"baseSpanStyle":{"fontFamily":"Calibri","fontSize":12,"fontIsBold":false,"fontIsItalic":false,"fontIsUnderline":false,"fontIsStrikeout":false,"underlineStyle":"normal","elevation":"normal","spacing":0,"ignoreKerningTable":false,"displayCase":"asIs","languageId":0,"foregroundColor":"#FFFFFF","linkColor":"#666666"},"listStyle":{"listType":"none","listTypeFormat":"plain","start":0,"size":100}},"direction":"horizontal"},"vectortext":{"left":0,"top":0,"right":107,"bottom":31,"pngfb":false,"pr":{"l":"Lib","i":117}}}],"shapemaskId":"","xPos":500,"yPos":265,"tabIndex":57,"tabEnabled":true,"referenceName":"5YoBOpVtaIA","morphReferenceName":"5YoBOpVtaIA","xOffset":0,"yOffset":0,"rotateXPos":60,"rotateYPos":16,"scaleX":100,"scaleY":100,"alpha":100,"depth":6,"scrolling":true,"shuffleLock":false,"data":{"hotlinkId":"","accState":0,"vectorData":{"left":0,"top":0,"right":121,"bottom":32,"altText":"The How","pngfb":false,"pr":{"l":"Lib","i":115}},"html5data":{"xPos":0,"yPos":0,"width":121,"height":32,"strokewidth":0}},"width":120,"height":32,"resume":false,"useHandCursor":true,"id":"5YoBOpVtaIA"},{"kind":"vectorshape","rotation":0,"accType":"text","cliptobounds":false,"defaultAction":"","textLib":[{"kind":"textdata","uniqueId":"6HZDR0U5nK7_-1055790489","id":"01","linkId":"txt__default_6HZDR0U5nK7","type":"acctext","xPos":5,"yPos":5,"xAccOffset":5,"yAccOffset":5,"width":213,"height":75,"valign":"top","wordwrap":true,"textshadow":false,"shadowIndex":-1,"scrollOverflow":false,"vartext":{"blocks":[{"spans":[{"text":"These are life-threatening issues\\n","style":{"fontFamily":"\\"Lato Charset0_v8MUn45tBE51451DC\\",\\"Lato\\"","fontSize":8.697,"fontIsBold":false,"fontIsItalic":false,"fontIsUnderline":false,"fontIsStrikeout":false,"elevation":"normal","displayCase":"asIs","foregroundColor":"#3C3454","linkColor":"#3C3454","ascent":11.445,"descent":2.47,"leading":0,"underlinePosition":-0.812,"underlineThickness":0.696,"xHeight":5.873}}],"style":{"leadingMargin":17.394,"firstLineMargin":0,"justification":"left","listLevel":1,"lineSpacingRule":"single","lineSpacing":20,"spacingBefore":0,"spacingAfter":6,"listStyle":{"listType":"bullet","listTypeFormat":"plain","start":0,"size":100,"bulletChar":111,"bulletFont":"\\"Courier New Charset0_v205075B0F\\",\\"Courier New\\"","bulletPicture":{"w":0,"h":0,"base64":0},"color":"#3C3454"},"tagType":"P"},"runs":[{"idx":0,"len":34,"flowDirection":"leftToRight","cursive":false}]},{"spans":[{"text":"Shares detailed description and instruction of problem AND what to do\\n","style":{"fontFamily":"\\"Lato Charset0_v8MUn45tBE51451DC\\",\\"Lato\\"","fontSize":8.697,"fontIsBold":false,"fontIsItalic":false,"fontIsUnderline":false,"fontIsStrikeout":false,"elevation":"normal","displayCase":"asIs","foregroundColor":"#3C3454","linkColor":"#3C3454","ascent":11.445,"descent":2.47,"leading":0,"underlinePosition":-0.812,"underlineThickness":0.696,"xHeight":5.873}}],"style":{"leadingMargin":17.394,"firstLineMargin":0,"justification":"left","listLevel":1,"lineSpacingRule":"single","lineSpacing":20,"spacingBefore":0,"spacingAfter":6,"listStyle":{"listType":"bullet","listTypeFormat":"plain","start":0,"size":100,"bulletChar":111,"bulletFont":"\\"Courier New Charset0_v205075B0F\\",\\"Courier New\\"","bulletPicture":{"w":0,"h":0,"base64":0},"color":"#3C3454"},"tagType":"P"},"runs":[{"idx":0,"len":70,"flowDirection":"leftToRight","cursive":false}]},{"spans":[{"text":"Often provides rationale of why this medication is used despite this issue","style":{"fontFamily":"\\"Lato Charset0_v8MUn45tBE51451DC\\",\\"Lato\\"","fontSize":8.697,"fontIsBold":false,"fontIsItalic":false,"fontIsUnderline":false,"fontIsStrikeout":false,"elevation":"normal","displayCase":"asIs","foregroundColor":"#3C3454","linkColor":"#3C3454","ascent":11.445,"descent":2.47,"leading":0,"underlinePosition":-0.812,"underlineThickness":0.696,"xHeight":5.873}}],"style":{"leadingMargin":17.394,"firstLineMargin":0,"justification":"left","listLevel":1,"lineSpacingRule":"single","lineSpacing":20,"spacingBefore":0,"spacingAfter":6,"listStyle":{"listType":"bullet","listTypeFormat":"plain","start":0,"size":100,"bulletChar":111,"bulletFont":"\\"Courier New Charset0_v205075B0F\\",\\"Courier New\\"","bulletPicture":{"w":0,"h":0,"base64":0},"color":"#3C3454"},"tagType":"P"},"runs":[{"idx":0,"len":74,"flowDirection":"leftToRight","cursive":false}]}],"defaultBlockStyle":{"flowDirection":"leftToRight","leadingMargin":0,"trailingMargin":0,"firstLineMargin":0,"justification":"center","defaultTabStop":48,"listLevel":0,"lineSpacingRule":"multiple","lineSpacing":20,"indentSize":36,"spacingBefore":0,"spacingAfter":0,"baseSpanStyle":{"fontFamily":"Calibri","fontSize":12,"fontIsBold":false,"fontIsItalic":false,"fontIsUnderline":false,"fontIsStrikeout":false,"underlineStyle":"normal","elevation":"normal","spacing":0,"ignoreKerningTable":false,"displayCase":"asIs","languageId":0,"foregroundColor":"#FFFFFF","linkColor":"#666666"},"listStyle":{"listType":"none","listTypeFormat":"plain","start":0,"size":100}},"direction":"horizontal"},"vectortext":{"left":0,"top":0,"right":214,"bottom":87,"pngfb":false,"pr":{"l":"Lib","i":168}}}],"shapemaskId":"","xPos":454,"yPos":174,"tabIndex":56,"tabEnabled":true,"referenceName":"6HZDR0U5nK7","morphReferenceName":"6HZDR0U5nK7","xOffset":0,"yOffset":0,"rotateXPos":111.5,"rotateYPos":40,"scaleX":100,"scaleY":100,"alpha":100,"depth":7,"scrolling":true,"shuffleLock":false,"data":{"hotlinkId":"","accState":0,"vectorData":{"left":0,"top":0,"right":223,"bottom":87,"altText":"These are life-threatening issues\\nShares detailed description and instruction of problem AND what to do\\nOften provides rationale of why this medication is used despite this issue","pngfb":false,"pr":{"l":"Lib","i":167}},"html5data":{"xPos":0,"yPos":0,"width":223,"height":80,"strokewidth":0}},"animations":[{"kind":"animation","id":"Entrance","duration":250,"hidetextatstart":true,"animateshapewithtext":false,"tweens":[{"kind":"tween","time":0,"duration":250,"position":{"relativerotation":false,"relativestartpoint":false,"path":[{"kind":"segment","type":"line","anchora":{"x":"$RawXPos","y":"$RawYPos","dx":"271","dy":"0"},"anchorb":{"x":"$RawXPos","y":"$RawYPos","dx":"0","dy":"0"}}],"duration":250,"easing":"cubic","easingdir":"easeout"}}]}],"width":223,"height":80,"resume":false,"useHandCursor":true,"id":"6HZDR0U5nK7"},{"kind":"vectorshape","rotation":0,"accType":"text","cliptobounds":false,"defaultAction":"","textLib":[{"kind":"textdata","uniqueId":"67P1QAz3wR5_-309458047","id":"01","linkId":"txt__default_67P1QAz3wR5","type":"acctext","xPos":5,"yPos":5,"xAccOffset":5,"yAccOffset":5,"width":264,"height":47,"valign":"top","wordwrap":true,"textshadow":false,"shadowIndex":-1,"scrollOverflow":false,"vartext":{"blocks":[{"spans":[{"text":"\\"... although rare, it can be associated with emergence of suicidal ideation. If you have these, please call me immediately.\\"","style":{"fontFamily":"\\"Lato Charset0_v8MUn45tBE51451DC\\",\\"Lato\\"","fontSize":8.697,"fontIsBold":false,"fontIsItalic":false,"fontIsUnderline":false,"fontIsStrikeout":false,"elevation":"normal","displayCase":"asIs","foregroundColor":"#3C3454","linkColor":"#3C3454","ascent":11.445,"descent":2.47,"leading":0,"underlinePosition":-0.812,"underlineThickness":0.696,"xHeight":5.873}}],"style":{"leadingMargin":0,"firstLineMargin":0,"justification":"left","listLevel":1,"lineSpacingRule":"multiple","lineSpacing":20,"spacingBefore":0,"spacingAfter":0,"listStyle":{"listType":"none","listTypeFormat":"plain","start":0,"size":100,"bulletChar":8226,"bulletFont":"Arial","bulletPicture":{"w":0,"h":0,"base64":0}},"tagType":"P"},"runs":[{"idx":0,"len":125,"flowDirection":"leftToRight","cursive":false}]}],"defaultBlockStyle":{"flowDirection":"leftToRight","leadingMargin":0,"trailingMargin":0,"firstLineMargin":0,"justification":"center","defaultTabStop":48,"listLevel":0,"lineSpacingRule":"multiple","lineSpacing":20,"indentSize":36,"spacingBefore":0,"spacingAfter":0,"baseSpanStyle":{"fontFamily":"Calibri","fontSize":12,"fontIsBold":false,"fontIsItalic":false,"fontIsUnderline":false,"fontIsStrikeout":false,"underlineStyle":"normal","elevation":"normal","spacing":0,"ignoreKerningTable":false,"displayCase":"asIs","languageId":0,"foregroundColor":"#FFFFFF","linkColor":"#666666"},"listStyle":{"listType":"none","listTypeFormat":"plain","start":0,"size":100}},"direction":"horizontal"},"vectortext":{"left":0,"top":0,"right":253,"bottom":47,"pngfb":false,"pr":{"l":"Lib","i":170}}}],"shapemaskId":"","xPos":430,"yPos":293,"tabIndex":58,"tabEnabled":true,"referenceName":"67P1QAz3wR5","morphReferenceName":"67P1QAz3wR5","xOffset":0,"yOffset":0,"rotateXPos":137,"rotateYPos":26,"scaleX":100,"scaleY":100,"alpha":100,"depth":8,"scrolling":true,"shuffleLock":false,"data":{"hotlinkId":"","accState":0,"vectorData":{"left":0,"top":0,"right":275,"bottom":53,"altText":"\\"... although rare, it can be associated with emergence of suicidal ideation. If you have these, please call me immediately.\\"","pngfb":false,"pr":{"l":"Lib","i":169}},"html5data":{"xPos":0,"yPos":0,"width":275,"height":53,"strokewidth":0}},"animations":[{"kind":"animation","id":"Entrance","duration":250,"hidetextatstart":true,"animateshapewithtext":false,"tweens":[{"kind":"tween","time":0,"duration":250,"position":{"relativerotation":false,"relativestartpoint":false,"path":[{"kind":"segment","type":"line","anchora":{"x":"$RawXPos","y":"$RawYPos","dx":"295","dy":"0"},"anchorb":{"x":"$RawXPos","y":"$RawYPos","dx":"0","dy":"0"}}],"duration":250,"easing":"cubic","easingdir":"easeout"}}]}],"width":274,"height":52,"resume":false,"useHandCursor":true,"id":"67P1QAz3wR5"},{"kind":"vectorshape","rotation":0,"accType":"text","cliptobounds":false,"defaultAction":"","textLib":[{"kind":"textdata","uniqueId":"5VV5Q6skeWw_2031123869","id":"01","linkId":"txt__default_5VV5Q6skeWw","type":"acctext","xPos":5,"yPos":5,"xAccOffset":5,"yAccOffset":5,"width":264,"height":47,"valign":"top","wordwrap":true,"textshadow":false,"shadowIndex":-1,"scrollOverflow":false,"vartext":{"blocks":[{"spans":[{"text":"\\"...although these sound scary, this is still the best intervention and we will be monitoring and teach you what to watch out for …”","style":{"fontFamily":"\\"Lato Charset0_v8MUn45tBE51451DC\\",\\"Lato\\"","fontSize":8.697,"fontIsBold":false,"fontIsItalic":false,"fontIsUnderline":false,"fontIsStrikeout":false,"elevation":"normal","displayCase":"asIs","foregroundColor":"#3C3454","linkColor":"#3C3454","ascent":11.445,"descent":2.47,"leading":0,"underlinePosition":-0.812,"underlineThickness":0.696,"xHeight":5.873}}],"style":{"leadingMargin":0,"firstLineMargin":0,"justification":"left","listLevel":1,"lineSpacingRule":"multiple","lineSpacing":20,"spacingBefore":0,"spacingAfter":0,"listStyle":{"listType":"none","listTypeFormat":"plain","start":0,"size":100,"bulletChar":8226,"bulletFont":"Arial","bulletPicture":{"w":0,"h":0,"base64":0}},"tagType":"P"},"runs":[{"idx":0,"len":132,"flowDirection":"leftToRight","cursive":false}]}],"defaultBlockStyle":{"flowDirection":"leftToRight","leadingMargin":0,"trailingMargin":0,"firstLineMargin":0,"justification":"center","defaultTabStop":48,"listLevel":0,"lineSpacingRule":"multiple","lineSpacing":20,"indentSize":36,"spacingBefore":0,"spacingAfter":0,"baseSpanStyle":{"fontFamily":"Calibri","fontSize":12,"fontIsBold":false,"fontIsItalic":false,"fontIsUnderline":false,"fontIsStrikeout":false,"underlineStyle":"normal","elevation":"normal","spacing":0,"ignoreKerningTable":false,"displayCase":"asIs","languageId":0,"foregroundColor":"#FFFFFF","linkColor":"#666666"},"listStyle":{"listType":"none","listTypeFormat":"plain","start":0,"size":100}},"direction":"horizontal"},"vectortext":{"left":0,"top":0,"right":254,"bottom":47,"pngfb":false,"pr":{"l":"Lib","i":171}}}],"shapemaskId":"","xPos":430,"yPos":343,"tabIndex":59,"tabEnabled":true,"referenceName":"5VV5Q6skeWw","morphReferenceName":"5VV5Q6skeWw","xOffset":0,"yOffset":0,"rotateXPos":137,"rotateYPos":26,"scaleX":100,"scaleY":100,"alpha":100,"depth":9,"scrolling":true,"shuffleLock":false,"data":{"hotlinkId":"","accState":0,"vectorData":{"left":0,"top":0,"right":275,"bottom":53,"altText":"\\"...although these sound scary, this is still the best intervention and we will be monitoring and teach you what to watch out for …”","pngfb":false,"pr":{"l":"Lib","i":169}},"html5data":{"xPos":0,"yPos":0,"width":275,"height":53,"strokewidth":0}},"animations":[{"kind":"animation","id":"Entrance","duration":250,"hidetextatstart":true,"animateshapewithtext":false,"tweens":[{"kind":"tween","time":0,"duration":250,"position":{"relativerotation":false,"relativestartpoint":false,"path":[{"kind":"segment","type":"line","anchora":{"x":"$RawXPos","y":"$RawYPos","dx":"295","dy":"0"},"anchorb":{"x":"$RawXPos","y":"$RawYPos","dx":"0","dy":"0"}}],"duration":250,"easing":"cubic","easingdir":"easeout"}}]}],"width":274,"height":52,"resume":false,"useHandCursor":true,"id":"5VV5Q6skeWw"}],"startTime":-1,"elapsedTimeMode":"normal","width":720,"height":405,"resume":false,"useHandCursor":false,"id":"5VBZUuuOD2l"},{"kind":"slidelayer","depth":0,"modal":false,"pauseParent":false,"rotateXPos":360,"rotateYPos":202,"tabIndex":-1,"presentAs":"layer","labeledById":"","describedById":"","enableSeek":true,"enableReplay":true,"lmsId":"","timeline":{"duration":5000,"events":[{"kind":"ontimelinetick","time":0,"actions":[{"kind":"show","transition":"appear","objRef":{"type":"string","value":"6Laq9YS6IgV"}},{"kind":"show","transition":"appear","objRef":{"type":"string","value":"63Ve4paj9aw"}},{"kind":"show","transition":"custom","animationId":"Entrance","reverse":false,"objRef":{"type":"string","value":"6QC2aQYbqI5"}},{"kind":"show","transition":"appear","objRef":{"type":"string","value":"5mn5B44r3MF"}},{"kind":"show","transition":"appear","objRef":{"type":"string","value":"6TdE8Jsb5pg"}},{"kind":"show","transition":"custom","animationId":"Entrance","reverse":false,"objRef":{"type":"string","value":"5nV8TE3mTNA"}},{"kind":"show","transition":"custom","animationId":"Entrance","reverse":false,"objRef":{"type":"string","value":"6ULWDmuFqEK"}},{"kind":"show","transition":"custom","animationId":"Entrance","reverse":false,"objRef":{"type":"string","value":"5gHLMMh2yvU"}},{"kind":"show","transition":"appear","objRef":{"type":"string","value":"6C2RqbKO0uf"}}]}]},"objects":[{"kind":"vectorshape","rotation":0,"accType":"text","cliptobounds":false,"defaultAction":"","textLib":[{"kind":"textdata","uniqueId":"6Laq9YS6IgV_-1988367070","id":"01","linkId":"txt__default_6Laq9YS6IgV","type":"acctext","xPos":5,"yPos":5,"xAccOffset":5,"yAccOffset":5,"width":256,"height":31,"valign":"top","wordwrap":true,"textshadow":false,"shadowIndex":-1,"scrollOverflow":false,"vartext":{"blocks":[{"spans":[{"text":"Common Side Effects","style":{"fontFamily":"\\"MontserratBold CharBoldE28D0D51\\",\\"Montserrat\\"","fontSize":15.813,"fontIsBold":false,"fontIsItalic":false,"fontIsUnderline":false,"fontIsStrikeout":false,"elevation":"normal","displayCase":"asIs","foregroundColor":"#373F4B","linkColor":"#373F4B","ascent":20.409,"descent":5.292,"leading":0,"underlinePosition":-1.581,"underlineThickness":1.054,"xHeight":11.343}}],"style":{"leadingMargin":0,"firstLineMargin":0,"justification":"center","listLevel":1,"lineSpacingRule":"multiple","lineSpacing":20,"spacingBefore":0,"spacingAfter":0,"listStyle":{"listType":"none","listTypeFormat":"plain","start":0,"size":100,"bulletChar":8226,"bulletFont":"Arial","bulletPicture":{"w":0,"h":0,"base64":0}},"tagType":"P"},"runs":[{"idx":0,"len":19,"flowDirection":"leftToRight","cursive":false}]}],"defaultBlockStyle":{"flowDirection":"leftToRight","leadingMargin":0,"trailingMargin":0,"firstLineMargin":0,"justification":"center","defaultTabStop":48,"listLevel":0,"lineSpacingRule":"multiple","lineSpacing":20,"indentSize":36,"spacingBefore":0,"spacingAfter":0,"baseSpanStyle":{"fontFamily":"Calibri","fontSize":12,"fontIsBold":false,"fontIsItalic":false,"fontIsUnderline":false,"fontIsStrikeout":false,"underlineStyle":"normal","elevation":"normal","spacing":0,"ignoreKerningTable":false,"displayCase":"asIs","languageId":0,"foregroundColor":"#FFFFFF","linkColor":"#666666"},"listStyle":{"listType":"none","listTypeFormat":"plain","start":0,"size":100}},"direction":"horizontal"},"vectortext":{"left":0,"top":0,"right":249,"bottom":31,"pngfb":false,"pr":{"l":"Lib","i":172}}}],"shapemaskId":"","xPos":425,"yPos":21,"tabIndex":60,"tabEnabled":true,"referenceName":"6Laq9YS6IgV","morphReferenceName":"6Laq9YS6IgV","xOffset":0,"yOffset":0,"rotateXPos":133,"rotateYPos":18,"scaleX":100,"scaleY":100,"alpha":100,"depth":1,"scrolling":true,"shuffleLock":false,"data":{"hotlinkId":"","accState":0,"vectorData":{"left":0,"top":0,"right":266,"bottom":36,"altText":"Common Side Effects","pngfb":false,"pr":{"l":"Lib","i":126}},"html5data":{"xPos":0,"yPos":0,"width":266,"height":36,"strokewidth":0}},"width":266,"height":36,"resume":false,"useHandCursor":true,"id":"6Laq9YS6IgV"},{"kind":"vectorshape","rotation":0,"accType":"image","cliptobounds":false,"defaultAction":"","imagelib":[{"kind":"imagedata","assetId":45,"id":"01","url":"story_content/6UbW9Zl9S6e.png","type":"normal","altText":"Picture 34.png","width":570,"height":35,"mobiledx":0,"mobiledy":0}],"shapemaskId":"","xPos":415,"yPos":52,"tabIndex":61,"tabEnabled":true,"referenceName":"63Ve4paj9aw","morphReferenceName":"63Ve4paj9aw","xOffset":0,"yOffset":0,"rotateXPos":142.5,"rotateYPos":8.5,"scaleX":100,"scaleY":100,"alpha":100,"depth":2,"scrolling":true,"shuffleLock":false,"data":{"hotlinkId":"","accState":0,"vectorData":{"left":0,"top":0,"right":285,"bottom":17,"altText":"Picture 34.png","pngfb":false,"pr":{"l":"Lib","i":123}},"html5data":{"xPos":0,"yPos":0,"width":285,"height":17,"strokewidth":0}},"width":285,"height":17,"resume":false,"useHandCursor":true,"id":"63Ve4paj9aw"},{"kind":"vectorshape","rotation":0,"accType":"text","cliptobounds":false,"defaultAction":"","textLib":[{"kind":"textdata","uniqueId":"6QC2aQYbqI5_1650990601","id":"01","linkId":"txt__default_6QC2aQYbqI5","type":"acctext","xPos":5,"yPos":5,"xAccOffset":5,"yAccOffset":5,"width":192,"height":51,"valign":"top","wordwrap":true,"textshadow":false,"shadowIndex":-1,"scrollOverflow":false,"vartext":{"blocks":[{"spans":[{"text":"What are the typical side effects & problems associated with the medication? Will they persist or go away?","style":{"fontFamily":"\\"LatoItalic CharseItalic21188970\\",\\"Lato\\"","fontSize":9.488,"fontIsBold":false,"fontIsItalic":false,"fontIsUnderline":false,"fontIsStrikeout":false,"elevation":"normal","displayCase":"asIs","foregroundColor":"#3C3454","linkColor":"#3C3454","ascent":12.486,"descent":2.695,"leading":0,"underlinePosition":-0.898,"underlineThickness":0.734,"xHeight":6.408}}],"style":{"leadingMargin":0,"firstLineMargin":0,"justification":"left","listLevel":1,"lineSpacingRule":"multiple","lineSpacing":20,"spacingBefore":0,"spacingAfter":0,"listStyle":{"listType":"none","listTypeFormat":"plain","start":0,"size":100,"bulletChar":8226,"bulletFont":"Arial","bulletPicture":{"w":0,"h":0,"base64":0}},"tagType":"P"},"runs":[{"idx":0,"len":106,"flowDirection":"leftToRight","cursive":false}]}],"defaultBlockStyle":{"flowDirection":"leftToRight","leadingMargin":0,"trailingMargin":0,"firstLineMargin":0,"justification":"center","defaultTabStop":48,"listLevel":0,"lineSpacingRule":"multiple","lineSpacing":20,"indentSize":36,"spacingBefore":0,"spacingAfter":0,"baseSpanStyle":{"fontFamily":"Calibri","fontSize":12,"fontIsBold":false,"fontIsItalic":false,"fontIsUnderline":false,"fontIsStrikeout":false,"underlineStyle":"normal","elevation":"normal","spacing":0,"ignoreKerningTable":false,"displayCase":"asIs","languageId":0,"foregroundColor":"#FFFFFF","linkColor":"#666666"},"listStyle":{"listType":"none","listTypeFormat":"plain","start":0,"size":100}},"direction":"horizontal"},"vectortext":{"left":0,"top":0,"right":184,"bottom":66,"pngfb":false,"pr":{"l":"Lib","i":173}}}],"shapemaskId":"","xPos":496,"yPos":72,"tabIndex":62,"tabEnabled":true,"referenceName":"6QC2aQYbqI5","morphReferenceName":"6QC2aQYbqI5","xOffset":0,"yOffset":0,"rotateXPos":101,"rotateYPos":28,"scaleX":100,"scaleY":100,"alpha":100,"depth":3,"scrolling":true,"shuffleLock":false,"data":{"hotlinkId":"","accState":0,"vectorData":{"left":0,"top":0,"right":202,"bottom":66,"altText":"What are the typical side effects & problems associated with the medication? Will they persist or go away?","pngfb":false,"pr":{"l":"Lib","i":128}},"html5data":{"xPos":0,"yPos":0,"width":202,"height":56,"strokewidth":0}},"animations":[{"kind":"animation","id":"Entrance","duration":250,"hidetextatstart":true,"animateshapewithtext":false,"tweens":[{"kind":"tween","time":0,"duration":250,"position":{"relativerotation":false,"relativestartpoint":false,"path":[{"kind":"segment","type":"line","anchora":{"x":"$RawXPos","y":"$RawYPos","dx":"229","dy":"0"},"anchorb":{"x":"$RawXPos","y":"$RawYPos","dx":"0","dy":"0"}}],"duration":250,"easing":"cubic","easingdir":"easeout"}}]}],"width":202,"height":56,"resume":false,"useHandCursor":true,"id":"6QC2aQYbqI5"},{"kind":"vectorshape","rotation":0,"accType":"text","cliptobounds":false,"defaultAction":"","textLib":[{"kind":"textdata","uniqueId":"5mn5B44r3MF_1956490208","id":"01","linkId":"txt__default_5mn5B44r3MF","type":"acctext","xPos":0,"yPos":0,"xAccOffset":0,"yAccOffset":0,"width":120,"height":32,"valign":"top","wordwrap":true,"textshadow":false,"shadowIndex":-1,"scrollOverflow":false,"vartext":{"blocks":[{"spans":[{"text":"The Why","style":{"fontFamily":"\\"MontserratBold CharBoldE28D0D51\\",\\"Montserrat\\"","fontSize":15.813,"fontIsBold":false,"fontIsItalic":false,"fontIsUnderline":false,"fontIsStrikeout":false,"elevation":"normal","displayCase":"asIs","foregroundColor":"#3C3454","linkColor":"#3C3454","ascent":20.409,"descent":5.292,"leading":0,"underlinePosition":-1.581,"underlineThickness":1.054,"xHeight":11.343}}],"style":{"leadingMargin":0,"firstLineMargin":0,"justification":"left","listLevel":1,"lineSpacingRule":"multiple","lineSpacing":25,"spacingBefore":0,"spacingAfter":0,"listStyle":{"listType":"none","listTypeFormat":"plain","start":0,"size":100,"bulletChar":8226,"bulletFont":"Arial","bulletPicture":{"w":0,"h":0,"base64":0}},"tagType":"P"},"runs":[{"idx":0,"len":7,"flowDirection":"leftToRight","cursive":false}]}],"defaultBlockStyle":{"flowDirection":"leftToRight","leadingMargin":0,"trailingMargin":0,"firstLineMargin":0,"justification":"center","defaultTabStop":48,"listLevel":0,"lineSpacingRule":"multiple","lineSpacing":20,"indentSize":36,"spacingBefore":0,"spacingAfter":0,"baseSpanStyle":{"fontFamily":"Calibri","fontSize":12,"fontIsBold":false,"fontIsItalic":false,"fontIsUnderline":false,"fontIsStrikeout":false,"underlineStyle":"normal","elevation":"normal","spacing":0,"ignoreKerningTable":false,"displayCase":"asIs","languageId":0,"foregroundColor":"#FFFFFF","linkColor":"#666666"},"listStyle":{"listType":"none","listTypeFormat":"plain","start":0,"size":100}},"direction":"horizontal"},"vectortext":{"left":0,"top":0,"right":93,"bottom":31,"pngfb":false,"pr":{"l":"Lib","i":116}}}],"shapemaskId":"","xPos":506,"yPos":142,"tabIndex":64,"tabEnabled":true,"referenceName":"5mn5B44r3MF","morphReferenceName":"5mn5B44r3MF","xOffset":0,"yOffset":0,"rotateXPos":60,"rotateYPos":16,"scaleX":100,"scaleY":100,"alpha":100,"depth":4,"scrolling":true,"shuffleLock":false,"data":{"hotlinkId":"","accState":0,"vectorData":{"left":0,"top":0,"right":121,"bottom":32,"altText":"The Why","pngfb":false,"pr":{"l":"Lib","i":115}},"html5data":{"xPos":0,"yPos":0,"width":121,"height":32,"strokewidth":0}},"width":120,"height":32,"resume":false,"useHandCursor":true,"id":"5mn5B44r3MF"},{"kind":"vectorshape","rotation":0,"accType":"text","cliptobounds":false,"defaultAction":"","textLib":[{"kind":"textdata","uniqueId":"6TdE8Jsb5pg_-1111450615","id":"01","linkId":"txt__default_6TdE8Jsb5pg","type":"acctext","xPos":0,"yPos":0,"xAccOffset":0,"yAccOffset":0,"width":120,"height":32,"valign":"top","wordwrap":true,"textshadow":false,"shadowIndex":-1,"scrollOverflow":false,"vartext":{"blocks":[{"spans":[{"text":"The How","style":{"fontFamily":"\\"MontserratBold CharBoldE28D0D51\\",\\"Montserrat\\"","fontSize":15.813,"fontIsBold":false,"fontIsItalic":false,"fontIsUnderline":false,"fontIsStrikeout":false,"elevation":"normal","displayCase":"asIs","foregroundColor":"#3C3454","linkColor":"#3C3454","ascent":20.409,"descent":5.292,"leading":0,"underlinePosition":-1.581,"underlineThickness":1.054,"xHeight":11.343}}],"style":{"leadingMargin":0,"firstLineMargin":0,"justification":"center","listLevel":1,"lineSpacingRule":"multiple","lineSpacing":25,"spacingBefore":0,"spacingAfter":0,"listStyle":{"listType":"none","listTypeFormat":"plain","start":0,"size":100,"bulletChar":8226,"bulletFont":"Arial","bulletPicture":{"w":0,"h":0,"base64":0}},"tagType":"P"},"runs":[{"idx":0,"len":7,"flowDirection":"leftToRight","cursive":false}]}],"defaultBlockStyle":{"flowDirection":"leftToRight","leadingMargin":0,"trailingMargin":0,"firstLineMargin":0,"justification":"center","defaultTabStop":48,"listLevel":0,"lineSpacingRule":"multiple","lineSpacing":20,"indentSize":36,"spacingBefore":0,"spacingAfter":0,"baseSpanStyle":{"fontFamily":"Calibri","fontSize":12,"fontIsBold":false,"fontIsItalic":false,"fontIsUnderline":false,"fontIsStrikeout":false,"underlineStyle":"normal","elevation":"normal","spacing":0,"ignoreKerningTable":false,"displayCase":"asIs","languageId":0,"foregroundColor":"#FFFFFF","linkColor":"#666666"},"listStyle":{"listType":"none","listTypeFormat":"plain","start":0,"size":100}},"direction":"horizontal"},"vectortext":{"left":0,"top":0,"right":107,"bottom":31,"pngfb":false,"pr":{"l":"Lib","i":117}}}],"shapemaskId":"","xPos":500,"yPos":259,"tabIndex":66,"tabEnabled":true,"referenceName":"6TdE8Jsb5pg","morphReferenceName":"6TdE8Jsb5pg","xOffset":0,"yOffset":0,"rotateXPos":60,"rotateYPos":16,"scaleX":100,"scaleY":100,"alpha":100,"depth":5,"scrolling":true,"shuffleLock":false,"data":{"hotlinkId":"","accState":0,"vectorData":{"left":0,"top":0,"right":121,"bottom":32,"altText":"The How","pngfb":false,"pr":{"l":"Lib","i":115}},"html5data":{"xPos":0,"yPos":0,"width":121,"height":32,"strokewidth":0}},"width":120,"height":32,"resume":false,"useHandCursor":true,"id":"6TdE8Jsb5pg"},{"kind":"vectorshape","rotation":0,"accType":"text","cliptobounds":false,"defaultAction":"","textLib":[{"kind":"textdata","uniqueId":"5nV8TE3mTNA_863729710","id":"01","linkId":"txt__default_5nV8TE3mTNA","type":"acctext","xPos":5,"yPos":5,"xAccOffset":5,"yAccOffset":5,"width":206,"height":75,"valign":"top","wordwrap":true,"textshadow":false,"shadowIndex":-1,"scrollOverflow":false,"vartext":{"blocks":[{"spans":[{"text":"Supplies pre-emptive information, so patients aren\'t surprised\\n","style":{"fontFamily":"\\"Lato Charset0_v8MUn45tBE51451DC\\",\\"Lato\\"","fontSize":8.697,"fontIsBold":false,"fontIsItalic":false,"fontIsUnderline":false,"fontIsStrikeout":false,"elevation":"normal","displayCase":"asIs","foregroundColor":"#3C3454","linkColor":"#3C3454","ascent":11.445,"descent":2.47,"leading":0,"underlinePosition":-0.812,"underlineThickness":0.696,"xHeight":5.873}}],"style":{"leadingMargin":17.394,"firstLineMargin":0,"justification":"left","listLevel":1,"lineSpacingRule":"single","lineSpacing":20,"spacingBefore":0,"spacingAfter":6,"listStyle":{"listType":"bullet","listTypeFormat":"plain","start":0,"size":100,"bulletChar":111,"bulletFont":"\\"Courier New Charset0_v205075B0F\\",\\"Courier New\\"","bulletPicture":{"w":0,"h":0,"base64":0},"color":"#3C3454"},"tagType":"P"},"runs":[{"idx":0,"len":63,"flowDirection":"leftToRight","cursive":false}]},{"spans":[{"text":"If informed ahead of time, opens discussion at follow-up and helps maintain adherence","style":{"fontFamily":"\\"Lato Charset0_v8MUn45tBE51451DC\\",\\"Lato\\"","fontSize":8.697,"fontIsBold":false,"fontIsItalic":false,"fontIsUnderline":false,"fontIsStrikeout":false,"elevation":"normal","displayCase":"asIs","foregroundColor":"#3C3454","linkColor":"#3C3454","ascent":11.445,"descent":2.47,"leading":0,"underlinePosition":-0.812,"underlineThickness":0.696,"xHeight":5.873}}],"style":{"leadingMargin":17.394,"firstLineMargin":0,"justification":"left","listLevel":1,"lineSpacingRule":"single","lineSpacing":20,"spacingBefore":0,"spacingAfter":6,"listStyle":{"listType":"bullet","listTypeFormat":"plain","start":0,"size":100,"bulletChar":111,"bulletFont":"\\"Courier New Charset0_v205075B0F\\",\\"Courier New\\"","bulletPicture":{"w":0,"h":0,"base64":0},"color":"#3C3454"},"tagType":"P"},"runs":[{"idx":0,"len":85,"flowDirection":"leftToRight","cursive":false}]}],"defaultBlockStyle":{"flowDirection":"leftToRight","leadingMargin":0,"trailingMargin":0,"firstLineMargin":0,"justification":"center","defaultTabStop":48,"listLevel":0,"lineSpacingRule":"multiple","lineSpacing":20,"indentSize":36,"spacingBefore":0,"spacingAfter":0,"baseSpanStyle":{"fontFamily":"Calibri","fontSize":12,"fontIsBold":false,"fontIsItalic":false,"fontIsUnderline":false,"fontIsStrikeout":false,"underlineStyle":"normal","elevation":"normal","spacing":0,"ignoreKerningTable":false,"displayCase":"asIs","languageId":0,"foregroundColor":"#FFFFFF","linkColor":"#666666"},"listStyle":{"listType":"none","listTypeFormat":"plain","start":0,"size":100}},"direction":"horizontal"},"vectortext":{"left":0,"top":0,"right":206,"bottom":81,"pngfb":false,"pr":{"l":"Lib","i":175}}}],"shapemaskId":"","xPos":454,"yPos":174,"tabIndex":65,"tabEnabled":true,"referenceName":"5nV8TE3mTNA","morphReferenceName":"5nV8TE3mTNA","xOffset":0,"yOffset":0,"rotateXPos":108,"rotateYPos":40,"scaleX":100,"scaleY":100,"alpha":100,"depth":6,"scrolling":true,"shuffleLock":false,"data":{"hotlinkId":"","accState":0,"vectorData":{"left":0,"top":0,"right":216,"bottom":81,"altText":"Supplies pre-emptive information, so patients aren\'t surprised\\nIf informed ahead of time, opens discussion at follow-up and helps maintain adherence","pngfb":false,"pr":{"l":"Lib","i":174}},"html5data":{"xPos":0,"yPos":0,"width":216,"height":80,"strokewidth":0}},"animations":[{"kind":"animation","id":"Entrance","duration":250,"hidetextatstart":true,"animateshapewithtext":false,"tweens":[{"kind":"tween","time":0,"duration":250,"position":{"relativerotation":false,"relativestartpoint":false,"path":[{"kind":"segment","type":"line","anchora":{"x":"$RawXPos","y":"$RawYPos","dx":"271","dy":"0"},"anchorb":{"x":"$RawXPos","y":"$RawYPos","dx":"0","dy":"0"}}],"duration":250,"easing":"cubic","easingdir":"easeout"}}]}],"width":216,"height":80,"resume":false,"useHandCursor":true,"id":"5nV8TE3mTNA"},{"kind":"vectorshape","rotation":0,"accType":"text","cliptobounds":false,"defaultAction":"","textLib":[{"kind":"textdata","uniqueId":"6ULWDmuFqEK_1889318496","id":"01","linkId":"txt__default_6ULWDmuFqEK","type":"acctext","xPos":5,"yPos":5,"xAccOffset":5,"yAccOffset":5,"width":264,"height":47,"valign":"top","wordwrap":true,"textshadow":false,"shadowIndex":-1,"scrollOverflow":false,"vartext":{"blocks":[{"spans":[{"text":"\\"... most patients experience a headache. If so, this is normal. You may take your normal headache medicine to help.\\"","style":{"fontFamily":"\\"Lato Charset0_v8MUn45tBE51451DC\\",\\"Lato\\"","fontSize":8.697,"fontIsBold":false,"fontIsItalic":false,"fontIsUnderline":false,"fontIsStrikeout":false,"elevation":"normal","displayCase":"asIs","foregroundColor":"#3C3454","linkColor":"#3C3454","ascent":11.445,"descent":2.47,"leading":0,"underlinePosition":-0.812,"underlineThickness":0.696,"xHeight":5.873}}],"style":{"leadingMargin":0,"firstLineMargin":0,"justification":"left","listLevel":1,"lineSpacingRule":"multiple","lineSpacing":20,"spacingBefore":0,"spacingAfter":0,"listStyle":{"listType":"none","listTypeFormat":"plain","start":0,"size":100,"bulletChar":8226,"bulletFont":"Arial","bulletPicture":{"w":0,"h":0,"base64":0}},"tagType":"P"},"runs":[{"idx":0,"len":117,"flowDirection":"leftToRight","cursive":false}]}],"defaultBlockStyle":{"flowDirection":"leftToRight","leadingMargin":0,"trailingMargin":0,"firstLineMargin":0,"justification":"center","defaultTabStop":48,"listLevel":0,"lineSpacingRule":"multiple","lineSpacing":20,"indentSize":36,"spacingBefore":0,"spacingAfter":0,"baseSpanStyle":{"fontFamily":"Calibri","fontSize":12,"fontIsBold":false,"fontIsItalic":false,"fontIsUnderline":false,"fontIsStrikeout":false,"underlineStyle":"normal","elevation":"normal","spacing":0,"ignoreKerningTable":false,"displayCase":"asIs","languageId":0,"foregroundColor":"#FFFFFF","linkColor":"#666666"},"listStyle":{"listType":"none","listTypeFormat":"plain","start":0,"size":100}},"direction":"horizontal"},"vectortext":{"left":0,"top":0,"right":266,"bottom":47,"pngfb":false,"pr":{"l":"Lib","i":176}}}],"shapemaskId":"","xPos":430,"yPos":287,"tabIndex":67,"tabEnabled":true,"referenceName":"6ULWDmuFqEK","morphReferenceName":"6ULWDmuFqEK","xOffset":0,"yOffset":0,"rotateXPos":137,"rotateYPos":26,"scaleX":100,"scaleY":100,"alpha":100,"depth":7,"scrolling":true,"shuffleLock":false,"data":{"hotlinkId":"","accState":0,"vectorData":{"left":0,"top":0,"right":275,"bottom":53,"altText":"\\"... most patients experience a headache. If so, this is normal. You may take your normal headache medicine to help.\\"","pngfb":false,"pr":{"l":"Lib","i":169}},"html5data":{"xPos":0,"yPos":0,"width":275,"height":53,"strokewidth":0}},"animations":[{"kind":"animation","id":"Entrance","duration":250,"hidetextatstart":true,"animateshapewithtext":false,"tweens":[{"kind":"tween","time":0,"duration":250,"position":{"relativerotation":false,"relativestartpoint":false,"path":[{"kind":"segment","type":"line","anchora":{"x":"$RawXPos","y":"$RawYPos","dx":"295","dy":"0"},"anchorb":{"x":"$RawXPos","y":"$RawYPos","dx":"0","dy":"0"}}],"duration":250,"easing":"cubic","easingdir":"easeout"}}]}],"width":274,"height":52,"resume":false,"useHandCursor":true,"id":"6ULWDmuFqEK"},{"kind":"vectorshape","rotation":0,"accType":"text","cliptobounds":false,"defaultAction":"","textLib":[{"kind":"textdata","uniqueId":"5gHLMMh2yvU_-664722033","id":"01","linkId":"txt__default_5gHLMMh2yvU","type":"acctext","xPos":5,"yPos":5,"xAccOffset":5,"yAccOffset":5,"width":264,"height":33,"valign":"top","wordwrap":true,"textshadow":false,"shadowIndex":-1,"scrollOverflow":false,"vartext":{"blocks":[{"spans":[{"text":"\\"... problems with sexual function are associated with this medication ...\\"","style":{"fontFamily":"\\"Lato Charset0_v8MUn45tBE51451DC\\",\\"Lato\\"","fontSize":8.697,"fontIsBold":false,"fontIsItalic":false,"fontIsUnderline":false,"fontIsStrikeout":false,"elevation":"normal","displayCase":"asIs","foregroundColor":"#3C3454","linkColor":"#3C3454","ascent":11.445,"descent":2.47,"leading":0,"underlinePosition":-0.812,"underlineThickness":0.696,"xHeight":5.873}}],"style":{"leadingMargin":0,"firstLineMargin":0,"justification":"left","listLevel":1,"lineSpacingRule":"multiple","lineSpacing":20,"spacingBefore":0,"spacingAfter":0,"listStyle":{"listType":"none","listTypeFormat":"plain","start":0,"size":100,"bulletChar":8226,"bulletFont":"Arial","bulletPicture":{"w":0,"h":0,"base64":0}},"tagType":"P"},"runs":[{"idx":0,"len":75,"flowDirection":"leftToRight","cursive":false}]}],"defaultBlockStyle":{"flowDirection":"leftToRight","leadingMargin":0,"trailingMargin":0,"firstLineMargin":0,"justification":"center","defaultTabStop":48,"listLevel":0,"lineSpacingRule":"multiple","lineSpacing":20,"indentSize":36,"spacingBefore":0,"spacingAfter":0,"baseSpanStyle":{"fontFamily":"Calibri","fontSize":12,"fontIsBold":false,"fontIsItalic":false,"fontIsUnderline":false,"fontIsStrikeout":false,"underlineStyle":"normal","elevation":"normal","spacing":0,"ignoreKerningTable":false,"displayCase":"asIs","languageId":0,"foregroundColor":"#FFFFFF","linkColor":"#666666"},"listStyle":{"listType":"none","listTypeFormat":"plain","start":0,"size":100}},"direction":"horizontal"},"vectortext":{"left":0,"top":0,"right":271,"bottom":33,"pngfb":false,"pr":{"l":"Lib","i":177}}}],"shapemaskId":"","xPos":430,"yPos":337,"tabIndex":68,"tabEnabled":true,"referenceName":"5gHLMMh2yvU","morphReferenceName":"5gHLMMh2yvU","xOffset":0,"yOffset":0,"rotateXPos":137,"rotateYPos":19,"scaleX":100,"scaleY":100,"alpha":100,"depth":8,"scrolling":true,"shuffleLock":false,"data":{"hotlinkId":"","accState":0,"vectorData":{"left":0,"top":0,"right":275,"bottom":39,"altText":"\\"... problems with sexual function are associated with this medication ...\\"","pngfb":false,"pr":{"l":"Lib","i":120}},"html5data":{"xPos":0,"yPos":0,"width":275,"height":39,"strokewidth":0}},"animations":[{"kind":"animation","id":"Entrance","duration":250,"hidetextatstart":true,"animateshapewithtext":false,"tweens":[{"kind":"tween","time":0,"duration":250,"position":{"relativerotation":false,"relativestartpoint":false,"path":[{"kind":"segment","type":"line","anchora":{"x":"$RawXPos","y":"$RawYPos","dx":"295","dy":"0"},"anchorb":{"x":"$RawXPos","y":"$RawYPos","dx":"0","dy":"0"}}],"duration":250,"easing":"cubic","easingdir":"easeout"}}]}],"width":274,"height":38,"resume":false,"useHandCursor":true,"id":"5gHLMMh2yvU"},{"kind":"vectorshape","rotation":0,"accType":"image","cliptobounds":false,"defaultAction":"","imagelib":[{"kind":"imagedata","assetId":53,"id":"01","url":"story_content/6PmOxOMeMvs.png","type":"normal","altText":"Picture 36.png","width":94,"height":94,"mobiledx":0,"mobiledy":0}],"shapemaskId":"","xPos":436,"yPos":79,"tabIndex":63,"tabEnabled":true,"referenceName":"6C2RqbKO0uf","morphReferenceName":"6C2RqbKO0uf","xOffset":0,"yOffset":0,"rotateXPos":23.5,"rotateYPos":23.5,"scaleX":100,"scaleY":100,"alpha":100,"depth":9,"scrolling":true,"shuffleLock":false,"data":{"hotlinkId":"","accState":0,"vectorData":{"left":0,"top":0,"right":47,"bottom":47,"altText":"Picture 36.png","pngfb":false,"pr":{"l":"Lib","i":178}},"html5data":{"xPos":0,"yPos":0,"width":47,"height":47,"strokewidth":0}},"width":47,"height":47,"resume":false,"useHandCursor":true,"id":"6C2RqbKO0uf"}],"startTime":-1,"elapsedTimeMode":"normal","width":720,"height":405,"resume":false,"useHandCursor":false,"id":"6UjDpBhCdog"},{"kind":"slidelayer","depth":0,"modal":false,"pauseParent":false,"rotateXPos":360,"rotateYPos":202,"tabIndex":-1,"presentAs":"layer","labeledById":"","describedById":"","enableSeek":true,"enableReplay":true,"lmsId":"","timeline":{"duration":5000,"events":[{"kind":"ontimelinetick","time":0,"actions":[{"kind":"show","transition":"appear","objRef":{"type":"string","value":"6MI8XOhBvgy"}},{"kind":"show","transition":"appear","objRef":{"type":"string","value":"6KkkJ9b1uGI"}},{"kind":"show","transition":"custom","animationId":"Entrance","reverse":false,"objRef":{"type":"string","value":"64vMkUoMgOr"}},{"kind":"show","transition":"appear","objRef":{"type":"string","value":"5c8DcA5a5Jn"}},{"kind":"show","transition":"appear","objRef":{"type":"string","value":"5jekZVM5QwE"}},{"kind":"show","transition":"custom","animationId":"Entrance","reverse":false,"objRef":{"type":"string","value":"6KPf3H8kjLI"}},{"kind":"show","transition":"custom","animationId":"Entrance","reverse":false,"objRef":{"type":"string","value":"5eUHILGBYV7"}},{"kind":"show","transition":"appear","objRef":{"type":"string","value":"6YGhfdalKMU"}},{"kind":"show","transition":"custom","animationId":"Entrance","reverse":false,"objRef":{"type":"string","value":"6fMfv62ictD"}},{"kind":"show","transition":"custom","animationId":"Entrance","reverse":false,"objRef":{"type":"string","value":"5WYlNUKl2Og"}}]}]},"objects":[{"kind":"vectorshape","rotation":0,"accType":"text","cliptobounds":false,"defaultAction":"","textLib":[{"kind":"textdata","uniqueId":"6MI8XOhBvgy_52201455","id":"01","linkId":"txt__default_6MI8XOhBvgy","type":"acctext","xPos":5,"yPos":5,"xAccOffset":5,"yAccOffset":5,"width":256,"height":31,"valign":"top","wordwrap":true,"textshadow":false,"shadowIndex":-1,"scrollOverflow":false,"vartext":{"blocks":[{"spans":[{"text":"Dosing Schedule","style":{"fontFamily":"\\"MontserratBold CharBoldE28D0D51\\",\\"Montserrat\\"","fontSize":15.813,"fontIsBold":false,"fontIsItalic":false,"fontIsUnderline":false,"fontIsStrikeout":false,"elevation":"normal","displayCase":"asIs","foregroundColor":"#373F4B","linkColor":"#373F4B","ascent":20.409,"descent":5.292,"leading":0,"underlinePosition":-1.581,"underlineThickness":1.054,"xHeight":11.343}}],"style":{"leadingMargin":0,"firstLineMargin":0,"justification":"center","listLevel":1,"lineSpacingRule":"multiple","lineSpacing":20,"spacingBefore":0,"spacingAfter":0,"listStyle":{"listType":"none","listTypeFormat":"plain","start":0,"size":100,"bulletChar":8226,"bulletFont":"Arial","bulletPicture":{"w":0,"h":0,"base64":0}},"tagType":"P"},"runs":[{"idx":0,"len":15,"flowDirection":"leftToRight","cursive":false}]}],"defaultBlockStyle":{"flowDirection":"leftToRight","leadingMargin":0,"trailingMargin":0,"firstLineMargin":0,"justification":"center","defaultTabStop":48,"listLevel":0,"lineSpacingRule":"multiple","lineSpacing":20,"indentSize":36,"spacingBefore":0,"spacingAfter":0,"baseSpanStyle":{"fontFamily":"Calibri","fontSize":12,"fontIsBold":false,"fontIsItalic":false,"fontIsUnderline":false,"fontIsStrikeout":false,"underlineStyle":"normal","elevation":"normal","spacing":0,"ignoreKerningTable":false,"displayCase":"asIs","languageId":0,"foregroundColor":"#FFFFFF","linkColor":"#666666"},"listStyle":{"listType":"none","listTypeFormat":"plain","start":0,"size":100}},"direction":"horizontal"},"vectortext":{"left":0,"top":0,"right":223,"bottom":31,"pngfb":false,"pr":{"l":"Lib","i":179}}}],"shapemaskId":"","xPos":425,"yPos":21,"tabIndex":69,"tabEnabled":true,"referenceName":"6MI8XOhBvgy","morphReferenceName":"6MI8XOhBvgy","xOffset":0,"yOffset":0,"rotateXPos":133,"rotateYPos":18,"scaleX":100,"scaleY":100,"alpha":100,"depth":1,"scrolling":true,"shuffleLock":false,"data":{"hotlinkId":"","accState":0,"vectorData":{"left":0,"top":0,"right":266,"bottom":36,"altText":"Dosing Schedule","pngfb":false,"pr":{"l":"Lib","i":126}},"html5data":{"xPos":0,"yPos":0,"width":266,"height":36,"strokewidth":0}},"width":266,"height":36,"resume":false,"useHandCursor":true,"id":"6MI8XOhBvgy"},{"kind":"vectorshape","rotation":0,"accType":"image","cliptobounds":false,"defaultAction":"","imagelib":[{"kind":"imagedata","assetId":45,"id":"01","url":"story_content/6UbW9Zl9S6e.png","type":"normal","altText":"Picture 34.png","width":570,"height":35,"mobiledx":0,"mobiledy":0}],"shapemaskId":"","xPos":415,"yPos":52,"tabIndex":70,"tabEnabled":true,"referenceName":"6KkkJ9b1uGI","morphReferenceName":"6KkkJ9b1uGI","xOffset":0,"yOffset":0,"rotateXPos":142.5,"rotateYPos":8.5,"scaleX":100,"scaleY":100,"alpha":100,"depth":2,"scrolling":true,"shuffleLock":false,"data":{"hotlinkId":"","accState":0,"vectorData":{"left":0,"top":0,"right":285,"bottom":17,"altText":"Picture 34.png","pngfb":false,"pr":{"l":"Lib","i":123}},"html5data":{"xPos":0,"yPos":0,"width":285,"height":17,"strokewidth":0}},"width":285,"height":17,"resume":false,"useHandCursor":true,"id":"6KkkJ9b1uGI"},{"kind":"vectorshape","rotation":0,"accType":"text","cliptobounds":false,"defaultAction":"","textLib":[{"kind":"textdata","uniqueId":"64vMkUoMgOr_874380550","id":"01","linkId":"txt__default_64vMkUoMgOr","type":"acctext","xPos":5,"yPos":5,"xAccOffset":5,"yAccOffset":5,"width":192,"height":51,"valign":"top","wordwrap":true,"textshadow":false,"shadowIndex":-1,"scrollOverflow":false,"vartext":{"blocks":[{"spans":[{"text":"At what intervals should the patient take the medication and with what special circumstances?","style":{"fontFamily":"\\"LatoItalic CharseItalic21188970\\",\\"Lato\\"","fontSize":9.488,"fontIsBold":false,"fontIsItalic":false,"fontIsUnderline":false,"fontIsStrikeout":false,"elevation":"normal","displayCase":"asIs","foregroundColor":"#3C3454","linkColor":"#3C3454","ascent":12.486,"descent":2.695,"leading":0,"underlinePosition":-0.898,"underlineThickness":0.734,"xHeight":6.408}}],"style":{"leadingMargin":0,"firstLineMargin":0,"justification":"left","listLevel":1,"lineSpacingRule":"multiple","lineSpacing":20,"spacingBefore":0,"spacingAfter":0,"listStyle":{"listType":"none","listTypeFormat":"plain","start":0,"size":100,"bulletChar":8226,"bulletFont":"Arial","bulletPicture":{"w":0,"h":0,"base64":0}},"tagType":"P"},"runs":[{"idx":0,"len":93,"flowDirection":"leftToRight","cursive":false}]}],"defaultBlockStyle":{"flowDirection":"leftToRight","leadingMargin":0,"trailingMargin":0,"firstLineMargin":0,"justification":"center","defaultTabStop":48,"listLevel":0,"lineSpacingRule":"multiple","lineSpacing":20,"indentSize":36,"spacingBefore":0,"spacingAfter":0,"baseSpanStyle":{"fontFamily":"Calibri","fontSize":12,"fontIsBold":false,"fontIsItalic":false,"fontIsUnderline":false,"fontIsStrikeout":false,"underlineStyle":"normal","elevation":"normal","spacing":0,"ignoreKerningTable":false,"displayCase":"asIs","languageId":0,"foregroundColor":"#FFFFFF","linkColor":"#666666"},"listStyle":{"listType":"none","listTypeFormat":"plain","start":0,"size":100}},"direction":"horizontal"},"vectortext":{"left":0,"top":0,"right":191,"bottom":51,"pngfb":false,"pr":{"l":"Lib","i":180}}}],"shapemaskId":"","xPos":496,"yPos":74,"tabIndex":71,"tabEnabled":true,"referenceName":"64vMkUoMgOr","morphReferenceName":"64vMkUoMgOr","xOffset":0,"yOffset":0,"rotateXPos":101,"rotateYPos":28,"scaleX":100,"scaleY":100,"alpha":100,"depth":3,"scrolling":true,"shuffleLock":false,"data":{"hotlinkId":"","accState":0,"vectorData":{"left":0,"top":0,"right":202,"bottom":56,"altText":"At what intervals should the patient take the medication and with what special circumstances?","pngfb":false,"pr":{"l":"Lib","i":128}},"html5data":{"xPos":0,"yPos":0,"width":202,"height":56,"strokewidth":0}},"animations":[{"kind":"animation","id":"Entrance","duration":250,"hidetextatstart":true,"animateshapewithtext":false,"tweens":[{"kind":"tween","time":0,"duration":250,"position":{"relativerotation":false,"relativestartpoint":false,"path":[{"kind":"segment","type":"line","anchora":{"x":"$RawXPos","y":"$RawYPos","dx":"229","dy":"0"},"anchorb":{"x":"$RawXPos","y":"$RawYPos","dx":"0","dy":"0"}}],"duration":250,"easing":"cubic","easingdir":"easeout"}}]}],"width":202,"height":56,"resume":false,"useHandCursor":true,"id":"64vMkUoMgOr"},{"kind":"vectorshape","rotation":0,"accType":"text","cliptobounds":false,"defaultAction":"","textLib":[{"kind":"textdata","uniqueId":"5c8DcA5a5Jn_-996322182","id":"01","linkId":"txt__default_5c8DcA5a5Jn","type":"acctext","xPos":0,"yPos":0,"xAccOffset":0,"yAccOffset":0,"width":120,"height":32,"valign":"top","wordwrap":true,"textshadow":false,"shadowIndex":-1,"scrollOverflow":false,"vartext":{"blocks":[{"spans":[{"text":"The Why","style":{"fontFamily":"\\"MontserratBold CharBoldE28D0D51\\",\\"Montserrat\\"","fontSize":15.813,"fontIsBold":false,"fontIsItalic":false,"fontIsUnderline":false,"fontIsStrikeout":false,"elevation":"normal","displayCase":"asIs","foregroundColor":"#3C3454","linkColor":"#3C3454","ascent":20.409,"descent":5.292,"leading":0,"underlinePosition":-1.581,"underlineThickness":1.054,"xHeight":11.343}}],"style":{"leadingMargin":0,"firstLineMargin":0,"justification":"left","listLevel":1,"lineSpacingRule":"multiple","lineSpacing":25,"spacingBefore":0,"spacingAfter":0,"listStyle":{"listType":"none","listTypeFormat":"plain","start":0,"size":100,"bulletChar":8226,"bulletFont":"Arial","bulletPicture":{"w":0,"h":0,"base64":0}},"tagType":"P"},"runs":[{"idx":0,"len":7,"flowDirection":"leftToRight","cursive":false}]}],"defaultBlockStyle":{"flowDirection":"leftToRight","leadingMargin":0,"trailingMargin":0,"firstLineMargin":0,"justification":"center","defaultTabStop":48,"listLevel":0,"lineSpacingRule":"multiple","lineSpacing":20,"indentSize":36,"spacingBefore":0,"spacingAfter":0,"baseSpanStyle":{"fontFamily":"Calibri","fontSize":12,"fontIsBold":false,"fontIsItalic":false,"fontIsUnderline":false,"fontIsStrikeout":false,"underlineStyle":"normal","elevation":"normal","spacing":0,"ignoreKerningTable":false,"displayCase":"asIs","languageId":0,"foregroundColor":"#FFFFFF","linkColor":"#666666"},"listStyle":{"listType":"none","listTypeFormat":"plain","start":0,"size":100}},"direction":"horizontal"},"vectortext":{"left":0,"top":0,"right":93,"bottom":31,"pngfb":false,"pr":{"l":"Lib","i":116}}}],"shapemaskId":"","xPos":506,"yPos":142,"tabIndex":73,"tabEnabled":true,"referenceName":"5c8DcA5a5Jn","morphReferenceName":"5c8DcA5a5Jn","xOffset":0,"yOffset":0,"rotateXPos":60,"rotateYPos":16,"scaleX":100,"scaleY":100,"alpha":100,"depth":4,"scrolling":true,"shuffleLock":false,"data":{"hotlinkId":"","accState":0,"vectorData":{"left":0,"top":0,"right":121,"bottom":32,"altText":"The Why","pngfb":false,"pr":{"l":"Lib","i":115}},"html5data":{"xPos":0,"yPos":0,"width":121,"height":32,"strokewidth":0}},"width":120,"height":32,"resume":false,"useHandCursor":true,"id":"5c8DcA5a5Jn"},{"kind":"vectorshape","rotation":0,"accType":"text","cliptobounds":false,"defaultAction":"","textLib":[{"kind":"textdata","uniqueId":"5jekZVM5QwE_-870544515","id":"01","linkId":"txt__default_5jekZVM5QwE","type":"acctext","xPos":0,"yPos":0,"xAccOffset":0,"yAccOffset":0,"width":120,"height":32,"valign":"top","wordwrap":true,"textshadow":false,"shadowIndex":-1,"scrollOverflow":false,"vartext":{"blocks":[{"spans":[{"text":"The How","style":{"fontFamily":"\\"MontserratBold CharBoldE28D0D51\\",\\"Montserrat\\"","fontSize":15.813,"fontIsBold":false,"fontIsItalic":false,"fontIsUnderline":false,"fontIsStrikeout":false,"elevation":"normal","displayCase":"asIs","foregroundColor":"#3C3454","linkColor":"#3C3454","ascent":20.409,"descent":5.292,"leading":0,"underlinePosition":-1.581,"underlineThickness":1.054,"xHeight":11.343}}],"style":{"leadingMargin":0,"firstLineMargin":0,"justification":"center","listLevel":1,"lineSpacingRule":"multiple","lineSpacing":25,"spacingBefore":0,"spacingAfter":0,"listStyle":{"listType":"none","listTypeFormat":"plain","start":0,"size":100,"bulletChar":8226,"bulletFont":"Arial","bulletPicture":{"w":0,"h":0,"base64":0}},"tagType":"P"},"runs":[{"idx":0,"len":7,"flowDirection":"leftToRight","cursive":false}]}],"defaultBlockStyle":{"flowDirection":"leftToRight","leadingMargin":0,"trailingMargin":0,"firstLineMargin":0,"justification":"center","defaultTabStop":48,"listLevel":0,"lineSpacingRule":"multiple","lineSpacing":20,"indentSize":36,"spacingBefore":0,"spacingAfter":0,"baseSpanStyle":{"fontFamily":"Calibri","fontSize":12,"fontIsBold":false,"fontIsItalic":false,"fontIsUnderline":false,"fontIsStrikeout":false,"underlineStyle":"normal","elevation":"normal","spacing":0,"ignoreKerningTable":false,"displayCase":"asIs","languageId":0,"foregroundColor":"#FFFFFF","linkColor":"#666666"},"listStyle":{"listType":"none","listTypeFormat":"plain","start":0,"size":100}},"direction":"horizontal"},"vectortext":{"left":0,"top":0,"right":107,"bottom":31,"pngfb":false,"pr":{"l":"Lib","i":117}}}],"shapemaskId":"","xPos":500,"yPos":259,"tabIndex":75,"tabEnabled":true,"referenceName":"5jekZVM5QwE","morphReferenceName":"5jekZVM5QwE","xOffset":0,"yOffset":0,"rotateXPos":60,"rotateYPos":16,"scaleX":100,"scaleY":100,"alpha":100,"depth":5,"scrolling":true,"shuffleLock":false,"data":{"hotlinkId":"","accState":0,"vectorData":{"left":0,"top":0,"right":121,"bottom":32,"altText":"The How","pngfb":false,"pr":{"l":"Lib","i":115}},"html5data":{"xPos":0,"yPos":0,"width":121,"height":32,"strokewidth":0}},"width":120,"height":32,"resume":false,"useHandCursor":true,"id":"5jekZVM5QwE"},{"kind":"vectorshape","rotation":0,"accType":"text","cliptobounds":false,"defaultAction":"","textLib":[{"kind":"textdata","uniqueId":"6KPf3H8kjLI_130902733","id":"01","linkId":"txt__default_6KPf3H8kjLI","type":"acctext","xPos":5,"yPos":5,"xAccOffset":5,"yAccOffset":5,"width":202,"height":75,"valign":"top","wordwrap":true,"textshadow":false,"shadowIndex":-1,"scrollOverflow":false,"vartext":{"blocks":[{"spans":[{"text":"Informs when to specifically to take the medication\\n","style":{"fontFamily":"\\"Lato Charset0_v8MUn45tBE51451DC\\",\\"Lato\\"","fontSize":8.697,"fontIsBold":false,"fontIsItalic":false,"fontIsUnderline":false,"fontIsStrikeout":false,"elevation":"normal","displayCase":"asIs","foregroundColor":"#3C3454","linkColor":"#3C3454","ascent":11.445,"descent":2.47,"leading":0,"underlinePosition":-0.812,"underlineThickness":0.696,"xHeight":5.873}}],"style":{"leadingMargin":17.394,"firstLineMargin":0,"justification":"left","listLevel":1,"lineSpacingRule":"single","lineSpacing":20,"spacingBefore":0,"spacingAfter":6,"listStyle":{"listType":"bullet","listTypeFormat":"plain","start":0,"size":100,"bulletChar":111,"bulletFont":"\\"Courier New Charset0_v205075B0F\\",\\"Courier New\\"","bulletPicture":{"w":0,"h":0,"base64":0},"color":"#3C3454"},"tagType":"P"},"runs":[{"idx":0,"len":52,"flowDirection":"leftToRight","cursive":false}]},{"spans":[{"text":"Helps remind \\"with what\\" it should be taken with (e.g., meals, before hour of sleep, hydration?).","style":{"fontFamily":"\\"Lato Charset0_v8MUn45tBE51451DC\\",\\"Lato\\"","fontSize":8.697,"fontIsBold":false,"fontIsItalic":false,"fontIsUnderline":false,"fontIsStrikeout":false,"elevation":"normal","displayCase":"asIs","foregroundColor":"#3C3454","linkColor":"#3C3454","ascent":11.445,"descent":2.47,"leading":0,"underlinePosition":-0.812,"underlineThickness":0.696,"xHeight":5.873}}],"style":{"leadingMargin":17.394,"firstLineMargin":0,"justification":"left","listLevel":1,"lineSpacingRule":"single","lineSpacing":20,"spacingBefore":0,"spacingAfter":6,"listStyle":{"listType":"bullet","listTypeFormat":"plain","start":0,"size":100,"bulletChar":111,"bulletFont":"\\"Courier New Charset0_v205075B0F\\",\\"Courier New\\"","bulletPicture":{"w":0,"h":0,"base64":0},"color":"#3C3454"},"tagType":"P"},"runs":[{"idx":0,"len":97,"flowDirection":"leftToRight","cursive":false}]}],"defaultBlockStyle":{"flowDirection":"leftToRight","leadingMargin":0,"trailingMargin":0,"firstLineMargin":0,"justification":"center","defaultTabStop":48,"listLevel":0,"lineSpacingRule":"multiple","lineSpacing":20,"indentSize":36,"spacingBefore":0,"spacingAfter":0,"baseSpanStyle":{"fontFamily":"Calibri","fontSize":12,"fontIsBold":false,"fontIsItalic":false,"fontIsUnderline":false,"fontIsStrikeout":false,"underlineStyle":"normal","elevation":"normal","spacing":0,"ignoreKerningTable":false,"displayCase":"asIs","languageId":0,"foregroundColor":"#FFFFFF","linkColor":"#666666"},"listStyle":{"listType":"none","listTypeFormat":"plain","start":0,"size":100}},"direction":"horizontal"},"vectortext":{"left":0,"top":0,"right":209,"bottom":81,"pngfb":false,"pr":{"l":"Lib","i":182}}}],"shapemaskId":"","xPos":454,"yPos":174,"tabIndex":74,"tabEnabled":true,"referenceName":"6KPf3H8kjLI","morphReferenceName":"6KPf3H8kjLI","xOffset":0,"yOffset":0,"rotateXPos":106,"rotateYPos":40,"scaleX":100,"scaleY":100,"alpha":100,"depth":6,"scrolling":true,"shuffleLock":false,"data":{"hotlinkId":"","accState":0,"vectorData":{"left":0,"top":0,"right":213,"bottom":81,"altText":"Informs when to specifically to take the medication\\nHelps remind \\"with what\\" it should be taken with (e.g., meals, before hour of sleep, hydration?).","pngfb":false,"pr":{"l":"Lib","i":181}},"html5data":{"xPos":0,"yPos":0,"width":213,"height":80,"strokewidth":0}},"animations":[{"kind":"animation","id":"Entrance","duration":250,"hidetextatstart":true,"animateshapewithtext":false,"tweens":[{"kind":"tween","time":0,"duration":250,"position":{"relativerotation":false,"relativestartpoint":false,"path":[{"kind":"segment","type":"line","anchora":{"x":"$RawXPos","y":"$RawYPos","dx":"271","dy":"0"},"anchorb":{"x":"$RawXPos","y":"$RawYPos","dx":"0","dy":"0"}}],"duration":250,"easing":"cubic","easingdir":"easeout"}}]}],"width":212,"height":80,"resume":false,"useHandCursor":true,"id":"6KPf3H8kjLI"},{"kind":"vectorshape","rotation":0,"accType":"text","cliptobounds":false,"defaultAction":"","textLib":[{"kind":"textdata","uniqueId":"5eUHILGBYV7_351563853","id":"01","linkId":"txt__default_5eUHILGBYV7","type":"acctext","xPos":5,"yPos":5,"xAccOffset":5,"yAccOffset":5,"width":264,"height":33,"valign":"top","wordwrap":true,"textshadow":false,"shadowIndex":-1,"scrollOverflow":false,"vartext":{"blocks":[{"spans":[{"text":"\\"... you should take the medication every evening with dinner.\\"","style":{"fontFamily":"\\"Lato Charset0_v8MUn45tBE51451DC\\",\\"Lato\\"","fontSize":8.697,"fontIsBold":false,"fontIsItalic":false,"fontIsUnderline":false,"fontIsStrikeout":false,"elevation":"normal","displayCase":"asIs","foregroundColor":"#3C3454","linkColor":"#3C3454","ascent":11.445,"descent":2.47,"leading":0,"underlinePosition":-0.812,"underlineThickness":0.696,"xHeight":5.873}}],"style":{"leadingMargin":0,"firstLineMargin":0,"justification":"left","listLevel":1,"lineSpacingRule":"multiple","lineSpacing":20,"spacingBefore":0,"spacingAfter":0,"listStyle":{"listType":"none","listTypeFormat":"plain","start":0,"size":100,"bulletChar":8226,"bulletFont":"Arial","bulletPicture":{"w":0,"h":0,"base64":0}},"tagType":"P"},"runs":[{"idx":0,"len":63,"flowDirection":"leftToRight","cursive":false}]}],"defaultBlockStyle":{"flowDirection":"leftToRight","leadingMargin":0,"trailingMargin":0,"firstLineMargin":0,"justification":"center","defaultTabStop":48,"listLevel":0,"lineSpacingRule":"multiple","lineSpacing":20,"indentSize":36,"spacingBefore":0,"spacingAfter":0,"baseSpanStyle":{"fontFamily":"Calibri","fontSize":12,"fontIsBold":false,"fontIsItalic":false,"fontIsUnderline":false,"fontIsStrikeout":false,"underlineStyle":"normal","elevation":"normal","spacing":0,"ignoreKerningTable":false,"displayCase":"asIs","languageId":0,"foregroundColor":"#FFFFFF","linkColor":"#666666"},"listStyle":{"listType":"none","listTypeFormat":"plain","start":0,"size":100}},"direction":"horizontal"},"vectortext":{"left":0,"top":0,"right":250,"bottom":33,"pngfb":false,"pr":{"l":"Lib","i":183}}}],"shapemaskId":"","xPos":430,"yPos":287,"tabIndex":76,"tabEnabled":true,"referenceName":"5eUHILGBYV7","morphReferenceName":"5eUHILGBYV7","xOffset":0,"yOffset":0,"rotateXPos":137,"rotateYPos":19,"scaleX":100,"scaleY":100,"alpha":100,"depth":7,"scrolling":true,"shuffleLock":false,"data":{"hotlinkId":"","accState":0,"vectorData":{"left":0,"top":0,"right":275,"bottom":39,"altText":"\\"... you should take the medication every evening with dinner.\\"","pngfb":false,"pr":{"l":"Lib","i":120}},"html5data":{"xPos":0,"yPos":0,"width":275,"height":39,"strokewidth":0}},"animations":[{"kind":"animation","id":"Entrance","duration":250,"hidetextatstart":true,"animateshapewithtext":false,"tweens":[{"kind":"tween","time":0,"duration":250,"position":{"relativerotation":false,"relativestartpoint":false,"path":[{"kind":"segment","type":"line","anchora":{"x":"$RawXPos","y":"$RawYPos","dx":"295","dy":"0"},"anchorb":{"x":"$RawXPos","y":"$RawYPos","dx":"0","dy":"0"}}],"duration":250,"easing":"cubic","easingdir":"easeout"}}]}],"width":274,"height":38,"resume":false,"useHandCursor":true,"id":"5eUHILGBYV7"},{"kind":"vectorshape","rotation":0,"accType":"image","cliptobounds":false,"defaultAction":"","imagelib":[{"kind":"imagedata","assetId":54,"id":"01","url":"story_content/5aG988IOyVx.png","type":"normal","altText":"Picture 36.png","width":96,"height":96,"mobiledx":0,"mobiledy":0}],"shapemaskId":"","xPos":436,"yPos":79,"tabIndex":72,"tabEnabled":true,"referenceName":"6YGhfdalKMU","morphReferenceName":"6YGhfdalKMU","xOffset":0,"yOffset":0,"rotateXPos":24,"rotateYPos":24,"scaleX":100,"scaleY":100,"alpha":100,"depth":8,"scrolling":true,"shuffleLock":false,"data":{"hotlinkId":"","accState":0,"vectorData":{"left":0,"top":0,"right":48,"bottom":48,"altText":"Picture 36.png","pngfb":false,"pr":{"l":"Lib","i":184}},"html5data":{"xPos":0,"yPos":0,"width":48,"height":48,"strokewidth":0}},"width":48,"height":48,"resume":false,"useHandCursor":true,"id":"6YGhfdalKMU"},{"kind":"vectorshape","rotation":0,"accType":"text","cliptobounds":false,"defaultAction":"","textLib":[{"kind":"textdata","uniqueId":"6fMfv62ictD_1769958748","id":"01","linkId":"txt__default_6fMfv62ictD","type":"acctext","xPos":5,"yPos":5,"xAccOffset":5,"yAccOffset":5,"width":264,"height":33,"valign":"top","wordwrap":true,"textshadow":false,"shadowIndex":-1,"scrollOverflow":false,"vartext":{"blocks":[{"spans":[{"text":"\\"Take the medication at night during hour of sleep, if you are unable to fall asleep in 30 minutes ...\\"","style":{"fontFamily":"\\"Lato Charset0_v8MUn45tBE51451DC\\",\\"Lato\\"","fontSize":8.697,"fontIsBold":false,"fontIsItalic":false,"fontIsUnderline":false,"fontIsStrikeout":false,"elevation":"normal","displayCase":"asIs","foregroundColor":"#3C3454","linkColor":"#3C3454","ascent":11.445,"descent":2.47,"leading":0,"underlinePosition":-0.812,"underlineThickness":0.696,"xHeight":5.873}}],"style":{"leadingMargin":0,"firstLineMargin":0,"justification":"left","listLevel":1,"lineSpacingRule":"multiple","lineSpacing":20,"spacingBefore":0,"spacingAfter":0,"listStyle":{"listType":"none","listTypeFormat":"plain","start":0,"size":100,"bulletChar":8226,"bulletFont":"Arial","bulletPicture":{"w":0,"h":0,"base64":0}},"tagType":"P"},"runs":[{"idx":0,"len":103,"flowDirection":"leftToRight","cursive":false}]}],"defaultBlockStyle":{"flowDirection":"leftToRight","leadingMargin":0,"trailingMargin":0,"firstLineMargin":0,"justification":"center","defaultTabStop":48,"listLevel":0,"lineSpacingRule":"multiple","lineSpacing":20,"indentSize":36,"spacingBefore":0,"spacingAfter":0,"baseSpanStyle":{"fontFamily":"Calibri","fontSize":12,"fontIsBold":false,"fontIsItalic":false,"fontIsUnderline":false,"fontIsStrikeout":false,"underlineStyle":"normal","elevation":"normal","spacing":0,"ignoreKerningTable":false,"displayCase":"asIs","languageId":0,"foregroundColor":"#FFFFFF","linkColor":"#666666"},"listStyle":{"listType":"none","listTypeFormat":"plain","start":0,"size":100}},"direction":"horizontal"},"vectortext":{"left":0,"top":0,"right":268,"bottom":33,"pngfb":false,"pr":{"l":"Lib","i":185}}}],"shapemaskId":"","xPos":430,"yPos":323,"tabIndex":77,"tabEnabled":true,"referenceName":"6fMfv62ictD","morphReferenceName":"6fMfv62ictD","xOffset":0,"yOffset":0,"rotateXPos":137,"rotateYPos":19,"scaleX":100,"scaleY":100,"alpha":100,"depth":9,"scrolling":true,"shuffleLock":false,"data":{"hotlinkId":"","accState":0,"vectorData":{"left":0,"top":0,"right":275,"bottom":39,"altText":"\\"Take the medication at night during hour of sleep, if you are unable to fall asleep in 30 minutes ...\\"","pngfb":false,"pr":{"l":"Lib","i":120}},"html5data":{"xPos":0,"yPos":0,"width":275,"height":39,"strokewidth":0}},"animations":[{"kind":"animation","id":"Entrance","duration":250,"hidetextatstart":true,"animateshapewithtext":false,"tweens":[{"kind":"tween","time":0,"duration":250,"position":{"relativerotation":false,"relativestartpoint":false,"path":[{"kind":"segment","type":"line","anchora":{"x":"$RawXPos","y":"$RawYPos","dx":"295","dy":"0"},"anchorb":{"x":"$RawXPos","y":"$RawYPos","dx":"0","dy":"0"}}],"duration":250,"easing":"cubic","easingdir":"easeout"}}]}],"width":274,"height":38,"resume":false,"useHandCursor":true,"id":"6fMfv62ictD"},{"kind":"vectorshape","rotation":0,"accType":"text","cliptobounds":false,"defaultAction":"","textLib":[{"kind":"textdata","uniqueId":"5WYlNUKl2Og_1291456670","id":"01","linkId":"txt__default_5WYlNUKl2Og","type":"acctext","xPos":5,"yPos":5,"xAccOffset":5,"yAccOffset":5,"width":264,"height":33,"valign":"top","wordwrap":true,"textshadow":false,"shadowIndex":-1,"scrollOverflow":false,"vartext":{"blocks":[{"spans":[{"text":"\\"If you miss a dose, please do not double up in the morning ...\\"","style":{"fontFamily":"\\"Lato Charset0_v8MUn45tBE51451DC\\",\\"Lato\\"","fontSize":8.697,"fontIsBold":false,"fontIsItalic":false,"fontIsUnderline":false,"fontIsStrikeout":false,"elevation":"normal","displayCase":"asIs","foregroundColor":"#3C3454","linkColor":"#3C3454","ascent":11.445,"descent":2.47,"leading":0,"underlinePosition":-0.812,"underlineThickness":0.696,"xHeight":5.873}}],"style":{"leadingMargin":0,"firstLineMargin":0,"justification":"left","listLevel":1,"lineSpacingRule":"multiple","lineSpacing":20,"spacingBefore":0,"spacingAfter":0,"listStyle":{"listType":"none","listTypeFormat":"plain","start":0,"size":100,"bulletChar":8226,"bulletFont":"Arial","bulletPicture":{"w":0,"h":0,"base64":0}},"tagType":"P"},"runs":[{"idx":0,"len":64,"flowDirection":"leftToRight","cursive":false}]}],"defaultBlockStyle":{"flowDirection":"leftToRight","leadingMargin":0,"trailingMargin":0,"firstLineMargin":0,"justification":"center","defaultTabStop":48,"listLevel":0,"lineSpacingRule":"multiple","lineSpacing":20,"indentSize":36,"spacingBefore":0,"spacingAfter":0,"baseSpanStyle":{"fontFamily":"Calibri","fontSize":12,"fontIsBold":false,"fontIsItalic":false,"fontIsUnderline":false,"fontIsStrikeout":false,"underlineStyle":"normal","elevation":"normal","spacing":0,"ignoreKerningTable":false,"displayCase":"asIs","languageId":0,"foregroundColor":"#FFFFFF","linkColor":"#666666"},"listStyle":{"listType":"none","listTypeFormat":"plain","start":0,"size":100}},"direction":"horizontal"},"vectortext":{"left":0,"top":0,"right":255,"bottom":33,"pngfb":false,"pr":{"l":"Lib","i":186}}}],"shapemaskId":"","xPos":430,"yPos":361,"tabIndex":78,"tabEnabled":true,"referenceName":"5WYlNUKl2Og","morphReferenceName":"5WYlNUKl2Og","xOffset":0,"yOffset":0,"rotateXPos":137,"rotateYPos":19,"scaleX":100,"scaleY":100,"alpha":100,"depth":10,"scrolling":true,"shuffleLock":false,"data":{"hotlinkId":"","accState":0,"vectorData":{"left":0,"top":0,"right":275,"bottom":39,"altText":"\\"If you miss a dose, please do not double up in the morning ...\\"","pngfb":false,"pr":{"l":"Lib","i":120}},"html5data":{"xPos":0,"yPos":0,"width":275,"height":39,"strokewidth":0}},"animations":[{"kind":"animation","id":"Entrance","duration":250,"hidetextatstart":true,"animateshapewithtext":false,"tweens":[{"kind":"tween","time":0,"duration":250,"position":{"relativerotation":false,"relativestartpoint":false,"path":[{"kind":"segment","type":"line","anchora":{"x":"$RawXPos","y":"$RawYPos","dx":"295","dy":"0"},"anchorb":{"x":"$RawXPos","y":"$RawYPos","dx":"0","dy":"0"}}],"duration":250,"easing":"cubic","easingdir":"easeout"}}]}],"width":274,"height":38,"resume":false,"useHandCursor":true,"id":"5WYlNUKl2Og"}],"startTime":-1,"elapsedTimeMode":"normal","width":720,"height":405,"resume":false,"useHandCursor":false,"id":"6NV9n6JfKKV"},{"kind":"slidelayer","depth":0,"modal":false,"pauseParent":false,"rotateXPos":360,"rotateYPos":202,"tabIndex":-1,"presentAs":"layer","labeledById":"","describedById":"","enableSeek":true,"enableReplay":true,"lmsId":"","timeline":{"duration":5000,"events":[{"kind":"ontimelinetick","time":0,"actions":[{"kind":"show","transition":"appear","objRef":{"type":"string","value":"5oUoNXrxlPn"}},{"kind":"show","transition":"appear","objRef":{"type":"string","value":"5dj7YuIZIWc"}},{"kind":"show","transition":"custom","animationId":"Entrance","reverse":false,"objRef":{"type":"string","value":"5x4WNCaimdu"}},{"kind":"show","transition":"appear","objRef":{"type":"string","value":"6fN1ekJufGO"}},{"kind":"show","transition":"appear","objRef":{"type":"string","value":"5cDVS2egNnF"}},{"kind":"show","transition":"custom","animationId":"Entrance","reverse":false,"objRef":{"type":"string","value":"6HVQoiUazJ0"}},{"kind":"show","transition":"custom","animationId":"Entrance","reverse":false,"objRef":{"type":"string","value":"5aaBTEKPm2f"}},{"kind":"show","transition":"appear","objRef":{"type":"string","value":"6Swcpmm02Fv"}},{"kind":"show","transition":"custom","animationId":"Entrance","reverse":false,"objRef":{"type":"string","value":"6ClA89FJL0n"}}]}]},"objects":[{"kind":"vectorshape","rotation":0,"accType":"text","cliptobounds":false,"defaultAction":"","textLib":[{"kind":"textdata","uniqueId":"5oUoNXrxlPn_-1535214989","id":"01","linkId":"txt__default_5oUoNXrxlPn","type":"acctext","xPos":5,"yPos":5,"xAccOffset":5,"yAccOffset":5,"width":256,"height":31,"valign":"top","wordwrap":true,"textshadow":false,"shadowIndex":-1,"scrollOverflow":false,"vartext":{"blocks":[{"spans":[{"text":"Duration of Use","style":{"fontFamily":"\\"MontserratBold CharBoldE28D0D51\\",\\"Montserrat\\"","fontSize":15.813,"fontIsBold":false,"fontIsItalic":false,"fontIsUnderline":false,"fontIsStrikeout":false,"elevation":"normal","displayCase":"asIs","foregroundColor":"#373F4B","linkColor":"#373F4B","ascent":20.409,"descent":5.292,"leading":0,"underlinePosition":-1.581,"underlineThickness":1.054,"xHeight":11.343}}],"style":{"leadingMargin":0,"firstLineMargin":0,"justification":"center","listLevel":1,"lineSpacingRule":"multiple","lineSpacing":20,"spacingBefore":0,"spacingAfter":0,"listStyle":{"listType":"none","listTypeFormat":"plain","start":0,"size":100,"bulletChar":8226,"bulletFont":"Arial","bulletPicture":{"w":0,"h":0,"base64":0}},"tagType":"P"},"runs":[{"idx":0,"len":15,"flowDirection":"leftToRight","cursive":false}]}],"defaultBlockStyle":{"flowDirection":"leftToRight","leadingMargin":0,"trailingMargin":0,"firstLineMargin":0,"justification":"center","defaultTabStop":48,"listLevel":0,"lineSpacingRule":"multiple","lineSpacing":20,"indentSize":36,"spacingBefore":0,"spacingAfter":0,"baseSpanStyle":{"fontFamily":"Calibri","fontSize":12,"fontIsBold":false,"fontIsItalic":false,"fontIsUnderline":false,"fontIsStrikeout":false,"underlineStyle":"normal","elevation":"normal","spacing":0,"ignoreKerningTable":false,"displayCase":"asIs","languageId":0,"foregroundColor":"#FFFFFF","linkColor":"#666666"},"listStyle":{"listType":"none","listTypeFormat":"plain","start":0,"size":100}},"direction":"horizontal"},"vectortext":{"left":0,"top":0,"right":216,"bottom":31,"pngfb":false,"pr":{"l":"Lib","i":187}}}],"shapemaskId":"","xPos":425,"yPos":21,"tabIndex":79,"tabEnabled":true,"referenceName":"5oUoNXrxlPn","morphReferenceName":"5oUoNXrxlPn","xOffset":0,"yOffset":0,"rotateXPos":133,"rotateYPos":18,"scaleX":100,"scaleY":100,"alpha":100,"depth":1,"scrolling":true,"shuffleLock":false,"data":{"hotlinkId":"","accState":0,"vectorData":{"left":0,"top":0,"right":266,"bottom":36,"altText":"Duration of Use","pngfb":false,"pr":{"l":"Lib","i":126}},"html5data":{"xPos":0,"yPos":0,"width":266,"height":36,"strokewidth":0}},"width":266,"height":36,"resume":false,"useHandCursor":true,"id":"5oUoNXrxlPn"},{"kind":"vectorshape","rotation":0,"accType":"image","cliptobounds":false,"defaultAction":"","imagelib":[{"kind":"imagedata","assetId":45,"id":"01","url":"story_content/6UbW9Zl9S6e.png","type":"normal","altText":"Picture 34.png","width":570,"height":35,"mobiledx":0,"mobiledy":0}],"shapemaskId":"","xPos":415,"yPos":52,"tabIndex":80,"tabEnabled":true,"referenceName":"5dj7YuIZIWc","morphReferenceName":"5dj7YuIZIWc","xOffset":0,"yOffset":0,"rotateXPos":142.5,"rotateYPos":8.5,"scaleX":100,"scaleY":100,"alpha":100,"depth":2,"scrolling":true,"shuffleLock":false,"data":{"hotlinkId":"","accState":0,"vectorData":{"left":0,"top":0,"right":285,"bottom":17,"altText":"Picture 34.png","pngfb":false,"pr":{"l":"Lib","i":123}},"html5data":{"xPos":0,"yPos":0,"width":285,"height":17,"strokewidth":0}},"width":285,"height":17,"resume":false,"useHandCursor":true,"id":"5dj7YuIZIWc"},{"kind":"vectorshape","rotation":0,"accType":"text","cliptobounds":false,"defaultAction":"","textLib":[{"kind":"textdata","uniqueId":"5x4WNCaimdu_766134672","id":"01","linkId":"txt__default_5x4WNCaimdu","type":"acctext","xPos":5,"yPos":5,"xAccOffset":5,"yAccOffset":5,"width":192,"height":36,"valign":"top","wordwrap":true,"textshadow":false,"shadowIndex":-1,"scrollOverflow":false,"vartext":{"blocks":[{"spans":[{"text":"How long is the expected length of treatment?","style":{"fontFamily":"\\"LatoItalic CharseItalic21188970\\",\\"Lato\\"","fontSize":9.488,"fontIsBold":false,"fontIsItalic":false,"fontIsUnderline":false,"fontIsStrikeout":false,"elevation":"normal","displayCase":"asIs","foregroundColor":"#3C3454","linkColor":"#3C3454","ascent":12.486,"descent":2.695,"leading":0,"underlinePosition":-0.898,"underlineThickness":0.734,"xHeight":6.408}}],"style":{"leadingMargin":0,"firstLineMargin":0,"justification":"left","listLevel":1,"lineSpacingRule":"multiple","lineSpacing":20,"spacingBefore":0,"spacingAfter":0,"listStyle":{"listType":"none","listTypeFormat":"plain","start":0,"size":100,"bulletChar":8226,"bulletFont":"Arial","bulletPicture":{"w":0,"h":0,"base64":0}},"tagType":"P"},"runs":[{"idx":0,"len":45,"flowDirection":"leftToRight","cursive":false}]}],"defaultBlockStyle":{"flowDirection":"leftToRight","leadingMargin":0,"trailingMargin":0,"firstLineMargin":0,"justification":"center","defaultTabStop":48,"listLevel":0,"lineSpacingRule":"multiple","lineSpacing":20,"indentSize":36,"spacingBefore":0,"spacingAfter":0,"baseSpanStyle":{"fontFamily":"Calibri","fontSize":12,"fontIsBold":false,"fontIsItalic":false,"fontIsUnderline":false,"fontIsStrikeout":false,"underlineStyle":"normal","elevation":"normal","spacing":0,"ignoreKerningTable":false,"displayCase":"asIs","languageId":0,"foregroundColor":"#FFFFFF","linkColor":"#666666"},"listStyle":{"listType":"none","listTypeFormat":"plain","start":0,"size":100}},"direction":"horizontal"},"vectortext":{"left":0,"top":0,"right":182,"bottom":36,"pngfb":false,"pr":{"l":"Lib","i":188}}}],"shapemaskId":"","xPos":496,"yPos":74,"tabIndex":81,"tabEnabled":true,"referenceName":"5x4WNCaimdu","morphReferenceName":"5x4WNCaimdu","xOffset":0,"yOffset":0,"rotateXPos":101,"rotateYPos":20.5,"scaleX":100,"scaleY":100,"alpha":100,"depth":3,"scrolling":true,"shuffleLock":false,"data":{"hotlinkId":"","accState":0,"vectorData":{"left":0,"top":0,"right":202,"bottom":42,"altText":"How long is the expected length of treatment?","pngfb":false,"pr":{"l":"Lib","i":137}},"html5data":{"xPos":0,"yPos":0,"width":202,"height":42,"strokewidth":0}},"animations":[{"kind":"animation","id":"Entrance","duration":250,"hidetextatstart":true,"animateshapewithtext":false,"tweens":[{"kind":"tween","time":0,"duration":250,"position":{"relativerotation":false,"relativestartpoint":false,"path":[{"kind":"segment","type":"line","anchora":{"x":"$RawXPos","y":"$RawYPos","dx":"229","dy":"0"},"anchorb":{"x":"$RawXPos","y":"$RawYPos","dx":"0","dy":"0"}}],"duration":250,"easing":"cubic","easingdir":"easeout"}}]}],"width":202,"height":41,"resume":false,"useHandCursor":true,"id":"5x4WNCaimdu"},{"kind":"vectorshape","rotation":0,"accType":"text","cliptobounds":false,"defaultAction":"","textLib":[{"kind":"textdata","uniqueId":"6fN1ekJufGO_442967949","id":"01","linkId":"txt__default_6fN1ekJufGO","type":"acctext","xPos":0,"yPos":0,"xAccOffset":0,"yAccOffset":0,"width":120,"height":32,"valign":"top","wordwrap":true,"textshadow":false,"shadowIndex":-1,"scrollOverflow":false,"vartext":{"blocks":[{"spans":[{"text":"The Why","style":{"fontFamily":"\\"MontserratBold CharBoldE28D0D51\\",\\"Montserrat\\"","fontSize":15.813,"fontIsBold":false,"fontIsItalic":false,"fontIsUnderline":false,"fontIsStrikeout":false,"elevation":"normal","displayCase":"asIs","foregroundColor":"#3C3454","linkColor":"#3C3454","ascent":20.409,"descent":5.292,"leading":0,"underlinePosition":-1.581,"underlineThickness":1.054,"xHeight":11.343}}],"style":{"leadingMargin":0,"firstLineMargin":0,"justification":"left","listLevel":1,"lineSpacingRule":"multiple","lineSpacing":25,"spacingBefore":0,"spacingAfter":0,"listStyle":{"listType":"none","listTypeFormat":"plain","start":0,"size":100,"bulletChar":8226,"bulletFont":"Arial","bulletPicture":{"w":0,"h":0,"base64":0}},"tagType":"P"},"runs":[{"idx":0,"len":7,"flowDirection":"leftToRight","cursive":false}]}],"defaultBlockStyle":{"flowDirection":"leftToRight","leadingMargin":0,"trailingMargin":0,"firstLineMargin":0,"justification":"center","defaultTabStop":48,"listLevel":0,"lineSpacingRule":"multiple","lineSpacing":20,"indentSize":36,"spacingBefore":0,"spacingAfter":0,"baseSpanStyle":{"fontFamily":"Calibri","fontSize":12,"fontIsBold":false,"fontIsItalic":false,"fontIsUnderline":false,"fontIsStrikeout":false,"underlineStyle":"normal","elevation":"normal","spacing":0,"ignoreKerningTable":false,"displayCase":"asIs","languageId":0,"foregroundColor":"#FFFFFF","linkColor":"#666666"},"listStyle":{"listType":"none","listTypeFormat":"plain","start":0,"size":100}},"direction":"horizontal"},"vectortext":{"left":0,"top":0,"right":93,"bottom":31,"pngfb":false,"pr":{"l":"Lib","i":116}}}],"shapemaskId":"","xPos":506,"yPos":142,"tabIndex":83,"tabEnabled":true,"referenceName":"6fN1ekJufGO","morphReferenceName":"6fN1ekJufGO","xOffset":0,"yOffset":0,"rotateXPos":60,"rotateYPos":16,"scaleX":100,"scaleY":100,"alpha":100,"depth":4,"scrolling":true,"shuffleLock":false,"data":{"hotlinkId":"","accState":0,"vectorData":{"left":0,"top":0,"right":121,"bottom":32,"altText":"The Why","pngfb":false,"pr":{"l":"Lib","i":115}},"html5data":{"xPos":0,"yPos":0,"width":121,"height":32,"strokewidth":0}},"width":120,"height":32,"resume":false,"useHandCursor":true,"id":"6fN1ekJufGO"},{"kind":"vectorshape","rotation":0,"accType":"text","cliptobounds":false,"defaultAction":"","textLib":[{"kind":"textdata","uniqueId":"5cDVS2egNnF_184647316","id":"01","linkId":"txt__default_5cDVS2egNnF","type":"acctext","xPos":0,"yPos":0,"xAccOffset":0,"yAccOffset":0,"width":120,"height":32,"valign":"top","wordwrap":true,"textshadow":false,"shadowIndex":-1,"scrollOverflow":false,"vartext":{"blocks":[{"spans":[{"text":"The How","style":{"fontFamily":"\\"MontserratBold CharBoldE28D0D51\\",\\"Montserrat\\"","fontSize":15.813,"fontIsBold":false,"fontIsItalic":false,"fontIsUnderline":false,"fontIsStrikeout":false,"elevation":"normal","displayCase":"asIs","foregroundColor":"#3C3454","linkColor":"#3C3454","ascent":20.409,"descent":5.292,"leading":0,"underlinePosition":-1.581,"underlineThickness":1.054,"xHeight":11.343}}],"style":{"leadingMargin":0,"firstLineMargin":0,"justification":"center","listLevel":1,"lineSpacingRule":"multiple","lineSpacing":25,"spacingBefore":0,"spacingAfter":0,"listStyle":{"listType":"none","listTypeFormat":"plain","start":0,"size":100,"bulletChar":8226,"bulletFont":"Arial","bulletPicture":{"w":0,"h":0,"base64":0}},"tagType":"P"},"runs":[{"idx":0,"len":7,"flowDirection":"leftToRight","cursive":false}]}],"defaultBlockStyle":{"flowDirection":"leftToRight","leadingMargin":0,"trailingMargin":0,"firstLineMargin":0,"justification":"center","defaultTabStop":48,"listLevel":0,"lineSpacingRule":"multiple","lineSpacing":20,"indentSize":36,"spacingBefore":0,"spacingAfter":0,"baseSpanStyle":{"fontFamily":"Calibri","fontSize":12,"fontIsBold":false,"fontIsItalic":false,"fontIsUnderline":false,"fontIsStrikeout":false,"underlineStyle":"normal","elevation":"normal","spacing":0,"ignoreKerningTable":false,"displayCase":"asIs","languageId":0,"foregroundColor":"#FFFFFF","linkColor":"#666666"},"listStyle":{"listType":"none","listTypeFormat":"plain","start":0,"size":100}},"direction":"horizontal"},"vectortext":{"left":0,"top":0,"right":107,"bottom":31,"pngfb":false,"pr":{"l":"Lib","i":117}}}],"shapemaskId":"","xPos":500,"yPos":259,"tabIndex":85,"tabEnabled":true,"referenceName":"5cDVS2egNnF","morphReferenceName":"5cDVS2egNnF","xOffset":0,"yOffset":0,"rotateXPos":60,"rotateYPos":16,"scaleX":100,"scaleY":100,"alpha":100,"depth":5,"scrolling":true,"shuffleLock":false,"data":{"hotlinkId":"","accState":0,"vectorData":{"left":0,"top":0,"right":121,"bottom":32,"altText":"The How","pngfb":false,"pr":{"l":"Lib","i":115}},"html5data":{"xPos":0,"yPos":0,"width":121,"height":32,"strokewidth":0}},"width":120,"height":32,"resume":false,"useHandCursor":true,"id":"5cDVS2egNnF"},{"kind":"vectorshape","rotation":0,"accType":"text","cliptobounds":false,"defaultAction":"","textLib":[{"kind":"textdata","uniqueId":"6HVQoiUazJ0_390820751","id":"01","linkId":"txt__default_6HVQoiUazJ0","type":"acctext","xPos":5,"yPos":5,"xAccOffset":5,"yAccOffset":5,"width":207,"height":75,"valign":"top","wordwrap":true,"textshadow":false,"shadowIndex":-1,"scrollOverflow":false,"vartext":{"blocks":[{"spans":[{"text":"Describes the initial trial period\\n","style":{"fontFamily":"\\"Lato Charset0_v8MUn45tBE51451DC\\",\\"Lato\\"","fontSize":8.697,"fontIsBold":false,"fontIsItalic":false,"fontIsUnderline":false,"fontIsStrikeout":false,"elevation":"normal","displayCase":"asIs","foregroundColor":"#3C3454","linkColor":"#3C3454","ascent":11.445,"descent":2.47,"leading":0,"underlinePosition":-0.812,"underlineThickness":0.696,"xHeight":5.873}}],"style":{"leadingMargin":17.394,"firstLineMargin":0,"justification":"left","listLevel":1,"lineSpacingRule":"single","lineSpacing":20,"spacingBefore":0,"spacingAfter":6,"listStyle":{"listType":"bullet","listTypeFormat":"plain","start":0,"size":100,"bulletChar":111,"bulletFont":"\\"Courier New Charset0_v205075B0F\\",\\"Courier New\\"","bulletPicture":{"w":0,"h":0,"base64":0},"color":"#3C3454"},"tagType":"P"},"runs":[{"idx":0,"len":35,"flowDirection":"leftToRight","cursive":false}]},{"spans":[{"text":"Communicates proposed treatment length after establishing tolerability and efficacy","style":{"fontFamily":"\\"Lato Charset0_v8MUn45tBE51451DC\\",\\"Lato\\"","fontSize":8.697,"fontIsBold":false,"fontIsItalic":false,"fontIsUnderline":false,"fontIsStrikeout":false,"elevation":"normal","displayCase":"asIs","foregroundColor":"#3C3454","linkColor":"#3C3454","ascent":11.445,"descent":2.47,"leading":0,"underlinePosition":-0.812,"underlineThickness":0.696,"xHeight":5.873}}],"style":{"leadingMargin":17.394,"firstLineMargin":0,"justification":"left","listLevel":1,"lineSpacingRule":"single","lineSpacing":20,"spacingBefore":0,"spacingAfter":6,"listStyle":{"listType":"bullet","listTypeFormat":"plain","start":0,"size":100,"bulletChar":111,"bulletFont":"\\"Courier New Charset0_v205075B0F\\",\\"Courier New\\"","bulletPicture":{"w":0,"h":0,"base64":0},"color":"#3C3454"},"tagType":"P"},"runs":[{"idx":0,"len":83,"flowDirection":"leftToRight","cursive":false}]}],"defaultBlockStyle":{"flowDirection":"leftToRight","leadingMargin":0,"trailingMargin":0,"firstLineMargin":0,"justification":"center","defaultTabStop":48,"listLevel":0,"lineSpacingRule":"multiple","lineSpacing":20,"indentSize":36,"spacingBefore":0,"spacingAfter":0,"baseSpanStyle":{"fontFamily":"Calibri","fontSize":12,"fontIsBold":false,"fontIsItalic":false,"fontIsUnderline":false,"fontIsStrikeout":false,"underlineStyle":"normal","elevation":"normal","spacing":0,"ignoreKerningTable":false,"displayCase":"asIs","languageId":0,"foregroundColor":"#FFFFFF","linkColor":"#666666"},"listStyle":{"listType":"none","listTypeFormat":"plain","start":0,"size":100}},"direction":"horizontal"},"vectortext":{"left":0,"top":0,"right":201,"bottom":67,"pngfb":false,"pr":{"l":"Lib","i":190}}}],"shapemaskId":"","xPos":454,"yPos":174,"tabIndex":84,"tabEnabled":true,"referenceName":"6HVQoiUazJ0","morphReferenceName":"6HVQoiUazJ0","xOffset":0,"yOffset":0,"rotateXPos":108.5,"rotateYPos":40,"scaleX":100,"scaleY":100,"alpha":100,"depth":6,"scrolling":true,"shuffleLock":false,"data":{"hotlinkId":"","accState":0,"vectorData":{"left":0,"top":0,"right":218,"bottom":80,"altText":"Describes the initial trial period\\nCommunicates proposed treatment length after establishing tolerability and efficacy","pngfb":false,"pr":{"l":"Lib","i":189}},"html5data":{"xPos":0,"yPos":0,"width":218,"height":80,"strokewidth":0}},"animations":[{"kind":"animation","id":"Entrance","duration":250,"hidetextatstart":true,"animateshapewithtext":false,"tweens":[{"kind":"tween","time":0,"duration":250,"position":{"relativerotation":false,"relativestartpoint":false,"path":[{"kind":"segment","type":"line","anchora":{"x":"$RawXPos","y":"$RawYPos","dx":"271","dy":"0"},"anchorb":{"x":"$RawXPos","y":"$RawYPos","dx":"0","dy":"0"}}],"duration":250,"easing":"cubic","easingdir":"easeout"}}]}],"width":217,"height":80,"resume":false,"useHandCursor":true,"id":"6HVQoiUazJ0"},{"kind":"vectorshape","rotation":0,"accType":"text","cliptobounds":false,"defaultAction":"","textLib":[{"kind":"textdata","uniqueId":"5aaBTEKPm2f_670470781","id":"01","linkId":"txt__default_5aaBTEKPm2f","type":"acctext","xPos":5,"yPos":5,"xAccOffset":5,"yAccOffset":5,"width":264,"height":33,"valign":"top","wordwrap":true,"textshadow":false,"shadowIndex":-1,"scrollOverflow":false,"vartext":{"blocks":[{"spans":[{"text":"\\"... initial trial of medication is 6 to 8 weeks to see if it helps and if there are any side effects.\\"","style":{"fontFamily":"\\"Lato Charset0_v8MUn45tBE51451DC\\",\\"Lato\\"","fontSize":8.697,"fontIsBold":false,"fontIsItalic":false,"fontIsUnderline":false,"fontIsStrikeout":false,"elevation":"normal","displayCase":"asIs","foregroundColor":"#3C3454","linkColor":"#3C3454","ascent":11.445,"descent":2.47,"leading":0,"underlinePosition":-0.812,"underlineThickness":0.696,"xHeight":5.873}}],"style":{"leadingMargin":0,"firstLineMargin":0,"justification":"left","listLevel":1,"lineSpacingRule":"multiple","lineSpacing":20,"spacingBefore":0,"spacingAfter":0,"listStyle":{"listType":"none","listTypeFormat":"plain","start":0,"size":100,"bulletChar":8226,"bulletFont":"Arial","bulletPicture":{"w":0,"h":0,"base64":0}},"tagType":"P"},"runs":[{"idx":0,"len":103,"flowDirection":"leftToRight","cursive":false}]}],"defaultBlockStyle":{"flowDirection":"leftToRight","leadingMargin":0,"trailingMargin":0,"firstLineMargin":0,"justification":"center","defaultTabStop":48,"listLevel":0,"lineSpacingRule":"multiple","lineSpacing":20,"indentSize":36,"spacingBefore":0,"spacingAfter":0,"baseSpanStyle":{"fontFamily":"Calibri","fontSize":12,"fontIsBold":false,"fontIsItalic":false,"fontIsUnderline":false,"fontIsStrikeout":false,"underlineStyle":"normal","elevation":"normal","spacing":0,"ignoreKerningTable":false,"displayCase":"asIs","languageId":0,"foregroundColor":"#FFFFFF","linkColor":"#666666"},"listStyle":{"listType":"none","listTypeFormat":"plain","start":0,"size":100}},"direction":"horizontal"},"vectortext":{"left":0,"top":0,"right":270,"bottom":33,"pngfb":false,"pr":{"l":"Lib","i":191}}}],"shapemaskId":"","xPos":430,"yPos":287,"tabIndex":86,"tabEnabled":true,"referenceName":"5aaBTEKPm2f","morphReferenceName":"5aaBTEKPm2f","xOffset":0,"yOffset":0,"rotateXPos":137,"rotateYPos":19,"scaleX":100,"scaleY":100,"alpha":100,"depth":7,"scrolling":true,"shuffleLock":false,"data":{"hotlinkId":"","accState":0,"vectorData":{"left":0,"top":0,"right":275,"bottom":39,"altText":"\\"... initial trial of medication is 6 to 8 weeks to see if it helps and if there are any side effects.\\"","pngfb":false,"pr":{"l":"Lib","i":120}},"html5data":{"xPos":0,"yPos":0,"width":275,"height":39,"strokewidth":0}},"animations":[{"kind":"animation","id":"Entrance","duration":250,"hidetextatstart":true,"animateshapewithtext":false,"tweens":[{"kind":"tween","time":0,"duration":250,"position":{"relativerotation":false,"relativestartpoint":false,"path":[{"kind":"segment","type":"line","anchora":{"x":"$RawXPos","y":"$RawYPos","dx":"295","dy":"0"},"anchorb":{"x":"$RawXPos","y":"$RawYPos","dx":"0","dy":"0"}}],"duration":250,"easing":"cubic","easingdir":"easeout"}}]}],"width":274,"height":38,"resume":false,"useHandCursor":true,"id":"5aaBTEKPm2f"},{"kind":"vectorshape","rotation":0,"accType":"image","cliptobounds":false,"defaultAction":"","imagelib":[{"kind":"imagedata","assetId":55,"id":"01","url":"story_content/6SVYPW7ewVD.png","type":"normal","altText":"Picture 36.png","width":128,"height":82,"mobiledx":0,"mobiledy":0}],"shapemaskId":"","xPos":425,"yPos":84,"tabIndex":82,"tabEnabled":true,"referenceName":"6Swcpmm02Fv","morphReferenceName":"6Swcpmm02Fv","xOffset":0,"yOffset":0,"rotateXPos":32,"rotateYPos":20,"scaleX":100,"scaleY":100,"alpha":100,"depth":8,"scrolling":true,"shuffleLock":false,"data":{"hotlinkId":"","accState":0,"vectorData":{"left":0,"top":0,"right":64,"bottom":40,"altText":"Picture 36.png","pngfb":false,"pr":{"l":"Lib","i":192}},"html5data":{"xPos":0,"yPos":0,"width":64,"height":40,"strokewidth":0}},"width":64,"height":40,"resume":false,"useHandCursor":true,"id":"6Swcpmm02Fv"},{"kind":"vectorshape","rotation":0,"accType":"text","cliptobounds":false,"defaultAction":"","textLib":[{"kind":"textdata","uniqueId":"6ClA89FJL0n_1089476390","id":"01","linkId":"txt__default_6ClA89FJL0n","type":"acctext","xPos":5,"yPos":5,"xAccOffset":5,"yAccOffset":5,"width":264,"height":47,"valign":"top","wordwrap":true,"textshadow":false,"shadowIndex":-1,"scrollOverflow":false,"vartext":{"blocks":[{"spans":[{"text":"\\"... now that you have been on the meds at a stable dose and it has been effective, the proposed length of treatment is an additional 6 months …\\"","style":{"fontFamily":"\\"Lato Charset0_v8MUn45tBE51451DC\\",\\"Lato\\"","fontSize":8.697,"fontIsBold":false,"fontIsItalic":false,"fontIsUnderline":false,"fontIsStrikeout":false,"elevation":"normal","displayCase":"asIs","foregroundColor":"#3C3454","linkColor":"#3C3454","ascent":11.445,"descent":2.47,"leading":0,"underlinePosition":-0.812,"underlineThickness":0.696,"xHeight":5.873}}],"style":{"leadingMargin":0,"firstLineMargin":0,"justification":"left","listLevel":1,"lineSpacingRule":"multiple","lineSpacing":20,"spacingBefore":0,"spacingAfter":0,"listStyle":{"listType":"none","listTypeFormat":"plain","start":0,"size":100,"bulletChar":8226,"bulletFont":"Arial","bulletPicture":{"w":0,"h":0,"base64":0}},"tagType":"P"},"runs":[{"idx":0,"len":145,"flowDirection":"leftToRight","cursive":false}]}],"defaultBlockStyle":{"flowDirection":"leftToRight","leadingMargin":0,"trailingMargin":0,"firstLineMargin":0,"justification":"center","defaultTabStop":48,"listLevel":0,"lineSpacingRule":"multiple","lineSpacing":20,"indentSize":36,"spacingBefore":0,"spacingAfter":0,"baseSpanStyle":{"fontFamily":"Calibri","fontSize":12,"fontIsBold":false,"fontIsItalic":false,"fontIsUnderline":false,"fontIsStrikeout":false,"underlineStyle":"normal","elevation":"normal","spacing":0,"ignoreKerningTable":false,"displayCase":"asIs","languageId":0,"foregroundColor":"#FFFFFF","linkColor":"#666666"},"listStyle":{"listType":"none","listTypeFormat":"plain","start":0,"size":100}},"direction":"horizontal"},"vectortext":{"left":0,"top":0,"right":262,"bottom":47,"pngfb":false,"pr":{"l":"Lib","i":193}}}],"shapemaskId":"","xPos":430,"yPos":328,"tabIndex":87,"tabEnabled":true,"referenceName":"6ClA89FJL0n","morphReferenceName":"6ClA89FJL0n","xOffset":0,"yOffset":0,"rotateXPos":137,"rotateYPos":26,"scaleX":100,"scaleY":100,"alpha":100,"depth":9,"scrolling":true,"shuffleLock":false,"data":{"hotlinkId":"","accState":0,"vectorData":{"left":0,"top":0,"right":275,"bottom":53,"altText":"\\"... now that you have been on the meds at a stable dose and it has been effective, the proposed length of treatment is an additional 6 months …\\"","pngfb":false,"pr":{"l":"Lib","i":169}},"html5data":{"xPos":0,"yPos":0,"width":275,"height":53,"strokewidth":0}},"animations":[{"kind":"animation","id":"Entrance","duration":250,"hidetextatstart":true,"animateshapewithtext":false,"tweens":[{"kind":"tween","time":0,"duration":250,"position":{"relativerotation":false,"relativestartpoint":false,"path":[{"kind":"segment","type":"line","anchora":{"x":"$RawXPos","y":"$RawYPos","dx":"295","dy":"0"},"anchorb":{"x":"$RawXPos","y":"$RawYPos","dx":"0","dy":"0"}}],"duration":250,"easing":"cubic","easingdir":"easeout"}}]}],"width":274,"height":52,"resume":false,"useHandCursor":true,"id":"6ClA89FJL0n"}],"startTime":-1,"elapsedTimeMode":"normal","width":720,"height":405,"resume":false,"useHandCursor":false,"id":"6brXuCqtKP2"},{"kind":"slidelayer","depth":0,"modal":false,"pauseParent":false,"rotateXPos":360,"rotateYPos":202,"tabIndex":-1,"presentAs":"layer","labeledById":"","describedById":"","enableSeek":true,"enableReplay":true,"lmsId":"","timeline":{"duration":5000,"events":[{"kind":"ontimelinetick","time":0,"actions":[{"kind":"show","transition":"appear","objRef":{"type":"string","value":"5az18dcSaNO"}},{"kind":"show","transition":"appear","objRef":{"type":"string","value":"6kZhMhvVMcY"}},{"kind":"show","transition":"custom","animationId":"Entrance","reverse":false,"objRef":{"type":"string","value":"6mzWjsCiDIS"}},{"kind":"show","transition":"appear","objRef":{"type":"string","value":"5l2dI46DPwI"}},{"kind":"show","transition":"appear","objRef":{"type":"string","value":"6GrLHq4Zd7p"}},{"kind":"show","transition":"custom","animationId":"Entrance","reverse":false,"objRef":{"type":"string","value":"6Vka6pHteXg"}},{"kind":"show","transition":"custom","animationId":"Entrance","reverse":false,"objRef":{"type":"string","value":"6qkoU38qwWn"}},{"kind":"show","transition":"custom","animationId":"Entrance","reverse":false,"objRef":{"type":"string","value":"5vrRAtfslHP"}},{"kind":"show","transition":"appear","objRef":{"type":"string","value":"677IRsEOGXp"}},{"kind":"show","transition":"appear","objRef":{"type":"string","value":"677IRsEOGXp.6MbtGvedvZc"}},{"kind":"show","transition":"appear","objRef":{"type":"string","value":"677IRsEOGXp.6px2DMTa9ME"}}]}]},"objects":[{"kind":"vectorshape","rotation":0,"accType":"text","cliptobounds":false,"defaultAction":"","textLib":[{"kind":"textdata","uniqueId":"5az18dcSaNO_-655993648","id":"01","linkId":"txt__default_5az18dcSaNO","type":"acctext","xPos":5,"yPos":5,"xAccOffset":5,"yAccOffset":5,"width":256,"height":31,"valign":"top","wordwrap":true,"textshadow":false,"shadowIndex":-1,"scrollOverflow":false,"vartext":{"blocks":[{"spans":[{"text":"Mechanism of Action","style":{"fontFamily":"\\"MontserratBold CharBoldE28D0D51\\",\\"Montserrat\\"","fontSize":15.813,"fontIsBold":false,"fontIsItalic":false,"fontIsUnderline":false,"fontIsStrikeout":false,"elevation":"normal","displayCase":"asIs","foregroundColor":"#373F4B","linkColor":"#373F4B","ascent":20.409,"descent":5.292,"leading":0,"underlinePosition":-1.581,"underlineThickness":1.054,"xHeight":11.343}}],"style":{"leadingMargin":0,"firstLineMargin":0,"justification":"center","listLevel":1,"lineSpacingRule":"multiple","lineSpacing":20,"spacingBefore":0,"spacingAfter":0,"listStyle":{"listType":"none","listTypeFormat":"plain","start":0,"size":100,"bulletChar":8226,"bulletFont":"Arial","bulletPicture":{"w":0,"h":0,"base64":0}},"tagType":"P"},"runs":[{"idx":0,"len":19,"flowDirection":"leftToRight","cursive":false}]}],"defaultBlockStyle":{"flowDirection":"leftToRight","leadingMargin":0,"trailingMargin":0,"firstLineMargin":0,"justification":"center","defaultTabStop":48,"listLevel":0,"lineSpacingRule":"multiple","lineSpacing":20,"indentSize":36,"spacingBefore":0,"spacingAfter":0,"baseSpanStyle":{"fontFamily":"Calibri","fontSize":12,"fontIsBold":false,"fontIsItalic":false,"fontIsUnderline":false,"fontIsStrikeout":false,"underlineStyle":"normal","elevation":"normal","spacing":0,"ignoreKerningTable":false,"displayCase":"asIs","languageId":0,"foregroundColor":"#FFFFFF","linkColor":"#666666"},"listStyle":{"listType":"none","listTypeFormat":"plain","start":0,"size":100}},"direction":"horizontal"},"vectortext":{"left":0,"top":0,"right":247,"bottom":31,"pngfb":false,"pr":{"l":"Lib","i":194}}}],"shapemaskId":"","xPos":425,"yPos":21,"tabIndex":88,"tabEnabled":true,"referenceName":"5az18dcSaNO","morphReferenceName":"5az18dcSaNO","xOffset":0,"yOffset":0,"rotateXPos":133,"rotateYPos":18,"scaleX":100,"scaleY":100,"alpha":100,"depth":1,"scrolling":true,"shuffleLock":false,"data":{"hotlinkId":"","accState":0,"vectorData":{"left":0,"top":0,"right":266,"bottom":36,"altText":"Mechanism of Action","pngfb":false,"pr":{"l":"Lib","i":126}},"html5data":{"xPos":0,"yPos":0,"width":266,"height":36,"strokewidth":0}},"width":266,"height":36,"resume":false,"useHandCursor":true,"id":"5az18dcSaNO"},{"kind":"vectorshape","rotation":0,"accType":"image","cliptobounds":false,"defaultAction":"","imagelib":[{"kind":"imagedata","assetId":45,"id":"01","url":"story_content/6UbW9Zl9S6e.png","type":"normal","altText":"Picture 34.png","width":570,"height":35,"mobiledx":0,"mobiledy":0}],"shapemaskId":"","xPos":415,"yPos":52,"tabIndex":89,"tabEnabled":true,"referenceName":"6kZhMhvVMcY","morphReferenceName":"6kZhMhvVMcY","xOffset":0,"yOffset":0,"rotateXPos":142.5,"rotateYPos":8.5,"scaleX":100,"scaleY":100,"alpha":100,"depth":2,"scrolling":true,"shuffleLock":false,"data":{"hotlinkId":"","accState":0,"vectorData":{"left":0,"top":0,"right":285,"bottom":17,"altText":"Picture 34.png","pngfb":false,"pr":{"l":"Lib","i":123}},"html5data":{"xPos":0,"yPos":0,"width":285,"height":17,"strokewidth":0}},"width":285,"height":17,"resume":false,"useHandCursor":true,"id":"6kZhMhvVMcY"},{"kind":"vectorshape","rotation":0,"accType":"text","cliptobounds":false,"defaultAction":"","textLib":[{"kind":"textdata","uniqueId":"6mzWjsCiDIS_-672055799","id":"01","linkId":"txt__default_6mzWjsCiDIS","type":"acctext","xPos":5,"yPos":5,"xAccOffset":5,"yAccOffset":5,"width":192,"height":51,"valign":"top","wordwrap":true,"textshadow":false,"shadowIndex":-1,"scrollOverflow":false,"vartext":{"blocks":[{"spans":[{"text":"What is the mechanism of action of the medication?  How much does the patient really need to know?","style":{"fontFamily":"\\"LatoItalic CharseItalic21188970\\",\\"Lato\\"","fontSize":9.488,"fontIsBold":false,"fontIsItalic":false,"fontIsUnderline":false,"fontIsStrikeout":false,"elevation":"normal","displayCase":"asIs","foregroundColor":"#3C3454","linkColor":"#3C3454","ascent":12.486,"descent":2.695,"leading":0,"underlinePosition":-0.898,"underlineThickness":0.734,"xHeight":6.408}}],"style":{"leadingMargin":0,"firstLineMargin":0,"justification":"left","listLevel":1,"lineSpacingRule":"multiple","lineSpacing":20,"spacingBefore":0,"spacingAfter":0,"listStyle":{"listType":"none","listTypeFormat":"plain","start":0,"size":100,"bulletChar":8226,"bulletFont":"Arial","bulletPicture":{"w":0,"h":0,"base64":0}},"tagType":"P"},"runs":[{"idx":0,"len":98,"flowDirection":"leftToRight","cursive":false}]}],"defaultBlockStyle":{"flowDirection":"leftToRight","leadingMargin":0,"trailingMargin":0,"firstLineMargin":0,"justification":"center","defaultTabStop":48,"listLevel":0,"lineSpacingRule":"multiple","lineSpacing":20,"indentSize":36,"spacingBefore":0,"spacingAfter":0,"baseSpanStyle":{"fontFamily":"Calibri","fontSize":12,"fontIsBold":false,"fontIsItalic":false,"fontIsUnderline":false,"fontIsStrikeout":false,"underlineStyle":"normal","elevation":"normal","spacing":0,"ignoreKerningTable":false,"displayCase":"asIs","languageId":0,"foregroundColor":"#FFFFFF","linkColor":"#666666"},"listStyle":{"listType":"none","listTypeFormat":"plain","start":0,"size":100}},"direction":"horizontal"},"vectortext":{"left":0,"top":0,"right":195,"bottom":51,"pngfb":false,"pr":{"l":"Lib","i":195}}}],"shapemaskId":"","xPos":496,"yPos":74,"tabIndex":93,"tabEnabled":true,"referenceName":"6mzWjsCiDIS","morphReferenceName":"6mzWjsCiDIS","xOffset":0,"yOffset":0,"rotateXPos":101,"rotateYPos":28,"scaleX":100,"scaleY":100,"alpha":100,"depth":3,"scrolling":true,"shuffleLock":false,"data":{"hotlinkId":"","accState":0,"vectorData":{"left":0,"top":0,"right":202,"bottom":56,"altText":"What is the mechanism of action of the medication?  How much does the patient really need to know?","pngfb":false,"pr":{"l":"Lib","i":128}},"html5data":{"xPos":0,"yPos":0,"width":202,"height":56,"strokewidth":0}},"animations":[{"kind":"animation","id":"Entrance","duration":250,"hidetextatstart":true,"animateshapewithtext":false,"tweens":[{"kind":"tween","time":0,"duration":250,"position":{"relativerotation":false,"relativestartpoint":false,"path":[{"kind":"segment","type":"line","anchora":{"x":"$RawXPos","y":"$RawYPos","dx":"229","dy":"0"},"anchorb":{"x":"$RawXPos","y":"$RawYPos","dx":"0","dy":"0"}}],"duration":250,"easing":"cubic","easingdir":"easeout"}}]}],"width":202,"height":56,"resume":false,"useHandCursor":true,"id":"6mzWjsCiDIS"},{"kind":"vectorshape","rotation":0,"accType":"text","cliptobounds":false,"defaultAction":"","textLib":[{"kind":"textdata","uniqueId":"5l2dI46DPwI_-1509413853","id":"01","linkId":"txt__default_5l2dI46DPwI","type":"acctext","xPos":0,"yPos":0,"xAccOffset":0,"yAccOffset":0,"width":120,"height":32,"valign":"top","wordwrap":true,"textshadow":false,"shadowIndex":-1,"scrollOverflow":false,"vartext":{"blocks":[{"spans":[{"text":"The Why","style":{"fontFamily":"\\"MontserratBold CharBoldE28D0D51\\",\\"Montserrat\\"","fontSize":15.813,"fontIsBold":false,"fontIsItalic":false,"fontIsUnderline":false,"fontIsStrikeout":false,"elevation":"normal","displayCase":"asIs","foregroundColor":"#3C3454","linkColor":"#3C3454","ascent":20.409,"descent":5.292,"leading":0,"underlinePosition":-1.581,"underlineThickness":1.054,"xHeight":11.343}}],"style":{"leadingMargin":0,"firstLineMargin":0,"justification":"left","listLevel":1,"lineSpacingRule":"multiple","lineSpacing":25,"spacingBefore":0,"spacingAfter":0,"listStyle":{"listType":"none","listTypeFormat":"plain","start":0,"size":100,"bulletChar":8226,"bulletFont":"Arial","bulletPicture":{"w":0,"h":0,"base64":0}},"tagType":"P"},"runs":[{"idx":0,"len":7,"flowDirection":"leftToRight","cursive":false}]}],"defaultBlockStyle":{"flowDirection":"leftToRight","leadingMargin":0,"trailingMargin":0,"firstLineMargin":0,"justification":"center","defaultTabStop":48,"listLevel":0,"lineSpacingRule":"multiple","lineSpacing":20,"indentSize":36,"spacingBefore":0,"spacingAfter":0,"baseSpanStyle":{"fontFamily":"Calibri","fontSize":12,"fontIsBold":false,"fontIsItalic":false,"fontIsUnderline":false,"fontIsStrikeout":false,"underlineStyle":"normal","elevation":"normal","spacing":0,"ignoreKerningTable":false,"displayCase":"asIs","languageId":0,"foregroundColor":"#FFFFFF","linkColor":"#666666"},"listStyle":{"listType":"none","listTypeFormat":"plain","start":0,"size":100}},"direction":"horizontal"},"vectortext":{"left":0,"top":0,"right":93,"bottom":31,"pngfb":false,"pr":{"l":"Lib","i":116}}}],"shapemaskId":"","xPos":506,"yPos":142,"tabIndex":94,"tabEnabled":true,"referenceName":"5l2dI46DPwI","morphReferenceName":"5l2dI46DPwI","xOffset":0,"yOffset":0,"rotateXPos":60,"rotateYPos":16,"scaleX":100,"scaleY":100,"alpha":100,"depth":4,"scrolling":true,"shuffleLock":false,"data":{"hotlinkId":"","accState":0,"vectorData":{"left":0,"top":0,"right":121,"bottom":32,"altText":"The Why","pngfb":false,"pr":{"l":"Lib","i":115}},"html5data":{"xPos":0,"yPos":0,"width":121,"height":32,"strokewidth":0}},"width":120,"height":32,"resume":false,"useHandCursor":true,"id":"5l2dI46DPwI"},{"kind":"vectorshape","rotation":0,"accType":"text","cliptobounds":false,"defaultAction":"","textLib":[{"kind":"textdata","uniqueId":"6GrLHq4Zd7p_668357812","id":"01","linkId":"txt__default_6GrLHq4Zd7p","type":"acctext","xPos":0,"yPos":0,"xAccOffset":0,"yAccOffset":0,"width":120,"height":32,"valign":"top","wordwrap":true,"textshadow":false,"shadowIndex":-1,"scrollOverflow":false,"vartext":{"blocks":[{"spans":[{"text":"The How","style":{"fontFamily":"\\"MontserratBold CharBoldE28D0D51\\",\\"Montserrat\\"","fontSize":15.813,"fontIsBold":false,"fontIsItalic":false,"fontIsUnderline":false,"fontIsStrikeout":false,"elevation":"normal","displayCase":"asIs","foregroundColor":"#3C3454","linkColor":"#3C3454","ascent":20.409,"descent":5.292,"leading":0,"underlinePosition":-1.581,"underlineThickness":1.054,"xHeight":11.343}}],"style":{"leadingMargin":0,"firstLineMargin":0,"justification":"center","listLevel":1,"lineSpacingRule":"multiple","lineSpacing":25,"spacingBefore":0,"spacingAfter":0,"listStyle":{"listType":"none","listTypeFormat":"plain","start":0,"size":100,"bulletChar":8226,"bulletFont":"Arial","bulletPicture":{"w":0,"h":0,"base64":0}},"tagType":"P"},"runs":[{"idx":0,"len":7,"flowDirection":"leftToRight","cursive":false}]}],"defaultBlockStyle":{"flowDirection":"leftToRight","leadingMargin":0,"trailingMargin":0,"firstLineMargin":0,"justification":"center","defaultTabStop":48,"listLevel":0,"lineSpacingRule":"multiple","lineSpacing":20,"indentSize":36,"spacingBefore":0,"spacingAfter":0,"baseSpanStyle":{"fontFamily":"Calibri","fontSize":12,"fontIsBold":false,"fontIsItalic":false,"fontIsUnderline":false,"fontIsStrikeout":false,"underlineStyle":"normal","elevation":"normal","spacing":0,"ignoreKerningTable":false,"displayCase":"asIs","languageId":0,"foregroundColor":"#FFFFFF","linkColor":"#666666"},"listStyle":{"listType":"none","listTypeFormat":"plain","start":0,"size":100}},"direction":"horizontal"},"vectortext":{"left":0,"top":0,"right":107,"bottom":31,"pngfb":false,"pr":{"l":"Lib","i":117}}}],"shapemaskId":"","xPos":500,"yPos":259,"tabIndex":96,"tabEnabled":true,"referenceName":"6GrLHq4Zd7p","morphReferenceName":"6GrLHq4Zd7p","xOffset":0,"yOffset":0,"rotateXPos":60,"rotateYPos":16,"scaleX":100,"scaleY":100,"alpha":100,"depth":5,"scrolling":true,"shuffleLock":false,"data":{"hotlinkId":"","accState":0,"vectorData":{"left":0,"top":0,"right":121,"bottom":32,"altText":"The How","pngfb":false,"pr":{"l":"Lib","i":115}},"html5data":{"xPos":0,"yPos":0,"width":121,"height":32,"strokewidth":0}},"width":120,"height":32,"resume":false,"useHandCursor":true,"id":"6GrLHq4Zd7p"},{"kind":"vectorshape","rotation":0,"accType":"text","cliptobounds":false,"defaultAction":"","textLib":[{"kind":"textdata","uniqueId":"6Vka6pHteXg_-1726619831","id":"01","linkId":"txt__default_6Vka6pHteXg","type":"acctext","xPos":5,"yPos":5,"xAccOffset":5,"yAccOffset":5,"width":215,"height":61,"valign":"top","wordwrap":true,"textshadow":false,"shadowIndex":-1,"scrollOverflow":false,"vartext":{"blocks":[{"spans":[{"text":"Shares a brief layman\'s overview of what the medication does\\n","style":{"fontFamily":"\\"Lato Charset0_v8MUn45tBE51451DC\\",\\"Lato\\"","fontSize":8.697,"fontIsBold":false,"fontIsItalic":false,"fontIsUnderline":false,"fontIsStrikeout":false,"elevation":"normal","displayCase":"asIs","foregroundColor":"#3C3454","linkColor":"#3C3454","ascent":11.445,"descent":2.47,"leading":0,"underlinePosition":-0.812,"underlineThickness":0.696,"xHeight":5.873}}],"style":{"leadingMargin":17.394,"firstLineMargin":0,"justification":"left","listLevel":1,"lineSpacingRule":"single","lineSpacing":20,"spacingBefore":0,"spacingAfter":6,"listStyle":{"listType":"bullet","listTypeFormat":"plain","start":0,"size":100,"bulletChar":111,"bulletFont":"\\"Courier New Charset0_v205075B0F\\",\\"Courier New\\"","bulletPicture":{"w":0,"h":0,"base64":0},"color":"#3C3454"},"tagType":"P"},"runs":[{"idx":0,"len":61,"flowDirection":"leftToRight","cursive":false}]},{"spans":[{"text":"Degree of detail required depends on the patient, often adjusted accordingly","style":{"fontFamily":"\\"Lato Charset0_v8MUn45tBE51451DC\\",\\"Lato\\"","fontSize":8.697,"fontIsBold":false,"fontIsItalic":false,"fontIsUnderline":false,"fontIsStrikeout":false,"elevation":"normal","displayCase":"asIs","foregroundColor":"#3C3454","linkColor":"#3C3454","ascent":11.445,"descent":2.47,"leading":0,"underlinePosition":-0.812,"underlineThickness":0.696,"xHeight":5.873}}],"style":{"leadingMargin":17.394,"firstLineMargin":0,"justification":"left","listLevel":1,"lineSpacingRule":"single","lineSpacing":20,"spacingBefore":0,"spacingAfter":6,"listStyle":{"listType":"bullet","listTypeFormat":"plain","start":0,"size":100,"bulletChar":111,"bulletFont":"\\"Courier New Charset0_v205075B0F\\",\\"Courier New\\"","bulletPicture":{"w":0,"h":0,"base64":0},"color":"#3C3454"},"tagType":"P"},"runs":[{"idx":0,"len":76,"flowDirection":"leftToRight","cursive":false}]}],"defaultBlockStyle":{"flowDirection":"leftToRight","leadingMargin":0,"trailingMargin":0,"firstLineMargin":0,"justification":"center","defaultTabStop":48,"listLevel":0,"lineSpacingRule":"multiple","lineSpacing":20,"indentSize":36,"spacingBefore":0,"spacingAfter":0,"baseSpanStyle":{"fontFamily":"Calibri","fontSize":12,"fontIsBold":false,"fontIsItalic":false,"fontIsUnderline":false,"fontIsStrikeout":false,"underlineStyle":"normal","elevation":"normal","spacing":0,"ignoreKerningTable":false,"displayCase":"asIs","languageId":0,"foregroundColor":"#FFFFFF","linkColor":"#666666"},"listStyle":{"listType":"none","listTypeFormat":"plain","start":0,"size":100}},"direction":"horizontal"},"vectortext":{"left":0,"top":0,"right":212,"bottom":67,"pngfb":false,"pr":{"l":"Lib","i":197}}}],"shapemaskId":"","xPos":454,"yPos":174,"tabIndex":95,"tabEnabled":true,"referenceName":"6Vka6pHteXg","morphReferenceName":"6Vka6pHteXg","xOffset":0,"yOffset":0,"rotateXPos":112.5,"rotateYPos":33,"scaleX":100,"scaleY":100,"alpha":100,"depth":6,"scrolling":true,"shuffleLock":false,"data":{"hotlinkId":"","accState":0,"vectorData":{"left":0,"top":0,"right":226,"bottom":67,"altText":"Shares a brief layman\'s overview of what the medication does\\nDegree of detail required depends on the patient, often adjusted accordingly","pngfb":false,"pr":{"l":"Lib","i":196}},"html5data":{"xPos":0,"yPos":0,"width":226,"height":66,"strokewidth":0}},"animations":[{"kind":"animation","id":"Entrance","duration":250,"hidetextatstart":true,"animateshapewithtext":false,"tweens":[{"kind":"tween","time":0,"duration":250,"position":{"relativerotation":false,"relativestartpoint":false,"path":[{"kind":"segment","type":"line","anchora":{"x":"$RawXPos","y":"$RawYPos","dx":"271","dy":"0"},"anchorb":{"x":"$RawXPos","y":"$RawYPos","dx":"0","dy":"0"}}],"duration":250,"easing":"cubic","easingdir":"easeout"}}]}],"width":225,"height":66,"resume":false,"useHandCursor":true,"id":"6Vka6pHteXg"},{"kind":"vectorshape","rotation":0,"accType":"text","cliptobounds":false,"defaultAction":"","textLib":[{"kind":"textdata","uniqueId":"6qkoU38qwWn_-793040356","id":"01","linkId":"txt__default_6qkoU38qwWn","type":"acctext","xPos":5,"yPos":5,"xAccOffset":5,"yAccOffset":5,"width":264,"height":47,"valign":"top","wordwrap":true,"textshadow":false,"shadowIndex":-1,"scrollOverflow":false,"vartext":{"blocks":[{"spans":[{"text":"\\"This medication affects serotonin to help increase its amount in certain areas of the brain to help improve mood.\\"","style":{"fontFamily":"\\"Lato Charset0_v8MUn45tBE51451DC\\",\\"Lato\\"","fontSize":8.697,"fontIsBold":false,"fontIsItalic":false,"fontIsUnderline":false,"fontIsStrikeout":false,"elevation":"normal","displayCase":"asIs","foregroundColor":"#3C3454","linkColor":"#3C3454","ascent":11.445,"descent":2.47,"leading":0,"underlinePosition":-0.812,"underlineThickness":0.696,"xHeight":5.873}}],"style":{"leadingMargin":0,"firstLineMargin":0,"justification":"left","listLevel":1,"lineSpacingRule":"multiple","lineSpacing":20,"spacingBefore":0,"spacingAfter":0,"listStyle":{"listType":"none","listTypeFormat":"plain","start":0,"size":100,"bulletChar":8226,"bulletFont":"Arial","bulletPicture":{"w":0,"h":0,"base64":0}},"tagType":"P"},"runs":[{"idx":0,"len":115,"flowDirection":"leftToRight","cursive":false}]}],"defaultBlockStyle":{"flowDirection":"leftToRight","leadingMargin":0,"trailingMargin":0,"firstLineMargin":0,"justification":"center","defaultTabStop":48,"listLevel":0,"lineSpacingRule":"multiple","lineSpacing":20,"indentSize":36,"spacingBefore":0,"spacingAfter":0,"baseSpanStyle":{"fontFamily":"Calibri","fontSize":12,"fontIsBold":false,"fontIsItalic":false,"fontIsUnderline":false,"fontIsStrikeout":false,"underlineStyle":"normal","elevation":"normal","spacing":0,"ignoreKerningTable":false,"displayCase":"asIs","languageId":0,"foregroundColor":"#FFFFFF","linkColor":"#666666"},"listStyle":{"listType":"none","listTypeFormat":"plain","start":0,"size":100}},"direction":"horizontal"},"vectortext":{"left":0,"top":0,"right":262,"bottom":47,"pngfb":false,"pr":{"l":"Lib","i":198}}}],"shapemaskId":"","xPos":430,"yPos":287,"tabIndex":97,"tabEnabled":true,"referenceName":"6qkoU38qwWn","morphReferenceName":"6qkoU38qwWn","xOffset":0,"yOffset":0,"rotateXPos":137,"rotateYPos":26,"scaleX":100,"scaleY":100,"alpha":100,"depth":7,"scrolling":true,"shuffleLock":false,"data":{"hotlinkId":"","accState":0,"vectorData":{"left":0,"top":0,"right":275,"bottom":53,"altText":"\\"This medication affects serotonin to help increase its amount in certain areas of the brain to help improve mood.\\"","pngfb":false,"pr":{"l":"Lib","i":169}},"html5data":{"xPos":0,"yPos":0,"width":275,"height":53,"strokewidth":0}},"animations":[{"kind":"animation","id":"Entrance","duration":250,"hidetextatstart":true,"animateshapewithtext":false,"tweens":[{"kind":"tween","time":0,"duration":250,"position":{"relativerotation":false,"relativestartpoint":false,"path":[{"kind":"segment","type":"line","anchora":{"x":"$RawXPos","y":"$RawYPos","dx":"295","dy":"0"},"anchorb":{"x":"$RawXPos","y":"$RawYPos","dx":"0","dy":"0"}}],"duration":250,"easing":"cubic","easingdir":"easeout"}}]}],"width":274,"height":52,"resume":false,"useHandCursor":true,"id":"6qkoU38qwWn"},{"kind":"vectorshape","rotation":0,"accType":"text","cliptobounds":false,"defaultAction":"","textLib":[{"kind":"textdata","uniqueId":"5vrRAtfslHP_-1220726776","id":"01","linkId":"txt__default_5vrRAtfslHP","type":"acctext","xPos":5,"yPos":5,"xAccOffset":5,"yAccOffset":5,"width":264,"height":33,"valign":"top","wordwrap":true,"textshadow":false,"shadowIndex":-1,"scrollOverflow":false,"vartext":{"blocks":[{"spans":[{"text":"\\"... it acts to block the effect of dopamine in certain areas of the brain thereby decreasing cravings.\\"","style":{"fontFamily":"\\"Lato Charset0_v8MUn45tBE51451DC\\",\\"Lato\\"","fontSize":8.697,"fontIsBold":false,"fontIsItalic":false,"fontIsUnderline":false,"fontIsStrikeout":false,"elevation":"normal","displayCase":"asIs","foregroundColor":"#3C3454","linkColor":"#3C3454","ascent":11.445,"descent":2.47,"leading":0,"underlinePosition":-0.812,"underlineThickness":0.696,"xHeight":5.873}}],"style":{"leadingMargin":0,"firstLineMargin":0,"justification":"left","listLevel":1,"lineSpacingRule":"multiple","lineSpacing":20,"spacingBefore":0,"spacingAfter":0,"listStyle":{"listType":"none","listTypeFormat":"plain","start":0,"size":100,"bulletChar":8226,"bulletFont":"Arial","bulletPicture":{"w":0,"h":0,"base64":0}},"tagType":"P"},"runs":[{"idx":0,"len":104,"flowDirection":"leftToRight","cursive":false}]}],"defaultBlockStyle":{"flowDirection":"leftToRight","leadingMargin":0,"trailingMargin":0,"firstLineMargin":0,"justification":"center","defaultTabStop":48,"listLevel":0,"lineSpacingRule":"multiple","lineSpacing":20,"indentSize":36,"spacingBefore":0,"spacingAfter":0,"baseSpanStyle":{"fontFamily":"Calibri","fontSize":12,"fontIsBold":false,"fontIsItalic":false,"fontIsUnderline":false,"fontIsStrikeout":false,"underlineStyle":"normal","elevation":"normal","spacing":0,"ignoreKerningTable":false,"displayCase":"asIs","languageId":0,"foregroundColor":"#FFFFFF","linkColor":"#666666"},"listStyle":{"listType":"none","listTypeFormat":"plain","start":0,"size":100}},"direction":"horizontal"},"vectortext":{"left":0,"top":0,"right":259,"bottom":33,"pngfb":false,"pr":{"l":"Lib","i":199}}}],"shapemaskId":"","xPos":430,"yPos":337,"tabIndex":98,"tabEnabled":true,"referenceName":"5vrRAtfslHP","morphReferenceName":"5vrRAtfslHP","xOffset":0,"yOffset":0,"rotateXPos":137,"rotateYPos":19,"scaleX":100,"scaleY":100,"alpha":100,"depth":8,"scrolling":true,"shuffleLock":false,"data":{"hotlinkId":"","accState":0,"vectorData":{"left":0,"top":0,"right":275,"bottom":39,"altText":"\\"... it acts to block the effect of dopamine in certain areas of the brain thereby decreasing cravings.\\"","pngfb":false,"pr":{"l":"Lib","i":120}},"html5data":{"xPos":0,"yPos":0,"width":275,"height":39,"strokewidth":0}},"animations":[{"kind":"animation","id":"Entrance","duration":250,"hidetextatstart":true,"animateshapewithtext":false,"tweens":[{"kind":"tween","time":0,"duration":250,"position":{"relativerotation":false,"relativestartpoint":false,"path":[{"kind":"segment","type":"line","anchora":{"x":"$RawXPos","y":"$RawYPos","dx":"295","dy":"0"},"anchorb":{"x":"$RawXPos","y":"$RawYPos","dx":"0","dy":"0"}}],"duration":250,"easing":"cubic","easingdir":"easeout"}}]}],"width":274,"height":38,"resume":false,"useHandCursor":true,"id":"5vrRAtfslHP"},{"kind":"objgroup","objects":[{"kind":"vectorshape","rotation":0,"accType":"image","cliptobounds":false,"defaultAction":"","imagelib":[{"kind":"imagedata","assetId":56,"id":"01","url":"story_content/5lVaUwYCg9M.png","type":"normal","altText":"Picture 36.png","width":106,"height":99,"mobiledx":0,"mobiledy":0}],"shapemaskId":"","xPos":0,"yPos":7,"tabIndex":92,"tabEnabled":true,"referenceName":"6MbtGvedvZc","morphReferenceName":"6MbtGvedvZc","xOffset":0,"yOffset":0,"rotateXPos":26.5,"rotateYPos":24.5,"scaleX":100,"scaleY":100,"alpha":100,"depth":1,"scrolling":true,"shuffleLock":false,"data":{"hotlinkId":"","accState":0,"vectorData":{"left":0,"top":0,"right":53,"bottom":49,"altText":"Picture 36.png","pngfb":false,"pr":{"l":"Lib","i":200}},"html5data":{"xPos":0,"yPos":0,"width":53,"height":49,"strokewidth":0}},"width":53,"height":49,"resume":false,"useHandCursor":true,"id":"6MbtGvedvZc"},{"kind":"vectorshape","rotation":45,"accType":"image","cliptobounds":false,"defaultAction":"","imagelib":[{"kind":"imagedata","assetId":57,"id":"01","url":"story_content/5wBDTKUSb2e.png","type":"normal","altText":"Picture 37.png","width":42,"height":37,"mobiledx":0,"mobiledy":0}],"shapemaskId":"","xPos":31,"yPos":0,"tabIndex":91,"tabEnabled":true,"referenceName":"6px2DMTa9ME","morphReferenceName":"6px2DMTa9ME","xOffset":0,"yOffset":0,"rotateXPos":10.5,"rotateYPos":9,"scaleX":100,"scaleY":100,"alpha":100,"depth":2,"scrolling":true,"shuffleLock":false,"data":{"hotlinkId":"","accState":0,"vectorData":{"left":0,"top":0,"right":21,"bottom":18,"altText":"Picture 37.png","pngfb":false,"pr":{"l":"Lib","i":201}},"html5data":{"xPos":0,"yPos":0,"width":21,"height":18,"strokewidth":0}},"width":21,"height":18,"resume":false,"useHandCursor":true,"id":"6px2DMTa9ME"}],"accType":"text","altText":"Group 13 1","shapemaskId":"","xPos":436,"yPos":72,"tabIndex":90,"tabEnabled":true,"referenceName":"677IRsEOGXp","morphReferenceName":"677IRsEOGXp","xOffset":0,"yOffset":0,"rotateXPos":26.5,"rotateYPos":28,"scaleX":100,"scaleY":100,"alpha":100,"rotation":0,"depth":9,"scrolling":true,"shuffleLock":false,"width":53,"height":56,"resume":false,"useHandCursor":true,"id":"677IRsEOGXp","actionGroups":{"ActGrpClearHoverState":{"kind":"actiongroup","actions":[{"kind":"exe_actiongroup","id":"_children.ActGrpClearHoverState"}]}}}],"startTime":-1,"elapsedTimeMode":"normal","width":720,"height":405,"resume":false,"useHandCursor":false,"id":"5UiUSa5EVTg"},{"kind":"slidelayer","depth":0,"modal":false,"pauseParent":false,"rotateXPos":360,"rotateYPos":202,"tabIndex":-1,"presentAs":"layer","labeledById":"","describedById":"","enableSeek":true,"enableReplay":true,"lmsId":"","timeline":{"duration":5000,"events":[{"kind":"ontimelinetick","time":0,"actions":[{"kind":"show","transition":"appear","objRef":{"type":"string","value":"5xnO38XGu59"}},{"kind":"show","transition":"appear","objRef":{"type":"string","value":"630uvupfZS9"}},{"kind":"show","transition":"custom","animationId":"Entrance","reverse":false,"objRef":{"type":"string","value":"6YVWFRvgqun"}},{"kind":"show","transition":"appear","objRef":{"type":"string","value":"5rgPv8a9zA7"}},{"kind":"show","transition":"appear","objRef":{"type":"string","value":"6cRpGT3JI6A"}},{"kind":"show","transition":"custom","animationId":"Entrance","reverse":false,"objRef":{"type":"string","value":"5jM7q0ZPZMz"}},{"kind":"show","transition":"custom","animationId":"Entrance","reverse":false,"objRef":{"type":"string","value":"6VwUEmsxLZG"}},{"kind":"show","transition":"appear","objRef":{"type":"string","value":"6DJ5777dxDr"}},{"kind":"show","transition":"custom","animationId":"Entrance","reverse":false,"objRef":{"type":"string","value":"6Y3WamOZJAZ"}},{"kind":"show","transition":"custom","animationId":"Entrance","reverse":false,"objRef":{"type":"string","value":"5WhBKYHhdHo"}}]}]},"objects":[{"kind":"vectorshape","rotation":0,"accType":"text","cliptobounds":false,"defaultAction":"","textLib":[{"kind":"textdata","uniqueId":"5xnO38XGu59_418753663","id":"01","linkId":"txt__default_5xnO38XGu59","type":"acctext","xPos":5,"yPos":5,"xAccOffset":5,"yAccOffset":5,"width":256,"height":31,"valign":"top","wordwrap":true,"textshadow":false,"shadowIndex":-1,"scrollOverflow":false,"vartext":{"blocks":[{"spans":[{"text":"Indications","style":{"fontFamily":"\\"MontserratBold CharBoldE28D0D51\\",\\"Montserrat\\"","fontSize":15.813,"fontIsBold":false,"fontIsItalic":false,"fontIsUnderline":false,"fontIsStrikeout":false,"elevation":"normal","displayCase":"asIs","foregroundColor":"#373F4B","linkColor":"#373F4B","ascent":20.409,"descent":5.292,"leading":0,"underlinePosition":-1.581,"underlineThickness":1.054,"xHeight":11.343}}],"style":{"leadingMargin":0,"firstLineMargin":0,"justification":"center","listLevel":1,"lineSpacingRule":"multiple","lineSpacing":20,"spacingBefore":0,"spacingAfter":0,"listStyle":{"listType":"none","listTypeFormat":"plain","start":0,"size":100,"bulletChar":8226,"bulletFont":"Arial","bulletPicture":{"w":0,"h":0,"base64":0}},"tagType":"P"},"runs":[{"idx":0,"len":11,"flowDirection":"leftToRight","cursive":false}]}],"defaultBlockStyle":{"flowDirection":"leftToRight","leadingMargin":0,"trailingMargin":0,"firstLineMargin":0,"justification":"center","defaultTabStop":48,"listLevel":0,"lineSpacingRule":"multiple","lineSpacing":20,"indentSize":36,"spacingBefore":0,"spacingAfter":0,"baseSpanStyle":{"fontFamily":"Calibri","fontSize":12,"fontIsBold":false,"fontIsItalic":false,"fontIsUnderline":false,"fontIsStrikeout":false,"underlineStyle":"normal","elevation":"normal","spacing":0,"ignoreKerningTable":false,"displayCase":"asIs","languageId":0,"foregroundColor":"#FFFFFF","linkColor":"#666666"},"listStyle":{"listType":"none","listTypeFormat":"plain","start":0,"size":100}},"direction":"horizontal"},"vectortext":{"left":0,"top":0,"right":193,"bottom":31,"pngfb":false,"pr":{"l":"Lib","i":202}}}],"shapemaskId":"","xPos":425,"yPos":21,"tabIndex":99,"tabEnabled":true,"referenceName":"5xnO38XGu59","morphReferenceName":"5xnO38XGu59","xOffset":0,"yOffset":0,"rotateXPos":133,"rotateYPos":18,"scaleX":100,"scaleY":100,"alpha":100,"depth":1,"scrolling":true,"shuffleLock":false,"data":{"hotlinkId":"","accState":0,"vectorData":{"left":0,"top":0,"right":266,"bottom":36,"altText":"Indications","pngfb":false,"pr":{"l":"Lib","i":126}},"html5data":{"xPos":0,"yPos":0,"width":266,"height":36,"strokewidth":0}},"width":266,"height":36,"resume":false,"useHandCursor":true,"id":"5xnO38XGu59"},{"kind":"vectorshape","rotation":0,"accType":"image","cliptobounds":false,"defaultAction":"","imagelib":[{"kind":"imagedata","assetId":45,"id":"01","url":"story_content/6UbW9Zl9S6e.png","type":"normal","altText":"Picture 34.png","width":570,"height":35,"mobiledx":0,"mobiledy":0}],"shapemaskId":"","xPos":415,"yPos":52,"tabIndex":100,"tabEnabled":true,"referenceName":"630uvupfZS9","morphReferenceName":"630uvupfZS9","xOffset":0,"yOffset":0,"rotateXPos":142.5,"rotateYPos":8.5,"scaleX":100,"scaleY":100,"alpha":100,"depth":2,"scrolling":true,"shuffleLock":false,"data":{"hotlinkId":"","accState":0,"vectorData":{"left":0,"top":0,"right":285,"bottom":17,"altText":"Picture 34.png","pngfb":false,"pr":{"l":"Lib","i":123}},"html5data":{"xPos":0,"yPos":0,"width":285,"height":17,"strokewidth":0}},"width":285,"height":17,"resume":false,"useHandCursor":true,"id":"630uvupfZS9"},{"kind":"vectorshape","rotation":0,"accType":"text","cliptobounds":false,"defaultAction":"","textLib":[{"kind":"textdata","uniqueId":"6YVWFRvgqun_1969726018","id":"01","linkId":"txt__default_6YVWFRvgqun","type":"acctext","xPos":5,"yPos":5,"xAccOffset":5,"yAccOffset":5,"width":192,"height":36,"valign":"top","wordwrap":true,"textshadow":false,"shadowIndex":-1,"scrollOverflow":false,"vartext":{"blocks":[{"spans":[{"text":"Why are you recommending this medication for this patient?","style":{"fontFamily":"\\"LatoItalic CharseItalic21188970\\",\\"Lato\\"","fontSize":9.488,"fontIsBold":false,"fontIsItalic":false,"fontIsUnderline":false,"fontIsStrikeout":false,"elevation":"normal","displayCase":"asIs","foregroundColor":"#3C3454","linkColor":"#3C3454","ascent":12.486,"descent":2.695,"leading":0,"underlinePosition":-0.898,"underlineThickness":0.734,"xHeight":6.408}}],"style":{"leadingMargin":0,"firstLineMargin":0,"justification":"left","listLevel":1,"lineSpacingRule":"multiple","lineSpacing":20,"spacingBefore":0,"spacingAfter":0,"listStyle":{"listType":"none","listTypeFormat":"plain","start":0,"size":100,"bulletChar":8226,"bulletFont":"Arial","bulletPicture":{"w":0,"h":0,"base64":0}},"tagType":"P"},"runs":[{"idx":0,"len":58,"flowDirection":"leftToRight","cursive":false}]}],"defaultBlockStyle":{"flowDirection":"leftToRight","leadingMargin":0,"trailingMargin":0,"firstLineMargin":0,"justification":"center","defaultTabStop":48,"listLevel":0,"lineSpacingRule":"multiple","lineSpacing":20,"indentSize":36,"spacingBefore":0,"spacingAfter":0,"baseSpanStyle":{"fontFamily":"Calibri","fontSize":12,"fontIsBold":false,"fontIsItalic":false,"fontIsUnderline":false,"fontIsStrikeout":false,"underlineStyle":"normal","elevation":"normal","spacing":0,"ignoreKerningTable":false,"displayCase":"asIs","languageId":0,"foregroundColor":"#FFFFFF","linkColor":"#666666"},"listStyle":{"listType":"none","listTypeFormat":"plain","start":0,"size":100}},"direction":"horizontal"},"vectortext":{"left":0,"top":0,"right":173,"bottom":36,"pngfb":false,"pr":{"l":"Lib","i":203}}}],"shapemaskId":"","xPos":496,"yPos":74,"tabIndex":101,"tabEnabled":true,"referenceName":"6YVWFRvgqun","morphReferenceName":"6YVWFRvgqun","xOffset":0,"yOffset":0,"rotateXPos":101,"rotateYPos":20.5,"scaleX":100,"scaleY":100,"alpha":100,"depth":3,"scrolling":true,"shuffleLock":false,"data":{"hotlinkId":"","accState":0,"vectorData":{"left":0,"top":0,"right":202,"bottom":42,"altText":"Why are you recommending this medication for this patient?","pngfb":false,"pr":{"l":"Lib","i":137}},"html5data":{"xPos":0,"yPos":0,"width":202,"height":42,"strokewidth":0}},"animations":[{"kind":"animation","id":"Entrance","duration":250,"hidetextatstart":true,"animateshapewithtext":false,"tweens":[{"kind":"tween","time":0,"duration":250,"position":{"relativerotation":false,"relativestartpoint":false,"path":[{"kind":"segment","type":"line","anchora":{"x":"$RawXPos","y":"$RawYPos","dx":"229","dy":"0"},"anchorb":{"x":"$RawXPos","y":"$RawYPos","dx":"0","dy":"0"}}],"duration":250,"easing":"cubic","easingdir":"easeout"}}]}],"width":202,"height":41,"resume":false,"useHandCursor":true,"id":"6YVWFRvgqun"},{"kind":"vectorshape","rotation":0,"accType":"text","cliptobounds":false,"defaultAction":"","textLib":[{"kind":"textdata","uniqueId":"5rgPv8a9zA7_-283701701","id":"01","linkId":"txt__default_5rgPv8a9zA7","type":"acctext","xPos":0,"yPos":0,"xAccOffset":0,"yAccOffset":0,"width":120,"height":32,"valign":"top","wordwrap":true,"textshadow":false,"shadowIndex":-1,"scrollOverflow":false,"vartext":{"blocks":[{"spans":[{"text":"The Why","style":{"fontFamily":"\\"MontserratBold CharBoldE28D0D51\\",\\"Montserrat\\"","fontSize":15.813,"fontIsBold":false,"fontIsItalic":false,"fontIsUnderline":false,"fontIsStrikeout":false,"elevation":"normal","displayCase":"asIs","foregroundColor":"#3C3454","linkColor":"#3C3454","ascent":20.409,"descent":5.292,"leading":0,"underlinePosition":-1.581,"underlineThickness":1.054,"xHeight":11.343}}],"style":{"leadingMargin":0,"firstLineMargin":0,"justification":"left","listLevel":1,"lineSpacingRule":"multiple","lineSpacing":25,"spacingBefore":0,"spacingAfter":0,"listStyle":{"listType":"none","listTypeFormat":"plain","start":0,"size":100,"bulletChar":8226,"bulletFont":"Arial","bulletPicture":{"w":0,"h":0,"base64":0}},"tagType":"P"},"runs":[{"idx":0,"len":7,"flowDirection":"leftToRight","cursive":false}]}],"defaultBlockStyle":{"flowDirection":"leftToRight","leadingMargin":0,"trailingMargin":0,"firstLineMargin":0,"justification":"center","defaultTabStop":48,"listLevel":0,"lineSpacingRule":"multiple","lineSpacing":20,"indentSize":36,"spacingBefore":0,"spacingAfter":0,"baseSpanStyle":{"fontFamily":"Calibri","fontSize":12,"fontIsBold":false,"fontIsItalic":false,"fontIsUnderline":false,"fontIsStrikeout":false,"underlineStyle":"normal","elevation":"normal","spacing":0,"ignoreKerningTable":false,"displayCase":"asIs","languageId":0,"foregroundColor":"#FFFFFF","linkColor":"#666666"},"listStyle":{"listType":"none","listTypeFormat":"plain","start":0,"size":100}},"direction":"horizontal"},"vectortext":{"left":0,"top":0,"right":93,"bottom":31,"pngfb":false,"pr":{"l":"Lib","i":116}}}],"shapemaskId":"","xPos":506,"yPos":142,"tabIndex":103,"tabEnabled":true,"referenceName":"5rgPv8a9zA7","morphReferenceName":"5rgPv8a9zA7","xOffset":0,"yOffset":0,"rotateXPos":60,"rotateYPos":16,"scaleX":100,"scaleY":100,"alpha":100,"depth":4,"scrolling":true,"shuffleLock":false,"data":{"hotlinkId":"","accState":0,"vectorData":{"left":0,"top":0,"right":121,"bottom":32,"altText":"The Why","pngfb":false,"pr":{"l":"Lib","i":115}},"html5data":{"xPos":0,"yPos":0,"width":121,"height":32,"strokewidth":0}},"width":120,"height":32,"resume":false,"useHandCursor":true,"id":"5rgPv8a9zA7"},{"kind":"vectorshape","rotation":0,"accType":"text","cliptobounds":false,"defaultAction":"","textLib":[{"kind":"textdata","uniqueId":"6cRpGT3JI6A_1716052316","id":"01
[truncated: 43,943 more chars]
