# Supplementary material for: Obtaining and Documenting Informed Consent: An Advanced UME Cross-Specialty, Role-Playing Skill Builder
Source: MedEdPORTAL. 2026 Mar 3;22:11580. doi: 10.15766/mep_2374-8265.11580 (PMC12956033; doi:10.15766/mep_2374-8265.11580)
Supplement: Supplementary file 1 — Course Syllabus.docxPrereadings.pdfStatPearls Article.pdfADMSEP eModule folderClinical Vignettes.pdfRubric.pdfMARRQD, PARRQD Templates.docxOrientation.pptxObserver-Scribe Template.docxVignette Answers.pdf [file mep_2374-8265.11580-s001.zip › D. ADMSEP eModule folder/html5/data/js/6X7eYM1aVzm.js]

window.globalProvideData('slide', '{"title":"Delivery Tips","trackViews":true,"showMenuResultIcon":false,"viewGroupId":"","historyGroupId":"","videoZoom":"","scrolling":false,"transition":"appear","transDuration":0,"transDir":1,"wipeTrans":false,"slideLock":false,"navIndex":-1,"globalAudioId":"","thumbnailid":"","slideNumberInScene":13,"includeInSlideCounts":true,"presenterRef":{"id":"none"},"showAnimationId":"","lmsId":"Slide13","width":720,"height":405,"resume":false,"background":{"type":"fill","fill":{"type":"linear","rotation":90,"colors":[{"kind":"color","rgb":"0xFFFFFF","alpha":100,"stop":0}]}},"id":"6X7eYM1aVzm","actionGroups":{"ActGrpOnNextButtonClick":{"kind":"actiongroup","actions":[{"kind":"gotoplay","window":"_current","wndtype":"normal","objRef":{"type":"string","value":"_player.5Uox68g9hv9.5iUJETni6m5"}}]},"ActGrpOnPrevButtonClick":{"kind":"actiongroup","actions":[{"kind":"history_prev"}]},"NavigationRestrictionNextSlide_6X7eYM1aVzm":{"kind":"actiongroup","actions":[{"kind":"exe_actiongroup","id":"ActGrpOnNextButtonClick"}]},"NavigationRestrictionPreviousSlide_6X7eYM1aVzm":{"kind":"actiongroup","actions":[{"kind":"exe_actiongroup","id":"ActGrpOnPrevButtonClick"}]}},"events":[{"kind":"onslidestart","actions":[{"kind":"if_action","condition":{"statement":{"kind":"compare","operator":"eq","valuea":"_playerVars.#hasPrevHistory","typea":"var","valueb":false,"typeb":"boolean"}},"thenActions":[{"kind":"enable_window_control","name":"previous","enable":false,"affectTabStop":true}]}]},{"kind":"onbeforeslidein","actions":[{"kind":"if_action","condition":{"statement":{"kind":"compare","operator":"eq","valuea":"$WindowId","typea":"property","valueb":"_frame","typeb":"string"}},"thenActions":[{"kind":"set_frame_layout","name":"pxabnsnfns00001100101"}],"elseActions":[{"kind":"set_window_control_layout","name":"pxabnsnfns00001100101"}]}]},{"kind":"onnextslide","actions":[{"kind":"exe_actiongroup","id":"NavigationRestrictionNextSlide_6X7eYM1aVzm"}]},{"kind":"onprevslide","actions":[{"kind":"exe_actiongroup","id":"NavigationRestrictionPreviousSlide_6X7eYM1aVzm"}]},{"kind":"ontransitionin","actions":[{"kind":"adjustvar","variable":"_player.LastSlideViewed_6FduJwKQ0ri","operator":"set","value":{"type":"string","value":"_player."}},{"kind":"adjustvar","variable":"_player.LastSlideViewed_6FduJwKQ0ri","operator":"add","value":{"type":"property","value":"$AbsoluteId"}}]}],"slideLayers":[{"enableSeek":true,"enableReplay":true,"timeline":{"duration":5000,"events":[{"kind":"ontimelinetick","time":0,"actions":[{"kind":"show","transition":"appear","objRef":{"type":"string","value":"6AaarqqGSiR"}},{"kind":"show","transition":"appear","objRef":{"type":"string","value":"6AD7SQZyvzX"}},{"kind":"show","transition":"appear","objRef":{"type":"string","value":"62Ovk9BCXy2"}},{"kind":"show","transition":"appear","objRef":{"type":"string","value":"5qSJs2e7ERq"}},{"kind":"show","transition":"appear","objRef":{"type":"string","value":"6kWx4RVH4is"}},{"kind":"show","transition":"appear","objRef":{"type":"string","value":"6ThJlXowIdz"}},{"kind":"show","transition":"appear","objRef":{"type":"string","value":"5Yagt7tKopA"}},{"kind":"show","transition":"custom","animationId":"Entrance","reverse":false,"objRef":{"type":"string","value":"5ebqwng11X1"}},{"kind":"show","transition":"custom","animationId":"Entrance","reverse":false,"objRef":{"type":"string","value":"6NkTjFlTTjy"}},{"kind":"show","transition":"custom","animationId":"Entrance","reverse":false,"objRef":{"type":"string","value":"6rRhvRZt6qh"}},{"kind":"show","transition":"custom","animationId":"Entrance","reverse":false,"objRef":{"type":"string","value":"5i1ibxELJ5M"}},{"kind":"show","transition":"custom","animationId":"Entrance","reverse":false,"objRef":{"type":"string","value":"6KNZcFno81K"}},{"kind":"show","transition":"appear","objRef":{"type":"string","value":"6IxEYmefAOT"}}]}]},"objects":[{"kind":"vectorshape","rotation":0,"accType":"text","cliptobounds":false,"defaultAction":"","textLib":[{"kind":"textdata","uniqueId":"6AaarqqGSiR_1752404220","id":"01","linkId":"txt__default_6AaarqqGSiR","type":"acctext","xPos":0,"yPos":0,"xAccOffset":0,"yAccOffset":0,"width":518,"height":76,"valign":"top","wordwrap":true,"textshadow":false,"shadowIndex":-1,"scrollOverflow":false,"vartext":{"blocks":[{"spans":[{"text":"Delivery Tips","style":{"fontFamily":"\\"MontserratBold CharBoldE28D0D51\\",\\"Montserrat\\"","fontSize":37.95,"fontIsBold":false,"fontIsItalic":false,"fontIsUnderline":false,"fontIsStrikeout":false,"elevation":"normal","displayCase":"asIs","foregroundColor":"#21255A","linkColor":"#21255A","ascent":48.981,"descent":12.701,"leading":0,"underlinePosition":-3.795,"underlineThickness":2.53,"xHeight":27.223}}],"style":{"leadingMargin":0,"firstLineMargin":0,"justification":"left","listLevel":1,"lineSpacingRule":"multiple","lineSpacing":25,"spacingBefore":0,"spacingAfter":0,"listStyle":{"listType":"none","listTypeFormat":"plain","start":0,"size":100,"bulletChar":8226,"bulletFont":"Arial","bulletPicture":{"w":0,"h":0,"base64":0}},"tagType":"P"},"runs":[{"idx":0,"len":13,"flowDirection":"leftToRight","cursive":false}]}],"defaultBlockStyle":{"flowDirection":"leftToRight","leadingMargin":0,"trailingMargin":0,"firstLineMargin":0,"justification":"center","defaultTabStop":48,"listLevel":0,"lineSpacingRule":"multiple","lineSpacing":20,"indentSize":36,"spacingBefore":0,"spacingAfter":0,"baseSpanStyle":{"fontFamily":"Calibri","fontSize":12,"fontIsBold":false,"fontIsItalic":false,"fontIsUnderline":false,"fontIsStrikeout":false,"underlineStyle":"normal","elevation":"normal","spacing":0,"ignoreKerningTable":false,"displayCase":"asIs","languageId":0,"foregroundColor":"#FFFFFF","linkColor":"#666666"},"listStyle":{"listType":"none","listTypeFormat":"plain","start":0,"size":100}},"direction":"horizontal"},"vectortext":{"left":0,"top":0,"right":330,"bottom":74,"pngfb":false,"pr":{"l":"Lib","i":280}}}],"shapemaskId":"","xPos":28,"yPos":6,"tabIndex":0,"tabEnabled":true,"referenceName":"6AaarqqGSiR","morphReferenceName":"6AaarqqGSiR","xOffset":0,"yOffset":0,"rotateXPos":259,"rotateYPos":38,"scaleX":100,"scaleY":100,"alpha":100,"depth":1,"scrolling":true,"shuffleLock":false,"data":{"hotlinkId":"","accState":0,"vectorData":{"left":0,"top":0,"right":518,"bottom":76,"altText":"Delivery Tips","pngfb":false,"pr":{"l":"Lib","i":0}},"html5data":{"xPos":0,"yPos":0,"width":518,"height":76,"strokewidth":0}},"width":518,"height":76,"resume":false,"useHandCursor":true,"id":"6AaarqqGSiR"},{"kind":"vectorshape","rotation":0,"accType":"image","cliptobounds":false,"defaultAction":"","imagelib":[{"kind":"imagedata","assetId":5,"id":"01","url":"story_content/5YLmHGOVQpg.png","type":"normal","altText":"Picture 1.png","width":1322,"height":34,"mobiledx":0,"mobiledy":0}],"shapemaskId":"","xPos":28,"yPos":74,"tabIndex":1,"tabEnabled":true,"referenceName":"6AD7SQZyvzX","morphReferenceName":"6AD7SQZyvzX","xOffset":0,"yOffset":0,"rotateXPos":330.5,"rotateYPos":8.5,"scaleX":100,"scaleY":100,"alpha":100,"depth":2,"scrolling":true,"shuffleLock":false,"data":{"hotlinkId":"","accState":0,"vectorData":{"left":0,"top":0,"right":661,"bottom":17,"altText":"Picture 1.png","pngfb":false,"pr":{"l":"Lib","i":8}},"html5data":{"xPos":0,"yPos":0,"width":661,"height":17,"strokewidth":0}},"width":661,"height":17,"resume":false,"useHandCursor":true,"id":"6AD7SQZyvzX"},{"kind":"vectorshape","rotation":0,"accType":"text","cliptobounds":false,"defaultAction":"","textLib":[{"kind":"textdata","uniqueId":"62Ovk9BCXy2_1689267329","id":"01","linkId":"txt__default_62Ovk9BCXy2","type":"acctext","xPos":5,"yPos":5,"xAccOffset":5,"yAccOffset":5,"width":313,"height":27,"valign":"top","wordwrap":true,"textshadow":false,"shadowIndex":-1,"scrollOverflow":false,"vartext":{"blocks":[{"spans":[{"text":"Practice makes perfect","style":{"fontFamily":"\\"LatoBold Charset0_vBoldEA24EE17\\",\\"Lato\\"","fontSize":13.441,"fontIsBold":false,"fontIsItalic":false,"fontIsUnderline":false,"fontIsStrikeout":false,"elevation":"normal","displayCase":"asIs","foregroundColor":"#3C3454","linkColor":"#3C3454","ascent":17.688,"descent":3.817,"leading":0,"underlinePosition":-1.075,"underlineThickness":1.434,"xHeight":9.194}}],"style":{"leadingMargin":0,"firstLineMargin":0,"justification":"left","listLevel":1,"lineSpacingRule":"multiple","lineSpacing":20,"spacingBefore":0,"spacingAfter":0,"listStyle":{"listType":"none","listTypeFormat":"plain","start":0,"size":100,"bulletChar":8226,"bulletFont":"Arial","bulletPicture":{"w":0,"h":0,"base64":0}},"tagType":"P"},"runs":[{"idx":0,"len":22,"flowDirection":"leftToRight","cursive":false}]}],"defaultBlockStyle":{"flowDirection":"leftToRight","leadingMargin":0,"trailingMargin":0,"firstLineMargin":0,"justification":"center","defaultTabStop":48,"listLevel":0,"lineSpacingRule":"multiple","lineSpacing":20,"indentSize":36,"spacingBefore":0,"spacingAfter":0,"baseSpanStyle":{"fontFamily":"Calibri","fontSize":12,"fontIsBold":false,"fontIsItalic":false,"fontIsUnderline":false,"fontIsStrikeout":false,"underlineStyle":"normal","elevation":"normal","spacing":0,"ignoreKerningTable":false,"displayCase":"asIs","languageId":0,"foregroundColor":"#FFFFFF","linkColor":"#666666"},"listStyle":{"listType":"none","listTypeFormat":"plain","start":0,"size":100}},"direction":"horizontal"},"vectortext":{"left":0,"top":0,"right":188,"bottom":27,"pngfb":false,"pr":{"l":"Lib","i":282}}}],"shapemaskId":"","xPos":28,"yPos":93,"tabIndex":2,"tabEnabled":true,"referenceName":"62Ovk9BCXy2","morphReferenceName":"62Ovk9BCXy2","xOffset":0,"yOffset":0,"rotateXPos":161.5,"rotateYPos":16,"scaleX":100,"scaleY":100,"alpha":100,"depth":3,"scrolling":true,"shuffleLock":false,"data":{"hotlinkId":"","accState":0,"vectorData":{"left":0,"top":0,"right":324,"bottom":32,"altText":"Practice makes perfect","pngfb":false,"pr":{"l":"Lib","i":281}},"html5data":{"xPos":0,"yPos":0,"width":324,"height":32,"strokewidth":0}},"width":323,"height":32,"resume":false,"useHandCursor":true,"id":"62Ovk9BCXy2"},{"kind":"vectorshape","rotation":0,"accType":"text","cliptobounds":false,"defaultAction":"","textLib":[{"kind":"textdata","uniqueId":"5qSJs2e7ERq_-2123534531","id":"01","linkId":"txt__default_5qSJs2e7ERq","type":"acctext","xPos":5,"yPos":5,"xAccOffset":5,"yAccOffset":5,"width":252,"height":27,"valign":"top","wordwrap":true,"textshadow":false,"shadowIndex":-1,"scrollOverflow":false,"vartext":{"blocks":[{"spans":[{"text":"Avoid medical jargon","style":{"fontFamily":"\\"LatoBold Charset0_vBoldEA24EE17\\",\\"Lato\\"","fontSize":13.441,"fontIsBold":false,"fontIsItalic":false,"fontIsUnderline":false,"fontIsStrikeout":false,"elevation":"normal","displayCase":"asIs","foregroundColor":"#3C3454","linkColor":"#3C3454","ascent":17.688,"descent":3.817,"leading":0,"underlinePosition":-1.075,"underlineThickness":1.434,"xHeight":9.194}}],"style":{"leadingMargin":0,"firstLineMargin":0,"justification":"left","listLevel":1,"lineSpacingRule":"multiple","lineSpacing":20,"spacingBefore":0,"spacingAfter":0,"listStyle":{"listType":"none","listTypeFormat":"plain","start":0,"size":100,"bulletChar":8226,"bulletFont":"Arial","bulletPicture":{"w":0,"h":0,"base64":0}},"tagType":"P"},"runs":[{"idx":0,"len":20,"flowDirection":"leftToRight","cursive":false}]}],"defaultBlockStyle":{"flowDirection":"leftToRight","leadingMargin":0,"trailingMargin":0,"firstLineMargin":0,"justification":"center","defaultTabStop":48,"listLevel":0,"lineSpacingRule":"multiple","lineSpacing":20,"indentSize":36,"spacingBefore":0,"spacingAfter":0,"baseSpanStyle":{"fontFamily":"Calibri","fontSize":12,"fontIsBold":false,"fontIsItalic":false,"fontIsUnderline":false,"fontIsStrikeout":false,"underlineStyle":"normal","elevation":"normal","spacing":0,"ignoreKerningTable":false,"displayCase":"asIs","languageId":0,"foregroundColor":"#FFFFFF","linkColor":"#666666"},"listStyle":{"listType":"none","listTypeFormat":"plain","start":0,"size":100}},"direction":"horizontal"},"vectortext":{"left":0,"top":0,"right":173,"bottom":27,"pngfb":false,"pr":{"l":"Lib","i":284}}}],"shapemaskId":"","xPos":28,"yPos":268,"tabIndex":9,"tabEnabled":true,"referenceName":"5qSJs2e7ERq","morphReferenceName":"5qSJs2e7ERq","xOffset":0,"yOffset":0,"rotateXPos":131,"rotateYPos":16,"scaleX":100,"scaleY":100,"alpha":100,"depth":4,"scrolling":true,"shuffleLock":false,"data":{"hotlinkId":"","accState":0,"vectorData":{"left":0,"top":0,"right":263,"bottom":32,"altText":"Avoid medical jargon","pngfb":false,"pr":{"l":"Lib","i":283}},"html5data":{"xPos":0,"yPos":0,"width":263,"height":32,"strokewidth":0}},"width":262,"height":32,"resume":false,"useHandCursor":true,"id":"5qSJs2e7ERq"},{"kind":"vectorshape","rotation":0,"accType":"text","cliptobounds":false,"defaultAction":"","textLib":[{"kind":"textdata","uniqueId":"6kWx4RVH4is_-971404221","id":"01","linkId":"txt__default_6kWx4RVH4is","type":"acctext","xPos":5,"yPos":5,"xAccOffset":5,"yAccOffset":5,"width":252,"height":27,"valign":"top","wordwrap":true,"textshadow":false,"shadowIndex":-1,"scrollOverflow":false,"vartext":{"blocks":[{"spans":[{"text":"Make specific to your patient","style":{"fontFamily":"\\"LatoBold Charset0_vBoldEA24EE17\\",\\"Lato\\"","fontSize":13.441,"fontIsBold":false,"fontIsItalic":false,"fontIsUnderline":false,"fontIsStrikeout":false,"elevation":"normal","displayCase":"asIs","foregroundColor":"#3C3454","linkColor":"#3C3454","ascent":17.688,"descent":3.817,"leading":0,"underlinePosition":-1.075,"underlineThickness":1.434,"xHeight":9.194}}],"style":{"leadingMargin":0,"firstLineMargin":0,"justification":"left","listLevel":1,"lineSpacingRule":"multiple","lineSpacing":20,"spacingBefore":0,"spacingAfter":0,"listStyle":{"listType":"none","listTypeFormat":"plain","start":0,"size":100,"bulletChar":8226,"bulletFont":"Arial","bulletPicture":{"w":0,"h":0,"base64":0}},"tagType":"P"},"runs":[{"idx":0,"len":29,"flowDirection":"leftToRight","cursive":false}]}],"defaultBlockStyle":{"flowDirection":"leftToRight","leadingMargin":0,"trailingMargin":0,"firstLineMargin":0,"justification":"center","defaultTabStop":48,"listLevel":0,"lineSpacingRule":"multiple","lineSpacing":20,"indentSize":36,"spacingBefore":0,"spacingAfter":0,"baseSpanStyle":{"fontFamily":"Calibri","fontSize":12,"fontIsBold":false,"fontIsItalic":false,"fontIsUnderline":false,"fontIsStrikeout":false,"underlineStyle":"normal","elevation":"normal","spacing":0,"ignoreKerningTable":false,"displayCase":"asIs","languageId":0,"foregroundColor":"#FFFFFF","linkColor":"#666666"},"listStyle":{"listType":"none","listTypeFormat":"plain","start":0,"size":100}},"direction":"horizontal"},"vectortext":{"left":0,"top":0,"right":237,"bottom":27,"pngfb":false,"pr":{"l":"Lib","i":285}}}],"shapemaskId":"","xPos":28,"yPos":318,"tabIndex":11,"tabEnabled":true,"referenceName":"6kWx4RVH4is","morphReferenceName":"6kWx4RVH4is","xOffset":0,"yOffset":0,"rotateXPos":131,"rotateYPos":16,"scaleX":100,"scaleY":100,"alpha":100,"depth":5,"scrolling":true,"shuffleLock":false,"data":{"hotlinkId":"","accState":0,"vectorData":{"left":0,"top":0,"right":263,"bottom":32,"altText":"Make specific to your patient","pngfb":false,"pr":{"l":"Lib","i":283}},"html5data":{"xPos":0,"yPos":0,"width":263,"height":32,"strokewidth":0}},"width":262,"height":32,"resume":false,"useHandCursor":true,"id":"6kWx4RVH4is"},{"kind":"vectorshape","rotation":0,"accType":"text","cliptobounds":false,"defaultAction":"","textLib":[{"kind":"textdata","uniqueId":"6ThJlXowIdz_-2106529087","id":"01","linkId":"txt__default_6ThJlXowIdz","type":"acctext","xPos":5,"yPos":5,"xAccOffset":5,"yAccOffset":5,"width":305,"height":27,"valign":"top","wordwrap":true,"textshadow":false,"shadowIndex":-1,"scrollOverflow":false,"vartext":{"blocks":[{"spans":[{"text":"Allow time/space for questions","style":{"fontFamily":"\\"LatoBold Charset0_vBoldEA24EE17\\",\\"Lato\\"","fontSize":13.441,"fontIsBold":false,"fontIsItalic":false,"fontIsUnderline":false,"fontIsStrikeout":false,"elevation":"normal","displayCase":"asIs","foregroundColor":"#3C3454","linkColor":"#3C3454","ascent":17.688,"descent":3.817,"leading":0,"underlinePosition":-1.075,"underlineThickness":1.434,"xHeight":9.194}}],"style":{"leadingMargin":0,"firstLineMargin":0,"justification":"left","listLevel":1,"lineSpacingRule":"multiple","lineSpacing":20,"spacingBefore":0,"spacingAfter":0,"listStyle":{"listType":"none","listTypeFormat":"plain","start":0,"size":100,"bulletChar":8226,"bulletFont":"Arial","bulletPicture":{"w":0,"h":0,"base64":0}},"tagType":"P"},"runs":[{"idx":0,"len":30,"flowDirection":"leftToRight","cursive":false}]}],"defaultBlockStyle":{"flowDirection":"leftToRight","leadingMargin":0,"trailingMargin":0,"firstLineMargin":0,"justification":"center","defaultTabStop":48,"listLevel":0,"lineSpacingRule":"multiple","lineSpacing":20,"indentSize":36,"spacingBefore":0,"spacingAfter":0,"baseSpanStyle":{"fontFamily":"Calibri","fontSize":12,"fontIsBold":false,"fontIsItalic":false,"fontIsUnderline":false,"fontIsStrikeout":false,"underlineStyle":"normal","elevation":"normal","spacing":0,"ignoreKerningTable":false,"displayCase":"asIs","languageId":0,"foregroundColor":"#FFFFFF","linkColor":"#666666"},"listStyle":{"listType":"none","listTypeFormat":"plain","start":0,"size":100}},"direction":"horizontal"},"vectortext":{"left":0,"top":0,"right":252,"bottom":27,"pngfb":false,"pr":{"l":"Lib","i":287}}}],"shapemaskId":"","xPos":28,"yPos":143,"tabIndex":5,"tabEnabled":true,"referenceName":"6ThJlXowIdz","morphReferenceName":"6ThJlXowIdz","xOffset":0,"yOffset":0,"rotateXPos":157.5,"rotateYPos":16,"scaleX":100,"scaleY":100,"alpha":100,"depth":6,"scrolling":true,"shuffleLock":false,"data":{"hotlinkId":"","accState":0,"vectorData":{"left":0,"top":0,"right":315,"bottom":32,"altText":"Allow time/space for questions","pngfb":false,"pr":{"l":"Lib","i":286}},"html5data":{"xPos":0,"yPos":0,"width":315,"height":32,"strokewidth":0}},"width":315,"height":32,"resume":false,"useHandCursor":true,"id":"6ThJlXowIdz"},{"kind":"vectorshape","rotation":0,"accType":"text","cliptobounds":false,"defaultAction":"","textLib":[{"kind":"textdata","uniqueId":"5Yagt7tKopA_2008225546","id":"01","linkId":"txt__default_5Yagt7tKopA","type":"acctext","xPos":5,"yPos":5,"xAccOffset":5,"yAccOffset":5,"width":343,"height":27,"valign":"top","wordwrap":true,"textshadow":false,"shadowIndex":-1,"scrollOverflow":false,"vartext":{"blocks":[{"spans":[{"text":"Watch reactions and address accordingly","style":{"fontFamily":"\\"LatoBold Charset0_vBoldEA24EE17\\",\\"Lato\\"","fontSize":13.441,"fontIsBold":false,"fontIsItalic":false,"fontIsUnderline":false,"fontIsStrikeout":false,"elevation":"normal","displayCase":"asIs","foregroundColor":"#3C3454","linkColor":"#3C3454","ascent":17.688,"descent":3.817,"leading":0,"underlinePosition":-1.075,"underlineThickness":1.434,"xHeight":9.194}}],"style":{"leadingMargin":0,"firstLineMargin":0,"justification":"left","listLevel":1,"lineSpacingRule":"multiple","lineSpacing":20,"spacingBefore":0,"spacingAfter":0,"listStyle":{"listType":"none","listTypeFormat":"plain","start":0,"size":100,"bulletChar":8226,"bulletFont":"Arial","bulletPicture":{"w":0,"h":0,"base64":0}},"tagType":"P"},"runs":[{"idx":0,"len":39,"flowDirection":"leftToRight","cursive":false}]}],"defaultBlockStyle":{"flowDirection":"leftToRight","leadingMargin":0,"trailingMargin":0,"firstLineMargin":0,"justification":"center","defaultTabStop":48,"listLevel":0,"lineSpacingRule":"multiple","lineSpacing":20,"indentSize":36,"spacingBefore":0,"spacingAfter":0,"baseSpanStyle":{"fontFamily":"Calibri","fontSize":12,"fontIsBold":false,"fontIsItalic":false,"fontIsUnderline":false,"fontIsStrikeout":false,"underlineStyle":"normal","elevation":"normal","spacing":0,"ignoreKerningTable":false,"displayCase":"asIs","languageId":0,"foregroundColor":"#FFFFFF","linkColor":"#666666"},"listStyle":{"listType":"none","listTypeFormat":"plain","start":0,"size":100}},"direction":"horizontal"},"vectortext":{"left":0,"top":0,"right":332,"bottom":27,"pngfb":false,"pr":{"l":"Lib","i":289}}}],"shapemaskId":"","xPos":28,"yPos":205,"tabIndex":7,"tabEnabled":true,"referenceName":"5Yagt7tKopA","morphReferenceName":"5Yagt7tKopA","xOffset":0,"yOffset":0,"rotateXPos":176.5,"rotateYPos":16,"scaleX":100,"scaleY":100,"alpha":100,"depth":7,"scrolling":true,"shuffleLock":false,"data":{"hotlinkId":"","accState":0,"vectorData":{"left":0,"top":0,"right":354,"bottom":32,"altText":"Watch reactions and address accordingly","pngfb":false,"pr":{"l":"Lib","i":288}},"html5data":{"xPos":0,"yPos":0,"width":354,"height":32,"strokewidth":0}},"width":353,"height":32,"resume":false,"useHandCursor":true,"id":"5Yagt7tKopA"},{"kind":"vectorshape","rotation":0,"accType":"text","cliptobounds":false,"defaultAction":"","textLib":[{"kind":"textdata","uniqueId":"5ebqwng11X1_2041457461","id":"01","linkId":"txt__default_5ebqwng11X1","type":"acctext","xPos":5,"yPos":5,"xAccOffset":5,"yAccOffset":5,"width":252,"height":21,"valign":"top","wordwrap":true,"textshadow":false,"shadowIndex":-1,"scrollOverflow":false,"vartext":{"blocks":[{"spans":[{"text":"Have your supervisors watch you do one","style":{"fontFamily":"\\"LatoItalic CharseItalic21188970\\",\\"Lato\\"","fontSize":9.488,"fontIsBold":false,"fontIsItalic":false,"fontIsUnderline":false,"fontIsStrikeout":false,"elevation":"normal","displayCase":"asIs","foregroundColor":"#3C3454","linkColor":"#3C3454","ascent":12.486,"descent":2.695,"leading":0,"underlinePosition":-0.898,"underlineThickness":0.734,"xHeight":6.408}}],"style":{"leadingMargin":0,"firstLineMargin":0,"justification":"left","listLevel":1,"lineSpacingRule":"multiple","lineSpacing":20,"spacingBefore":0,"spacingAfter":0,"listStyle":{"listType":"none","listTypeFormat":"plain","start":0,"size":100,"bulletChar":8226,"bulletFont":"Arial","bulletPicture":{"w":0,"h":0,"base64":0}},"tagType":"P"},"runs":[{"idx":0,"len":38,"flowDirection":"leftToRight","cursive":false}]}],"defaultBlockStyle":{"flowDirection":"leftToRight","leadingMargin":0,"trailingMargin":0,"firstLineMargin":0,"justification":"center","defaultTabStop":48,"listLevel":0,"lineSpacingRule":"multiple","lineSpacing":20,"indentSize":36,"spacingBefore":0,"spacingAfter":0,"baseSpanStyle":{"fontFamily":"Calibri","fontSize":12,"fontIsBold":false,"fontIsItalic":false,"fontIsUnderline":false,"fontIsStrikeout":false,"underlineStyle":"normal","elevation":"normal","spacing":0,"ignoreKerningTable":false,"displayCase":"asIs","languageId":0,"foregroundColor":"#FFFFFF","linkColor":"#666666"},"listStyle":{"listType":"none","listTypeFormat":"plain","start":0,"size":100}},"direction":"horizontal"},"vectortext":{"left":0,"top":0,"right":211,"bottom":21,"pngfb":false,"pr":{"l":"Lib","i":291}}}],"shapemaskId":"","xPos":46,"yPos":116,"tabIndex":3,"tabEnabled":true,"referenceName":"5ebqwng11X1","morphReferenceName":"5ebqwng11X1","xOffset":0,"yOffset":0,"rotateXPos":131,"rotateYPos":13,"scaleX":100,"scaleY":100,"alpha":100,"depth":8,"scrolling":true,"shuffleLock":false,"data":{"hotlinkId":"","accState":0,"vectorData":{"left":0,"top":0,"right":263,"bottom":26,"altText":"Have your supervisors watch you do one","pngfb":false,"pr":{"l":"Lib","i":290}},"html5data":{"xPos":0,"yPos":0,"width":263,"height":26,"strokewidth":0}},"animations":[{"kind":"animation","id":"Entrance","duration":200,"hidetextatstart":true,"animateshapewithtext":false,"tweens":[{"kind":"tween","time":0,"duration":200,"position":{"relativerotation":false,"relativestartpoint":false,"path":[{"kind":"segment","type":"line","anchora":{"x":"$RawXPos","y":"$RawYPos","dx":"-313","dy":"0"},"anchorb":{"x":"$RawXPos","y":"$RawYPos","dx":"0","dy":"0"}}],"duration":200,"easing":"cubic","easingdir":"easeout"}}]}],"width":262,"height":26,"resume":false,"useHandCursor":true,"id":"5ebqwng11X1"},{"kind":"vectorshape","rotation":0,"accType":"text","cliptobounds":false,"defaultAction":"","textLib":[{"kind":"textdata","uniqueId":"6NkTjFlTTjy_1505550622","id":"01","linkId":"txt__default_6NkTjFlTTjy","type":"acctext","xPos":5,"yPos":5,"xAccOffset":5,"yAccOffset":5,"width":252,"height":36,"valign":"top","wordwrap":true,"textshadow":false,"shadowIndex":-1,"scrollOverflow":false,"vartext":{"blocks":[{"spans":[{"text":"Remember this is a conversation! Stop occasionally to ask if there are any questions","style":{"fontFamily":"\\"LatoItalic CharseItalic21188970\\",\\"Lato\\"","fontSize":9.488,"fontIsBold":false,"fontIsItalic":false,"fontIsUnderline":false,"fontIsStrikeout":false,"elevation":"normal","displayCase":"asIs","foregroundColor":"#3C3454","linkColor":"#3C3454","ascent":12.486,"descent":2.695,"leading":0,"underlinePosition":-0.898,"underlineThickness":0.734,"xHeight":6.408}}],"style":{"leadingMargin":0,"firstLineMargin":0,"justification":"left","listLevel":1,"lineSpacingRule":"multiple","lineSpacing":20,"spacingBefore":0,"spacingAfter":0,"listStyle":{"listType":"none","listTypeFormat":"plain","start":0,"size":100,"bulletChar":8226,"bulletFont":"Arial","bulletPicture":{"w":0,"h":0,"base64":0}},"tagType":"P"},"runs":[{"idx":0,"len":84,"flowDirection":"leftToRight","cursive":false}]}],"defaultBlockStyle":{"flowDirection":"leftToRight","leadingMargin":0,"trailingMargin":0,"firstLineMargin":0,"justification":"center","defaultTabStop":48,"listLevel":0,"lineSpacingRule":"multiple","lineSpacing":20,"indentSize":36,"spacingBefore":0,"spacingAfter":0,"baseSpanStyle":{"fontFamily":"Calibri","fontSize":12,"fontIsBold":false,"fontIsItalic":false,"fontIsUnderline":false,"fontIsStrikeout":false,"underlineStyle":"normal","elevation":"normal","spacing":0,"ignoreKerningTable":false,"displayCase":"asIs","languageId":0,"foregroundColor":"#FFFFFF","linkColor":"#666666"},"listStyle":{"listType":"none","listTypeFormat":"plain","start":0,"size":100}},"direction":"horizontal"},"vectortext":{"left":0,"top":0,"right":232,"bottom":36,"pngfb":false,"pr":{"l":"Lib","i":293}}}],"shapemaskId":"","xPos":46,"yPos":166,"tabIndex":6,"tabEnabled":true,"referenceName":"6NkTjFlTTjy","morphReferenceName":"6NkTjFlTTjy","xOffset":0,"yOffset":0,"rotateXPos":131,"rotateYPos":20.5,"scaleX":100,"scaleY":100,"alpha":100,"depth":9,"scrolling":true,"shuffleLock":false,"data":{"hotlinkId":"","accState":0,"vectorData":{"left":0,"top":0,"right":263,"bottom":42,"altText":"Remember this is a conversation! Stop occasionally to ask if there are any questions","pngfb":false,"pr":{"l":"Lib","i":292}},"html5data":{"xPos":0,"yPos":0,"width":263,"height":42,"strokewidth":0}},"animations":[{"kind":"animation","id":"Entrance","duration":400,"hidetextatstart":true,"animateshapewithtext":false,"tweens":[{"kind":"tween","time":0,"duration":400,"position":{"relativerotation":false,"relativestartpoint":false,"path":[{"kind":"segment","type":"line","anchora":{"x":"$RawXPos","y":"$RawYPos","dx":"-313","dy":"0"},"anchorb":{"x":"$RawXPos","y":"$RawYPos","dx":"0","dy":"0"}}],"duration":400,"easing":"cubic","easingdir":"easeout"}}]}],"width":262,"height":41,"resume":false,"useHandCursor":true,"id":"6NkTjFlTTjy"},{"kind":"vectorshape","rotation":0,"accType":"text","cliptobounds":false,"defaultAction":"","textLib":[{"kind":"textdata","uniqueId":"6rRhvRZt6qh_1645411871","id":"01","linkId":"txt__default_6rRhvRZt6qh","type":"acctext","xPos":5,"yPos":5,"xAccOffset":5,"yAccOffset":5,"width":252,"height":36,"valign":"top","wordwrap":true,"textshadow":false,"shadowIndex":-1,"scrollOverflow":false,"vartext":{"blocks":[{"spans":[{"text":"Did the patient just cringe when you mentioned a potential side effect? Stop to ask about it.","style":{"fontFamily":"\\"LatoItalic CharseItalic21188970\\",\\"Lato\\"","fontSize":9.488,"fontIsBold":false,"fontIsItalic":false,"fontIsUnderline":false,"fontIsStrikeout":false,"elevation":"normal","displayCase":"asIs","foregroundColor":"#3C3454","linkColor":"#3C3454","ascent":12.486,"descent":2.695,"leading":0,"underlinePosition":-0.898,"underlineThickness":0.734,"xHeight":6.408}}],"style":{"leadingMargin":0,"firstLineMargin":0,"justification":"left","listLevel":1,"lineSpacingRule":"multiple","lineSpacing":20,"spacingBefore":0,"spacingAfter":0,"listStyle":{"listType":"none","listTypeFormat":"plain","start":0,"size":100,"bulletChar":8226,"bulletFont":"Arial","bulletPicture":{"w":0,"h":0,"base64":0}},"tagType":"P"},"runs":[{"idx":0,"len":93,"flowDirection":"leftToRight","cursive":false}]}],"defaultBlockStyle":{"flowDirection":"leftToRight","leadingMargin":0,"trailingMargin":0,"firstLineMargin":0,"justification":"center","defaultTabStop":48,"listLevel":0,"lineSpacingRule":"multiple","lineSpacing":20,"indentSize":36,"spacingBefore":0,"spacingAfter":0,"baseSpanStyle":{"fontFamily":"Calibri","fontSize":12,"fontIsBold":false,"fontIsItalic":false,"fontIsUnderline":false,"fontIsStrikeout":false,"underlineStyle":"normal","elevation":"normal","spacing":0,"ignoreKerningTable":false,"displayCase":"asIs","languageId":0,"foregroundColor":"#FFFFFF","linkColor":"#666666"},"listStyle":{"listType":"none","listTypeFormat":"plain","start":0,"size":100}},"direction":"horizontal"},"vectortext":{"left":0,"top":0,"right":259,"bottom":36,"pngfb":false,"pr":{"l":"Lib","i":294}}}],"shapemaskId":"","xPos":46,"yPos":228,"tabIndex":8,"tabEnabled":true,"referenceName":"6rRhvRZt6qh","morphReferenceName":"6rRhvRZt6qh","xOffset":0,"yOffset":0,"rotateXPos":131,"rotateYPos":20.5,"scaleX":100,"scaleY":100,"alpha":100,"depth":10,"scrolling":true,"shuffleLock":false,"data":{"hotlinkId":"","accState":0,"vectorData":{"left":0,"top":0,"right":263,"bottom":42,"altText":"Did the patient just cringe when you mentioned a potential side effect? Stop to ask about it.","pngfb":false,"pr":{"l":"Lib","i":292}},"html5data":{"xPos":0,"yPos":0,"width":263,"height":42,"strokewidth":0}},"animations":[{"kind":"animation","id":"Entrance","duration":600,"hidetextatstart":true,"animateshapewithtext":false,"tweens":[{"kind":"tween","time":0,"duration":600,"position":{"relativerotation":false,"relativestartpoint":false,"path":[{"kind":"segment","type":"line","anchora":{"x":"$RawXPos","y":"$RawYPos","dx":"-313","dy":"0"},"anchorb":{"x":"$RawXPos","y":"$RawYPos","dx":"0","dy":"0"}}],"duration":600,"easing":"cubic","easingdir":"easeout"}}]}],"width":262,"height":41,"resume":false,"useHandCursor":true,"id":"6rRhvRZt6qh"},{"kind":"vectorshape","rotation":0,"accType":"text","cliptobounds":false,"defaultAction":"","textLib":[{"kind":"textdata","uniqueId":"5i1ibxELJ5M_2147296244","id":"01","linkId":"txt__default_5i1ibxELJ5M","type":"acctext","xPos":5,"yPos":5,"xAccOffset":5,"yAccOffset":5,"width":281,"height":21,"valign":"top","wordwrap":true,"textshadow":false,"shadowIndex":-1,"scrollOverflow":false,"vartext":{"blocks":[{"spans":[{"text":"Did you use that long word that only docs understand?","style":{"fontFamily":"\\"LatoItalic CharseItalic21188970\\",\\"Lato\\"","fontSize":9.488,"fontIsBold":false,"fontIsItalic":false,"fontIsUnderline":false,"fontIsStrikeout":false,"elevation":"normal","displayCase":"asIs","foregroundColor":"#3C3454","linkColor":"#3C3454","ascent":12.486,"descent":2.695,"leading":0,"underlinePosition":-0.898,"underlineThickness":0.734,"xHeight":6.408}}],"style":{"leadingMargin":0,"firstLineMargin":0,"justification":"left","listLevel":1,"lineSpacingRule":"multiple","lineSpacing":20,"spacingBefore":0,"spacingAfter":0,"listStyle":{"listType":"none","listTypeFormat":"plain","start":0,"size":100,"bulletChar":8226,"bulletFont":"Arial","bulletPicture":{"w":0,"h":0,"base64":0}},"tagType":"P"},"runs":[{"idx":0,"len":53,"flowDirection":"leftToRight","cursive":false}]}],"defaultBlockStyle":{"flowDirection":"leftToRight","leadingMargin":0,"trailingMargin":0,"firstLineMargin":0,"justification":"center","defaultTabStop":48,"listLevel":0,"lineSpacingRule":"multiple","lineSpacing":20,"indentSize":36,"spacingBefore":0,"spacingAfter":0,"baseSpanStyle":{"fontFamily":"Calibri","fontSize":12,"fontIsBold":false,"fontIsItalic":false,"fontIsUnderline":false,"fontIsStrikeout":false,"underlineStyle":"normal","elevation":"normal","spacing":0,"ignoreKerningTable":false,"displayCase":"asIs","languageId":0,"foregroundColor":"#FFFFFF","linkColor":"#666666"},"listStyle":{"listType":"none","listTypeFormat":"plain","start":0,"size":100}},"direction":"horizontal"},"vectortext":{"left":0,"top":0,"right":283,"bottom":21,"pngfb":false,"pr":{"l":"Lib","i":296}}}],"shapemaskId":"","xPos":47,"yPos":290,"tabIndex":10,"tabEnabled":true,"referenceName":"5i1ibxELJ5M","morphReferenceName":"5i1ibxELJ5M","xOffset":0,"yOffset":0,"rotateXPos":145.5,"rotateYPos":13,"scaleX":100,"scaleY":100,"alpha":100,"depth":11,"scrolling":true,"shuffleLock":false,"data":{"hotlinkId":"","accState":0,"vectorData":{"left":0,"top":0,"right":291,"bottom":26,"altText":"Did you use that long word that only docs understand?","pngfb":false,"pr":{"l":"Lib","i":295}},"html5data":{"xPos":0,"yPos":0,"width":291,"height":26,"strokewidth":0}},"animations":[{"kind":"animation","id":"Entrance","duration":800,"hidetextatstart":true,"animateshapewithtext":false,"tweens":[{"kind":"tween","time":0,"duration":800,"position":{"relativerotation":false,"relativestartpoint":false,"path":[{"kind":"segment","type":"line","anchora":{"x":"$RawXPos","y":"$RawYPos","dx":"-343","dy":"0"},"anchorb":{"x":"$RawXPos","y":"$RawYPos","dx":"0","dy":"0"}}],"duration":800,"easing":"cubic","easingdir":"easeout"}}]}],"width":291,"height":26,"resume":false,"useHandCursor":true,"id":"5i1ibxELJ5M"},{"kind":"vectorshape","rotation":0,"accType":"text","cliptobounds":false,"defaultAction":"","textLib":[{"kind":"textdata","uniqueId":"6KNZcFno81K_1789388229","id":"01","linkId":"txt__default_6KNZcFno81K","type":"acctext","xPos":5,"yPos":5,"xAccOffset":5,"yAccOffset":5,"width":277,"height":36,"valign":"top","wordwrap":true,"textshadow":false,"shadowIndex":-1,"scrollOverflow":false,"vartext":{"blocks":[{"spans":[{"text":"Share how it will help the patient in front of you, not necessarily the general population","style":{"fontFamily":"\\"LatoItalic CharseItalic21188970\\",\\"Lato\\"","fontSize":9.488,"fontIsBold":false,"fontIsItalic":false,"fontIsUnderline":false,"fontIsStrikeout":false,"elevation":"normal","displayCase":"asIs","foregroundColor":"#3C3454","linkColor":"#3C3454","ascent":12.486,"descent":2.695,"leading":0,"underlinePosition":-0.898,"underlineThickness":0.734,"xHeight":6.408}}],"style":{"leadingMargin":0,"firstLineMargin":0,"justification":"left","listLevel":1,"lineSpacingRule":"multiple","lineSpacing":20,"spacingBefore":0,"spacingAfter":0,"listStyle":{"listType":"none","listTypeFormat":"plain","start":0,"size":100,"bulletChar":8226,"bulletFont":"Arial","bulletPicture":{"w":0,"h":0,"base64":0}},"tagType":"P"},"runs":[{"idx":0,"len":90,"flowDirection":"leftToRight","cursive":false}]}],"defaultBlockStyle":{"flowDirection":"leftToRight","leadingMargin":0,"trailingMargin":0,"firstLineMargin":0,"justification":"center","defaultTabStop":48,"listLevel":0,"lineSpacingRule":"multiple","lineSpacing":20,"indentSize":36,"spacingBefore":0,"spacingAfter":0,"baseSpanStyle":{"fontFamily":"Calibri","fontSize":12,"fontIsBold":false,"fontIsItalic":false,"fontIsUnderline":false,"fontIsStrikeout":false,"underlineStyle":"normal","elevation":"normal","spacing":0,"ignoreKerningTable":false,"displayCase":"asIs","languageId":0,"foregroundColor":"#FFFFFF","linkColor":"#666666"},"listStyle":{"listType":"none","listTypeFormat":"plain","start":0,"size":100}},"direction":"horizontal"},"vectortext":{"left":0,"top":0,"right":272,"bottom":36,"pngfb":false,"pr":{"l":"Lib","i":298}}}],"shapemaskId":"","xPos":46,"yPos":341,"tabIndex":12,"tabEnabled":true,"referenceName":"6KNZcFno81K","morphReferenceName":"6KNZcFno81K","xOffset":0,"yOffset":0,"rotateXPos":143.5,"rotateYPos":20.5,"scaleX":100,"scaleY":100,"alpha":100,"depth":12,"scrolling":true,"shuffleLock":false,"data":{"hotlinkId":"","accState":0,"vectorData":{"left":0,"top":0,"right":288,"bottom":42,"altText":"Share how it will help the patient in front of you, not necessarily the general population","pngfb":false,"pr":{"l":"Lib","i":297}},"html5data":{"xPos":0,"yPos":0,"width":288,"height":42,"strokewidth":0}},"animations":[{"kind":"animation","id":"Entrance","duration":1000,"hidetextatstart":true,"animateshapewithtext":false,"tweens":[{"kind":"tween","time":0,"duration":1000,"position":{"relativerotation":false,"relativestartpoint":false,"path":[{"kind":"segment","type":"line","anchora":{"x":"$RawXPos","y":"$RawYPos","dx":"-338","dy":"0"},"anchorb":{"x":"$RawXPos","y":"$RawYPos","dx":"0","dy":"0"}}],"duration":1000,"easing":"cubic","easingdir":"easeout"}}]}],"width":287,"height":41,"resume":false,"useHandCursor":true,"id":"6KNZcFno81K"},{"kind":"vectorshape","rotation":0,"accType":"image","cliptobounds":false,"defaultAction":"","imagelib":[{"kind":"imagedata","assetId":71,"id":"01","url":"story_content/6GDf3hwMqUo.png","type":"normal","altText":"Picture 2.png","width":408,"height":363,"mobiledx":0,"mobiledy":0}],"shapemaskId":"","xPos":400,"yPos":129,"tabIndex":4,"tabEnabled":true,"referenceName":"6IxEYmefAOT","morphReferenceName":"6IxEYmefAOT","xOffset":0,"yOffset":0,"rotateXPos":102,"rotateYPos":90.5,"scaleX":100,"scaleY":100,"alpha":100,"depth":13,"scrolling":true,"shuffleLock":false,"data":{"hotlinkId":"","accState":0,"vectorData":{"left":0,"top":0,"right":204,"bottom":181,"altText":"Picture 2.png","pngfb":false,"pr":{"l":"Lib","i":299}},"html5data":{"xPos":0,"yPos":0,"width":204,"height":181,"strokewidth":0}},"width":204,"height":181,"resume":false,"useHandCursor":true,"id":"6IxEYmefAOT"}],"startTime":-1,"elapsedTimeMode":"normal","useHandCursor":false,"resume":false,"kind":"slidelayer","isBaseLayer":true}]}');
