# Supplementary material for: Obtaining and Documenting Informed Consent: An Advanced UME Cross-Specialty, Role-Playing Skill Builder
Source: MedEdPORTAL. 2026 Mar 3;22:11580. doi: 10.15766/mep_2374-8265.11580 (PMC12956033; doi:10.15766/mep_2374-8265.11580)
Supplement: Supplementary file 1 — Course Syllabus.docxPrereadings.pdfStatPearls Article.pdfADMSEP eModule folderClinical Vignettes.pdfRubric.pdfMARRQD, PARRQD Templates.docxOrientation.pptxObserver-Scribe Template.docxVignette Answers.pdf [file mep_2374-8265.11580-s001.zip › D. ADMSEP eModule folder/html5/data/js/data.js]

window.globalProvideData('data', '{"version":"3.96.33815.0","bwVersion":"4.0","tincanVersion":"1.0","tincanLanguage":"und","projectId":"60iN0Gthsup","courseId":"6FduJwKQ0ri_course_id","entryPoint":"_player.5Uox68g9hv9","iosFonts":"mobile/fonts.json","debugMode":false,"lessonDuration":0,"textDirection":"ltr","meta":{"hasMultiLanguageSource":false},"playervars":[{"kind":"playervar","name":"displayCaptions","value":false},{"kind":"playervar","name":"zoomToFit","value":false},{"kind":"playervar","name":"accessibleText","value":false},{"kind":"playervar","name":"menuSlideNumber","value":0},{"kind":"playervar","name":"menuSlideTitle","value":""},{"kind":"playervar","name":"menuSlideReference","value":0},{"kind":"playervar","name":"menuSlidesViewed","value":0},{"kind":"playervar","name":"menuTotalSlides","value":0},{"kind":"playervar","name":"menuProgress","value":0},{"kind":"playervar","name":"menuSectionSlideNumber","value":0},{"kind":"playervar","name":"menuSectionSlidesViewed","value":0},{"kind":"playervar","name":"menuSectionTotalSlides","value":0},{"kind":"playervar","name":"menuSectionProgress","value":0},{"kind":"playervar","name":"menuSectionNumber","value":0},{"kind":"playervar","name":"menuSectionsViewed","value":0},{"kind":"playervar","name":"menuTotalSections","value":0},{"kind":"playervar","name":"projectSlideNumber","value":0},{"kind":"playervar","name":"projectSceneNumber","value":0},{"kind":"playervar","name":"projectSlideTitle","value":""},{"kind":"playervar","name":"projectSlideReference","value":0},{"kind":"playervar","name":"projectSlidesViewed","value":0},{"kind":"playervar","name":"projectScenesViewed","value":0},{"kind":"playervar","name":"projectTotalSlides","value":0},{"kind":"playervar","name":"projectTotalScenes","value":0},{"kind":"playervar","name":"projectProgress","value":0},{"kind":"playervar","name":"sceneSlideNumber","value":0},{"kind":"playervar","name":"sceneSlidesViewed","value":0},{"kind":"playervar","name":"sceneTotalSlides","value":0},{"kind":"playervar","name":"sceneProgress","value":0},{"kind":"playervar","name":"activityId","value":""},{"kind":"playervar","name":"currentSlideId","value":""},{"kind":"playervar","name":"slideElapsedTime","value":""},{"kind":"playervar","name":"sceneElapsedTime","value":""},{"kind":"playervar","name":"projectElapsedTime","value":""},{"kind":"playervar","name":"questionCorrect","value":false},{"kind":"playervar","name":"fullScreenMode","value":false},{"kind":"playervar","name":"backgroundAudioVolume","value":100}],"slideMap":{"queueSize":3,"slideRefs":[{"kind":"slideref","id":"MsgScene_6FduJwKQ0ri.InvalidPromptSlide","type":"slide","assetIds":[]},{"kind":"slideref","id":"MsgScene_6FduJwKQ0ri.PrintPromptSlide","type":"slide","assetIds":[]},{"kind":"slideref","id":"PromptScene.ResumePromptSlide","type":"slide","assetIds":[]},{"kind":"slideref","id":"PromptScene.ExternalInterfaceErrorSlide","type":"slide","assetIds":[]},{"kind":"slideref","id":"5Uox68g9hv9.6DkxhwP2ssk","type":"slide","assetIds":[0,1,2,3,4],"linksTo":[{"kind":"link","id":"5Uox68g9hv9.67HXAbkjKVS","type":"slide"}]},{"kind":"slideref","id":"5Uox68g9hv9.67HXAbkjKVS","type":"slide","assetIds":[5],"linksTo":[{"kind":"link","id":"5Uox68g9hv9.5X97utL54QB","type":"slide"}]},{"kind":"slideref","id":"5Uox68g9hv9.5X97utL54QB","type":"slide","assetIds":[6,5,7],"linksTo":[{"kind":"link","id":"5Uox68g9hv9.6NeHUZTXNfy","type":"slide"}]},{"kind":"slideref","id":"5Uox68g9hv9.6NeHUZTXNfy","type":"slide","assetIds":[5,8],"linksTo":[{"kind":"link","id":"5Uox68g9hv9.6nHF83Wms6J","type":"slide"}]},{"kind":"slideref","id":"5Uox68g9hv9.6nHF83Wms6J","type":"slide","assetIds":[9],"linksTo":[{"kind":"link","id":"5Uox68g9hv9.5WQF3l48tWQ","type":"slide"}]},{"kind":"slideref","id":"5Uox68g9hv9.5WQF3l48tWQ","type":"slide","assetIds":[5,10,11,12,13,14,15],"linksTo":[{"kind":"link","id":"5Uox68g9hv9.5iBrChXMksT","type":"slide"}]},{"kind":"slideref","id":"5Uox68g9hv9.5iBrChXMksT","type":"slide","assetIds":[5,16,17,18],"linksTo":[{"kind":"link","id":"5Uox68g9hv9.5gvZc16WOJq","type":"slide"}]},{"kind":"slideref","id":"5Uox68g9hv9.5gvZc16WOJq","type":"slide","assetIds":[9],"linksTo":[{"kind":"link","id":"5Uox68g9hv9.6eqwRKRot3b","type":"slide"}]},{"kind":"slideref","id":"5Uox68g9hv9.6eqwRKRot3b","type":"slide","assetIds":[19,20,21,22,23,24,25,26,27,28,29,30,31,32,33,34,35,36,37,38,39,40,41,42,43,44,45,46,47,48,49,50,51,52,53,54,55,56,57,58,59],"linksTo":[{"kind":"link","id":"5Uox68g9hv9.6Iu3l4tYYwS","type":"slide"}]},{"kind":"slideref","id":"5Uox68g9hv9.6Iu3l4tYYwS","type":"slide","assetIds":[9],"linksTo":[{"kind":"link","id":"5Uox68g9hv9.5skX1KrvKNU","type":"slide"}]},{"kind":"slideref","id":"5Uox68g9hv9.5skX1KrvKNU","type":"slide","assetIds":[60,61,62,5,63,64,65],"linksTo":[{"kind":"link","id":"5Uox68g9hv9.5tyIQ2yp7it","type":"slide"}]},{"kind":"slideref","id":"5Uox68g9hv9.5tyIQ2yp7it","type":"slide","assetIds":[5,66,67,68,69,70],"linksTo":[{"kind":"link","id":"5Uox68g9hv9.6X7eYM1aVzm","type":"slide"}]},{"kind":"slideref","id":"5Uox68g9hv9.6X7eYM1aVzm","type":"slide","assetIds":[5,71],"linksTo":[{"kind":"link","id":"5Uox68g9hv9.5iUJETni6m5","type":"slide"}]},{"kind":"slideref","id":"5Uox68g9hv9.5iUJETni6m5","type":"slide","assetIds":[9],"linksTo":[{"kind":"link","id":"5Uox68g9hv9.5UoAesXI97x","type":"slide"}]},{"kind":"slideref","id":"5Uox68g9hv9.5UoAesXI97x","type":"slide","assetIds":[5,72,73,74,75,76],"linksTo":[{"kind":"link","id":"5Uox68g9hv9.6DkiBNibZ9Q","type":"slide"}]},{"kind":"slideref","id":"5Uox68g9hv9.6DkiBNibZ9Q","type":"slide","assetIds":[5,77,78],"linksTo":[{"kind":"link","id":"5Uox68g9hv9.60YmKDS7whV","type":"slide"}]},{"kind":"slideref","id":"5Uox68g9hv9.60YmKDS7whV","type":"slide","assetIds":[5,79,80,77],"linksTo":[{"kind":"link","id":"5Uox68g9hv9.6AoVEanDvom","type":"slide"},{"kind":"link","id":"6MdwYEPhpUX.5cqTalxBS1e","type":"slide"}]},{"kind":"slideref","id":"5Uox68g9hv9.6AoVEanDvom","type":"slide","assetIds":[5,81],"linksTo":[{"kind":"link","id":"5Uox68g9hv9.6PqwhXHhI8d","type":"slide"}]},{"kind":"slideref","id":"5Uox68g9hv9.6PqwhXHhI8d","type":"slide","assetIds":[5],"linksTo":[{"kind":"link","id":"5Uox68g9hv9.68VGeAC0aq4","type":"slide"}]},{"kind":"slideref","id":"5Uox68g9hv9.68VGeAC0aq4","type":"slide","assetIds":[5]},{"kind":"slideref","id":"6MdwYEPhpUX.5cqTalxBS1e","type":"slide","assetIds":[],"linksTo":[{"kind":"link","id":"5Uox68g9hv9.60YmKDS7whV","type":"slide"}]}]},"display":{"frameData":"story_content/frame.xml","width":980,"height":523,"windows":[{"kind":"window","id":"MessageWnd","linkId":"StoryWindow","width":420,"height":210,"alignTo":"content","align":"center","valign":"center"},{"kind":"window","id":"LightboxWnd","linkId":"StoryPopup","width":620,"height":352,"alignTo":"player","align":"center","valign":"center"},{"kind":"window","id":"LightboxControlsWnd","linkId":"StoryPopupControls","width":624,"height":394,"alignTo":"player","align":"center","valign":"center"}]},"resume":{"id":"6BpC9Um6D7h","window":"MessageWnd","slideId":"_player.PromptScene.ResumePromptSlide","lmsresume":true,"flashresume":true,"prompt":true,"everySlide":false},"string_table":[{"kind":"group","id":"chrome23","strings":[{"kind":"string","id":"title","Text":"Can\'t Play Course"},{"kind":"string","id":"description","Text":"For security reasons, Flash cannot access files on your computer\'s hard disk from your web browser."},{"kind":"string","id":"linkText","Text":"Learn More"},{"kind":"string","id":"linkUrl","Text":"https://ipc.articulate.com/slw/360/en/localplayback/"}]}],"errorMsgs":{"external_interface":{"kind":"error","window":"MessageWnd","slideId":"_player.PromptScene.ExternalInterfaceErrorSlide"}},"scenes":[{"kind":"scene","lmsId":"","isMessageScene":true,"startingSlide":"_player.MsgScene_6FduJwKQ0ri.InvalidPromptSlide","sceneNumber":0,"slides":[{"kind":"slide","title":"<p dir=\'ltr\' align=\'left\' style=\\"font-family: \'Lato22AB4CAF\';\\">Invalid Answer</p>","trackViews":false,"showMenuResultIcon":false,"viewGroupId":"","historyGroupId":"prompt","videoZoom":"","scrolling":false,"transition":"appear","transDuration":0,"transDir":1,"wipeTrans":false,"slideLock":false,"navIndex":-1,"globalAudioId":"","thumbnailid":"","slideNumberInScene":0,"includeInSlideCounts":false,"showAnimationId":"","lmsId":"","width":420,"height":210,"resume":false,"id":"InvalidPromptSlide","slideLayers":[{"enableSeek":true,"enableReplay":true,"timeline":{"duration":1000,"events":[{"kind":"ontimelinetick","time":0,"actions":[{"kind":"show","transition":"appear","objRef":{"type":"string","value":"6FduJwKQ0ri_InvalidPromptSlide_btn0"}},{"kind":"show","transition":"appear","objRef":{"type":"string","value":"InvalidPromptSlide_Scroll.6FduJwKQ0ri_InvalidPromptSlide_text"}},{"kind":"show","transition":"appear","objRef":{"type":"string","value":"InvalidPromptSlide_Scroll"}}]}]},"objects":[{"kind":"scrollarea","contentwidth":336,"contentheight":46,"objects":[{"kind":"vectorshape","rotation":0,"accType":"text","cliptobounds":false,"defaultAction":"","textLib":[{"kind":"textdata","uniqueId":"6FduJwKQ0ri_InvalidPromptSlide_text","id":"01","linkId":"6FduJwKQ0ri_InvalidPromptSlide_text","type":"vectortext","xPos":0,"yPos":0,"xAccOffset":0,"yAccOffset":0,"width":0,"height":0,"shadowIndex":-1,"scrollOverflow":false,"vectortext":{"left":0,"top":0,"right":330,"bottom":46,"pngfb":false,"pr":{"l":"common","i":1}}}],"shapemaskId":"","xPos":0,"yPos":0,"tabIndex":1,"tabEnabled":true,"xOffset":0,"yOffset":0,"rotateXPos":194,"rotateYPos":23,"scaleX":100,"scaleY":100,"alpha":100,"depth":1,"scrolling":true,"shuffleLock":false,"data":{"hotlinkId":"","accState":0,"vectorData":{"left":0,"top":0,"right":330,"bottom":46,"altText":"You must complete the question before submitting.","pngfb":false,"pr":{"l":"common","i":0}},"html5data":{"xPos":0,"yPos":0,"width":330,"height":46,"strokewidth":0}},"width":388,"height":46,"resume":false,"useHandCursor":true,"id":"6FduJwKQ0ri_InvalidPromptSlide_text"}],"shapemaskId":"","xPos":13,"yPos":16,"tabIndex":0,"tabEnabled":true,"xOffset":0,"yOffset":0,"rotateXPos":205.5,"rotateYPos":39,"scaleX":100,"scaleY":100,"alpha":100,"rotation":0,"depth":1,"scrolling":true,"shuffleLock":false,"width":411,"height":78,"resume":false,"useHandCursor":true,"id":"InvalidPromptSlide_Scroll"},{"kind":"button","shapemaskId":"","xPos":160,"yPos":110,"tabIndex":2,"tabEnabled":true,"xOffset":0,"yOffset":0,"rotateXPos":50,"rotateYPos":15,"scaleX":100,"scaleY":100,"alpha":100,"rotation":0,"depth":2,"scrolling":true,"shuffleLock":false,"data":{"hotlinkId":"","accState":0,"textdata":{"uniqueId":"6FduJwKQ0ri_InvalidPromptSlide_btn0","type":"vectortext","altText":"OK","xPos":0,"yPos":0,"xAccOffset":0,"yAccOffset":0,"width":0,"height":0,"shadowIndex":-1,"scrollOverflow":false,"vectortext":{"left":0,"top":0,"right":62,"bottom":25,"pngfb":false,"pr":{"l":"common","i":2}}}},"width":100,"height":30,"resume":false,"useHandCursor":true,"id":"6FduJwKQ0ri_InvalidPromptSlide_btn0","events":[{"kind":"onrelease","actions":[{"kind":"close_window","id":"MessageWnd"}]}]}],"startTime":-1,"elapsedTimeMode":"normal","useHandCursor":false,"resume":false,"kind":"slidelayer","isBaseLayer":true}]},{"kind":"slide","title":"<p dir=\'ltr\' align=\'left\' style=\\"font-family: \'Lato22AB4CAF\';\\">Enter name</p>","trackViews":false,"showMenuResultIcon":false,"viewGroupId":"","historyGroupId":"prompt","videoZoom":"","scrolling":false,"transition":"appear","transDuration":0,"transDir":1,"wipeTrans":false,"slideLock":false,"navIndex":-1,"globalAudioId":"","thumbnailid":"","slideNumberInScene":0,"includeInSlideCounts":false,"showAnimationId":"","lmsId":"","width":420,"height":210,"resume":false,"id":"PrintPromptSlide","actionGroups":{"PrintOkButtonClick":{"kind":"actiongroup","actions":[{"kind":"printresults","showuserscore":true,"showpassingscore":true,"showpassfail":true,"showquizreview":true,"displayusername":true,"usernamevar":"_player.PrintPromptUsername_6DuzkU5wHaB","quizid":"_player.PrintPromptWindowQuizVar_6DuzkU5wHaB","quizidtype":"var"},{"kind":"close_window","id":"MessageWnd"}]}},"slideLayers":[{"enableSeek":true,"enableReplay":true,"timeline":{"duration":1000,"events":[{"kind":"ontimelinetick","time":0,"actions":[{"kind":"show","transition":"appear","objRef":{"type":"string","value":"6FduJwKQ0ri_PrintPromptSlide_btn0"}},{"kind":"show","transition":"appear","objRef":{"type":"string","value":"PrintPromptSlide_Scroll.6FduJwKQ0ri_PrintPromptSlide_text"}},{"kind":"show","transition":"appear","objRef":{"type":"string","value":"PrintPromptSlide_Scroll"}},{"kind":"show","transition":"appear","objRef":{"type":"string","value":"PrintPromptSlide_Input"}},{"kind":"setfocus","showrect":true,"value":{"type":"string","value":"PrintPromptSlide_Input"}}]}]},"objects":[{"kind":"scrollarea","contentwidth":296,"contentheight":23,"objects":[{"kind":"vectorshape","rotation":0,"accType":"text","cliptobounds":false,"defaultAction":"","textLib":[{"kind":"textdata","uniqueId":"6FduJwKQ0ri_PrintPromptSlide_text","id":"01","linkId":"6FduJwKQ0ri_PrintPromptSlide_text","type":"vectortext","xPos":0,"yPos":0,"xAccOffset":0,"yAccOffset":0,"width":0,"height":0,"shadowIndex":-1,"scrollOverflow":false,"vectortext":{"left":0,"top":0,"right":289,"bottom":23,"pngfb":false,"pr":{"l":"common","i":3}}}],"shapemaskId":"","xPos":0,"yPos":0,"tabIndex":1,"tabEnabled":true,"xOffset":0,"yOffset":0,"rotateXPos":194,"rotateYPos":11.5,"scaleX":100,"scaleY":100,"alpha":100,"depth":1,"scrolling":true,"shuffleLock":false,"data":{"hotlinkId":"","accState":0,"vectorData":{"left":0,"top":0,"right":289,"bottom":23,"altText":"Enter your name in the field below:","pngfb":false,"pr":{"l":"common","i":0}},"html5data":{"xPos":0,"yPos":0,"width":289,"height":23,"strokewidth":0}},"width":388,"height":23,"resume":false,"useHandCursor":true,"id":"6FduJwKQ0ri_PrintPromptSlide_text"}],"shapemaskId":"","xPos":13,"yPos":16,"tabIndex":0,"tabEnabled":true,"xOffset":0,"yOffset":0,"rotateXPos":205.5,"rotateYPos":39,"scaleX":100,"scaleY":100,"alpha":100,"rotation":0,"depth":1,"scrolling":true,"shuffleLock":false,"width":411,"height":78,"resume":false,"useHandCursor":true,"id":"PrintPromptSlide_Scroll"},{"kind":"button","shapemaskId":"","xPos":160,"yPos":110,"tabIndex":3,"tabEnabled":true,"xOffset":0,"yOffset":0,"rotateXPos":50,"rotateYPos":15,"scaleX":100,"scaleY":100,"alpha":100,"rotation":0,"depth":2,"scrolling":true,"shuffleLock":false,"data":{"hotlinkId":"","accState":0,"textdata":{"uniqueId":"6FduJwKQ0ri_PrintPromptSlide_btn0","type":"vectortext","altText":"OK","xPos":0,"yPos":0,"xAccOffset":0,"yAccOffset":0,"width":0,"height":0,"shadowIndex":-1,"scrollOverflow":false,"vectortext":{"left":0,"top":0,"right":62,"bottom":25,"pngfb":false,"pr":{"l":"common","i":2}}}},"width":100,"height":30,"resume":false,"useHandCursor":true,"id":"6FduJwKQ0ri_PrintPromptSlide_btn0","events":[{"kind":"onrelease","actions":[{"kind":"exe_actiongroup","id":"_parent.PrintOkButtonClick"}]}]},{"kind":"textinput","bindto":"","align":"left","verticalAlign":"top","rtl":false,"numeric":false,"multiline":false,"maxchars":0,"fontsize":14,"textcolor":"0x000000","bold":false,"italic":false,"marginleft":2,"marginright":2,"margintop":2,"marginbottom":2,"shapemaskId":"","xPos":13,"yPos":66,"tabIndex":2,"tabEnabled":true,"xOffset":0,"yOffset":0,"rotateXPos":192.5,"rotateYPos":13.5,"scaleX":100,"scaleY":100,"alpha":100,"rotation":0,"depth":3,"scrolling":true,"shuffleLock":false,"width":385,"height":27,"resume":false,"useHandCursor":true,"id":"PrintPromptSlide_Input","events":[{"kind":"onlosefocus","actions":[{"kind":"adjustvar","variable":"_player.PrintPromptUsername_6DuzkU5wHaB","operator":"set","value":{"type":"property","value":"$Text"}}]},{"kind":"onkeypress","keycode":13,"shift":false,"ctrl":false,"alt":false,"actions":[{"kind":"adjustvar","variable":"_player.PrintPromptUsername_6DuzkU5wHaB","operator":"set","value":{"type":"property","value":"$Text"}},{"kind":"exe_actiongroup","id":"_parent.PrintOkButtonClick"}]}]}],"startTime":-1,"elapsedTimeMode":"normal","useHandCursor":false,"resume":false,"kind":"slidelayer","isBaseLayer":true}]}],"id":"MsgScene_6FduJwKQ0ri"},{"kind":"scene","lmsId":"","isMessageScene":true,"startingSlide":"_player.PromptScene.ResumePromptSlide","sceneNumber":0,"slides":[{"kind":"slide","title":"<p dir=\'ltr\' align=\'left\' style=\\"font-family: \'Lato22AB4CAF\';\\">Resume</p>","trackViews":false,"showMenuResultIcon":false,"viewGroupId":"","historyGroupId":"prompt","videoZoom":"","scrolling":false,"transition":"appear","transDuration":0,"transDir":1,"wipeTrans":false,"slideLock":false,"navIndex":-1,"globalAudioId":"","thumbnailid":"","slideNumberInScene":0,"includeInSlideCounts":false,"showAnimationId":"","lmsId":"","width":420,"height":210,"resume":false,"id":"ResumePromptSlide","slideLayers":[{"enableSeek":true,"enableReplay":true,"timeline":{"duration":1000,"events":[{"kind":"ontimelinetick","time":0,"actions":[{"kind":"show","transition":"appear","objRef":{"type":"string","value":"6FduJwKQ0ri_ResumePromptSlide_btn0"}},{"kind":"show","transition":"appear","objRef":{"type":"string","value":"6FduJwKQ0ri_ResumePromptSlide_btn1"}},{"kind":"show","transition":"appear","objRef":{"type":"string","value":"ResumePromptSlide_Scroll.6FduJwKQ0ri_ResumePromptSlide_text"}},{"kind":"show","transition":"appear","objRef":{"type":"string","value":"ResumePromptSlide_Scroll"}}]}]},"objects":[{"kind":"scrollarea","contentwidth":381,"contentheight":23,"objects":[{"kind":"vectorshape","rotation":0,"accType":"text","cliptobounds":false,"defaultAction":"","textLib":[{"kind":"textdata","uniqueId":"6FduJwKQ0ri_ResumePromptSlide_text","id":"01","linkId":"6FduJwKQ0ri_ResumePromptSlide_text","type":"vectortext","xPos":0,"yPos":0,"xAccOffset":0,"yAccOffset":0,"width":0,"height":0,"shadowIndex":-1,"scrollOverflow":false,"vectortext":{"left":0,"top":0,"right":370,"bottom":23,"pngfb":false,"pr":{"l":"common","i":4}}}],"shapemaskId":"","xPos":0,"yPos":0,"tabIndex":1,"tabEnabled":true,"xOffset":0,"yOffset":0,"rotateXPos":194,"rotateYPos":11.5,"scaleX":100,"scaleY":100,"alpha":100,"depth":1,"scrolling":true,"shuffleLock":false,"data":{"hotlinkId":"","accState":0,"vectorData":{"left":0,"top":0,"right":370,"bottom":23,"altText":"Would you like to resume where you left off?","pngfb":false,"pr":{"l":"common","i":0}},"html5data":{"xPos":0,"yPos":0,"width":370,"height":23,"strokewidth":0}},"width":388,"height":23,"resume":false,"useHandCursor":true,"id":"6FduJwKQ0ri_ResumePromptSlide_text"}],"shapemaskId":"","xPos":13,"yPos":16,"tabIndex":0,"tabEnabled":true,"xOffset":0,"yOffset":0,"rotateXPos":205.5,"rotateYPos":39,"scaleX":100,"scaleY":100,"alpha":100,"rotation":0,"depth":1,"scrolling":true,"shuffleLock":false,"width":411,"height":78,"resume":false,"useHandCursor":true,"id":"ResumePromptSlide_Scroll"},{"kind":"button","shapemaskId":"","xPos":107,"yPos":110,"tabIndex":2,"tabEnabled":true,"xOffset":0,"yOffset":0,"rotateXPos":50,"rotateYPos":15,"scaleX":100,"scaleY":100,"alpha":100,"rotation":0,"depth":2,"scrolling":true,"shuffleLock":false,"data":{"hotlinkId":"","accState":0,"textdata":{"uniqueId":"6FduJwKQ0ri_ResumePromptSlide_btn0","type":"vectortext","altText":"Yes","xPos":0,"yPos":0,"xAccOffset":0,"yAccOffset":0,"width":0,"height":0,"shadowIndex":-1,"scrollOverflow":false,"vectortext":{"left":0,"top":0,"right":63,"bottom":25,"pngfb":false,"pr":{"l":"common","i":5}}}},"width":100,"height":30,"resume":false,"useHandCursor":true,"id":"6FduJwKQ0ri_ResumePromptSlide_btn0","events":[{"kind":"onrelease","actions":[{"kind":"resume_player","resume":true}]}]},{"kind":"button","shapemaskId":"","xPos":212,"yPos":110,"tabIndex":3,"tabEnabled":true,"xOffset":0,"yOffset":0,"rotateXPos":50,"rotateYPos":15,"scaleX":100,"scaleY":100,"alpha":100,"rotation":0,"depth":3,"scrolling":true,"shuffleLock":false,"data":{"hotlinkId":"","accState":0,"textdata":{"uniqueId":"6FduJwKQ0ri_ResumePromptSlide_btn1","type":"vectortext","altText":"No","xPos":0,"yPos":0,"xAccOffset":0,"yAccOffset":0,"width":0,"height":0,"shadowIndex":-1,"scrollOverflow":false,"vectortext":{"left":0,"top":0,"right":61,"bottom":25,"pngfb":false,"pr":{"l":"common","i":6}}}},"width":100,"height":30,"resume":false,"useHandCursor":true,"id":"6FduJwKQ0ri_ResumePromptSlide_btn1","events":[{"kind":"onrelease","actions":[{"kind":"resume_player","resume":false}]}]}],"startTime":-1,"elapsedTimeMode":"normal","useHandCursor":false,"resume":false,"kind":"slidelayer","isBaseLayer":true}]},{"kind":"slide","title":"<p dir=\'ltr\' align=\'left\' style=\\"font-family: \'Lato22AB4CAF\';\\">Warning</p>","trackViews":false,"showMenuResultIcon":false,"viewGroupId":"","historyGroupId":"prompt","videoZoom":"","scrolling":false,"transition":"appear","transDuration":0,"transDir":1,"wipeTrans":false,"slideLock":false,"navIndex":-1,"globalAudioId":"","thumbnailid":"","slideNumberInScene":0,"includeInSlideCounts":false,"showAnimationId":"","lmsId":"","width":415,"height":151,"resume":false,"id":"ExternalInterfaceErrorSlide","slideLayers":[{"enableSeek":true,"enableReplay":true,"timeline":{"duration":1000,"events":[{"kind":"ontimelinetick","time":0,"actions":[{"kind":"show","transition":"appear","objRef":{"type":"string","value":"Text"}},{"kind":"show","transition":"appear","objRef":{"type":"string","value":"buttonOK"}}]}]},"objects":[{"kind":"vectorshape","rotation":0,"accType":"text","cliptobounds":false,"defaultAction":"","textLib":[{"kind":"textdata","id":"01","linkId":"01","type":"vartext","xPos":0,"yPos":0,"xAccOffset":0,"yAccOffset":0,"width":383,"height":105,"device":true,"valign":"center","wordwrap":false,"textshadow":false,"shadowIndex":-1,"scrollOverflow":false,"vartext":"<html><p dir=\'ltr\' align=\'left\'><font face=\'Lato\' size=\'18pt\'color=\'#E2E2E2\'>The %_player.$LastErrorFeature% feature on this slide has been disabled while viewing locally because your browser does not support it.</font></p></html>"}],"shapemaskId":"","xPos":16,"yPos":0,"tabIndex":0,"tabEnabled":true,"xOffset":0,"yOffset":0,"rotateXPos":191.5,"rotateYPos":52.5,"scaleX":100,"scaleY":100,"alpha":100,"depth":1,"scrolling":true,"shuffleLock":false,"data":{"hotlinkId":"","accState":0,"vectorData":{"left":0,"top":0,"right":383,"bottom":105,"altText":"Warning Message","pngfb":false,"pr":{"l":"common","i":7}},"html5data":{"xPos":0,"yPos":0,"width":383,"height":105,"strokewidth":0}},"width":383,"height":105,"resume":false,"useHandCursor":true,"id":"Text"},{"kind":"button","shapemaskId":"","xPos":299,"yPos":105,"tabIndex":1,"tabEnabled":true,"xOffset":0,"yOffset":0,"rotateXPos":50,"rotateYPos":15,"scaleX":100,"scaleY":100,"alpha":100,"rotation":0,"depth":2,"scrolling":true,"shuffleLock":false,"data":{"hotlinkId":"","accState":0,"textdata":{"uniqueId":"buttonOK","type":"vectortext","altText":"OK","xPos":0,"yPos":0,"xAccOffset":0,"yAccOffset":0,"width":0,"height":0,"shadowIndex":-1,"scrollOverflow":false,"vectortext":{"left":0,"top":0,"right":62,"bottom":25,"pngfb":false,"pr":{"l":"common","i":2}}}},"width":100,"height":30,"resume":false,"useHandCursor":true,"id":"buttonOK","events":[{"kind":"onrelease","actions":[{"kind":"close_window","id":"MessageWnd"}]}]}],"startTime":-1,"elapsedTimeMode":"normal","useHandCursor":false,"resume":false,"kind":"slidelayer","isBaseLayer":true}]}],"id":"PromptScene"},{"kind":"scene","lmsId":"Scene1","isMessageScene":false,"startingSlide":"_player.5Uox68g9hv9.6DkxhwP2ssk","sceneNumber":1,"slides":[{"kind":"slide","html5url":"html5/data/js/6DkxhwP2ssk.js","title":"Title, Authors, Disclaimer","trackViews":true,"showMenuResultIcon":false,"viewGroupId":"","historyGroupId":"","videoZoom":"","scrolling":false,"transition":"appear","transDuration":0,"transDir":1,"wipeTrans":false,"slideLock":false,"navIndex":-1,"globalAudioId":"","thumbnailid":"","slideNumberInScene":1,"includeInSlideCounts":true,"showAnimationId":"","lmsId":"Slide1","width":720,"height":405,"resume":false,"id":"6DkxhwP2ssk","slideLayers":[{"enableSeek":true,"enableReplay":true,"startTime":-1,"elapsedTimeMode":"normal","useHandCursor":false,"resume":false,"kind":"slidelayer","isBaseLayer":true}]},{"kind":"slide","html5url":"html5/data/js/67HXAbkjKVS.js","title":"Objectives","trackViews":true,"showMenuResultIcon":false,"viewGroupId":"","historyGroupId":"","videoZoom":"","scrolling":false,"transition":"appear","transDuration":0,"transDir":1,"wipeTrans":false,"slideLock":false,"navIndex":-1,"globalAudioId":"","thumbnailid":"","slideNumberInScene":2,"includeInSlideCounts":true,"showAnimationId":"","lmsId":"Slide2","width":720,"height":405,"resume":false,"id":"67HXAbkjKVS","slideLayers":[{"enableSeek":true,"enableReplay":true,"startTime":-1,"elapsedTimeMode":"normal","useHandCursor":false,"resume":false,"kind":"slidelayer","isBaseLayer":true}]},{"kind":"slide","html5url":"html5/data/js/5X97utL54QB.js","title":"How To Use This Module","trackViews":true,"showMenuResultIcon":false,"viewGroupId":"","historyGroupId":"","videoZoom":"","scrolling":false,"transition":"appear","transDuration":0,"transDir":1,"wipeTrans":false,"slideLock":false,"navIndex":-1,"globalAudioId":"","thumbnailid":"","slideNumberInScene":3,"includeInSlideCounts":true,"showAnimationId":"","lmsId":"Slide3","width":720,"height":405,"resume":false,"id":"5X97utL54QB","slideLayers":[{"enableSeek":true,"enableReplay":true,"startTime":-1,"elapsedTimeMode":"normal","useHandCursor":false,"resume":false,"kind":"slidelayer","isBaseLayer":true}]},{"kind":"slide","html5url":"html5/data/js/6NeHUZTXNfy.js","title":"What\'s In It For You?","trackViews":true,"showMenuResultIcon":false,"viewGroupId":"","historyGroupId":"","videoZoom":"","scrolling":false,"transition":"appear","transDuration":0,"transDir":1,"wipeTrans":false,"slideLock":false,"navIndex":-1,"globalAudioId":"","thumbnailid":"","slideNumberInScene":4,"includeInSlideCounts":true,"showAnimationId":"","lmsId":"Slide4","width":720,"height":405,"resume":false,"id":"6NeHUZTXNfy","slideLayers":[{"enableSeek":true,"enableReplay":true,"startTime":-1,"elapsedTimeMode":"normal","useHandCursor":false,"resume":false,"kind":"slidelayer","isBaseLayer":true}]},{"kind":"slide","html5url":"html5/data/js/6nHF83Wms6J.js","title":"Let\'s Get Started: Overview","trackViews":true,"showMenuResultIcon":false,"viewGroupId":"","historyGroupId":"","videoZoom":"","scrolling":false,"transition":"appear","transDuration":0,"transDir":1,"wipeTrans":false,"slideLock":false,"navIndex":-1,"globalAudioId":"","thumbnailid":"","slideNumberInScene":5,"includeInSlideCounts":true,"showAnimationId":"","lmsId":"Slide5","width":720,"height":405,"resume":false,"id":"6nHF83Wms6J","slideLayers":[{"enableSeek":true,"enableReplay":true,"startTime":-1,"elapsedTimeMode":"normal","useHandCursor":false,"resume":false,"kind":"slidelayer","isBaseLayer":true}]},{"kind":"slide","html5url":"html5/data/js/5WQF3l48tWQ.js","title":"What Is It?","trackViews":true,"showMenuResultIcon":false,"viewGroupId":"","historyGroupId":"","videoZoom":"","scrolling":false,"transition":"appear","transDuration":0,"transDir":1,"wipeTrans":false,"slideLock":false,"navIndex":-1,"globalAudioId":"","thumbnailid":"","slideNumberInScene":6,"includeInSlideCounts":true,"showAnimationId":"","lmsId":"Slide6","width":720,"height":405,"resume":false,"id":"5WQF3l48tWQ","slideLayers":[{"enableSeek":true,"enableReplay":true,"startTime":-1,"elapsedTimeMode":"normal","useHandCursor":false,"resume":false,"kind":"slidelayer","isBaseLayer":true}]},{"kind":"slide","html5url":"html5/data/js/5iBrChXMksT.js","title":"Physician\'s Job","trackViews":true,"showMenuResultIcon":false,"viewGroupId":"","historyGroupId":"","videoZoom":"","scrolling":false,"transition":"appear","transDuration":0,"transDir":1,"wipeTrans":false,"slideLock":false,"navIndex":-1,"globalAudioId":"","thumbnailid":"","slideNumberInScene":7,"includeInSlideCounts":true,"showAnimationId":"","lmsId":"Slide7","width":720,"height":405,"resume":false,"id":"5iBrChXMksT","slideLayers":[{"enableSeek":true,"enableReplay":true,"startTime":-1,"elapsedTimeMode":"normal","useHandCursor":false,"resume":false,"kind":"slidelayer","isBaseLayer":true}]},{"kind":"slide","html5url":"html5/data/js/5gvZc16WOJq.js","title":"Informed Consent: Take A Closer Look","trackViews":true,"showMenuResultIcon":false,"viewGroupId":"","historyGroupId":"","videoZoom":"","scrolling":false,"transition":"appear","transDuration":0,"transDir":1,"wipeTrans":false,"slideLock":false,"navIndex":-1,"globalAudioId":"","thumbnailid":"","slideNumberInScene":8,"includeInSlideCounts":true,"showAnimationId":"","lmsId":"Slide8","width":720,"height":405,"resume":false,"id":"5gvZc16WOJq","slideLayers":[{"enableSeek":true,"enableReplay":true,"startTime":-1,"elapsedTimeMode":"normal","useHandCursor":false,"resume":false,"kind":"slidelayer","isBaseLayer":true}]},{"kind":"slide","html5url":"html5/data/js/6eqwRKRot3b.js","title":"Informed Consent Elements","trackViews":true,"showMenuResultIcon":false,"viewGroupId":"","historyGroupId":"","videoZoom":"","scrolling":false,"transition":"appear","transDuration":0,"transDir":1,"wipeTrans":false,"slideLock":false,"navIndex":-1,"globalAudioId":"","thumbnailid":"","slideNumberInScene":9,"includeInSlideCounts":true,"showAnimationId":"","lmsId":"Slide9","width":720,"height":405,"resume":true,"id":"6eqwRKRot3b","slideLayers":[{"enableSeek":true,"enableReplay":true,"startTime":-1,"elapsedTimeMode":"normal","useHandCursor":false,"resume":true,"kind":"slidelayer","isBaseLayer":true}]},{"kind":"slide","html5url":"html5/data/js/6Iu3l4tYYwS.js","title":"How to Do An Effective Informed Consent","trackViews":true,"showMenuResultIcon":false,"viewGroupId":"","historyGroupId":"","videoZoom":"","scrolling":false,"transition":"appear","transDuration":0,"transDir":1,"wipeTrans":false,"slideLock":false,"navIndex":-1,"globalAudioId":"","thumbnailid":"","slideNumberInScene":10,"includeInSlideCounts":true,"showAnimationId":"","lmsId":"Slide10","width":720,"height":405,"resume":false,"id":"6Iu3l4tYYwS","slideLayers":[{"enableSeek":true,"enableReplay":true,"startTime":-1,"elapsedTimeMode":"normal","useHandCursor":false,"resume":false,"kind":"slidelayer","isBaseLayer":true}]},{"kind":"slide","html5url":"html5/data/js/5skX1KrvKNU.js","title":"Where to Start?","trackViews":true,"showMenuResultIcon":false,"viewGroupId":"","historyGroupId":"","videoZoom":"","scrolling":false,"transition":"appear","transDuration":0,"transDir":1,"wipeTrans":false,"slideLock":false,"navIndex":-1,"globalAudioId":"","thumbnailid":"","slideNumberInScene":11,"includeInSlideCounts":true,"showAnimationId":"","lmsId":"Slide11","width":720,"height":405,"resume":false,"id":"5skX1KrvKNU","slideLayers":[{"enableSeek":true,"enableReplay":true,"startTime":-1,"elapsedTimeMode":"normal","useHandCursor":false,"resume":false,"kind":"slidelayer","isBaseLayer":true}]},{"kind":"slide","html5url":"html5/data/js/5tyIQ2yp7it.js","title":"Structure","trackViews":true,"showMenuResultIcon":false,"viewGroupId":"","historyGroupId":"","videoZoom":"","scrolling":false,"transition":"appear","transDuration":0,"transDir":1,"wipeTrans":false,"slideLock":false,"navIndex":-1,"globalAudioId":"","thumbnailid":"","slideNumberInScene":12,"includeInSlideCounts":true,"showAnimationId":"","lmsId":"Slide12","width":720,"height":405,"resume":false,"id":"5tyIQ2yp7it","slideLayers":[{"enableSeek":true,"enableReplay":true,"startTime":-1,"elapsedTimeMode":"normal","useHandCursor":false,"resume":false,"kind":"slidelayer","isBaseLayer":true}]},{"kind":"slide","html5url":"html5/data/js/6X7eYM1aVzm.js","title":"Delivery Tips","trackViews":true,"showMenuResultIcon":false,"viewGroupId":"","historyGroupId":"","videoZoom":"","scrolling":false,"transition":"appear","transDuration":0,"transDir":1,"wipeTrans":false,"slideLock":false,"navIndex":-1,"globalAudioId":"","thumbnailid":"","slideNumberInScene":13,"includeInSlideCounts":true,"showAnimationId":"","lmsId":"Slide13","width":720,"height":405,"resume":false,"id":"6X7eYM1aVzm","slideLayers":[{"enableSeek":true,"enableReplay":true,"startTime":-1,"elapsedTimeMode":"normal","useHandCursor":false,"resume":false,"kind":"slidelayer","isBaseLayer":true}]},{"kind":"slide","html5url":"html5/data/js/5iUJETni6m5.js","title":"Putting It All Together","trackViews":true,"showMenuResultIcon":false,"viewGroupId":"","historyGroupId":"","videoZoom":"","scrolling":false,"transition":"appear","transDuration":0,"transDir":1,"wipeTrans":false,"slideLock":false,"navIndex":-1,"globalAudioId":"","thumbnailid":"","slideNumberInScene":14,"includeInSlideCounts":true,"showAnimationId":"","lmsId":"Slide14","width":720,"height":405,"resume":false,"id":"5iUJETni6m5","slideLayers":[{"enableSeek":true,"enableReplay":true,"startTime":-1,"elapsedTimeMode":"normal","useHandCursor":false,"resume":false,"kind":"slidelayer","isBaseLayer":true}]},{"kind":"slide","html5url":"html5/data/js/5UoAesXI97x.js","title":"Example","trackViews":true,"showMenuResultIcon":false,"viewGroupId":"","historyGroupId":"","videoZoom":"","scrolling":false,"transition":"appear","transDuration":0,"transDir":1,"wipeTrans":false,"slideLock":false,"navIndex":-1,"globalAudioId":"","thumbnailid":"","slideNumberInScene":15,"includeInSlideCounts":true,"showAnimationId":"","lmsId":"Slide15","width":720,"height":405,"resume":false,"id":"5UoAesXI97x","slideLayers":[{"enableSeek":true,"enableReplay":true,"startTime":-1,"elapsedTimeMode":"normal","useHandCursor":false,"resume":false,"kind":"slidelayer","isBaseLayer":true}]},{"kind":"slide","html5url":"html5/data/js/6DkiBNibZ9Q.js","title":"Self-Assessment","trackViews":true,"showMenuResultIcon":false,"viewGroupId":"","historyGroupId":"","videoZoom":"","scrolling":false,"transition":"appear","transDuration":0,"transDir":1,"wipeTrans":false,"slideLock":false,"navIndex":-1,"globalAudioId":"","thumbnailid":"","slideNumberInScene":16,"includeInSlideCounts":true,"showAnimationId":"","lmsId":"Slide16","width":720,"height":405,"resume":false,"id":"6DkiBNibZ9Q","slideLayers":[{"enableSeek":true,"enableReplay":true,"startTime":-1,"elapsedTimeMode":"normal","useHandCursor":false,"resume":false,"kind":"slidelayer","isBaseLayer":true}]},{"kind":"slide","html5url":"html5/data/js/60YmKDS7whV.js","title":"Peer/Facutly Challenge","trackViews":true,"showMenuResultIcon":false,"viewGroupId":"","historyGroupId":"","videoZoom":"","scrolling":false,"transition":"appear","transDuration":0,"transDir":1,"wipeTrans":false,"slideLock":false,"navIndex":-1,"globalAudioId":"","thumbnailid":"","slideNumberInScene":17,"includeInSlideCounts":true,"showAnimationId":"","lmsId":"Slide17","width":720,"height":405,"resume":false,"id":"60YmKDS7whV","slideLayers":[{"enableSeek":true,"enableReplay":true,"startTime":-1,"elapsedTimeMode":"normal","useHandCursor":false,"resume":false,"kind":"slidelayer","isBaseLayer":true}]},{"kind":"slide","html5url":"html5/data/js/6AoVEanDvom.js","title":"Summary","trackViews":true,"showMenuResultIcon":false,"viewGroupId":"","historyGroupId":"","videoZoom":"","scrolling":false,"transition":"appear","transDuration":0,"transDir":1,"wipeTrans":false,"slideLock":false,"navIndex":-1,"globalAudioId":"","thumbnailid":"","slideNumberInScene":18,"includeInSlideCounts":true,"showAnimationId":"","lmsId":"Slide18","width":720,"height":405,"resume":false,"id":"6AoVEanDvom","slideLayers":[{"enableSeek":true,"enableReplay":true,"startTime":-1,"elapsedTimeMode":"normal","useHandCursor":false,"resume":false,"kind":"slidelayer","isBaseLayer":true}]},{"kind":"slide","html5url":"html5/data/js/6PqwhXHhI8d.js","title":"References","trackViews":true,"showMenuResultIcon":false,"viewGroupId":"","historyGroupId":"","videoZoom":"","scrolling":false,"transition":"appear","transDuration":0,"transDir":1,"wipeTrans":false,"slideLock":false,"navIndex":-1,"globalAudioId":"","thumbnailid":"","slideNumberInScene":19,"includeInSlideCounts":true,"showAnimationId":"","lmsId":"Slide19","width":720,"height":405,"resume":false,"id":"6PqwhXHhI8d","slideLayers":[{"enableSeek":true,"enableReplay":true,"startTime":-1,"elapsedTimeMode":"normal","useHandCursor":false,"resume":false,"kind":"slidelayer","isBaseLayer":true}]},{"kind":"slide","html5url":"html5/data/js/68VGeAC0aq4.js","title":"Acknowledgements","trackViews":true,"showMenuResultIcon":false,"viewGroupId":"","historyGroupId":"","videoZoom":"","scrolling":false,"transition":"appear","transDuration":0,"transDir":1,"wipeTrans":false,"slideLock":false,"navIndex":-1,"globalAudioId":"","thumbnailid":"","slideNumberInScene":20,"includeInSlideCounts":true,"showAnimationId":"","lmsId":"Slide20","width":720,"height":405,"resume":false,"id":"68VGeAC0aq4","slideLayers":[{"enableSeek":true,"enableReplay":true,"startTime":-1,"elapsedTimeMode":"normal","useHandCursor":false,"resume":false,"kind":"slidelayer","isBaseLayer":true}]}],"id":"5Uox68g9hv9"},{"kind":"scene","lmsId":"Scene2","isMessageScene":false,"startingSlide":"_player.6MdwYEPhpUX.5cqTalxBS1e","sceneNumber":2,"slides":[{"kind":"slide","html5url":"html5/data/js/5cqTalxBS1e.js","title":"Assessment","trackViews":true,"showMenuResultIcon":false,"viewGroupId":"","historyGroupId":"","videoZoom":"","scrolling":false,"transition":"appear","transDuration":0,"transDir":1,"wipeTrans":false,"slideLock":false,"navIndex":-1,"globalAudioId":"","thumbnailid":"","slideNumberInScene":1,"includeInSlideCounts":true,"showAnimationId":"","lmsId":"Slide1","width":720,"height":405,"resume":true,"id":"5cqTalxBS1e","slideLayers":[{"enableSeek":true,"enableReplay":true,"startTime":-1,"elapsedTimeMode":"normal","useHandCursor":false,"resume":true,"kind":"slidelayer","isBaseLayer":true}]}],"id":"6MdwYEPhpUX"}],"slideBank":{},"assetLib":[{"kind":"asset","id":0,"imageType":"normal","width":1322,"height":34,"mobiledx":0,"mobiledy":0,"fileSize":8798,"maskref":"0","url":"mobile/6kiPODvd0iM.png"},{"kind":"asset","id":1,"imageType":"normal","width":188,"height":192,"mobiledx":0,"mobiledy":0,"fileSize":76526,"maskref":"1","url":"mobile/6ndWwQ6VIG2.png"},{"kind":"asset","id":2,"imageType":"normal","width":135,"height":196,"mobiledx":0,"mobiledy":0,"fileSize":26309,"maskref":"2","url":"mobile/6lXrVp9DAGA.png"},{"kind":"asset","id":3,"imageType":"normal","width":180,"height":173,"mobiledx":0,"mobiledy":0,"fileSize":48473,"maskref":"3","url":"mobile/6kTQKbYhtzy.png"},{"kind":"asset","id":4,"imageType":"normal","width":188,"height":187,"mobiledx":0,"mobiledy":0,"fileSize":44345,"maskref":"4","url":"mobile/5u12Siz1fT7.png"},{"kind":"asset","id":5,"imageType":"normal","width":1322,"height":34,"mobiledx":0,"mobiledy":0,"fileSize":8774,"maskref":"5","url":"mobile/5YLmHGOVQpg.png"},{"kind":"asset","id":6,"imageType":"normal","width":364,"height":528,"mobiledx":0,"mobiledy":0,"fileSize":70341,"maskref":"6","url":"mobile/6jO8R5d458V.png"},{"kind":"asset","id":7,"imageType":"normal","width":710,"height":164,"mobiledx":0,"mobiledy":0,"fileSize":2573,"maskref":"7","url":"mobile/5ZREo6Pwzj2.png"},{"kind":"asset","id":8,"imageType":"normal","width":436,"height":384,"mobiledx":0,"mobiledy":0,"fileSize":47588,"maskref":"8","url":"mobile/6MLmiAU3ucV.png"},{"kind":"asset","id":9,"imageType":"normal","width":758,"height":34,"mobiledx":0,"mobiledy":0,"fileSize":6655,"maskref":"9","url":"mobile/5c6hfTUXrMD.png"},{"kind":"asset","id":10,"imageType":"normal","width":139,"height":200,"mobiledx":0,"mobiledy":0,"fileSize":49665,"maskref":"10","url":"mobile/6C76L3QS1hX.png"},{"kind":"asset","id":11,"imageType":"normal","width":80,"height":196,"mobiledx":0,"mobiledy":0,"fileSize":24936,"maskref":"11","url":"mobile/6NM7Z9QlLEz.png"},{"kind":"asset","id":12,"imageType":"normal","width":169,"height":170,"mobiledx":0,"mobiledy":0,"fileSize":28335,"maskref":"12","url":"mobile/5scy59jBZlo.png"},{"kind":"asset","id":13,"imageType":"normal","width":192,"height":191,"mobiledx":0,"mobiledy":0,"fileSize":45116,"maskref":"13","url":"mobile/6eVAOT6xk4I.png"},{"kind":"asset","id":14,"imageType":"normal","width":172,"height":109,"mobiledx":0,"mobiledy":0,"fileSize":6988,"maskref":"14","url":"mobile/6hcAo34MUTB.png"},{"kind":"asset","id":15,"imageType":"normal","width":172,"height":109,"mobiledx":0,"mobiledy":0,"fileSize":6987,"maskref":"15","url":"mobile/6UBqjSLLkja.png"},{"kind":"asset","id":16,"imageType":"normal","width":199,"height":202,"mobiledx":0,"mobiledy":0,"fileSize":56072,"maskref":"16","url":"mobile/6gFlKdc6uqx.png"},{"kind":"asset","id":17,"imageType":"normal","width":147,"height":194,"mobiledx":0,"mobiledy":0,"fileSize":40892,"maskref":"17","url":"mobile/6kIbq2BpbI9.png"},{"kind":"asset","id":18,"imageType":"normal","width":296,"height":175,"mobiledx":0,"mobiledy":0,"fileSize":77714,"maskref":"18","url":"mobile/6lVbRlXzIiY.png"},{"kind":"asset","id":19,"imageType":"normal","width":772,"height":120,"mobiledx":0,"mobiledy":0,"fileSize":2072,"maskref":"19","url":"mobile/6OJ8tt5QC3v.png"},{"kind":"asset","id":20,"imageType":"normal","width":180,"height":180,"mobiledx":0,"mobiledy":0,"fileSize":75335,"maskref":"20","url":"mobile/5e7jN9OA97v.png"},{"kind":"asset","id":21,"imageType":"normal","width":180,"height":180,"mobiledx":0,"mobiledy":0,"fileSize":75964,"maskref":"21","url":"mobile/6D4bU1L1KTx.png"},{"kind":"asset","id":22,"imageType":"normal","width":180,"height":180,"mobiledx":0,"mobiledy":0,"fileSize":30939,"maskref":"22","url":"mobile/6YwGjgBcTYQ.png"},{"kind":"asset","id":23,"imageType":"normal","width":180,"height":180,"mobiledx":0,"mobiledy":0,"fileSize":31026,"maskref":"23","url":"mobile/62rRBGGLYwK.png"},{"kind":"asset","id":24,"imageType":"normal","width":180,"height":180,"mobiledx":0,"mobiledy":0,"fileSize":51519,"maskref":"24","url":"mobile/66knSNcMjF1.png"},{"kind":"asset","id":25,"imageType":"normal","width":180,"height":180,"mobiledx":0,"mobiledy":0,"fileSize":51461,"maskref":"25","url":"mobile/6TllgsFAh9G.png"},{"kind":"asset","id":26,"imageType":"normal","width":180,"height":180,"mobiledx":0,"mobiledy":0,"fileSize":86599,"maskref":"26","url":"mobile/6O3pnQdcM3k.png"},{"kind":"asset","id":27,"imageType":"normal","width":180,"height":180,"mobiledx":0,"mobiledy":0,"fileSize":88185,"maskref":"27","url":"mobile/5pyA9m1HXU2.png"},{"kind":"asset","id":28,"imageType":"normal","width":180,"height":180,"mobiledx":0,"mobiledy":0,"fileSize":65150,"maskref":"28","url":"mobile/673ogk9DSNH.png"},{"kind":"asset","id":29,"imageType":"normal","width":180,"height":180,"mobiledx":0,"mobiledy":0,"fileSize":65314,"maskref":"29","url":"mobile/6iMNlObmWgG.png"},{"kind":"asset","id":30,"imageType":"normal","width":180,"height":180,"mobiledx":0,"mobiledy":0,"fileSize":53793,"maskref":"30","url":"mobile/5VyqJKZQzpb.png"},{"kind":"asset","id":31,"imageType":"normal","width":180,"height":180,"mobiledx":0,"mobiledy":0,"fileSize":55618,"maskref":"31","url":"mobile/6QBa0KGKtuG.png"},{"kind":"asset","id":32,"imageType":"normal","width":180,"height":180,"mobiledx":0,"mobiledy":0,"fileSize":45368,"maskref":"32","url":"mobile/5Z0BUMSkUWt.png"},{"kind":"asset","id":33,"imageType":"normal","width":180,"height":180,"mobiledx":0,"mobiledy":0,"fileSize":43833,"maskref":"33","url":"mobile/6orcXSXDzDP.png"},{"kind":"asset","id":34,"imageType":"normal","width":180,"height":180,"mobiledx":0,"mobiledy":0,"fileSize":33110,"maskref":"34","url":"mobile/6BtOr9vlcdv.png"},{"kind":"asset","id":35,"imageType":"normal","width":180,"height":180,"mobiledx":0,"mobiledy":0,"fileSize":33047,"maskref":"35","url":"mobile/6hm9k8IOTuR.png"},{"kind":"asset","id":36,"imageType":"normal","width":180,"height":180,"mobiledx":0,"mobiledy":0,"fileSize":42637,"maskref":"36","url":"mobile/6oQtmQWngnr.png"},{"kind":"asset","id":37,"imageType":"normal","width":180,"height":180,"mobiledx":0,"mobiledy":0,"fileSize":42487,"maskref":"37","url":"mobile/6qvvaFyGuGQ.png"},{"kind":"asset","id":38,"imageType":"normal","width":180,"height":180,"mobiledx":0,"mobiledy":0,"fileSize":70604,"maskref":"38","url":"mobile/5sEGbSRzbLh.png"},{"kind":"asset","id":39,"imageType":"normal","width":180,"height":180,"mobiledx":0,"mobiledy":0,"fileSize":70917,"maskref":"39","url":"mobile/5pl8V7Lye7Q.png"},{"kind":"asset","id":40,"imageType":"normal","width":180,"height":180,"mobiledx":0,"mobiledy":0,"fileSize":56578,"maskref":"40","url":"mobile/6hNsFxjwbGc.png"},{"kind":"asset","id":41,"imageType":"normal","width":180,"height":180,"mobiledx":0,"mobiledy":0,"fileSize":56860,"maskref":"41","url":"mobile/61nZDIvGv4G.png"},{"kind":"asset","id":42,"imageType":"normal","width":180,"height":180,"mobiledx":0,"mobiledy":0,"fileSize":92586,"maskref":"42","url":"mobile/5l4m05afIA6.png"},{"kind":"asset","id":43,"imageType":"normal","width":180,"height":180,"mobiledx":0,"mobiledy":0,"fileSize":92716,"maskref":"43","url":"mobile/6l1PbxgXTgb.png"},{"kind":"asset","id":44,"imageType":"normal","width":126,"height":128,"mobiledx":0,"mobiledy":0,"fileSize":47839,"maskref":"44","url":"mobile/5cjbscBKYtL.png"},{"kind":"asset","id":45,"imageType":"normal","width":570,"height":35,"mobiledx":0,"mobiledy":0,"fileSize":5254,"maskref":"45","url":"mobile/6UbW9Zl9S6e.png"},{"kind":"asset","id":46,"imageType":"normal","width":98,"height":116,"mobiledx":0,"mobiledy":0,"fileSize":19063,"maskref":"46","url":"mobile/5q9seEyoFNC.png"},{"kind":"asset","id":47,"imageType":"normal","width":100,"height":100,"mobiledx":0,"mobiledy":0,"fileSize":7867,"maskref":"47","url":"mobile/6X53VzQHhsj.png"},{"kind":"asset","id":48,"imageType":"normal","width":66,"height":65,"mobiledx":0,"mobiledy":0,"fileSize":24019,"maskref":"48","url":"mobile/5gFe5LB3V1h.png"},{"kind":"asset","id":49,"imageType":"normal","width":99,"height":100,"mobiledx":0,"mobiledy":0,"fileSize":27070,"maskref":"49","url":"mobile/5tZDxINUky5.png"},{"kind":"asset","id":50,"imageType":"normal","width":111,"height":114,"mobiledx":0,"mobiledy":0,"fileSize":33367,"maskref":"50","url":"mobile/66JZ4y5cL7X.png"},{"kind":"asset","id":51,"imageType":"normal","width":88,"height":88,"mobiledx":0,"mobiledy":0,"fileSize":10887,"maskref":"51","url":"mobile/5qf3ZRMkblQ.png"},{"kind":"asset","id":52,"imageType":"normal","width":36,"height":50,"mobiledx":0,"mobiledy":0,"fileSize":8664,"maskref":"52","url":"mobile/6WDLza9LIln.png"},{"kind":"asset","id":53,"imageType":"normal","width":94,"height":94,"mobiledx":0,"mobiledy":0,"fileSize":20804,"maskref":"53","url":"mobile/6PmOxOMeMvs.png"},{"kind":"asset","id":54,"imageType":"normal","width":96,"height":96,"mobiledx":0,"mobiledy":0,"fileSize":48989,"maskref":"54","url":"mobile/5aG988IOyVx.png"},{"kind":"asset","id":55,"imageType":"normal","width":128,"height":82,"mobiledx":0,"mobiledy":0,"fileSize":29794,"maskref":"55","url":"mobile/6SVYPW7ewVD.png"},{"kind":"asset","id":56,"imageType":"normal","width":106,"height":99,"mobiledx":0,"mobiledy":0,"fileSize":27052,"maskref":"56","url":"mobile/5lVaUwYCg9M.png"},{"kind":"asset","id":57,"imageType":"normal","width":42,"height":37,"mobiledx":0,"mobiledy":0,"fileSize":7231,"maskref":"57","url":"mobile/5wBDTKUSb2e.png"},{"kind":"asset","id":58,"imageType":"normal","width":83,"height":120,"mobiledx":0,"mobiledy":0,"fileSize":17290,"maskref":"58","url":"mobile/5cAZCviuZBN.png"},{"kind":"asset","id":59,"imageType":"normal","width":110,"height":98,"mobiledx":0,"mobiledy":0,"fileSize":16078,"maskref":"59","url":"mobile/5VDsWSKBZsQ.png"},{"kind":"asset","id":60,"imageType":"normal","width":373,"height":374,"mobiledx":0,"mobiledy":0,"fileSize":377183,"maskref":"60","url":"mobile/6qsd3gxKceG.png"},{"kind":"asset","id":61,"imageType":"normal","width":373,"height":374,"mobiledx":0,"mobiledy":0,"fileSize":365223,"maskref":"61","url":"mobile/6KiHxWVVOya.png"},{"kind":"asset","id":62,"imageType":"normal","width":374,"height":374,"mobiledx":0,"mobiledy":0,"fileSize":369848,"maskref":"62","url":"mobile/6mjOYZeutiA.png"},{"kind":"asset","id":63,"imageType":"normal","width":374,"height":374,"mobiledx":0,"mobiledy":0,"fileSize":1056049,"maskref":"63","url":"mobile/5wMPaoOWRrc.png"},{"kind":"asset","id":64,"imageType":"normal","width":373,"height":374,"mobiledx":0,"mobiledy":0,"fileSize":1092974,"maskref":"64","url":"mobile/6DdFrJRvGXa.png"},{"kind":"asset","id":65,"imageType":"normal","width":373,"height":374,"mobiledx":0,"mobiledy":0,"fileSize":1107132,"maskref":"65","url":"mobile/64ilMJoEsYv.png"},{"kind":"asset","id":66,"imageType":"normal","width":421,"height":422,"mobiledx":0,"mobiledy":0,"fileSize":481434,"maskref":"66","url":"mobile/6Hsb1e5UGQ1.png"},{"kind":"asset","id":67,"imageType":"normal","width":422,"height":422,"mobiledx":0,"mobiledy":0,"fileSize":623456,"maskref":"67","url":"mobile/5vqaGhSgyMU.png"},{"kind":"asset","id":68,"imageType":"normal","width":421,"height":422,"mobiledx":0,"mobiledy":0,"fileSize":359366,"maskref":"68","url":"mobile/5WZPftSZA6O.png"},{"kind":"asset","id":69,"imageType":"normal","width":442,"height":442,"mobiledx":0,"mobiledy":0,"fileSize":46509,"maskref":"69","url":"mobile/6KTDkJQUpHS.png"},{"kind":"asset","id":70,"imageType":"normal","width":422,"height":422,"mobiledx":0,"mobiledy":0,"fileSize":330933,"maskref":"70","url":"mobile/6hc5RrVBC7u.png"},{"kind":"asset","id":71,"imageType":"normal","width":408,"height":363,"mobiledx":0,"mobiledy":0,"fileSize":166258,"maskref":"71","url":"mobile/6GDf3hwMqUo.png"},{"kind":"asset","id":72,"mobileUrl":"story_content/Shape5mnU5ziiI9G.swf","imageType":"normal","width":296,"height":166,"mobiledx":-15,"mobiledy":0,"fileSize":0,"url":"mobile/Shape5mnU5ziiI9G.png"},{"kind":"asset","id":73,"videoType":"mp4","width":640,"height":360,"duration":565221,"framerate":30,"fileSize":10179628,"asversion":"3","url":"story_content/video_6oyKetZH6eK_22_56_296x166.mp4"},{"kind":"asset","id":74,"imageType":"normal","width":0,"height":0,"mobiledx":0,"mobiledy":0,"fileSize":29889,"url":"mobile/poster_5mnU5ziiI9G_video_6oyKetZH6eK_22_56_296x166.jpg"},{"kind":"asset","id":75,"videoType":"mp4","width":640,"height":360,"duration":550759,"framerate":30,"fileSize":10229094,"asversion":"3","url":"story_content/video_6jLG7jVSM3E_22_56_296x166.mp4"},{"kind":"asset","id":76,"imageType":"normal","width":0,"height":0,"mobiledx":0,"mobiledy":0,"fileSize":140643,"url":"mobile/poster_68q7f6OcjNt_video_6jLG7jVSM3E_22_56_296x166.jpg"},{"kind":"asset","id":77,"imageType":"normal","width":266,"height":145,"mobiledx":0,"mobiledy":0,"fileSize":570156,"maskref":"72","url":"mobile/6VIh5AjOHnm.png"},{"kind":"asset","id":78,"imageType":"normal","width":128,"height":158,"mobiledx":0,"mobiledy":0,"fileSize":102683,"maskref":"73","url":"mobile/6KP0nfKDDrN.png"},{"kind":"asset","id":79,"imageType":"normal","width":131,"height":170,"mobiledx":0,"mobiledy":0,"fileSize":142991,"maskref":"74","url":"mobile/6k4UY6z1dUl.png"},{"kind":"asset","id":80,"imageType":"normal","width":304,"height":171,"mobiledx":0,"mobiledy":0,"fileSize":473056,"maskref":"75","url":"mobile/63dAaEiErsN.png"},{"kind":"asset","id":81,"imageType":"normal","width":561,"height":180,"mobiledx":0,"mobiledy":0,"fileSize":32849,"maskref":"76","url":"mobile/5c29CxkMpgg.png"}],"fontLib":[{"name":"Montserrat Charset0_v9p2ADCB779"},{"name":"MontserratBold CharBoldE28D0D51"},{"name":"Lato Charset0_v8MUn45tBE51451DC"},{"name":"Courier New Charset0_v205075B0F"},{"name":"LatoBold Charset0_vBoldEA24EE17"},{"name":"LatoItalic CharseItalic21188970"},{"name":"Calibri Charset0_v2mWipD31519F7"},{"name":"CalibriBold CharsetBold507D4E76"},{"name":"Arial Charset0_v8wz5YMo9EE9FF07"},{"name":"VerdanaBold CharsetBold7FD69FB3"}],"scorings":[{"kind":"scoring","description":"","lmstext":"Informed Consent_MedEdPortal no javascript 20250625","type":"view","passPercent":80,"viewThreshold":21,"slidesViewedMode":"project","passStatus":"pass","failStatus":"fail","scoreRefs":[],"id":"scoringId_Slides"}],"slideCount":21,"defaultFont":"Lato22AB4CAF","fontScale":100,"colorGroups":[{"id":"window","colors":[{"id":"background","value":"#212121"},{"id":"border","value":"#454545"},{"id":"activeBorder","value":"#BABBBA"},{"id":"shadow","value":"rgba(0, 0, 0, 0.85)"},{"id":"divider","value":"#7A7A7A"}]},{"id":"button","colors":[{"id":"icon","value":"#BABBBA"},{"id":"iconHover","value":"#F8F8F8"},{"id":"border","value":"#7A7A7A"},{"id":"background","value":"#212121"}]},{"id":"text","colors":[{"id":"default","value":"#BABBBA"},{"id":"active","value":"#F8F8F8"}]},{"id":"select","colors":[{"id":"border","value":"#7A7A7A"},{"id":"background","value":"rgba(255, 255, 255, 0.06)"},{"id":"openBorder","value":"#BABBBA"}]},{"id":"selectList","colors":[{"id":"border","value":"#505050"},{"id":"background","value":"#212121"}]},{"id":"listitem","colors":[{"id":"selectedBorder","value":"#F8F8F8"}]},{"id":"scrollbar","colors":[{"id":"thumbBackground","value":"#BABBBA"}]},{"id":"base","colors":[{"id":"accent","value":"#4F81BD"}]}],"id":"_player","variables":[{"kind":"variable","name":"sliderMechanism","type":"number","value":0,"resume":true},{"kind":"variable","name":"ratingIndication","type":"string","value":"<img src=https://usuarticulate.s3.amazonaws.com/pictures/dotGray.png style = \\"vertical-align: middle\\"> Not Applicable","resume":true},{"kind":"variable","name":"sliderIndication","type":"number","value":0,"resume":true},{"kind":"variable","name":"ratingMechanism","type":"string","value":"<img src=https://usuarticulate.s3.amazonaws.com/pictures/dotGray.png style = \\"vertical-align: middle\\"> Not Applicable","resume":true},{"kind":"variable","name":"training","type":"number","value":0,"resume":true},{"kind":"variable","name":"schoolName","type":"string","value":"","resume":true},{"kind":"variable","name":"rating1","type":"number","value":1,"resume":true},{"kind":"variable","name":"rating2","type":"number","value":0,"resume":true},{"kind":"variable","name":"rating3","type":"number","value":0,"resume":true},{"kind":"variable","name":"rating4","type":"number","value":0,"resume":true},{"kind":"variable","name":"rating5","type":"number","value":0,"resume":true},{"kind":"variable","name":"rating7","type":"number","value":0,"resume":true},{"kind":"variable","name":"rating8","type":"number","value":0,"resume":true},{"kind":"variable","name":"rating9","type":"number","value":0,"resume":true},{"kind":"variable","name":"rating10","type":"number","value":0,"resume":true},{"kind":"variable","name":"comment1","type":"string","value":"","resume":true},{"kind":"variable","name":"comment2","type":"string","value":"","resume":true},{"kind":"variable","name":"NewName","type":"string","value":"","resume":true},{"kind":"variable","name":"CourseName","type":"string","value":"Informed Consent: Self-Learning Module","resume":true},{"kind":"variable","name":"SystemDate","type":"string","value":"","resume":true},{"kind":"variable","name":"inputLearner","type":"string","value":"","resume":true},{"kind":"variable","name":"ratingDuration","type":"string","value":"<img src=https://usuarticulate.s3.amazonaws.com/pictures/dotGray.png style = \\"vertical-align: middle\\"> Not Applicable","resume":true},{"kind":"variable","name":"sliderDuration","type":"number","value":0,"resume":true},{"kind":"variable","name":"ratingSideEffects","type":"string","value":"<img src=https://usuarticulate.s3.amazonaws.com/pictures/dotGray.png style = \\"vertical-align: middle\\"> Not Applicable","resume":true},{"kind":"variable","name":"sliderSideEffects","type":"number","value":0,"resume":true},{"kind":"variable","name":"ratingBlackBox","type":"string","value":"<img src=https://usuarticulate.s3.amazonaws.com/pictures/dotGray.png style = \\"vertical-align: middle\\"> Not Applicable","resume":true},{"kind":"variable","name":"sliderBlackBox","type":"number","value":0,"resume":true},{"kind":"variable","name":"ratingAdverseReactions","type":"string","value":"<img src=https://usuarticulate.s3.amazonaws.com/pictures/dotGray.png style = \\"vertical-align: middle\\"> Not Applicable","resume":true},{"kind":"variable","name":"sliderAdverseReactions","type":"number","value":0,"resume":true},{"kind":"variable","name":"ratingContraindications","type":"string","value":"<img src=https://usuarticulate.s3.amazonaws.com/pictures/dotGray.png style = \\"vertical-align: middle\\"> Not Applicable","resume":true},{"kind":"variable","name":"sliderContraindications","type":"number","value":0,"resume":true},{"kind":"variable","name":"ratingAlternatives","type":"string","value":"<img src=https://usuarticulate.s3.amazonaws.com/pictures/dotGray.png style = \\"vertical-align: middle\\"> Not Applicable","resume":true},{"kind":"variable","name":"sliderAlternatives","type":"number","value":0,"resume":true},{"kind":"variable","name":"ratingCourseOfIllness","type":"string","value":"<img src=https://usuarticulate.s3.amazonaws.com/pictures/dotGray.png style = \\"vertical-align: middle\\"> Not Applicable","resume":true},{"kind":"variable","name":"sliderCourseOfIllness","type":"number","value":0,"resume":true},{"kind":"variable","name":"ratingDosing","type":"string","value":"<img src=https://usuarticulate.s3.amazonaws.com/pictures/dotGray.png style = \\"vertical-align: middle\\"> Not Applicable","resume":true},{"kind":"variable","name":"sliderDosing","type":"number","value":0,"resume":true},{"kind":"variable","name":"ratingEmergencyContact","type":"string","value":"<img src=https://usuarticulate.s3.amazonaws.com/pictures/dotGray.png style = \\"vertical-align: middle\\"> Not Applicable","resume":true},{"kind":"variable","name":"sliderEmergencyContact","type":"number","value":0,"resume":true},{"kind":"variable","name":"inputReviewer","type":"string","value":"","resume":true},{"kind":"variable","name":"inputWell","type":"string","value":"","resume":true},{"kind":"variable","name":"inputImprovement","type":"string","value":"","resume":true},{"kind":"variable","name":"inputDate","type":"string","value":"","resume":true},{"kind":"variable","name":"LastSlideViewed_6FduJwKQ0ri","type":"string","value":"_player.5Uox68g9hv9.6DkxhwP2ssk","resume":true},{"kind":"variable","name":"6DkxhwP2ssk_RetryModeInteractionIncompleteOnLoad","type":"boolean","value":false,"resume":true},{"kind":"variable","name":"67HXAbkjKVS_RetryModeInteractionIncompleteOnLoad","type":"boolean","value":false,"resume":true},{"kind":"variable","name":"5X97utL54QB_RetryModeInteractionIncompleteOnLoad","type":"boolean","value":false,"resume":true},{"kind":"variable","name":"6NeHUZTXNfy_RetryModeInteractionIncompleteOnLoad","type":"boolean","value":false,"resume":true},{"kind":"variable","name":"6nHF83Wms6J_RetryModeInteractionIncompleteOnLoad","type":"boolean","value":false,"resume":true},{"kind":"variable","name":"5WQF3l48tWQ_RetryModeInteractionIncompleteOnLoad","type":"boolean","value":false,"resume":true},{"kind":"variable","name":"5iBrChXMksT_RetryModeInteractionIncompleteOnLoad","type":"boolean","value":false,"resume":true},{"kind":"variable","name":"5gvZc16WOJq_RetryModeInteractionIncompleteOnLoad","type":"boolean","value":false,"resume":true},{"kind":"variable","name":"6eqwRKRot3b_RetryModeInteractionIncompleteOnLoad","type":"boolean","value":false,"resume":true},{"kind":"variable","name":"6Iu3l4tYYwS_RetryModeInteractionIncompleteOnLoad","type":"boolean","value":false,"resume":true},{"kind":"variable","name":"5skX1KrvKNU_RetryModeInteractionIncompleteOnLoad","type":"boolean","value":false,"resume":true},{"kind":"variable","name":"5tyIQ2yp7it_RetryModeInteractionIncompleteOnLoad","type":"boolean","value":false,"resume":true},{"kind":"variable","name":"6X7eYM1aVzm_RetryModeInteractionIncompleteOnLoad","type":"boolean","value":false,"resume":true},{"kind":"variable","name":"5iUJETni6m5_RetryModeInteractionIncompleteOnLoad","type":"boolean","value":false,"resume":true},{"kind":"variable","name":"5UoAesXI97x_RetryModeInteractionIncompleteOnLoad","type":"boolean","value":false,"resume":true},{"kind":"variable","name":"6DkiBNibZ9Q_RetryModeInteractionIncompleteOnLoad","type":"boolean","value":false,"resume":true},{"kind":"variable","name":"60YmKDS7whV_RetryModeInteractionIncompleteOnLoad","type":"boolean","value":false,"resume":true},{"kind":"variable","name":"6AoVEanDvom_RetryModeInteractionIncompleteOnLoad","type":"boolean","value":false,"resume":true},{"kind":"variable","name":"6PqwhXHhI8d_RetryModeInteractionIncompleteOnLoad","type":"boolean","value":false,"resume":true},{"kind":"variable","name":"68VGeAC0aq4_RetryModeInteractionIncompleteOnLoad","type":"boolean","value":false,"resume":true},{"kind":"variable","name":"5cqTalxBS1e_RetryModeInteractionIncompleteOnLoad","type":"boolean","value":false,"resume":true},{"kind":"variable","name":"PrintPromptWindowQuizVar_6DuzkU5wHaB","type":"string","value":"","resume":true},{"kind":"variable","name":"PrintPromptUsername_6DuzkU5wHaB","type":"string","value":"","resume":true}],"actionGroups":{"ActGrpOnPrevButtonClick":{"kind":"actiongroup","actions":[{"kind":"trigger_prev_slide"}]},"ActGrpOnNextButtonClick":{"kind":"actiongroup","actions":[{"kind":"trigger_next_slide"}]},"ActGrpOnFinishButtonClick":{"kind":"actiongroup","actions":[{"kind":"trigger_slide_finish"}]},"ActGrpOnSubmitButtonClick":{"kind":"actiongroup","actions":[{"kind":"trigger_submit_slide"}]},"ActGrpOnSubmitAllButtonClick":{"kind":"actiongroup","actions":[{"kind":"trigger_submitall_slide"}]},"_setstates":{"kind":"actiongroup","actions":[{"kind":"if_action","condition":{"statement":{"kind":"varexists","value":"_state","type":"string"}},"thenActions":[{"kind":"if_action","condition":{"statement":{"kind":"and","statements":[{"kind":"varexists","value":"_disabled","type":"string"},{"kind":"compare","operator":"eq","valuea":"#_disabled","typea":"var","valueb":true,"typeb":"boolean"}]}},"thenActions":[{"kind":"set_enabled","objRef":{"type":"string","value":"_this"},"enabled":{"type":"boolean","value":false}}],"elseActions":[{"kind":"set_enabled","objRef":{"type":"string","value":"_this"},"enabled":{"type":"boolean","value":true}}]},{"kind":"adjustvar","variable":"_tempStateNameBuilder","operator":"set","value":{"type":"var","value":"#_state"}},{"kind":"foreach","iterables":[{"kind":"iterable","valueref":[{"kind":"valueref","name":"valueref1","type":"string","value":"_hover"},{"kind":"valueref","name":"valueref2","type":"var","value":"#_hover"},{"kind":"valueref","name":"valueref3","type":"string","value":"_Hover"}]},{"kind":"iterable","valueref":[{"kind":"valueref","name":"valueref1","type":"string","value":"_down"},{"kind":"valueref","name":"valueref2","type":"var","value":"#_down"},{"kind":"valueref","name":"valueref3","type":"string","value":"_Down"}]},{"kind":"iterable","valueref":[{"kind":"valueref","name":"valueref1","type":"string","value":"_visited"},{"kind":"valueref","name":"valueref2","type":"var","value":"#_visited"},{"kind":"valueref","name":"valueref3","type":"string","value":"_Visited"}]},{"kind":"iterable","valueref":[{"kind":"valueref","name":"valueref1","type":"string","value":"_checked"},{"kind":"valueref","name":"valueref2","type":"var","value":"#_checked"},{"kind":"valueref","name":"valueref3","type":"string","value":"_Selected"}]},{"kind":"iterable","valueref":[{"kind":"valueref","name":"valueref1","type":"string","value":"_disabled"},{"kind":"valueref","name":"valueref2","type":"var","value":"#_disabled"},{"kind":"valueref","name":"valueref3","type":"string","value":"_Disabled"}]}],"actions":[{"kind":"if_action","condition":{"statement":{"kind":"and","statements":[{"kind":"varexists","value":"valueref1","type":"valueref"},{"kind":"compare","operator":"eq","valuea":"valueref2","typea":"valueref","valueb":true,"typeb":"boolean"}]}},"thenActions":[{"kind":"adjustvar","variable":"_tempStateName","operator":"set","value":{"type":"var","value":"#_tempStateNameBuilder"}},{"kind":"adjustvar","variable":"_tempStateName","operator":"add","value":{"type":"valueref","value":"valueref3"}},{"kind":"if_action","condition":{"statement":{"kind":"stateexists","objRef":{"type":"string","value":"_this"},"stateRef":{"type":"var","value":"#_tempStateName"}}},"thenActions":[{"kind":"adjustvar","variable":"_tempStateNameBuilder","operator":"set","value":{"type":"var","value":"#_tempStateName"}}],"elseActions":[]}]}]},{"kind":"adjustvar","variable":"_stateName","operator":"set","value":{"type":"var","value":"#_tempStateNameBuilder"}},{"kind":"setobjstate","stateRef":{"type":"var","value":"#_stateName"},"objRef":{"type":"string","value":"_this"}}]},{"kind":"if_action","condition":{"statement":{"kind":"and","statements":[{"kind":"actiongroupexists","value":"ActGrpSetStatesFinal","type":"string"}]}},"thenActions":[{"kind":"exe_actiongroup","id":"ActGrpSetStatesFinal"}]}]}},"events":[{"kind":"onobjectevent","eventName":"prev_pressed","actions":[{"kind":"exe_actiongroup","id":"ActGrpOnPrevButtonClick"}]},{"kind":"onobjectevent","eventName":"next_pressed","actions":[{"kind":"exe_actiongroup","id":"ActGrpOnNextButtonClick"}]},{"kind":"onobjectevent","eventName":"finish_pressed","actions":[{"kind":"exe_actiongroup","id":"ActGrpOnFinishButtonClick"}]},{"kind":"onobjectevent","eventName":"submit_pressed","actions":[{"kind":"exe_actiongroup","id":"ActGrpOnSubmitButtonClick"}]},{"kind":"onobjectevent","eventName":"submitall_pressed","actions":[{"kind":"exe_actiongroup","id":"ActGrpOnSubmitAllButtonClick"}]}]}');
