# Supplementary material for: Obtaining and Documenting Informed Consent: An Advanced UME Cross-Specialty, Role-Playing Skill Builder
Source: MedEdPORTAL. 2026 Mar 3;22:11580. doi: 10.15766/mep_2374-8265.11580 (PMC12956033; doi:10.15766/mep_2374-8265.11580)
Supplement: Supplementary file 1 — Course Syllabus.docxPrereadings.pdfStatPearls Article.pdfADMSEP eModule folderClinical Vignettes.pdfRubric.pdfMARRQD, PARRQD Templates.docxOrientation.pptxObserver-Scribe Template.docxVignette Answers.pdf [file mep_2374-8265.11580-s001.zip › D. ADMSEP eModule folder/html5/data/js/frame.js]

window.globalProvideData('frame', '{"default_layout":"pxabnsnfns00001100101","textdirection":"ltr","renderingEngineType":1,"device":false,"fontscale":100,"captionFontScale":100,"kbshortcuts":false,"skip_nav_enabled":true,"chromeless":false,"outputtype":"undefined","theme":"unified","themeAccentColor":"0x4F81BD","layouts":{"npnxnanbsnfns00001100101":{"kind":"layout","font":"Lato22AB4CAF","controllayout":"npnxnanbsnfns00001100101","colorscheme":"pxabnsnfns00001100101","string_table":"pxabnsnfns00001100101"},"pxabnsnfns00001100101":{"kind":"layout","font":"Lato22AB4CAF","controllayout":"pxabnsnfns00001100101","colorscheme":"pxabnsnfns00001100101","string_table":"pxabnsnfns00001100101"},"npxnabnsnfns00001100101":{"kind":"layout","font":"Lato22AB4CAF","controllayout":"npxnabnsnfns00001100101","colorscheme":"pxabnsnfns00001100101","string_table":"pxabnsnfns00001100101"},"npnxnanbnsnfns00001100101":{"kind":"layout","font":"Lato22AB4CAF","controllayout":"npnxnanbnsnfns00001100101","colorscheme":"pxabnsnfns00001100101","string_table":"pxabnsnfns00001100101"},"pxabnsnfns00001100100":{"kind":"layout","font":"Lato22AB4CAF","controllayout":"pxabnsnfns00001100100","colorscheme":"pxabnsnfns00001100101","string_table":"pxabnsnfns00001100101"},"pnxnanbnsnfns00001100101":{"kind":"layout","font":"Lato22AB4CAF","controllayout":"pnxnanbnsnfns00001100101","colorscheme":"pxabnsnfns00001100101","string_table":"pxabnsnfns00001100101"}},"orientations":{"phone":["portrait","landscape"],"tablet":["portrait","landscape"]},"controlOptions":{"sidebarOptions":{"titleEnabled":true,"titleText":"Informed Consent_MedEdPortal no javascript 20250625","logoEnabled":false,"sidebarEnabled":true,"sidebarPos":"left","closed":false,"tabs":{"linkRight":[{"name":"resources","properties":{}}],"sidebar":[{"name":"outline","properties":{}}]},"timeEnabled":false,"timeFormat":"","videoEnabled":false,"height":135,"logoAltText":null},"menuOptions":{"flow":"free","wrapListItems":false,"tooltips":true,"autocollapse":true,"autonumber":false,"enableResultsIcons":true},"controls":{"volume":true,"seekbar":false,"readonly":false,"readonlyOnce":false,"pauseplay":false,"replay":false,"search":false,"closed_captions":true,"settings":true,"fullScreenToggle":false},"bottomBarOptions":{"bottomBarEnabled":true},"buttonoptions":{"next":"icon","previous":"icon","submit":"icon"},"ccOptions":{"font":"Lato22AB4CAF","size":100,"placement":100,"backgroundColor":"#000000FF","color":"#FFFFFFFF"}},"controlLayouts":{"npnxnanbsnfns00001100101":{"volume":true,"seekbar":false,"replay":false,"pauseplay":false,"logo":false,"previous":false,"next":false,"swipeleft":false,"swiperight":false,"fullScreenToggle":false,"playbackSpeedControl":false,"submit":true,"finish":false,"submitall":false,"resources":true,"glossary":false,"transcript":false,"outline":{"enabled":true,"search":false},"close_btn":true},"pxabnsnfns00001100101":{"volume":true,"seekbar":false,"replay":false,"pauseplay":false,"logo":false,"previous":true,"next":true,"swipeleft":true,"swiperight":true,"fullScreenToggle":false,"playbackSpeedControl":false,"submit":false,"finish":false,"submitall":false,"resources":true,"glossary":false,"transcript":false,"outline":{"enabled":true,"search":false},"close_btn":true},"npxnabnsnfns00001100101":{"volume":true,"seekbar":false,"replay":false,"pauseplay":false,"logo":false,"previous":false,"next":true,"swipeleft":false,"swiperight":true,"fullScreenToggle":false,"playbackSpeedControl":false,"submit":false,"finish":false,"submitall":false,"resources":true,"glossary":false,"transcript":false,"outline":{"enabled":true,"search":false},"close_btn":true},"npnxnanbnsnfns00001100101":{"volume":true,"seekbar":false,"replay":false,"pauseplay":false,"logo":false,"previous":false,"next":false,"swipeleft":false,"swiperight":false,"fullScreenToggle":false,"playbackSpeedControl":false,"submit":false,"finish":false,"submitall":false,"resources":true,"glossary":false,"transcript":false,"outline":{"enabled":true,"search":false},"close_btn":true},"pxabnsnfns00001100100":{"volume":true,"seekbar":false,"replay":false,"pauseplay":false,"logo":false,"previous":true,"next":true,"swipeleft":true,"swiperight":true,"fullScreenToggle":false,"playbackSpeedControl":false,"submit":false,"finish":false,"submitall":false,"resources":true,"glossary":false,"transcript":false,"outline":{"enabled":true,"search":false},"close_btn":false},"pnxnanbnsnfns00001100101":{"volume":true,"seekbar":false,"replay":false,"pauseplay":false,"logo":false,"previous":true,"next":false,"swipeleft":false,"swiperight":false,"fullScreenToggle":false,"playbackSpeedControl":false,"submit":false,"finish":false,"submitall":false,"resources":true,"glossary":false,"transcript":false,"outline":{"enabled":true,"search":false},"close_btn":true}},"stringTables":{"pxabnsnfns00001100101":{"kind":"string_table","string":{"acc_active":"active","acc_closed_captions":"Closed captions.","acc_definition":"definition","acc_finish":"finish","acc_resources":"resources","acc_submitall":"submit all","acc_volume":"volume","bio":"Bio","check_include":"Check to include","closed_captions_tip":"Closed Captions","definition":"Definition","enter_key":"Enter","exit":"Exit","finish":"FINISH","more_info":"More info","mute_tip":"Mute","next_slide_tip":"Next Slide","pause_tip":"Pause","play_tip":"Play","previous_slide_tip":"Previous Slide","question_list":"Question List","replay_tip":"Replay Slide","send_an_email":"Send an email","settings_tip":"Settings","spacebar_key":"Space","submit_tip":"Submit","submitall":"SUBMIT ALL","three_image_interaction_step":"step","three_image_item":"item","three_image_items":"items","three_image_of":"of","three_image_view_image":"view image","three_image_visited":"visited","unmute_tip":"Unmute","three_image_progress_audio":"progress","three_image_audio":"audio","three_image_camera_down":"camera moved down","three_image_camera_left":"camera moved left","three_image_camera_right":"camera moved right","three_image_camera_up":"camera moved up","three_image_interaction_free":"free exploration mode","three_image_interaction_guided":"guided tour mode","three_image_hotspot":"hotspot","progress_hour":"hour","progress_hours":"hours","three_image_instructions":"Use your arrow keys to move around the 360 degree image. Press the tab key to jump to interactive markers and hotspots.","three_image_interaction":"360 degree image interaction","three_image_label":"label","three_image_marker":"marker","progress_minute":"minute","progress_minutes":"minutes","three_image_interaction_next":"next","three_image_pause_audio":"pause audio","three_image_pause_video":"pause video","three_image_play_audio":"play audio","three_image_play_video":"play video","three_image_interaction_prev":"previous","progress_second":"second","progress_seconds":"seconds","three_image_count_of_total":"%count% of %total%","acc_three_image_step_count_of_total":"step %count% of %total%","three_image_tooltip":"tooltip","three_image_total_items":"%total% items","three_image_total_item":"%total% item","three_image_progress_video":"progress","three_image_video":"video","three_image_video_volume":"video volume","acc_three_image_count_of_total_items_visited":"%count% of %total% items visited","acc_three_image_count_of_total_item_visited":"%count% of %total% item visited","three_image_count_of_total_visited":"%count% of %total% visited","accessible_text":"Accessible text","background_audio":"Background audio","keyboardshortcuts_lower":"Keyboard shortcuts","zoom_to_fit":"Zoom to fit","modern_video_settings_close":"close video settings","acc_modern_video_fullscreen":"full-screen video","modern_video_playback_settings":"Video Playback Settings","modern_video_captions_off":"Off","modern_video_captions_on":"On","modern_video_captions_label":"Captions","acc_modern_video_settings":"video settings","acc_modern_video_mute":"mute video","modern_video_normal_speed":"Normal","acc_modern_video_pause":"pause video","acc_modern_video_pip":"picture-in-picture","acc_modern_video_play":"play video","modern_video_playback_speed_title":"Playback Speed","acc_modern_video_captions":"video captions","acc_modern_video_playback_speed":"playback speed","acc_modern_video_volume":"video volume","closed_captions":"Captions","continueresponsive":"Continue","next":"NEXT","prev":"PREV","submit":"SUBMIT","playback_speed_title":"Playback Speed","playback_speed_normal":"Normal","continue":"Continue","glossary":"Glossary","terms":"Terms","action":"Action","alt_key":"Alt","ctrl_key":"Ctrl","keyboardshortcuts":"Keyboard Shortcuts","enable_keyboardshortcuts":"Enable keyboard shortcuts","shortcuthelp":"List keyboard shortcuts","mute_shortcut":"Mute / Unmute","next_shortcut":"Next Slide","playpause_shortcut":"Play / Pause","previous_shortcut":"Previous Slide","replay_shortcut":"Replay Slide","shift_key":"Shift","shortcut":"Shortcut","submit_shortcut":"Submit Slide","acctext_shortcut":"Toggle accessible text","background_audio_shortcut":"Toggle background audio","closedcaptions_shortcut":"Toggle closed captions","fullscreen_shortcut":"Toggle full-screen","togglezoom":"Toggle zoom to fit","outline":"Menu","transcript":"Notes","disabled_orientation":"Please rotate your device","resources":"Resources","restart":"Restart","resume":"Resume","close":"Close","acc_locked":"locked","acc_next":"next","acc_previous":"previous","acc_search_input":"search","sidebar_toggle":"Sidebar Toggle","acc_skipnavigation":"Back to top","acc_slide_progress":"slide progress","desktop_start":"Start Course","mobile_start":"Start Course","acc_visited":"visited","clear":"Clear and return to menu","search_in":"Search in:","filter":"Filter","search":"Search...","transcript_chk":"Notes","search_results":"Search Results","slide_text_chk":"Slide Text","streaming_video_local_playback_learn_more":"Learn More","streaming_video_local_playback_republish":"To watch this video, use the preview feature in Storyline 360, upload your published output to a server, publish to Review 360, or switch to static video quality.","streaming_video_local_playback_title":"Streaming video is unavailable for local playback.","acc_cc_hide":"Hide captions (Ctrl+Alt+C)","acc_cc_show":"Show captions (Ctrl+Alt+C)","acc_enter_fullscreen":"Enter full-screen (Ctrl+Alt+F)","acc_exit_fullscreen":"Exit full-screen (Ctrl+Alt+F)","acc_mute":"Mute (Ctrl+Alt+M)","acc_next_visual":"Next (Ctrl+Alt+.)","acc_pause":"pause","acc_play":"play","acc_playback_speed":"Playback speed","acc_previous_visual":"Previous (Ctrl+Alt+,)","acc_replay":"replay","search_toggle":"Search","acc_settings":"Settings","acc_submit":"submit","acc_unmute":"Unmute (Ctrl+Alt+M)","transcript_auto_scroll":"Autoscroll","acc_window_close":"Close","acc_video_transcript_list":"Transcript","acc_window_move":"Move window","acc_modern_video_transcript":"Open","acc_window_resize":"Resize window","video_transcript_resume_autoscroll":"Resume autoscroll","video_transcript_select_track":"Select track","transcript_show_timestamp":"Show timestamps","video_transcript_title":"Transcripts","acc_window_options":"Options"}}},"fonts":[{"name":"Lato22AB4CAF","files":[{"bold":true,"italic":false,"fileData":"data:application/font-woff;base64,d09GRgABAAAAAE5IABIAAAAA1PwAAAAAAAAAAAAAAAAAAAAAAAAAAAAAAABEU0lHAABOQAAAAAgAAAAIAAAAAUdQT1MAAD8EAAAOeQAAUgqqrP3nR1NVQgAATYAAAAC/AAABDlYuVAVPUy8yAAACEAAAAFsAAABg2uetkGNtYXAAAAOUAAABBAAAAygSVAx/Y3Z0IAAACHQAAAArAAAALgfIGaBmcGdtAAAEmAAAA5AAAAblclpyQGdhc3AAAD74AAAADAAAAAwADQAYZ2x5ZgAACKAAACncAABTbDwij7doZWFkAAABlAAAADYAAAA2/N3yR2hoZWEAAAHMAAAAIQAAACQP9gfUaG10eAAAAmwAAAEoAAAEPEAIF6JrZXJuAAAzNAAABSgAAAsuHcIdcGxvY2EAADJ8AAAAuAAAAix/P5TMbWF4cAAAAfAAAAAgAAAAIAH2B3NuYW1lAAA4XAAABoUAABAUPIRVK3Bvc3QAAD7kAAAAEwAAACD/iwCgcHJlcAAACCgAAABLAAAAS6YHlRcAAQAAAAEaoODLVKBfDzz1ABkH0AAAAADKk15wAAAAAMrfLoD/T/6XCO4HUgABAAkAAgAAAAAAAHjaY2BkYGDf9i+MgYFT+7//f0+OdwxAEWTAyAkAkR4F3gAAAAABAAABFQBfAAQAAAAAAAIAIgAtADkAAACBBuUAAAAAeNpjYGZRYdrDwMrAwFrBKsLAwCgBoZl3MSxg/MLBzMTPwcTExMLMxLyAgWF9AEOCNwMUlFQG+DAoMDD8ZmLz+lfFOIF9G+MqIHcySI6FiXUZkFJgYAIAni4O8wB42u2SO0gDQRRFb2bezIqKhQgbBIOFH4hEiJXNuoIfiISoIAg2ClppIYFtLI0LsbBatjK1qUU7wcbC0sLGxsrKyt5qvdlYRFCxscuFw30/3szAyDLy+FSm1nZdxgk6ZGLMZ56/1tL5O6ypB+zRS9omb3KKGXJBNsgWcUmZbJIdUiE1NYhqi85duoTx9KwzWOMiMh7mzBMiOSK7zJvMXxGpANd6HxMmQEN6ETmL7LFufSzICxrpjhx7RYxJE1lziWPulJ4C+k2FjCTv+EZ6qO3iYl0C1PUNfLonBfjqlu/ow6hUEaocAjWc3Msq6oxjGyNs1YknBwjTXUWEvGNeW0yyfihTGLDTcGQWWcYO/lHqHEtk5YfeNrrq6g+SK/75R7i/zXwAjYU+xXja3ZJLS0JREMd/56o3DaKyzN6IpD20siKtbiBF9tCyF74F6RtEu76Fyz5Hrdr6Vdq2adGqxWm8XOIuJFxG/2EOM3N+MMOcA3iw3XhC0dWsZBIZfkz1blc+nJteMuhH3R4+Jw4w+FMfZoRRgowxTogJwkwyxTQzMsUc8w4VFV8gRpxFllhmhQRJVlljnRQbbLIlxDZpMuywyx4W+67uh+JH5DjmhFPOyFPgnAuKXHLFNTfcClGiTIUqNeo0aPJPpEw10AfmpS1nRMxr50MSRWXfFlnZUY0W9zzywuuXobWLiMtLZDmQHba444FnIZQQSn/qtx7W0R3T98t/+qPzfAOXd1+jeNqVVNty20YM5epmSU5zsSU5Md0G7EZuai5Z9xJHD5pMRrSkSZ7kTjtDpi9LX/IdfebXgHY/IJ/WgxUppa37EI9IA9izwB7gLNkzdM1kP2r2VulNFrFCgPjTilvHH7g1/yMNdOAXKfFqlQb8NvOJJ2JNsoy4N8+v+aW4vTnxqRingvi0SukjFUVO3F+lFhGStb5YZ2KdWd9mWeazF2ZZVRvFG4Z39Iw7eDx5Eu4kFynvJOGtp7zEznh0cwRc02CNULIxv2I1v7TnEbfqmBfqstMaW5oXOhcyrrbny/mYfHCoK3JzrPNz7G0bVpbAJ3kvKzD0LOO+eL/C68OLuCMFuDGeVWcpe7DLPl6sRpqQDPmBaI1nRUGoze2TQLPKa9uv9uNxfoZ6S1RZWv7zcsul9Lx9fc4qYe/NrVIKpSLeMR5Z5Lrb3VXerLBlpxFG3DUI7lpKUMZKbvwuUk1TuJr3bo78IMDJe4a7IXdPIu4boiVta+l8oqn4Pf130Jdtu8YDM+6fsBqeRvzA0CvkjfgrxJtrLJpdbxPTG/3lyd/5Gz0pH6ghKj40NEX2TXL0IJ9E/MjEB9OIH9+zCuZXQDwxZcMbjSmmpRNDY/yuKJZ6qfNLVnp2+1ip4QAF9jCWEZqOn1tlFd4UsSaaFsiyv12l2K0Tt5FNhcRWJv32Ir1rUov8u+Zx6zCbzTDJboKRObBeWG4nGI8VXa0V3UzsteZWkl9j3s0k92Fb0RJgOeri5ugFWqiRZyEz6SYuF1KsU2mnUThWetYWMche7EN2CBfZm3hDtb4Osm1GjGQgdAiR9nFFR0/BcujC3NUzrC30UvJLl0eOfVNkse6N91sa0xQ3eq2VuiHb5nXG8N45har5lb6sFFH1U4ssDqpiSd1QKx8QEKh7/tRoioX5ApdnmsVlTw0g1meb8Orz8OE/0fdifJQcrnWAy4e578f8ELM/+p/416b01GCfH8H+xvAT/NOG98J7z3VseD8scHYRBjj+F4NRxdwD9MVGTXX7ISRcN4qh93W2wJRdfAG+XHXLLxOaHFEu71Tjsn429CCrDkJG9MDPYX4r3Gu6Y6Eb6Ipvde4Nw+fCcI4e0AJfrZrUd4YHmwQvxeGnsL531jNYJ64xcA7hhIaHG7QRx6EjZwk6dpZAfzA82kBPxXHQH50l0J+cJdCfDR9soL+I46CvnCXQM2cJ9LXBa2L49frL9TcbhOYeuQgACABjILABI0QgsAMjcLAURSAgsChgZiCKVViwAiVhsAFFYyNisAIjRLMJCgMCK7MLEAMCK7MRFgMCK1myBCgGRVJEswsQBAIrAHjaY2CAg/8Me4EYRO5jXcbAwHqGhYmB4d9G1m3/PwDZQv8//psBAP3jD34AeNrFfAl0HNW14Hu19KJu9b7vu1rdai0tdWuX2pIlW7JlS94l7xte8IKXsY2xjQ02hhgMJCSQADFLYpYEYocJgRAIDg4zgYTkJ38CWUjyk//zs5GPYT7MB6s8776q6i5tNubMOZMgV3e9e1+9d9/d761GHEohxPn40yiKGlEr6kRCwdHZ0d7W2tLc1JBNJSMhv9ds4pgydXrWmZWDSwrdCDMIBxDLYIbFWYQ5BnO1CCGGRQxGCcQhXsPx8EmrVSEUQyqVLog0GjV8Vqv16pDWO+vMejLVtMmnUiEtUmkRmWCySYsTGdUhjbfQ/6nmUKs1iOxYngsuYe3w8JmmtLUD12cDjN1m4Iw4WpHo4HINiWjEwEQjFdaGDkYaJF+rGRw2hxvJ3380372297o5lb5UtjrKO54wq5yV9ZlgbXWsLuY1RkyD9ljW76uL2+3xOp8/G7MLT7DvXTRMYzddvJe7oboz0bO6tXFuayoec6zaGc+l45X10WiVwWTwj1b4soCW9fnrYnZ7rI77zEcjPbwfMehm9k7mNXJuZciO1hcsOh1COrvObjaSO2UqTiWfl9em12IOYRwgREDkvxjPcizGOhRivYWK4ii9SwGiIgD5GGPgX4zCHJAGm9UGHI0karA5XPqIR5zqeCqWUjmYGfIn/rTw+weqamqqHsCh0icEZ4EKl97l7+OfRV1oDm4r2DDqm5GtrayIhi2mMjXqwl0aWHmArLyrFbN49qyEj1Ox1Zj8EyBnTc6ZzSKGgdWpyWLNQcSyHPnCY47TBwmzFb9whD9EGhSuaiYkTcTDZ5638HQeYNiOKeeBCQixKJ8VZzEqZrHzIbW30POJJlBxvAoT9mQRx8NcieI0cAmrhymnYsKJTrUqQo6hopoFFrXbyB3cgRs7cCs2YDUGJq3BBnrNEeZtrMZwYQlcfTbfSEaYe5ecWNvMP8iqWbNXo/Ul89FUV7Wr3JcJ48PhpIrxOO/H/T245j2r3+MqX7fqb7cteOjQQNWcawu5usZN911MdC2uW3J3m3B0sI9/Nj+yuyOMrTZPTdTur5sWCzQ1tUaEHZ23z3T6jr67XniV01kMG+Ysad7yxVXd129cEJh154xZx9e1fvz3xiXt4cY6fEvDTcCChLfxCOXtoUIZ4RrK0azM0Q4tiDyReZGdGSwzc0gaIHdERoYhOF40OReXWFfJsARyUPhXvBcHUQCtLKi8HhXHyM+2GDH2woNhVoz1mDxX5I1xI0YYKXjFm3QV0eIgXMhiYDWNCpWirkjkGvKNHWwjOa5BeyIfSjQlLP6mebm0RafRhUJeVbAhbr8PNIm3pj1Su3nzulSF0aGxafTRTC7gTObJ3OvwfzKbmVcI88QLKhZYSp0uOOmjkbgGJK6BqDwWFF7YHl7HqEY/Yl55Awb7Lr2H95G9W9GRgspkkPauJTs0lHZnwSGG7Ns89q5dvOuaFHb9JLDSuibQhh0enkAd4OE+Z2VTKNiUdLmSTcFQU6Xz1uKXxqTTmWxE+NI/Lj3M+vk3kA5lCiqdVlr/O+TpethejjygnD67DB7WQB6cZuBZTgObxhgk51daXyxp3cjMNBcym1hnxKnnf5HKgO7KXnqXW0R0lxVVoL2FsljE4wIKcTJ3eIg6kfZHtYnIe8iCQpxEARe5ReyUpCekcTvl3rByCCGWagAJhEVFjsE2hgo0JhJtocYKW9QN1YysAOqzHQy3aOjOV3bsOHdycPDkuR07Xrlz6FL1wLp8bu3sTGb22lx+3UA18/MXhb88Ozz8LHa++BJ2wCfhry89+Mb+urr9bzwoXYFgXyX+QYZ/nGzicwW9xWwyGsq1RFnx8p6jemJxGQyKDLQXaFRdECwJhxiqSrkQL20+JIOSfxso9RVwRoArpCYD4Thg3RIsXMIqSo142NzQKAs0rjcTZibHG2d/Wu4tt4U1c/Dzr2Pu4u+fZ2fV5Z/Wacy6a/Hej83Pk5kXkNkayFnWomcLJoxSyVjEZjWVo1pcW7SdmSrMsTqyHiaAiEkkujgrHQkvGgxMNk3Oh2H0TEgl7TI9EQmgWQ6ONFFCMTKw4YYrQFOGihax4CJtHctqgzBtfTjr8OMwqA/cweYoO6goWWrId2Zk3ek9XTVzN7cI36ldlsK7kjUXQ3Yn/nbj4tZgoGmgdniXU1cVMVpuMi468hj/bOuW+5YP3npgd5vwjMGYid8zz5134uearlm3oblhbt47MjsRZp0bH9yUA/4YITLRRe058RwxamvJN1RnqtLRsNdtNYM91xY9xw6sVpVhjndiliGWT63iVWqeMAzHcgwxxTziGF4yd0BjjWyUS4pENsTTLj8VYKrUSAVzlWYtTkR0D7HF/Z9qDowlwRTngktYM/Y8AljWVxWN+fqswxlgQSjpqeTgdBJjDmfHuod3tgdbF+ZvOjx46zPrtj6yb0Fgq8/vqdRZ0m1DTZ0rOoOO3pu3Ld03w3fd6iW7nfpUxCSfVPP6W+f2bJqTt1Q+fuOW0ztasmtOLs/oHfbo9Fy4smuosmFhW+QMDjUP1m7YtLyvdGxElxHVy63jH0Mm5EAnCwaH3WTUaTVqcJ+K/B8g7hlHXEMM+wbTyhAvmiPePGV4WadJUCCXDWNAKY9zRKgVAMDCOR5L5ghYnYDGqLuJZaHG9XabihjqqDksijULfB1mn37W4775rdEvuxO8m3nqr29xvNCJn2PCd9r8wim8Oug8yH5OmB/qT45+HlFDN5vwpoH4EWn0+4IpnaqIB4kTYzFpwCjIe2yt5BkeJzHLOzA5ehJJ8OB1kUgC8Sym4QJhhGIcwxH9RMXXwhAmEgnQPNUUBA0DKycUkxUnsIPKKHRdFS7DcMB98hxwAXeQmgVVNMzmldaScp9oECjPqSusYfbt7jnCzoY1Qzuf2tM2dNcPdk/ff+3S2GxX0l0/faQwfWNP9LZjmzZ/aR8JLdpzXcLPbNP3Pbx810vH+33E4dgUCSVCVXO3FvYcS1QxL4n+/GJC4z5CYz+qQ6dAk1ZXxSJOu06L/Nhf5KSYF6IM4CSi5RAVJbATVI4YSbhlMyHBkrmZBiVCEdYOsIXMVGAKEWVEEWXGqUzRHwZdScw9eModGNtkSommlPnyvPv3zOy/5cWdu5+7qWf+Yjxs6cn8RphvcOtTq4Xfhaet6mxdOyOZ6F3T2rqqJ84ez299ZMv6s0dn9x97Yec1b+7GP3FFRt83B0x2l9DZtra3IjlzdXPH2p5YcsZqypuryIpnErqZ0WbwTMjVbNBr1UVfwibpfOIRAKEQ0qOSr8mCiCEwDcCdRgT+TIC6N+BAAF6UxbIvwpTcTaKZVGqyYeLp5BuJcLVjbqa9bPRtc0fuGaY2mh6d7Yzwp6+tbbV9fF+0jhuaXhdxPgbnzKI55JxbiJ4PohrUjc4XPHW14RBGrc213XXdlRWhmnANiT2DOFjU99UuDUPsWUBDzollOGrPeL7oH6mxGHsRDQsekmw+qyQsYHuOsr0CX4lDvCbCBfkrgNOoKqrAg6vEDrzEBmJUJIqOSlLfFbLUqMCpsio4A74z0697/mjfoWObN3Xve2zdusf2dW/edOxQ39Hnr2tf1hk6unv30VDnsva2eVm7p2GwsXEw57Zn55natj2w6vDZdNUjO+ed3NTauunkvJ2PVKXPHl71wLa2c9GORdm9+/fvzS7qiDIPJDqH0pX9zZFIc39leqgzIcoaCY64QXoGdehBUdYSMbeTyBqhe0nW/JK6JdRgODTG9Jkl3S3LWkSCJWqbw/SEFFiy/s5IQETSckpIhCRtJHlEXIm0WIo4i7GNyHQkNjVgXCSkAySOscy6a8f0mTc9u2372YPdznRbXPiWuTv9R3zOHDBk92FjrGtpvmmkM3JwV9vyQpiZ1rDp/o2rnzzc33voDCH/9k05IekKM3X2pC0UxmdblxcicYJx/Y2JrhGy5B0knnmI/TP12X8/zmfXUp+dZSWNbAiOiVo4KcKZAsIuQriuOEfiinOIkQFDpIxhRZEujdPIQDE0RSw5ecBkHvd9x/gA6koBFfOX8REW8OEOEh8DTQPE3X+8UFaTiUchSqY0hd0GaNg76Y71op4HPvVRqEl2rS9RZUoYI8AU4uOHJ6MOP3z5UJsdR6R9U4be6vHkulwszvxyIunIUuOX3mOTRIZTqAOvKRham+tqKitiEatFytkBT9ZMntQUdRiiXjHHldJTaolRrwbNLqK5Pt3TVn66p8GJZq6YP1YgEQcpf0V4npfUkIjHyTkyKZ/LjsnnNhCtxMmqfJKcbjwytGJbYfGd1zRVdc/preedT5hxVdfsripvbXdF89zGhDFmOjCeDfhoIJ901g4fmjN7+7y2XH3os4/yar5qWnO+czAfa650uIPuwMc/mpQfiJ/H30b8gHLih99a0JPwWq/TqnimFGH7rSREpO4zqGHEgDrXBSGbqy8lFmQglmMbSpAAZASgQlIxTrO6OQJBLCUlHIawGsNFUt9hSCqyYZYq7TBxvatxBXGT+Nt+Gs2UbRl9YoumJvJPTBO2CnfhH5/R+w0Gb3nUgyuEXzoT/OmLB/C/hBbX1y8JE8H8LLES3yf7s6IQqkTPFxw2G0KQ77WFbEGnndwn3oxG3muVHlNrzqlxyWWQGIrGHZhacaojZI8hJeEQQnJI9JNL2CUMI/Ua6y8LjCH9Ei0hUddJJEm9OSwrD44yCyY3JK8gXp/NE2chjT+L3z/5wyNtgc7V3TjVe8v5Q8LfsHnW+nZvoLBuhvDum7edPHzrn/jT+XUnh+uXD3U5uy8te2BHgdkvLIm1DWZqZuV831m3dccq8OQ6Lr3L64meyKAfFywYVcT9XpfDbFTzKIMzxeilgRwrEQvMM3C04ANnVZhurbYUaRBJLPpdFlyUxOxlcBnyleHGeGx2oHih9ZMhYXDFokVkuMiBSjaIVVw0EktAAisfgwBZLaaolSmsxg7M7XaYNi8RLv33h4VLz67ech6bv/rwhUUjGrfDWdu/Y/E1X7uhp2fPQ8sah2d1h8sceKF519bd285j08OPYuP5rRsWHtRbYqnYjKMv7tn/0k09ek9lQKsTZY7wJP8FwpN65IY8nsNmNWvVk+fxdIo8nv4KeTzjVebxCBnChIk4h4UHLgpThuK/sPll4b2vjL7FJL+CDS9vFt4p7Hlis/Dv2L35iT0F5uenhA9e3kx89O8JH5za++LNvRdVvTe/SKYFOSO+O9KhhwoWkBakK4N4nidngov8EpcWJ1bGeARczvN0kxxC4/J1UTJGWJH80ShUxiuCGjnQLFVTQHGEN+jWRWi4gCmmUUgYEnX0j4uM3oj/S1AzRy5ex5/+hbD9J8KGN8k2aIwk70mLThRM5I4WFXdUylGM2RE8C4o/dEd6tuRH8KDr4G/cVowsLYMR88LmxsAwoDvHJd7GLZ8unvGP/lG4AEtf8OboM7ByUXbbaW7x36DClUyEg1632VimVXGQXyxqu1Y/EQXCIFiHWURif17FEM2fRaXgTixnEVpDvESZKUYWbWFLuYcppuAQoRNNXhUnU0xgZ0GWu68Kl/JwtDQJXCSZjmfzjeYohJNhs4FVyjbnVKuIlS3Vp9jU0uPt3/IE8L807j3+peEvCx98f+vmV7DjqbOYHZnjTLjcoe6h9V3XPrW/q/fQ06+G/Vjtt983+u1ka8IqCbfp/JZNC/bHTdaEzzLzlu/uPvjKLTOK/MIvojJwqGBQsH8po+WSbSNK8FhhRuXI2jN2HNH6kizZhLMgL0tt5iRQcJWEuxJKpNL/+UXChdER4QI2MqfJ377RW/nTo59ltpEZniGLPkfWy6KhYq1GXKdeVD10baXqCU2axYoRvxNJda7iAFygeiItAZ8T3sMGkScTl95l3iIfHegpovHsJkO5TtJ4Edi3BtOSmkgSuWomVy5gRWENsAKRNhaEJ0shS86eBRW1RkACZDHxRIgabChBiSF7xUQAMUovAsoxuqgnwTFLVDRCrYMGjDlzmHmrbe839+Q3NhsYv8/cmGpe0hrA5Qyz//xn+ssNDzm8hvDMXfPYJ8k89xOe2MA/RmKVHxYMAb/P63GBtmcUWc5ywv7UJWAZmnXnoaIY5PCYLGdoMigwsABnFOEGwBsR4cDiian7yRDgGiakqJUm5THD03Mcj4PGosg0odVbOXkVwE6of1TgauKtAcfhxzsTWQu+092Y+rPgdqZc4Zwbf/CP2hqTsMGWrV4ovI/L2Zl2J/6vkHv0MV9Cr6+KjC71ehiHxzl6lH9MliX2D4RfeLSuoBGlqFiBtSIpJyU6jsoyqJXm40pDYh3UJ91VFCEZsQjJSBITpxoVn2K6L57B5b/9LXkyXYPqm+RTJXjGsUg45HYQ/1hX9Ix9rBgbiGoqCwIJtacxEWRgIgymaTU5hkxOAKD+cVQBSYulkvIn1O7AUGVphQR1A62ipzGQP4Dt5A4EE07MbjQTpzhgxl/XmO0ey+vvsKwwy1gbiodqjUIPx77zusVjt2jwGWZJqCca6w2xYaNFw3w0wp72dIQu/sgXDPrYxnCn9+IIf5rRWIwX31boNxdaU9C7nA67Qa8rU9TijByYKSABZV1ZcZg5KQ9Gk4lGGCj44B6RNwQbLY3CVVIgtL+A8FTOXG+OKvaHgxaX1aJjPiS7OBFK2Ub1LPvOHfxpVms2XGyOdvvZ7R+N2DzsK6FOz0Wi6whhu4k9HP3/Xzcd63bKbpfC6eRHqe/1FeHCuc2bz2HjV0QP7O+dxAPb/OTeQmHvk5uJF9YJXtiFV7dvfxUbT53Cxle3X/cD4QLxxo729h59cS94ZeCTMaB7uEcJBQzIK3ow4AWQb+X8WA+GJfIPAS6NfkuO5xiP0wcWh8ViirsEL9umCtCaOSUMw0ikYGh2DtpMikwMWkIOeivktDcJ9R4nquHNu//5M129t//sjtde6982Mxabua3/NTwqsPzp6fufXL/pG4d6fxbvWdvesqIrisQ9kpD7NPGkY+gR8DxjEZ+HfCNalh/jeRqkyE5FVN64ZHDRDBc9Twm4mNRVoJVi2moRiprenBKWduBAYMvSMI52NsmJScXW1Y6i4pSpkJCI8Pw9Pz/emR7aO7s+jje/F60zCz81VyZ3PT57R1/s7s9/ncmNvs6fbt/2xWV9N20edPnzo3/1efBPPI5zie5ljdv2APddepf9T8Lz7ehVyPKkkvGoz6NVc0zx3OvbSZQUwgzHQOqeLJHN0twqV4to+AQ5EPPkFae6qVEhWubxJJWmlk+Ec5kK05ggTVWqMokdczQErlaJSV+Hk/2izm+zZacv7Wia3+xrXrHv4L4Vzd1HvrOv55Ybrk3N0QWt7pa5187adYgMHSBDndef2XH4rdncKYclmAh6a7uT9dNrE+nmxYdG1nztxj5vtjd9xGCtzFZuvaZ5Zl0k2TRyfO3cL+zuHZxJ1u4ickY0EFKj7bTHRI0kx6+oGe3ANUQ7EEtKHZexNovcBJ3Pip4/2AWiIYNgn3Ic3GWplpzM0aOxgDmc4+4QBoT3hVn86bc/buR++Lbojx4heq+WysaOggEjm9WgV6uQG7tL62IlX0PUwOIpy+uyU9PToBi0w2AhWLxPHaZoCYCqb8mgip6SWS53wccAw7w154aFGVw+/4Hfnjjx2/vn4/LMght+2bDilvnsmotfPvLrU8PDp359hHw+Nf+WlWCwIaLij9M61XBBYzYZyxmFH6ChphNjKTmjL629NMSgBrGSQFZuHnc3LZoaK3AMWFbZq4lyv4xW6fACc9DgjOD52urIL0efe58/HfFePJne0LxrCbvTmfhoBNanR0gTpj7CpoK+MhkKBnxmgyJ75ow5NGAOAoxoG+Ec9WxxnWOGWdQAw2JMaJ9kRLleq+wJkAXD8h3wzSouH4v5MhzV/yFao/lAa1RrrDrs09RE5kartdjjMKmNmg/UtZGfC53vC+dV5Sryn3CO7DDsu3gqNCuVmhViVzsT8K0wp2JmkF3tjhHn4DfWKre7ynoxJvIX2TvfRfbuI/xV5vOYjeU6ov2LvGWg/CEdj+QTFPetGFR4BmBPSyMieylAFPylxWHYNVAgXx8m30CRwp5pzvAdoR7rfe4y3MfrNTjjiGJGqMa/E973hnXCWa6MF76nC7kuMn9mXjKaR98pd5fjX8dHB0bLfRYmpbdrBWT20z1e+i+yxyjZow2tLGhsFhXRSEX+s+tZMPG04w+PL5IqB8VGL9FSWifcl04VTAOWOVE+WdYuvD964Z1opQFrnRFDediJ1bqqyD+Y7OgbTJbdHfEI/vRAPDGQwn90QGoBCb9ibZf2k0d0095FFgw1XTHk2o00uBKDOBMN4txjuxWVYRyUKO3hHGu7+PdbHnqIiMwQsSmPc3aURHncUXCkKmtrKvOpfCwS8LmdNqtOyyCt3D3bFsYsX028DGJJoM+UqEOWo7kFtYpRi36UZGRsQQ0WW26waIblFH/hauYA6tOJJrbrdEwxD08MEC9mXoszkmNSziL26syaYgKkgh6JSSfSwAi00ZYmU0nNOnKGuwZDskJqjS22eZPbYhsFhjRkzsDabQ728e3RZJmjYtbgSOO0bXOr2k/+/RuL57cNtmYD7pguc/ajkTvW1AuhRKE5591y95L4gD3UF83FLNHejT0tO5a2cW0b1vqI/bfOfaR102cXCxaDr9L3FO9NNYWnNYk5yeOXLnCN/BvEVqTwzQWH14NQJORJeVPgS0HelxGz5FDoqQMfL+BneM5OAkcWgtLyoBoXfUcbJHxBZFXECwSLAqny0FUj2kVE4IScApGdFFEFelVGF02V7K3Uj0cmWoLjRTcV5gFU41hUeC70bGYvg8ojBjDiKskyw1wsJBjaLofEMjQzTThHDrHl5/JyhC3l++vNxXcBRE8H0tQ4olKbA1j2mY9/2P6lDQtOrG/s2PXo+po5hUa3TuV34/aBrTWptS1QtfbnB/g3Rp+dNtBz9PuHdp2/a8gaqQv0eBzsvGmtQkNDZWrRzcMjB+dQqe+8dIF9iLOgKswUDKlkKOByQK5C8hnh5OuriBPnwcRNUzhxRL8wCp/RBqZYShtauKIwXy2qnSu5m1OjllxHJSK4m58Ih/qZ0SIuXIr97ROLAvXZoEJkqZu5UGe3WWPZnvppa6aFol0rWlv7snFnwDijctWGbfmVjx/sm3boO9fveqqHrTSYnH5nzZKDc+cdXpzxR/3OkdppFaYZt/7g0I5zdwz294hy2E7O4B0ihy5UifsLDo+brCjorvRUOulZIBd2UTmk4mTHPOP3MVT30OYttlzBxzYqIVSvqhiqWIvidCVEaHDRKwXMXqrb1I9HJt4Ox/CiOi6nqMZxqEVxmhJVDc1UgBFXSZ4yTEbzde1XQoIoU0X9Z/Ge9GAOy/IE+jZSM+7oiHzRvDEJvuTc8KJaoy3UO7Q8v+B2IlG7H1m/aH/th0JoYEttam1z01IQpjmZtbGWlLP32PlDO4kwNVYzgY+y3yq04h/Vp1ILQZTmRuk5giz9mchSHFVjU8FVkcAoVZmorqj2e20W4ihpURzHtbJcNTihrgw5SWBR6L7DLJgLYkbE+iPkvacQrKvGVUhWdiwugSRIKrEwWZxnvGi1fjKky8mWrNbCoioj56GULCdRcmGi3Ziq1Y/u6eLLHebRW3T37G9bPK3OaXRoZlZes31X/trnbp0z/cZv79uy34x/6snP4ywde5/a7ovbtV++xxfx6XWieJ348fFNz982eHb/dbULC3HRb3WSA3qG/x7yo7O0VuVHkJd12ywQHxUzBmkj1F8xDwGrMj9E28Fj0A5uCEL1Ss8XS8EVChTa6gU5Eto4zkMgkwBwIw+5g/oSJLnJ8bkx8MqOcyR2nJfqwBXVuB3Xi2wsli4NjB9D/vLMsD/6xdzak8Mz2nkmG67qqXVjnTDKzjTwAe/62UtuX9NgPeA3WGsGmqefufht6h2GhHvZ/83ZUAuag1bgVQXf4FyMliyau2Jwxay+aZ2xiNtlMXEsasEtOqCMj2yzR4vVmnorw6i70sSMs4EyrEYMq5ZyYLyK5cXcsQFevAMW1IosWCwnOcSXo9rJZDPHT0bgCY4mO/mkl51v5WSLu/x8KsTBJHHlxBrw+eZONQ+AaNSE51Fiiik5jr4/Ja8OLrLfB6Fa2G5TGbHcpl2hUqYzSv2A0gU3VHMklpNNEB7TF4j/vWt3La5w+ZeV6dqv/dyilsba5uV7DuxZ3tx943N7/tvXdzQtmZOoNoWzkTnD7Vs/jzfEOuYvX1udqve2rpjes25aQLhQPT3jXEr+58z0cDavZ5nTw5s9LaHZNyyq0fljQb+eLXPnl/dNP7yuPTNrTW7mGr+9t8lZV5s2p25fMfuGxdUfvxRI2Mt4XuXsrPTWRKz2eD1zjbuqIz57eHh2rCPjFmXuKIIm9jeQHb1Ga6l2ZLeYyvXgV5Y6B1liqG2QKhQdvFLfoC1IJGVs56ACFlPLLrtzFFKqiLwzbtYiJAWSvTaxy1D5cEwz02MmhjosYCGpEjvOSYNkPG2sNx/9sO2u1QtuWpz5cPHiwnVZ4n39oLm3ecOdi0Z3MXes2NCSHfWQOXaTh5zhXyds40QPQdbIZinTiNFaMXfgRjSJSk1hkJgzbBiXlPWOByjV5wDkLchcc1J8R1i8BEwjbXjDj6Gpp4QMFOXGBoGcxLVkd7jIoWLHEj7xIfZ50i3hUHPK7U41h8ItaQ/HfCwQtZ8ONcG9JnIPri2IufSqcB/dL+TgfwEcAFl48g1yUjzlAFAGFWVaRioESpJNzhPTFj6IlhnYnKPkx8RkcLp6zMQn4IkM85ZiakhFw6azkyFR/71uAmSpgZi+MCBWPOlq4FIsi5mVtUJIf02kWXTg4Ei0LahhPfF4fbB8Ugr+unvPcL227JhNZwznk1x8IjnJY48TeWoh8hQg1AQbFkBQXHQDF7GlrDckssdUDcEClQepapYKjLJAxacEVVQZeUmmkhLwhIIhwMltHeU8paYISm5cZZHRDFVG6+RVRsKOh6rdPtMlcyL4B+GcOWa3h0x40e/8SZPwsTEQaPqQf+PiUwYrbrU5hZvt0XJj0ikYbC58zGkQUoRsVCfdQ/45Qb6waPu4XAnQrhwMdPm4InjpplG8CdQwKl4FLb9SVqUkUCfIIj/K0sVQ/aiKQ+yF/lFwkDtVqKqyIhYN+Nwuq1mnZXExs5KEPpE0ZonrUE6cXL9KcvJpgtEQ1KiJsYIUo9znWjUOHomOi+gmw/JsJZxiF/w4HAKmwnJpR/TPRRwjlZjchEdwtFtjKjT4JJ8z0aEkrII2SYdTapaUdKlhjFa9t9Zo8rZ2D1SvPhh0zVy0um7h0ZGaDxfNT0yr8/2f+UO55UmOycwOZGP2TYvr+6odDevuWg4ad81aT11/LXzasCJXPWqWbRGhtRv9T2qL3MjtsJlNQGWVTOUQT9jWJZoDsZyHqccn2yG5LyGmgIPxy9ksJexkpkXud1dOydIc6CexRBIVA+OpZg72DCxpKBkkQqahUEPCNs4kibEn10DoYkVB9LWCxW7DiGiUoD1IohUrthazAD6JIhz1wvjimx5yx/nKy8Eoes49MFjsTlBCQLfL2EGxNZKf8FbJxPdqOhgrbYekPpKDadn1wtGZM4++sGvXd4/19R377q7DN9xw+KYDBzhL/63nr4eOjf7PnN9//flb+y8++PXTp5/+xle/+hShxVHhLKGFnVjnJD5ecLhdCIUCrqQ7Se44RS1byocRJkc+L8NzDprWKobdlGNKcbWFpppMoph5rgLRrkQEO5kbh0hZb7JEmhJZDhgbJ3nqlHhSrdtQavnKjn+2Mp0GZVIWfA1lNg1yYhMWLGqIcQk1lmdKqkKaq5QTs5ppoKhMiyUqzNaxKbGj97oivK3j4S1yWmzx9bV/ofkwKYQfEM7yQw7nyhlLeo+9QlNiuRphGffwxHwY0ROshfCAA/dTPeFADqvZZICzp7IARxjWqYgk2mmiiZVe85E0hfgjEMDs0OIUVwDS4yq9IQWqAhdbH2nsSYBZGZhhOZZJTdQuIkrxvd9JUJRaQ25NNIpP+SZkDiZ7CstNUDgSqhiFEm0/AY3LXhlPkdiUD1GMXiVNdXciwBsb71k2OxtibWZjQ3pgW4JjfJEDK7dFn7cYDQvnjR4hs6cuvcsmiY6S6trJRDTscU2sawcuX9e2XaauHfgUde3A/4O6tmrysjbl6mJdm/m3MofZUpnvqelbkJ4xsmJkRjq/8Ytrc+uXzw006wJOZ2W+r6mqs9KanrF05dIZ6ezqu1dufrqFbTGV29y2jmw4E/GGKjuXdPQfXFpvjVR7V5gtnoDHHsm4YtVkKN21anrnzoX1vc1k7RWX3mX+wLehCMbQRwod4FZ4Bb9cxZF7Ear/jOAtaDFmQ2SvlB+YBggipBSemCIBX1ldes+OntI4HAQOoorPjsFFY1CLpzQFKpAdq1gsd+2LiHZET+mT4CAkdY1LuHCVU1Z8JJETe0xFn5S24IpvkInZK4z/17G7Ntr8X23g/I7D2CC8V5t0Bp0Wrc6g6c/fbrr3GNPu8azxYpfNIbx4ZvSfa/M6vU6n25epBl2znfD1OxxDfJHXZJ/EZtGXaTU8W/JJyJrgR1MQEyD2XwoH5eqp0ieZCEfGAbjUwCv7JIlxsBJvGxXQdurjZUqA9OUXsMbAxnLv05i+XL4YETnAi6ctXMUErBlfQx2RD8E5CU0fGK5fcGRJhmNGd6/Y0Jxl/vSxkJkXysXtzRvvXMTcTh5EomPOT2hjgR4Ai4kb0wtYhuUKrGFcBbY0pKy/msfdlaqv4ShWVNXpETO3/F7Y+GNvXP2q2anVOi2vq2PuVzjGYxv9Te2y6upltUzM5oGzUxO7V0EsdzU6UdBXV0VCQf/YHoAKp6IHwDChB0A5rOwBmHXmh1BInmQ4TTbilu/T36mgfSHimOQVWcfvZ9xXonYqpBdrWFUaq8/7Evzn9Ea1zm14UhVzbfXGVI+X28vU5vL7+IT7BeGF/xEyPK818iqD9gVD8kWREJlF6fSiDJOweci3n6aHKtOLqoEsHwtVzJC/1R9oDYyerZJ6ZELkDH3QgefzWEwGvaJXwGk3qoiSlBoCDOO7Bdxjhsf2C0SVY5fvGKAEkbevpeEkES7xLaO9wjf+4fWUvckbdU/pPdY/Ck/jVf/whnW/0ppe1oVcbzNmfMFoFp4wR8zYYLUIntF/9Vnw+phLeNPsBx4g/mKQLMOBthQ0Dhu848/KWQ2bgWfGMKlJZFL6a0LSmPTOIAURf02ohCTmHCb8mpBkPdLYOoF18bu6aOy5l4XVbwVCml/rTCqNVfeGJu58VfiTx4vvZ5/1WUb/7mny+fM+xkqYGKMe9iizRrUDZdBheLM3mYiE6O+RZHCG6p9GcDHSl/2xkJI7I/60SPrT/LSIwp03Sr0t4i+LdOIxv12RqCGjeEXL0s6QuzLvP+zLO4/4gqN/LDf9kyPpM1dEw8lyndvJ69RrzfeodkRa5lZXTu9oCdyk0Qbcm5rNCdMbjrq6OmcsEw5aLBgbd22jcXg/e4BZR+jQjr4JvyfSmKurqUxWJEIBt9NsRO24vfh++bRmrFZpiPdqv4of8KA/DgBK1Sb+CMinmWOKHwEpUk41/idA6C+A5MUfACnmj4u/AII3Ni/pCDU0t3VU96+ozS/qzloHHJa4QWVyheyZWkO4OZVqDJZXVEQrdVqXTWdcqqnpHVHtCOd74p2LXba+1o7hVp+9ZqApqPHpXFZ9NuqNObS7y50Rezwd9tisrLF5YZNXzLmsJHw2qNpERGBTQW+irxtCVwXVlfPAny6jDf7Kn+BRVlzor/SkJ8JM/TM9VBOaG+E9EMIzjcT9tIcfPsEPmCxGF9/4l8/vEobYD/DG+na9XjPr+6N37CzWiDgv/zMUQv9RsJE7IRQK0vZ9O+2iK75DkzGbgJHJESrLRLSaWioTqVXMWF9dgQQQ8P4aUkpQuYgi+epfGYcCYzyXmxyTyl5uIvSYAhNdHKUVJOvIP7wyIaOsMDkUJSb4RRSxyNRx6OWbU0tCGqY6svrmoShz4EPhZqnMFF7x8J5ubdlhpzbSvb7bfVHN9tFSk0TTJv48CuIozXEFESWpy0a8SiNQlcpWkuy2EkMZMYBKSapyqPYgJP70EWS5mGLCih6DhEDfNiyGs1MgFd8FFpFgUMXCm7CJMagMIyasGGqO4UkH4AWLiUgMwDA07C3hU05tkJdFX2CI0n5GGuyOQS8+hymGuxPPgfb7Q7Fa5cf19qh4DvWbH9m+9NGhEx/k1kev2/P+36QzSM/7wq4e/UczeT2jOrgrTWt9/xe7oGCveNpjYGC4A4OMFhDI5MXUBYcvmDmYM5insQiw1LAqsP5hy2NXYN/DIcJxjbOAS4prBwRyH+A+wGPAc4a3ivcJnx/fKv40/n38XwQKBHkE/QSvCRkJrRNWAMI1Ikki60QFRBNE74kFiK1AgtfErokfkTgm2SGVI20lfUDmi2yN7Be5OfJ28i0KVgrHFH2U/JT8lCWUz6m0qAqpJql+UUtRO0IaVPdQ/4GAGj6jEAv8prkNNwQA9SmfknjaHdVPiBtlGMfxt4cVdxSSmbNbZBmyNjZbnNomb2YOittkupGSTNg/s5lDD/VY9JBoIXrTg+JF8CQKvfReRJAeLAoVBNsighZKoVA9e/Xm4+/9Xj68vHnmef8/cc6dcu6Frjt16vFzzj2/8ZLbcJv2pmzZq7JtRzKmndCfYsf+lF3M0LuzcoiFS+We3ZUjuynHWGIlI0aJGCVilIhRIkaJGCVilIhRIkaJGCVilIhRIkaJGCVilIhRIkZpuQ3lbLkI2/ah7Nh92cUM+/a29Di0j2RhtazthjyxO7JRu61sR3LTfpAR7ZZytjXzYEJ/iiFnWzk/l0N7InPNs63MV13MrGJmFTOrmFnFzCpmVjEZYmYVM6uYWcXMKmZWMbNKtKNn5abmk2jdod2yQrY1eqK5hXbCr1v2jTyN225HpvR37BfZxZ5dkxntPftEjnCMJV62Z3Lf3pdTss2w4tc57QM8tC/lkf0uj+mp7We50C4lmn9oL91rcoVrqbuj09fZYluRqdu2n2THHsgu9txAZrT7dl0OtG+pduxIDu0rWdi+rO2WbHBpF+UK17Kj/O9pJzZ0u3a0hw9kRLulbDvavWBCf4p9+1Z67c+OzvSZLOy2O6Nvr8uWzuuMvgom9GzZPXkat91pmdLfs7fkyH6UYyxxSuQMK3rmtA/wWPY01n3ZsocyxoSeVO5qRXdlR3Pb1V4FMxzZH3KMJV7WKnY1SmgfaX92tVffyxPyNGqfcxv//S0j1PuQbbsiY9rbGv2cxrotu5hh36bS6wTP6SxqWdiWHNljOcYSK6ztU3nCtw3tpfXkCtcy44wyzijjjDLOKOOMMs4o44wyzijjjDLOKOOMzuvbd2Trv39ljAk9KfY02/O68w/lSF+d1zyDJVbyglb6m+xihn2NckF374Hrcwf63IG+dikYY0L/lt5+XzchmNLT0Tz7yhbs2UBmtPfsRTmy1+UYS9y3iZySYYYV/XPaB3hoS3lMu2b0E3oW9oFs1DPg/gy4PwPuz4D7M+D+eOqJp5546omnnnjqiaeeeOqJp5546omnnnjqiaeeeOqJp5546omnnnjqiaeeeOqJp5546omnnnjqiaeeeOqJp5546omnnnjqiaeeeOqJp5546omnnnjqyZAVDbWiz2REu6WKOtSKnsiYdsKv2+5lmdLu2RdyT6MMNedHcowl7uv/ZagZhvah/SqXZF7hWua8xJyXmPMSc15izkvMeYk5LzHnJea8xJyXmPMSc15izksswn+v3FRNK8I/pGzpZRUa5aqMaSf8uqUVFTqXYFiR/inpD++04J0W3LeC11poje/KEXnGWOK+XnGhEwl5ZljRP6d9gIe2kse0a/tanmhnCp3IDdnQs3RhrBWu5Z7e8ncywlqnsKev/pEN7SX9K1zLS4q/KSP0uhWXVFUeydqeyoWq4iV9+9SVRJZElkSWRJZElkSWRF7Wfr4hI2zZxzLGpbsmV7iWE2Y7YbYTZjththNmO2G2E2Y7YbZXtJP35BhLrOSUPFPyTMkzJc+UPFPyTMkzJc+M+BnxM+JnxM+InxE/I35GfMXaK9ZesfaKtVesvWLtFWufEzknck7knMg5kXMi50QeaGduyBj37C9X6wbekqG/pr/WrQs9KY70Va21B0us5Ini78hYLtifBfuzYH8W7E9D5obMDZkbMjdkbsjckLkhc0Pmpb66KBNM0evVL/UKg4V7RWcZYlbErIhZEbMiZkXMmpg1MWti1sSsiVmHmP8Bcul583ja1Va9bxxFFH+O7cSOnSBFFIgiGh0FZ+W8Z0epnCofsmTJSqIkSjrC3O7c3eh2dzYzs96cCxqokOj4GygRDRJVCv4ORJGKigpRUfDem9n7iBNEkEAi1t29nXkfv9/vvZkNAFxdKWEFwr8v8RPsFVjDp2Cfg7XVz6O9Ch+vDqO9Bpurn0V7HbqrX0X7PK5/H+0LsLf6Mtob8MHaZrQ34T14Fe2L536a1dpCn4+ivQ3X176L9iX4cfXXaF+GD9e+RiQrmA1W3l97Fe0V2Fj/PdrnYGPrl2ivwr2tb6O9Ble2fo72OjzY+iPa5+HK9nG0L8Cn259EewP2tn+L9iZcPf9NtC+u/zCrtQV7l7rR3obs8u1oX1r5YvtltC/DjcsX75hqavVo7EU33RHX9/b3dvFrXwymwk8fmFyWmTiuJ9KdirunWmWnOhWN9mPxUDllT1QmDk3pxT1ZKNE5lt50EnGsU1U63KrLTFnhx0o8OjoW9ytVBu/o0BNPlHXalGI/2U8oWGgnpHASN60eIoJKDWWqxFAWOp+KTDk9KjGxLkPWuiiwAKEmwE+ldbLZHUiqHX3tGfTdAFMUCsuITsjRoZRIV7vxTiKOvPBWKycQUSqtGtY5Vh9IVAPBOINcK+NV6bWkjdSUw1ynXpcjUVltrPYYfCC0F25s6jwTTqlCPK+1R5G8xboVZi19RzRj1KR2gdLAZKi6euHFoPai4chMuyqX01AUM490KXNEJ7V3y9G5tCOk6/Spcol4jPKkuXROp+hfWVMZ61Fq1xNY2+u0Rn/EfqKdHuSqVbSuKmVTSb0Z6RPFa7nyXtmhsYULjdDSirG0hSmnguZD5WpEyiTilucIR9PgdYFZCKbLlZrMu5obMxGFnKC+6kRnqAMHYaPJkDgeNAmNdEv9pib3MEARUFOPxiRvZjBJabwYmjw3DaLBbtTWck78zoIQThV61xoaRxoML3XuhBkusHOBLleWYqhUTs1ElwZ5+nEPpdZ5kMN5a3APf+rU11aRuEQDeXo5QHV8UIXImtqVyrmkPUphFttRPAj1bps8OyB++wvHYe/GTfFUOYRWXgtzKQyeH2dqmyoK26Ww+ZnBichUIe2Eeb3l5Cb/5LR3x95XB/1+0zTIo2KnJDVFf+ffuQhmBV1qdeVd4nSeGDvq3z883kneBqY97q4f8D9r8ffhDhioYAoWNIxgDB4EdCGFHfy9Dnuwj5/daO3j2gB9BXpN4QFG5iChhAxXjqGGCT45OMWnu/itQeEO/aa40uCvx/wCHuK6w4+FE/YQcIiZSq58DzMUuCqggxklrhm0Es5PeRT6uRhVc2XKIzgzRT2CI/QUcB85ke9i7uUMPVx5wtEO1w377mMl+rSVBe44/Jb4ccw04NYwjBpQlSHupFx9yOg1qkIaZcyTVC0jYs1V5lhr9C4ig1brVuGnmMty1Qb1H7CyIctyXvs3tO8uqSm4ZmBDOi/i6MxQhu4S/zHOAnXgiFX0zF9xbNAoZaSkQ40RgTvhDbMRlHHoGfpaoeW5Cx7zyFlEyj0Ycs2U90pkSP6W+2N5fkLlA0bpOe8Y96huxk8K/wq0nuOa5jrEkDAHvlXEStU7PJXjOCf1TN/Af4B5szjrCl5wtQF6eY6a18xYo4rZTpeYmnimKB/xFBEH4XJ/WTtnlKPYXer1KfOmLjyO05Oyl+PdNOYnrQwrbFkrw5x7vCPjWsrI6SnofsL4NXLLOe/yjNYYWTGONE4gZSNOJ7zf+lGsZ6Us9pDqF8xxfiI01xToL3mXsE35bIX7Q3GO0WxmiOutOHHjOEPt3UA8ioilVdNxvMJz8KazmmM9w3sF7k3i/Cpmn8V5mFcKJ7pdkfH2aO+EhpV4+/luT3IvVlAzRWlqRnwHhunNcCUgKflUCNYuZ7RN1CacjRqZ2AWcwc6WJsLx7Gu8LSxXCrdje2N4nrycq5l4f53tnVvq7pyzZGyKu9SezJClif2kbL041TrO0rxznjGFuPBUs8I1M2knt+2Gi14SpzLMjl+albazhk9OyRF0Ol5/Ky3ei6/figdL/G5zVMar7bvuzW+HPbgBN/l+VoyRfEq4tnRfCj6F4U1jmCNNdFttd1btTe+ZcEdk3EtSdrLQr3d75yb/2bu9y7k91jqAPv41/JfEN+Q8U8K3fIEeO/+r/xGcZegwjlSt+PZJOCLHX8P3dh+rHWJ2em++qzKvv90dri3q/+yM/v0/AXzzlUkAAAB42mNgZgCD/x0MCxiwAAAxvQIrAAABAAIADQAH//8AD3ja7Zx9bFRlFodPUdxQQUoXyaqALgwsIkUodYBSZKoItVS2Ilir7GZ2g4lZGJmQYS3YMRtoS9sQmzWlkEqlAcpHPxJSph9UplzKBbpxpjMRhxnJDZgZKQWqJLDpLonx7jOluuw/ZpcF05b7x9P3fr3ve87vnPPeOx8diRGRWJkh6TJk4aKM5fLImj843pXH5UGOi65L9Py/t2NkyOq3170rj/T+Hc3h6Plbf2O4bgjtEInNHCsxma7efhvl+yFJD/zpge+GJg7950Nlv1g5LHFYKLYttvvhj4a/M7x6xF8eaRy5Mm5M3NFRY+Jr478drT56fUz7r4ofW/VYz+NfPTH9icInwmOnjd041jPu8XHvjGsbP3b8svFfj+95Mu3Jc0+t+XX8hLQJnRPzTFMnWSdVT/r75I8ma1Pipxx6unxq3jPvTnsj4YXp06a/Pv27Z3fPSJvx7czSxOTEr2ZNmLVq1r5ZXc9VmzPNn5i7ZyfPLpx9do5pzgdzQnMT526d25mclPxhcte8F+btnNeTkpkSnp8yv+P55gUPLZixoNgy2vJHy9EXPnjxjYWJLw1/qXpR2uIP0lwvb0w/tKQzo/aV9Fe6lhb89qi8IsP0VBmpPyNxepaMoo1nf6J+Vky0k2mnQiIkwVyZJsmQIiZZQLtQb5VFeqUshjRYBsthNdfaGG8t2NneQOuETYy5GfIgHwpgCxRCEdeVwjYog+2wA8phF/PtZq49sBeqYB/shwNwkDmroQZqoQ7qwQUN0AhN0Awt0MZ8J+inMvZJ9k+Dl+0O2jPMdRFbO+EyenTDNbavww24SV9DtTtRzYRCIdQJoU4IdUKoE0IJDSU0lNBQQkMJDSVCKBDCuxDehfAuhHchvAvhXQjvQlivYb2G9RrWa1ivYb2G9RrWa1ivYb2G9RrWa1gdwmoNqzWsDmG1ZsTxjuI4U4ZyNBZG9CqXi2Ie1PKglge1PKjlkdl6hsyFZN0pKXq2LGA7W8+RN/UjspJ2Ndesob+N/mvBzv469jewnUvrpC3iWClsgzLYDjugHHYx5jHGOQ4q+144w7GL9OuES4zRBVfgaq8XuXiRixe50sP+b/Aii/i78SQLT7LIg1xyIJcccBN/d58HW/FAk3nolaJbZb7ux5OtWJ6FtVlYGo2rm7i6iaubuLqJq5u4uomrGyut6O3GMqt8Qd+zEIJL9Ovq1TgXC7OwMAuto5ZFNXYPEo3Xy1DqZBg+xdKOgJF6Ct5sRecUdM6ScXqFjIcJxGOi3o7uWXjZjpftkqCvwtN2PG2n1vKptXxqLZ9ay5eX9bCk63+WTPq+Css49hrtctoVtK/rpZKlfy5vsJ2tn5S30HQl7e/0KlRplzXYYsOOtWBnfx37DlRfD+/RZwPH32c7l+NOtjdh12bIg3wogC1QCEX0L4VtUAbbYQeUw27s2QN7oQr2wX44AAehGmqgFuqgHg4zv4u2ARqhCZqhBT7l3FFwQyscw6fj0IYdJzivMudJ2tPQznkPeDnWwb4fTT6HABoE4Uu4iG+dcAk/u+AycblCexW62b7GuetwA3o4dpN5niY3zxJVL/l5Voazlo6gHUlujIJ4jptgtl5PbrZTOWFy8xCVo5Cf7WLheiusoc86yIVNXL8Z8iAfCmALFMIu+rbRnqH9gjHOQggu0a8LLjPnFdqr0M12D+1Nrk/GylQsTMW6VHLOLRP04+SYl/zykl9eSZA55JeX/Ipaa5M59J6Lf8l6ORanY20WuVNF3kRzxovFqeSMm5xxkzNerE8Vh26W9bCBY+/T5nLMyXYR50thG5TBdtgB5fAx8+yECvikt8rSiWMVcawifl7iFfU2ndi4iY0bT1PxNBUvU/EylZi4iYmbmLjxFh/xzo5ldiyzY4kdC+z0ttPbztV2rrZztX2ARO45LLRhVQZWZWCVjVVCZZVQWSXGY6GNleFFVgOF1UBhNVBYBVRWAZVVQGEVUFkFFFYBlepXqWYVK21YacNKG1basNKGlTastFGFClWoUIUKVahQhQpVqFCFKlWoUIUKVahQhQpVqFCFClWoUoUqVahShSpe2qg6hapTqDqVqlOpOAUPM/AsA69sEodXHrzqwKsOvPLgiQfLPFjmwTIPlnmwzINlHizzMKqHEToYoYMRPOgSx11oIlGZDFMhEZJgkR5AiwBaBFgZ29EhgAYBVsAqMriJ+4GHLG4ii8PkSSt50koGh8mVVnKllWwNk61hsjVMtobJ1jDZGiZbw+gTQJ8A+gTQJ4A+AfQJoE0AbQJoE0CbANoE0CZAJjeRyU1kchhNAmgSIKPD6BEgJ1vJyVZyspWcbCUnW3kGG/r91xILI2AkdRunL5VRtBPweyK5MxmmQiIkwWw9k/xMpU6zyc9x5GYqCpxDgXMocA7vz+H9OTwvwvNDeF6E54dkDePbGHst2Nlfx75DT6B+E1BiKfWbILkcc7JdxPlS2AZlsB12QDnsYs6DjF8NNVALdVAPLmiARmiCZmiBY9hwHFT6n2T/NHjZ7qA9w3gXmbMTLjF/F1zG/yu0V6Gb7Wucuw43oIdjA6OSp2Ph2zLy+3/IKIhn2wQJxGshsV2EVYshDZbBctjE+c2QB/lQAFugEHbTZw/shSrYB/vhABykbzXUQC3UQT24oAEaoQmaoQXaGO8E/U6yfbo3O8NyGRu74SbnBoa+Y6gPP/Xhpz781Ief+vBjVTv3Mi857yfP/eSyn1z2k8t+ctlPLvvJZT+57Ode5OVe5OVe5OVe5CU//eSlX97+cQ2O+4912Mo6bGXW+t51eDLtVEjQo3fSemavJ7LDiWwSkU0iskk8pS1hfbayPluJchLrs5VIJ7E+W3lKc7BGW6nUDCrVwVPae1RrBk9phVhfT7VmUK0ZeFHPOm6lSjOozoyfXM+LuLYUtkEZbIcdUA67sW0P7IUq2Af74QAcxKZqqIFaqIN6OMy8LtoGaIQmaIYW+JRzR8ENrXAM245D9H5wgjFV5jzJdaehnfMe8HKsg30//n4OAXwNwpdwkb6d8MN94xpchxt37R5iPJEPxifyJX1RLb4tqk6iqhFVJ1EtJppPEcliIvhXIldB5IJELkjkgkQt+t5FkEgFidJnfZHQiITWF4VpRGEaEdCIwLS+CGhEoJgIFBOBYiJQTASKiUAxEShG5QpUrkDlClSuQOUKVK5A5QpUDqJyEJWDqBxE5SAqB1E4iMJBFA6icBCFgygcRMlilKxAxSAqBlEuiHKfodxnqKWhlnabWs7b1HKiloZaGmppfWoVD9LnKDs5YCIH0skBEzlgIgey8dRKDmSTA+lUtpPKdvbmQvS5ysSxH56tbq3gt56vFuprUcKKElaUsJIfmVS1k6p2ooiVqnaiipWqdpIv66loJ+rsRJ1KqjoHhXbeet7CBhvXrYXe5y32HbzmWg/v0WcDx99nO5fjTrY3Yc9myIN8KIAtUAg/9Ty2G3v3wF6ogn2wHw7AQcathhqohTqoh8PM76JtgEZogmZogU85dxTc0ArH8Oc4tGHHCca89QxnJSJWKtpJRTv7nuWs5OV68nI9EbISISt5aSIvTeRlNnlpIi9N5GU2kbMSOSuRs5KXJvIyXcxES+mLjo/I+IiMj6j4iIqPiESISISIRIhChAhEUP8blD+P4udR3IfaCmorqO1DXQVVFZTzoZwP5Xwo50M5H8r5UM6HOhHUiaBOBHUiqBNBnQjKRFAmgjIRlImgTARlIihxHiXOo4APBSIoEMFzH55H8PwbPP8GzxU8V/BQwUMFD5V++M7v/fPuwC/x1IWnLjx1YbFGnX6L1RoWu7DShZUurHRhoQsLXcymMRtrKttdcAWuQg+MYbRKRqvkmVhjxEo0yUeTIHrk89yrMcMFVgGVGS7wDBydpZJZKhm5kpEvMPIFRq5k5EpGrmTkSkauvIcjx7MyWlgVLayKFlbFPFbEPFYnCyuShRVpFSvSKlaiVaxEFirWQsVaqNg8KtZCxVqo2Dyq1HKXtRxNBahUgEoFRN+7iL5voZLdKtmtkt0q2a2S3SrZHX0vQiW7VbJbJbtVslslu1UyWyWzo+83qHfZPiNzRpAtOWRLDvfECPeZCPeZCPeZCPeZCPeZCPeZCPeZCPeFCBmTQ6bk9N6Fq37sGc+2CRYxx2JIg2WwHDZxfDPkQT4UwBYohIOcr4YaqIU6qAcXNEAjNEEztEAbfU7SnoYO+MGamxx/EGuOYM0Rjh7h6JF7kHv9z+v+d9cZGO8qGJ+K3smnov3788T+bZ1RF4O3LuJRzYxSZlQyo8pMVJmJKlNQZSZemvHSjJdmvDTjpRkvzXhpxpMpzG5mlimMZL6LI/Xvarh7fhoZO/hW8vvnlavhqeGp4anhqfFNm3v1RGtYaVhpWDm4rfz/vzMwOEYwPh8d6J+PDox668+fwRij3T+fXRkj3z6ykQ/GyD/PyP3vc9D7yVfjez13tqL99+9s3LtsmsDIDkZ2MKoDe0oYecVt/9u4gpFPMeopRnRgawm2ljCyA09z8DQHu0vwNoeZHNhf0vf/i6eY8VTf/y2W4E8JszuY3cHsDmZ34F8J/pXgXwmWOAbM3cJ4TWN857O/fufT8GzgeWZ8h+XOrTM+azd+ScX4BY7/5dchjNgbFWNUzOD5zRrDOuPp4eet6kfvybs9MTHlvb8IGCPDZVK/fO8nRjbyyj9WHo7+h4rEySiJl4noNZksfxqfp8uzkiizJEmek9koMJdsmUe2zJfnyZeF8pKkycuyRJZKprwqy+Q1WSHZ8qa8JSvl97KaV/E2WSt2Xr07eOW+gVfsueKUTbJZ8iRfCmSLFMlHUirbpEy2yw4pl49lp1TIJ2RIpeyWPbJXqmSf7JcDUi01Uit1clhc0iCN0iTN0iLHRJHj0iYnRJXT8jfxSAcR/0LOSkguSievobvkMq+er0q3XJPrcoNXzDd7f9fx5r8A9j/h+gAAAHjaTY7BasJQEEXPTWy0RtPYluKqy66y6sqVSBsKBcGNPxBKEUsolSRu3Pmblirth+j4CKSLe4Y7c9+8QUCXEVu89GU6J8qz8pN7WtbneMS34plrvEwXBG9Z8c6DY5IvFxmPjqOi+ioYO6b25Ly/of7Rq+nTIWZYd4fuJ5HUfmyJJ0JdqqtQPfUV6UqxBrrWjc0npo5lAnoKrE7VNs5MiW3eUFJZIuSZD1as2fHND3sO/PLnbnm1rLjlDk4feh/CAAAAAAEAAAAA"},{"bold":false,"italic":false,"fileData":"data:application/font-woff;base64,d09GRgABAAAAAFKUABIAAAAA3DwAAAAAAAAAAAAAAAAAAAAAAAAAAAAAAABEU0lHAABSjAAAAAgAAAAIAAAAAUdQT1MAAERsAAANXwAAS7S20R0QR1NVQgAAUcwAAAC/AAABDlYuVAVPUy8yAAACEAAAAFwAAABg2a6qaWNtYXAAAAOcAAABBwAAAxj7IiKkY3Z0IAAACIAAAAAsAAAALgb3GKNmcGdtAAAEpAAAA5AAAAblclpyQGdhc3AAAERgAAAADAAAAAwAEgAYZ2x5ZgAACKwAAC7FAABgJJ2B629oZWFkAAABlAAAADYAAAA2/JzyI2hoZWEAAAHMAAAAIQAAACQPtgelaG10eAAAAmwAAAEvAAAEPFrHHoVrZXJuAAA4OAAABYwAAAwMKG4vSWxvY2EAADd0AAAAwwAAAiwO+CisbWF4cAAAAfAAAAAgAAAAIAIGB3JuYW1lAAA9xAAABoUAABAmqrwz63Bvc3QAAERMAAAAEwAAACD/dwB4cHJlcAAACDQAAABLAAAAS6YHlRcAAQAAAAEaoPKEv/5fDzz1ABkH0AAAAADKk15wAAAAAMrfLoX/RP6TCLkHLQAAAAkAAgAAAAAAAHjaY2BkYGDf9i+MgYGT6b/Lf2eOnQxAEWTAyAkAh7MFbwAAAAABAAABFQBeAAUAAAAAAAIAIgAtADkAAACQBuUAAAAAeNpjYGYRYpzAwMrAwFrBKsLAwCgBoZl3MVQwfuFgZuJnZWJiYmFmYl7AwLA+gCHBmwEKSioDfBgcGBh+M7F5/atinMC+jXGVAgPDZJAc81fWmUBKgYEJAIhoD4542u2MoUtDURTGf+/ec9+G4QUxyFiSoQYFMcowylgaQ2QMGYYhIsNkGAaRBRHjMLywICJieklMpgURo3+BmGTJIMMwnOfpBBEUi20f/Pi+8517j0wxy0Be48NtivCz8zPk3C7FOJsS+0o+znJA1TunYi7fvWQ6/WftssqtsqHUlOmBx2wpa8qR98JeDF9k00zE7gqMuIDIlSm7ByI5VGo6X+n8SGTWubN1sq5IW4QoMac77f0sq3JNO3aX1F2GBWmRdhcc681kokvgfALpkJR7VvgmOzbwrt6pENoz8uo5GSdvTkjZV+alRNNAw+v1b7QPNZ/5mzTjXslJQV3/2Ematsqi6TCj/Y7AqOsR2CfSmgPbYol/kgkpKss/7OoMNdQfJNuk5JTUb2/eAI0mS3wAeNrdkssug1EUhb/zV38Vt6q600ijVep+p0SIS9WtF9ci4jU8gaFnYWTaVzE1MTAyOFZ/jQmRDsU62Sv7nLV39s7eB/DhmXOPoYxe3eQ5AVzz4r28VpSf4FANyjX8nhegTlxPg7iJZoK0EKKVMG2000EnXXTToy76iFSyo7IBYsQZJMEQwyQZYZQxxplgkimmmWGWOeZZYJElUiyz8lV9XbbBJltsk2aHDLvssc8Bh2TJkafAEceccMoZ5xS54JIr/gWMa2qrCKvhThzRPnzaCzTSr7nHNe0Uq5rINbc88vTuWOvFf+ox7SMpfU36DQ/SjXRj3+zzt1OyJdf/y0/6U318AIDEWpoAeNqVVNty20YM5epmSU5zsSU5Md0G7EZuai5Z9xJHD5pMRrSkSZ7kTjtDpi9LX/IdfebXgHY/IJ/WgxUppa37EI9IA9izwB7gLNkzdM1kP2r2VulNFrFCgPjTilvHH7g1/yMNdOAXKfFqlQb8NvOJJ2JNsoy4N8+v+aW4vTnxqRingvi0SukjFUVO3F+lFhGStb5YZ2KdWd9mWeazF2ZZVRvFG4Z39Iw7eDx5Eu4kFynvJOGtp7zEznh0cwRc02CNULIxv2I1v7TnEbfqmBfqstMaW5oXOhcyrrbny/mYfHCoK3JzrPNz7G0bVpbAJ3kvKzD0LOO+eL/C68OLuCMFuDGeVWcpe7DLPl6sRpqQDPmBaI1nRUGoze2TQLPKa9uv9uNxfoZ6S1RZWv7zcsul9Lx9fc4qYe/NrVIKpSLeMR5Z5Lrb3VXerLBlpxFG3DUI7lpKUMZKbvwuUk1TuJr3bo78IMDJe4a7IXdPIu4boiVta+l8oqn4Pf130Jdtu8YDM+6fsBqeRvzA0CvkjfgrxJtrLJpdbxPTG/3lyd/5Gz0pH6ghKj40NEX2TXL0IJ9E/MjEB9OIH9+zCuZXQDwxZcMbjSmmpRNDY/yuKJZ6qfNLVnp2+1ip4QAF9jCWEZqOn1tlFd4UsSaaFsiyv12l2K0Tt5FNhcRWJv32Ir1rUov8u+Zx6zCbzTDJboKRObBeWG4nGI8VXa0V3UzsteZWkl9j3s0k92Fb0RJgOeri5ugFWqiRZyEz6SYuF1KsU2mnUThWetYWMche7EN2CBfZm3hDtb4Osm1GjGQgdAiR9nFFR0/BcujC3NUzrC30UvJLl0eOfVNkse6N91sa0xQ3eq2VuiHb5nXG8N45har5lb6sFFH1U4ssDqpiSd1QKx8QEKh7/tRoioX5ApdnmsVlTw0g1meb8Orz8OE/0fdifJQcrnWAy4e578f8ELM/+p/416b01GCfH8H+xvAT/NOG98J7z3VseD8scHYRBjj+F4NRxdwD9MVGTXX7ISRcN4qh93W2wJRdfAG+XHXLLxOaHFEu71Tjsn429CCrDkJG9MDPYX4r3Gu6Y6Eb6Ipvde4Nw+fCcI4e0AJfrZrUd4YHmwQvxeGnsL531jNYJ64xcA7hhIaHG7QRx6EjZwk6dpZAfzA82kBPxXHQH50l0J+cJdCfDR9soL+I46CvnCXQM2cJ9LXBa2L49frL9TcbhOYeuQgACABjILABI0QgsAMjcLAURSAgsChgZiCKVViwAiVhsAFFYyNisAIjRLMJCgMCK7MLEAMCK7MRFgMCK1myBCgGRVJEswsQBAIrAHjaY2CAgx0M3UAMIntYZzIwsO5i/srA8G8l68r/H1h3sbD+//RvCgDeyQ6veNrFfHl8W9WZ6Dl3k2Ttu7VYsiRLXiVvsmx5ldc4thNn3/eEhCTOAgkQEiAJCSHNRiFhCZQQSAplKe0E2imUGUgY6LSdmdcynf7elBm6TztvOgOdPmb6iK2885276MqWk9A/3vv9CNe65/vOvec73/595yIOxRFir/JnURQ1oTTqQNmMq6O9rTXd0pxKNlRVlIWDJXabwBVpqoe/vnrOkkwvwgzCAcQymGFxA8Icg7k6hBDDIgajGOIQr+V4+EunExAqQ4KgDyKtVgN/azQGTanON/z1MTJVd+GpBKRDgg6RCQpNqkxk1pRqfZmhP2kOjUaLUESZCy4h3dKlX2+ptneyjQ0BxukwcWYcKY91ck3JWCRsYiLhcnsyJY2RXzEcsoaayb/PPOm+0UTXppmVgXiqLsJZ9xo4b7y5rnRmurKlwq/3GNZ31rkqSqzWkgpXXWf2Wfbvxhsa2PXjT3N3uGIl1khmeUvznLbqWNS9+Y5wY3VForWisd3msrnGr9ZmrIFKt7siYO3iLn62KcXXwHrQE+xZ5gDZsyLkRE9lbHo9Qnqn3mk1kztFAifIe+VzGHSYQxgHCAEQ+a+MZzkWYz0qZcke/JaAlCsgdIhCRUQo8mcZA//HKMT5MnEKSYgc4DBmRThyZYD0KEbuUQQkwvOUmNiqMWFCqlpsDeX+xI0W1h/0lggW/Fv5L/5s9qOnSiOR0qdwOPcXQjwavPYx/yH/ArKjclSP+tFSvCLjWrRgZKgn05Kqr62pKgt7iy0miUP9ZEl1iEVIA28YQxqk1Wm08BfDkBcsg9e0BglnEj4oEzDPG/hSgZAiTPCSN8Yj8IAsYMrWNqFU4xMp3VIQl+MI54sToML4WkkU0ojDhHEZwsCEXzHl10Iz8rxZNYETXiDTr+DyOkHHCzeag4DoMOF+eRq4hLRLl4pbRpk7wTQlOxlgdk0ywQD7Ox0B8ruTwZ24DWMTrsY3gmTeTS7e3dW3a1Fd3aJdfb13LKw/7q/vjka763y+OrjW+5kDxpLiA1f/tchvP8w3JRfvyoHvXlR3bDI417XggeV1dcsfWLDoyIq6uhVHFvWsaPN621b0dC9Pezzp5fguq/2zw0YLnrfgMAAeXrDoQQB8cFHPylavt3VlT/cyAFxGuHbetU/4PfyLqAsN40zGgdFAX228IhYutZp1GtSFu7TATwHQeDzGTAtm8czB6qiPF1g2QJQO4Xq2gWwuML2GCAPZXZblyA8ecxzZZUFQfnB0m4FNuj/fVEiaCZiVbL2NV/ila/qJYAay9+L2y9OYVdM4eeCagZubQeB4AZiFRRwPk8WUeeAS0khcQ/bfrRGIfJcnWJkJ3IRXmoFdTFgjij5oAJFhmhMYLpjySqqZjDBnRu9f3czt4Dmjm9cE6/sTDXPSQWs4FcNfisW1jMO2nRnowTWvlJS5vrjq09Nznrx7qHb+7X0drU0bHsr+Td3sDcmdl/qyS7ds5V9sXLCj3YVNNm9LIlCanhWPZLr7Y9mVvaeH7K5dH63N/sDkenj5ltSmMysH7t2yIDDrkdkzD6xuvvrL7vV9kXl9+OX0M0TNkt04kv2QwYIZ+ZEmwzmKsJ6Ih80dwE6HYMYJli6E/tQIDA5tv1XgTPrR4c3dgUD35uFRvalo8zbmjh9nt/253qI12TR1u37xq9/svfu3v/zF7nqNzWS2fzM7Rp8zlP0Qvyc/R2eH5ySZ8lhTMtWFAyzYG005ECzVnLLhqm2bi/Ifwwm3bifPwWe+aTeTx9Tv/sUvf3v33t/86he76shjtBb9n+PT9Dkb0KtcmDuF9OiOjI3c0SN9kU6rEXiO7LsG+B1MQpToRcTwRL+T/SZ2APgSxUBZMmAtGbhQg6DAEdPKYo4VzW1heF60ByFnyBqxhppCVuY4fjy7+ZHsVvwodyq78MHsPPzqg/hl+p6rsr/Hc9DvUACtzgg+j8AxskWzmTH2AYyoUg2YGrKxqSNmGMn4xJvUNEWUQbiEOMq4zZLyEmlMKN7cyTYDk66yBmu8gdqgxVs3Ix4wmoqCpT7B6K0KWve5K4M2V3ljIL529bJYicFiNOmjda0hWyhOacwYmHnMBSIw0YwAppG8e8ZNH43Ed0DiOxCisOBwEJJswP+RtTEXHofBJdd+j+eStdvR/IwAdk1Zuym3OhsuZaR1q+464a70rCnrZaesF5a5xB5KeL2JsN0ehmvIvp38cDjID18cbsZhkmv/+9rzzH/xl4lPFc8IOg3H0Hc6SZ5ugFduIg8w0mcXwcOSBKeagae5qZ0AFfCsqblkmFlqrAsNOyNh/h9Lw+DHtF/7PTdCdDDY9rsyRbIl5+QVe/OMJ8uKDgayoVJOWn2x2tbJ405wbzKhfDPIUi0mgbBI4QDsYKhawkQv2ToxIQ62TTZl3MjcE29v2/4XJ+bMOfEX27e9fWLuG80r9/b07F3R3LwCriubmb95K/vvry9Z8jq2v/UWdnxjyZJvZH/31sWfHm1rO/rTixc/gutHQKzvIcQF+S+RRXw/Y7BZLWaTUUcULi+vOWIgHiyDQRmDBga7oA+CY8YhhhoErpSXFl8qg5L/JynlVXBmEQ4EuqoQHMcBP+YQ4BISfJnaKcCg+xFbRajGSSyswpAMQDRkTTbzkoeHG0HOcZA85xoqcujMxUILfulh7J1AR9kf1sQ/1GqMuln4ts9+d1TUs7eSKcsIHzSib2YsGIFP57BbjKgRNyq+bLyWaBg9eTMmgIh3SmxRg7SdvGgyQVGBuiHyR106oFD1VCSAZkFfEbZQUMwMIVYmeQNoyowRBQsuIUGxf1SFEGZvDDW4SnAItDXuJDZCZCXZ++1kmaXLz+3qqZu3tT37YMW8GP5ZSXi8z2zF30+v6i2rGFiVSq2YUV+kLfXyes1K05x9z/AvEku1as7Re+/oyN6nN4Z9Yx32Civ+29atYzu6ulZ3BkvTs2tLvBhb1j2+sQnoOXbtEy5B6DkE0RxGvd1t6fq62kSszOexW9EQHtIp0dwA1ghFmOPdmGWIB0BsgaDhCdNxLHH1iUeJOIaXzD7QWiu7JzlFJLsk3defCjAFDRKoF6vMqkxEdBdxSob+pDlIOCIKtzgXXMCfVe8LGGlR45U3kyDORay2O8CCbNMNaiq4UWPLn9zRGelekT5xcvj+r66//bmdg54Rp9MR1DIcY6rou2V4+LbhWHDuQzuXH5wXLe9bCVtXZ9CWenJbl1xzdH7f1rkt1uirh9af29GW3vCFOaU6q43T8SUzMzX1s9fUtq4ZqDiIYz0rWjpXtBN/ZTSR20wGVRDZWENiPQtyoe9mTC6nxawHm02WrshGgLivHIngZHOtij2IMMi6srQgVE4COEldVIpwIN4cDfIKwHPUpvsy9fmwZFdYzFNpER2BKTiC5DA2Eh+K+APEFxA1BgviEmIf/Ee749LTEw84Sjgb88bzT7P8xH8TQeM3WlzZB/Hdbuty9unst73tpRNtIp+zWUKbBPpZxpKIV5YHS7zFNosWjKZMmzYe87immmF5FyZsFEAsD54sBEnkRXnxVXN5CvKymBLExtDgjgZn001B0LBAo6vcZMoETlBDmZ7PhcswHHCyPAdcQMNSMyVEQmxKbbspJ4sGSmReQVNuD7Ef1KWznT07V+98eXfbnONvbevavWFRKGUL2BsH1/YO71mYKB+9czS1u3PnbuYFfjhWnz1a3LP73Mrbv3VowFOVCox4g7Fg3dJ7ZvWOjVTZHCHmHKI5B9ApDYTWXkLtZ0BLV1eGgm6nXoe82KtwYlkxJBOAx4gGRZwYQOvzFYZsviRYMjeTVCOodQJhsfh0YIXEPl8di9EG6GEIWjsxdqjJZWKYY4ue3N03ePCb28a+dk/vguV4q6mh9FzW3HhP9scVs3bMGNw9P14zZ2fv4O651ez29LZnNq5/6b7B/v3f2LnqR3vxv9o8E8cj5dmR/tvnxRPzdvYM3DZaVT9/m2jTtpM3bSf0sqEt4CWRq81MLL3i2zgkO0I8FCAQQgaU82VZ6kQzWOROMwLfKkBdLXBoAC/CYtk3YnLuLEQmGix5Xc1EtDow127WTnzNmCjfzywz+qwTDquPPzsnXGO+Ot8b5c55quw+693ExK8h+xsjNiNIrPAM9FcZb1MyVIpRV0dyRtOM6srSxlCj1YyCOKjYjkSxliE2MqAl+8MyHCvmJxR/TYPFiJZoa/DYZJNcI2EB23OU7VX4ahzixZHdT90AnEaqERUeXCU24KXtF2NNUXQEyRSUq9gA3Dz7pN9M79ZLBwa+eOS2XZ23P7Nu7fnbO3fvPPLFGfsvbR3YMauyfv5YW9vY/PrKWTsGBtZ3+kPdazOZtd0hf+d6S3rL46uOvRaremH36LGNra0bj43ufqEq9tqxVY9vSZ8qn7G+fWhzTzDYs3moff2Mcubr1TNW1Dcs6YnFepY01K+YUQ2ydobwTkrai6dB1uqI7fa4iawR+udkrUTSvYQqRPvmiY5V0v2yrIUlWKLLOUx3SoUlaf9MXAIiktakhkRI0kqSt8XlSIxVCSDRAZKZz4Tx5IRQdO7D27sH7nv11k1f2dPtrukoz14w1gUv4tddMWvzMeypHtnc1bNtVlX5zM3dgztGKpiR1Oaz61dd3DvQt/elTZ07tmxuyWrtbqatJOmtSeALvdtGKqtHtnT1bR2K1c7eKOqpAyR+upv9CY0pnpgUU5TRmIJlJQ1tCuZFVJyUpCmGnCaEDqIVU8ZZJeYoMO7EYsyhGpom6iwUhlkn/T4wOSy7UZjG6qbGbYQWWZEWARJGfCVTVBuPRiCaVmgRoOFxQXoYRD0N9PBTqAJrNmDFt5gWxgwwmejk4UK04ZdePyRnJxHpyLQhujCZXNeJ2ZnxyZRjUPja75k/EvmrQO3o/Ywp3VwbL4+GS6EOokhfI/g3DmKDmCnFB1EXIeopc1wueSf7E/XTo6qqFVwuXUf8iNabwuF5SVJFXI5X/IdJdQ0is5ys7mhlI5+04eDw0k3tow+ua4n3z5vRyNn2GuL9o/3xcOtovGNxe9TgMT06mca8pyRZ4U4s2DM8sn1+RyoVOvu8vqo7ne5f0l49UO8NlAXcV89PpXURQvxMYieNROG/nTGQcNig1wk8k4uIS2wkLKM+JqgnxICa0wehomHIJQJkIJZjkzlIADIjxbOtUAHRykYTAcPUceUAnnAiXCAMTqjnA1iGyBAi+rggghQFhyAByoZYqgMbiTsbKzdhDT/zMW+p9sjEvUc0Yc9jTMd72UcY989dTr2zyOvAy7LP2/z82fF9zIzU3Mp+LyQnXiUa9zyhiYNYgCr0RsbldCJUVREudQadgWIXuW9nsVamT40BUwvJaXDODEscqNQfBEzlVbbCVRIOIT6HRN8zh53DMFMPrPG6wBhSLJEcEpPzwxqtoUkBGCZ3wNDGIlH5j9Cr+LuH397XFuq9pe/p870Hv70n+x2cmn/XrLKnn8l+H6N5e0ZjT5zP/h/+bHLN8cVN6xb0OIMXjyx/bKyNOZk1xvpXp3ccPFaWWZ66707wkJZd+4TXEdlNoL/N2DCCmKDYZTVreJTACSUqSNox1Lh4BOLEgU/ZIGC6vLqcB08LNjn9L4tvw3VwGfKT4fI8ISdQPdN2c0gYXJyIggwXOQBoCOJcoipVBkEsjVUTnNrINqe48xbjyJKrf/bU+KV1m/8S686f+/XSLo3NaiypSA2ty+x6+9isWQ98c3Nm4+LhmBVXGOdvvH3rZWx67jlsurJ13YKlRUa7v9RvH33kg/uPfPDwiLm0Pmwmr0h4kj9KeNKAPJCrcznsVp2mcK5Or8rVGW6QqzN/zlydwEVChIc4l5ikC1F+4o9ufDM7fm7it0zxOcy9ufE7g4ff2pV9GS/c9dbhQeZvns3+8a1N/NlNf5H947OHf/DFkavPjjz0A+AVkLMQWZMenZ8mHw4ri0ovJ6a3eSQWDukiOYQm5eQikBRH8I9GdjKeAmrmwB7WTAPFQRI9okDDRS6lOkM0eQ7/uNDEHCY+8ffM18dP8mfPZcueyLrPkWUg9Zp06HjGQu7okLKiXL4gb0XwLKhT0RUZ2JxN50HTwb9JSzGzsGflxA6xTXkwDOjbSQmy/NePiC8/MvH6u/Dm+nMTT9AXF+U2Q+Q2iX4N1biaqmikxGe3GvRaASVxUtF2bSFMS0/YiFlE4mleYIi1aEC5gEmsvBFaQwxCmamMvLSNzcXz00zBIUInmlxSJlNN4GRBjns/Fy7l4UhuErhI8hwFYbVGIEQLWU1sJFwWkwVbqqWpSmlsvHXtopHYR3Y3/lbqjgeeWPql7Phbmze9jc1fWfjIvVsSzVafxe7pXHr3/Lv/6tjQrBPvnNS7gg7c7rJsn/hJeWu5nUr4RWy6vMVT21u1xKc3VUS9o6d/eP/RfzgzW+YbvoXKwqWMSSUGuSxTsWxXUYzHKhMs+8Xe/HEya5lkf+VmA8JmkEwVK0ZTQeEKhaVqqhclKIZCIbHRAIm2DbgLABSfMRSxAm8Re2Nt5FveHR9/912We5c5MbGbPztxkNlPHvYBWeQZsj4WzVXqMuK6DKLKomvJVVVovaZMib7dSOqNUAbgIlVVyOMb8ZkrV2QZbL/2CfNd8sONvpopchPrYzJImtILdNKAvxuQvBi5bUKuasAbhTTAQkRKWRC6BgqZ8yptSNE2AQmQxcRLIeozmYMSw+fyqQBixKwAyvFyrvhfTsu2xL7QVIm1kflu266vbFu7mSFkczpt7Q09m2ZEL+OP9/zloQF/SdpvddoqFhxaxr5K136F7EwrWXsYfS9jCodKgwE/WApGla0E0aHuBNlQ8CGIlSMbwOH8bGUhKIa2YuRlK6tEOLCUYnq+EAJcabpSmhTzCqyU3BfTyUgsCmBRe6kIQ4vUUusD8WXctJBdjhMszWE24kMzY3EH/mdXZemXJz5yRp3+KjfT+hW7127RZq16uydUvOTyZTZKgle/xznxuLu0SFfmm1gqFFl0TNpgNfATOyU9SKjI/hP5m0cbMlpRAlmZcnYk5YpE11Nd/rTT/FhuSKx/+qW7quIjIxYfGcmkRkErN+KdzNj4B1cuXICXoO8gHCR/RtA7GUNpoMTvsoNXrnjkflZsuhJVXQNIKNSo8iLCwFQYTNNdUkwoeeRToKhfHlGB00op2btaFnRBQClNgPrAk2vPudqqvHNkswg/070jOwXJQKEah8vJfSfsHPGiMLvD5Cwqcpnwr41+70MvMUzW6Yn7455sEcu+9JDXb8QfM0Jxk8/f6GVvcxd9tokrcdZ5xg/E4+whb4Pz6i/5s0Xu8VMoT4+60CMZg8vpsBuILlXV98wcmEUgF2V3WeFYOSmXRROCZnEAKOSHASKstByfA4FriFphsL4VNBaUKvGEQBAk5fExL/dpkOUmMBFqsDwKEbDN67GwnSzz0jp30Dz+LsO8tIE/a3Rc/WtvvZv97882Wexcs6fOMc4CfzBoxbXf8z///1+3Jb6gymrKLqHKGeZ/TvzCq+fOZcff3LjxTcydO4d50TvcveutBwYHH3hr127JQ/zDla1br2Djs89i47tjY+9m//Ds4Q8enj374Q8OH/7hw7NmPfxDWDfRbdx+QgIT8YGpd+VxW83kl5HP965YHkttcRAmKk5xnjfsBwPIYjGVnYOXPeJyeF6TGoZhJFIwNAsHrTq5PruIEmlFysUMd4yEoIcu4xeOfvdw98CDf33wX/5l/v5FNS++/C9M8cRv+bNduy/esuH5Pb1P1oxu7/nCk2LubEX2fwpQh/WjOnQ1Y4hXR0Iet9moFSj36shbx/REc9JYEIJnJXNEEx25SAmiTKcaujAgUMQiZoZXf665afUgD5qQjxNTSwqsVD2YDgxjKVUignNS1KrYQdqyVM5ChHUDHqucvXMA7zxf1uIeT+/rvTGz3fLNpw/UZnc5PNhmc9yA6USe+zXhuWLysj+FKCUS8nnIL7fdyudFKSYpCyAQEzcpGa+4akqUIgErSXUV2qScSUIEpe5ZkxqB9pYBAVka99PuUcicJKW5GRYMsZg0uRGa3Eam4mONC4wsMbF4Ekc/evT9g511yw/NL/Pj515p8mRPWCsqTn9/4cHFNS++8CNm0cRL/NnmW08vHzm8ecjurJj4TiWDip0nK4dv7Tpwv6ijW699wn5I+LwDsntt6YpYJOT3Ql9LLrvXQSLxALErDHAOeUVicCAfztUhGqJDYs5auFpYPz0qZGV4XKBK2HpTONepDoqddRJfClKHcjl145SSlyAm6l1u9oTOYbHG+9f2d2/oDbet3Xdw39q2zL7Xbj/+67ktWrfJmZq7a37/2HBF2xoytKatbeeXt+55f4h7w2wOV4Yj7XNr20dbKmuaF+xduurLewduWbRCb46n4rH+NW3d81vKK1OLDq4eObW9Z2SQvLuf8O99hH816Gnaq6RBUmChWEQncBzR9MRRo45uvl9DboJLwIoRJvgOsmUMgqVv4mCIpdZxSiARBSZETJUMSBPQCiAS4WTTKHWmcfdl669ka/mzF64Wcf91gfLL+Wsf806yBg+sASOH3WTQCMiDPbk1sJIPKxpokSPkNTipF5NUDToZJSYKKoPUI4/koKiJJ6uIAEdAFw47LZS0hqjosFvl0if8GWCYD5eeWNt4efT0jw4f/tGZ0cuNa08+2T722DJ20/jZe3701JIlT/3oHvL3k8seG+sQ5UNLfJgZtHZ5V0Zrs1pMjMoH1VKPDWMpuWjIrTM3xKCkWFWSV2mdNFRNTJxTC7lCqpmV4KVaKpDYqWOm8t1wRPuUt1SLHzW59TqnCZ/WhD1fmvjW1/izXse4MTynunpOmP2DteSzTWQ6wmea35D3r0CnM4aKcohBrCZVRtkdcWnBpQgwoi8GHGFglXXkDbMoCcNmVlmLs8AwrCcE9zkmf0Uccb+Jw0q2j60Wplkb/HSpVopp2hhHTM96wwKu0BoFjUmH5woRT4uXhIajNpNQpMWVfMTzeLb71eyjxDPX8dnTr1Ja+H2d4XCXl/2VtQR+JXtD7eSHzU+81v5gpSNqvvptuseERtx/ERr50HOZIp/Hajbqiaeh8LOJMpq0zZKvqtBHNajyWGX6hHLDIrOq4GSerjCBjyeGuPlRW0G/VYcpzaQYTEdNM5Yr3Vez5ZedDi2+U2PCa3VO8xvZKP63d1webfaARp89pnM7X2d+xrxhMk5ccXoYg8k6MWfC7TYxS532if9hcov8zv2K5tv3Z7QOm0A2UeF3p4EFtxN2O+fEKZKtGhQbH1XZDvuUQeASN70rNvjRcJxGbTLfgwXEk/mD+fHliT+85A3o8aDDp9d7HXiGLuh5hWmdeJ9pZVd77RN/H+kMBDvDTNxSAnu7iKznDK2p3Ed1rhGR8A3UriIBPrI1KpUrR07qAM7D4VzSRQEQ48pw3lih1lalH0GDSYTZlGzGRLWecY7/A9tw9Qd2tmacyOdgOHD15LmRgI+785yInf0l67i2nNCnOlMELAFOMdmJjAdISNMvNGGiyr9AmZ/MzzrGf/flPXtobPIJu5fToEqUxg0ZV3VVfV1VujodjQT8HrfDrtcxSCd39qdDxOTW8sTs044/huVoIlEjEO+PBiaSpXcEtVjsf8OiHyUf++i46QmAb+gsUxvn2gpNwhP7LzZS5aYj3KWeQmyZGyyEjQToLSo4ixZGoKU/N5MgNczJJaxaDPlIqVFfOf4EPXHUnXBiSF02mViamdw76i3lHRUjC1a3tm0aifec/o9XblnfvbS71m3zaUsXXLlz4eFliWxD7ez+rsC+V8bqvTXtFu+qsnS5I9RzS3/7jkXN3Oidd4cqQ3ZTeu6clg2nFk782h5pKP17LtjQV1XRGrWKsckT1/6Tc/GXSVwdxaszrmI3QsESd7Q4Su44ob7DiBUxiFKqfV47WbhYszIGNVgJChxQ0gH9IpB4Cmy0fPjnZlGcjBKv1F4HRQCLIiOKBl/2D+M5NKLkOV4M72AGQDLnI8GzoM+6piAStN8T2KigeDTIyNKumcLgLEOrS4Q7ZGUrP4uXk11S3a7RKu215ElqhAgOCxprADJhUDh+4rWuC5uXnNqQar/twsZ1X2jUaWN47uJDzXV3DJ56ItKzhr888dzMpT2HLt+38/LJuSN9K2LsXXNmZl09qe99e/2p5VXiuYdr/8nu53hUhZmMqSIW8Be7IFco+eGwk41VxDH2QrCrcoyJTmBUfrgD3BAp5W/jFNn8vKhOLufCT4+ac8fViODC3xQO9d0jCi5clOAnz4enTnujXPNjFNe9X2sxmyOpWS1Dt88qrxrZ1te9oKXM5tY39Ly/ffWFPf1dd1/ateViF9utN3gCnqYNp5aseGhtYzAWtHbPHR544Mo9t71znIiiKFODhP7vSTLVBjKFJZlyOmjF1IVdVKZAQBJ2zDM+LwnfeChhskYVozoo81P9KDBUQcoy0nBdLGjzMqgFx5mrstblYRLnjWN4UacaKZ55Ep4sKbWF8TTQRAjgUUGKNmAmmiNvvS4GpFwEGoCI9wrlC0Lh2kn7RAQo2pBqtpLoNSxQPbk8VmTpfmFsMRWZ5zatPJy8lO0gAlN/x4xTT4R71kT3ja7uvf8KEZdTc7vSTMNnXffPmYn/V08TkZeTVF4YKi/fIfJShuLYkimORTGqrIjGY3G/10G7C8kGlOlk2Um6oE0Ecv/AhtBxillQ9cQEiP0BUJeaRng+N65KehrycQkkQRLExgFlnsni03ZzSNeTH7G/LxIS+7qp7ChmzE2UV4ioLSay/MmdXTbPxCqmbsHuwd61A7VWl6EhtGLzzubNf3ZwsHvv128/eMbGlId7VnN8x64Xx6r8a06trg2WEQGqaIvZZ3zhe4e2fOvBWYcePdy5abhSjJe8ZHPO8K+iAI7SOnIABUr8Pq/TBnEizdA0gIkxQ7yDCXsF8vKj9CRGGZzEMAVVR1JhGypzKPSkBo9oiUKFLSHIiZ1y1TNoLyQkFVWoAG7mleROYw6cjHB8Ux6S+ogIEg980AxPWvUQ4sYTU9IwGbtwKVuj2JfyBO7AjaK0QBtDNSZqrwRcReubO52+8/XLD8zpa+VwaUkwMZwqwdHsz9mVRt7pmLlu8YMr6xxLHdri1JLulQfHzxNhbsieZj/iBJRGs9BKvCbjH52N0eKFs1eOrhwazHRCFtNiIu+Txmk97IaHLL1fizXaBivDaLqrGJ5lA0VYQxajkfLOvMDyYjRigsPrwPI6keWV8rJLPNc5k0w2OHkyGlRgbUPhSa873+pCL3f9+QTEwSRR9cRacA5Hp5sHQLQaBOeBp5mS4+i5T/nt4CL7iBCwhpwOM3aJ7gGJVnNZJ3XLrXzKM5ngRBjxCLHU+CMqRvybnl212F61K5y+5fj8GV2lodY1e/fvXdNKRHHHjhe2N6+eX91oCdWVDi9MbzyJv1g1uOrWsfr0jMjgtqHB20ersn+Vmt/iv21s620lLfM4ocTfE9JZuucM3b0oYXUkXGVRC6dzNSwZ6N67Ol0ztLZpeHPQ0dviqk1UWaqOrxy6e2Hi6ruxhMfAC1rf7FS4rdrjrethZgdSw/GV27evjA+nAlTGHyFW45+JrXSiT2lfhRM5bRajAfxOJWsYctAsvegP5ppxHUEiKnntuEEZEFMfQXYAKZhU2zypnk8BoxCyq6cqgioPxrRSlDcvNGMAHpLObCQctHcLKmlMk9S8EVH1+yodIaK8T/UJoY4G26exPnKp+9ym+fsX1lzaPDb6hVbi9L3SP7/5llOLJvYxD+zaP9I94YLn30+ecoB/jbCXG12BiNRhK9KK0Z1SWfAgWuAAs2wNwnF7k6pgsjofwDgFYEyOadUAuQK+TNBiToojiazkgCF1kYnQqFz+loEYbHL5wSa3NBek2yedfsdLLv3EGUl4vfGIwxGJe72JiJP9dFzPfoo7lXu1cK2lvte1v86eoTRxoAqMgaOgN5f8clgJTyn+b0wn9wooPS08pp26St+AS/S2ZhaCNk4HTU8aStBY/GZDdAqayK8ncxND1QlI1FAIhwYedZMBc0cDME0URFDedyKUiotVnbJ2QZBRgMSl/dtGQimfljGZtTbj7J4CFL/6Tsfm2fGiojVGDZ45l8sUoD5GTxBZ/iOR5QC2quy1B7iSzVVUoEiS14EAxtMYpCZBalaQ5Tk6LaiqY0EmZoUEPKVhAeDk9jIjrxzfrBfhyV0snraegojyGx2IiW6Y+gxOfrHpOx3EnSjQ6xCDOoyYnBpOOLwWnDEHPM9lj5t8VluJEZ847wqasq+ZA4GG1/jL40/rrXixxZHdZfUWGYKOrMFqw884jVk/ITnVpc+T/y0hP1i0Iy/PI9LdCM6FcVJDTu6mWbwJlDRLOSc6Rtt0pk8UqfJrSy7xlz/roi9D9Tr/MY1BfRmirFAVqiqPhkN+L/Tt6DQsVrJFoUo9D+xOdkIMdmj22BTUashtuXGOluJkQCS6dGLMAC/kyAErrCMDk3EBy9VeMUQRgc1srhiXm5mjrWXTIcFfoOszgKABBF7DkgHoJWqkhyipKBIzj6WmNU7DSJPAN3GI3wBX5bMgRPsTf5rKplvqJJesgCnPHmyJFRlbjq/YtN/v7F+0tmHOvYsTl25dXzPaHrm0blXPbbXsp9Fb+5fcvrZ5TrK4cd1DK8BO3LUv2L68Hf7au2dGx4QR5ewt2Rc3+gO1t27kJjGOCXZEkHekxMWLZk/sD8DUhZZtrdJMJQPB4PWMsgJYyHjmtRwpM7KMRMfrWFsCrLK2LCdj3MjaSvQOTKavqefC1pzJJQTdPnPZZJMrxvacidDPTp72csbmdGBENFzEGdHrkB3bFQvjl4jHUW+UV06VqU/ETAvjzKWLvTCodF6pIYhxLcsfFFvG+Skn2Kae3etk7JBviinHsmp2vHZvb++9r+3Y8dp9fX33vbbjsTNnHhvZORyNDu/k+KGjl+/a887RmTOPvrPnrstHh8b3fPf1b3wvue6hZctOrU1SujySfZEzcxqa87hjUh6RZp/YXB4x4fPyLM85id5lAkqKg3JZLo1ho3k7C0vtqvdmsZxqLLDdDWosyquFcpBqTCVWn/y8aZEkH8CUa4WtzXuqOh8J/QAs+EnqdCTh53T+e4pqaFJSkuWZnD6SJsplF+1q3pbMvjU/uwh8bu5+YRvNluy8sHHVA43YSpMlgychu5h9kR+J7hld03voCs0vdqazGe7vJuUXiQxkX2Tfk/b6zhvkjPPzW6qMr0O9EeqeFe9NYzlVWDOlrBgrY8HGmKYk0yZhKnutxrwejtRdwZpQbq/zcJU8lyAV0FE0P6EmZcbU78mL3Vj5KTJopaGzqIvqymaDwc1PjTWnGnF+auy9S5kLm+XE2LovpAxFsewLkEu+U0yNsZ9+9jr+96FlcnpsIDMaHT8J2bFMs5Qdo/aC+Yzu9c+pvaDSbDGBRyfInbchA7HYToFoYsiniB2wktEQv9MkKzw4UiMDEnaG4xkNU+2HiKMcbC2Eo7YMcp89/TJHpqngI3LmgZnOPEjWwSWbY/rZJdE6bCxxcYbk2U1VfSVuTbGpNbny3ir2U5fv3Ja77NYHPPaxTRP7wLZ2XvuENRPbQE+3tbbA2TafRyuwuUi2sR1jvgQz3HX6XxzT9L9Mjzp9/8tN4Vyn/0X4HO0vzI8NHnOseSQZH2z0xYdWrV81FG9Yd2rlllfaq7Qum60iPbcjOTvpiQ+tXr96KA7fGdvwTCs72+Xyud0VTcHyZKwkVNG+uGPgrsUN/ak+o8kf9vsS7eGq5vKS0srO5d2tW+fWdTWLfkzNtU+YN/lOFMKjcK6hxFfsssNnX4wCR+6FtHJ2sFGHMRska6XswCQR+PsC3wAxqJSuplqCWEuafLXllEL9NKhAQiywWD4RpiDKLPv5EJ0iInhArTeDiJB0lkmaAK4hDfFJdcRjVSNjyC4JDfQEBQ9f74OdR9NOIfukfDjWJB6gaLbT9l7IHjpcucIJfm/Pwb0W1/OVjMu6DL4r2Fnvrww4tSZ9MnG/5ch9zJjdMcOJ02Z79sLBifOZTrPNbF1YXU/3bS+RkffYT4nf+UfZ/7RZoJeXZ3P+p0nD0HCXsKKYjpDbIdT+5yQgMigraPFYSq4pTwUoiYdZBepkc1/0kUDp0U9wpUAW5KbZvMMm0PQOwPTDH9AxzUFLHiNZ7cI4qqAcIvFm2i2sVDisuGbL1tnHWi9RX/Tilvn7F1Wzn07s3XXfUA/zb+P66LaZS5s3nFrEHKF0JPE1+++EjjfoJTL9P+0lsj3i9AtkNywarc1E2M/nOJ5d/yxRleaJ3WWDkchgGXPC4hzXi30y/Mfsf6ME+kbGkKgJlwZL8nuJyt2qXiLTlF4i9XB+L9F3oIGkwHC1vFCPPEg/w0T72kQAzpcJwRhtNhJ7SygpJjcbKau3i6u3S91G6p/QZMkmMHQcsUI1Np1w+fkrWhOvdeh/zHvssxxe/od6q5a36N7n/fYj2W+d9Bb9TFvE80XaX+oDRySa9YbDvWXMF80Oh3liZ6QvFBoMihQMM19z17rdde6JeWHKD37CDx8QfvChlwr0HbkdJoEoeoUpJnUeefKGC/QeRdQA03YfVVGoz91/ZE+JJBP7j4gaEA/67s++/LLLof2jzvqTIof5YvZlvP5ll0d7TWP6XZHb8Qyjwf9hMmYP+/04Y7Jm/RMfu034ZIk7+wLtPTIRH/UTQg8X2pfRkmkEjqHyAX6iw8QzcuuRSfIEWUmtyGO0sZkCYIUKthxervHIBTen7TuCldindB7hb+t8/sNvZFc96fYK2Kwz8tCJphFKrKey/+Aoxo+wb7pNE/e7atzuGjdzr8Up2rwBQs2FZE1mOB0AJ7qh9yjvdEDOohVqPSpG03YehdDNNR7Bd1Bo4xF8VqgpxC406Sf+iamc4I0Gpnzip8wn7Iv2iGkidnzIGLEwPz1BJ5nHHmbmCregODoAX92Ar4HS75DFcVzxjKqrr/uRMCXwNYmfFKv+Uz4ppgqDzVKHoPhFsS76RTHq7cmfqcJ4WXJhewg+3fOcu9b5rtOdxUWGf/bUlNrb44m0SWu3cjp+hvmYcEsgNau2or+zNfBlgXDarGqj3/ChJ9nU5GtsrqsyWcgWbNlC6bCAvYeZR+jQgS7B98NSybpEVWUFPUltMaEO3EFzYsPw0a804QaI/Ryf44Nd9MM9dPvFj379KXNM89EvhXKTv/iV/7UvPImILF7XOK+t9K6e/qr+5XXpBR3V5mazqUQv2ALVpcHaUou1vLt28YzWurq0QWs1E4L2amq6Fwi3lDT2VRyI22d3Ni9Il3jqB2uLBbex1G93BCucgWq/aTFuTzYkayssZkLdptEm+oVKtIfwWZ+wmsjHc9IXD4o0vHRGCL7LEdLRg395H+FTVYlzX/arngp4nU/71RWY9gbf9qMGxNoMMUYtbiZxhzP01dPcVoPJrSv/aOz+7Gb2H/G3qpfoTC1/ObF3oVQLZ7/Pv018220ZB4SCCM4Alvh9xbRrWvF341YLMD8Wg1FZamh/SK4criHxkRxjUeFTIQGEeE40psaXUWSv6mZRpO8lvj8JBcZ4rqkwJqNsRNNUlLxSOl0U3RJI8JP/8WIpvVvCE/hcLV2DoVNTIOEgxzWqS+o8L5XUxTngIjrDU2vq0rcBgMmJ5oDGdrGu3rr7q7tioyUC47Dri81/9iyz4VJ2gVRZb1n51M7OoqKVRg0+faZxPMiuGT+v9Dew/8m/joL4OZojDyJxRx0kkjHDrlJ9EIOGBQytGgGUS3kbocKNkPiZRkiWM9Q/gh2lbCAh5J/zmQZJDniqRSQYFFj4klpsCr76OWO556hR1E8TLRJFMotIF8HNLvAcgGFoYiyHnxPIpLwcenATPGyxiSiW/67ywxhWZIMeTFQgzeoDkxGVpxHAvWiYOg9hHKIcVdMgcRKRDwowAj32SHMtqvaK5K1funX+2cENl1LbKu4/gbXZrMQDqQWP7+wxfraUr2KER4+koL3i/wKnQgJvAAAAeNpjYGC4BYOMASDIVMPcB4SHmL8xf2PxYlnBcoJViNWOdQebE9sr9gsccZwinGu4WLhOcWdwv+PpgkBeByA8xZfBL8Jfx/9CwEWQRbBEcJWQhtAJYS7hFSJSItNE2UQviFWJG4hPkuCSyJL4I9kk+UrKDQ4zpDKkQ2TsZP7JXpNbJJ+kMEXRSHGPUpWylXKDio/KG9UKtTz1FPVfGhs0e7QMtCZoW2gf0NHSaSMF6nLp7kJAPY1RiAn1hQzwQAB/fX1zAHjaJZY/aBtnGMY/Dy4xDUh3c+3BHHZjKitczpW+uzN0UKSzVYx0OjuWdQkdOoROHaRSkCmdSocMHUqHUjKUDB1KyFgylBJC8RBCyRBCKSWEkrlzh359vl8R/Hh59d77Pt+feyRjzIoxly+ZlRX3hjGXVv8xq2bNHYoN95bYdEdiQBySj+CWeybuwBgm0JqrYgpzsyH23C9i390TB7CAJazEN9XthbgDY5jAvnspDmABS1iJDbMqVQ0p/FTcchfiDoxhAjvufdHC1H0h5u62OHXn4pl7JNaKm+p2JK65J2JDPZtatWdIJoK+W1PdvhJTaWiaTB2a6vmBuK8dCFAVoCpAVYCqAFUBqgL6BKgKUBWgKkBVgKoAVaF26Kq4pm6hVL0nNjU9lDYfh+TX3Q/iBtykPiK/Jc2hpnu21D+UBh8nsOfuiH04gAU8cK/EQzqM6DmGJd9OiCviY+IT9414wz0XT8lM3W/ijCk18U13X5zrXoRmAZdipL06FJuqjMymdiaS5ufiDmyZWIyJE9jRnkSmS6WVwki796OYu1qcakqkiZ5zV4gLuBS3NOUjs62Jz8Q1dds2l3XHtrWrF2IAQ/IR7Li7opW2bZ3yKzF3D8R999BcUYdzsaETvKJnPUMy6+6xuAE3df+vqJvPt1wq9nl2AAs4onIMSzIT4or4mPhUbGnihdhwT8UAhmQicVereyRuSeeuds8zhgnsuz/EASzggda1q4k+ruAN7duu9vBn8YyeteK2Wf33T7Fh3hWbWkVbd9PHm9LQ1sQH4g6MYQI7rhKtzretM7ot5u4d0Stpo6SNkjYa2mhoa/rX4hkdauK587MWcCnGnGDMCcacYMwJxpxgzAnGnGDMCcacYMwJxpxgzAleU4dPxIa7JAYwJBPBlpRf0zvyVOzr2WvS7FnAElZigp4EPQl6EvQk6EnQk6AnQU+CngQ9CXoS9OzhqHs46h6Ouoej7umpJ2JXHTrcug63rqOz8AxgSH5dLtTR3fOMyGxpYkc9PVuuK8bECezJ8jta3a44gAU8dD1xRJ8xLMlPiCviY+ITd0s8JZ6i5MzNxZn7WKzJ3HRfmi63t8vt7XJ7u9zeLrfX4nIWl7O4nMXlLC5ncTmLy1lczuJyFpezuJzF5SwuZ3E5i8tZXM7ichaXs7icxeUsLmdxOYvLWVzO4nIWl7O4nMXlLC5ncTmLy1lczuJyFpezuJzF5Swul7K6VKv7XmzI7VOt7qUYEIfkN/WRIxK33LdiT1NSfgFTfgFTfgFTab4rlsQVPNE9STXXT1nApZjhCRmekOEJGZ6Q4QkZb2LGm5jxJmZ4Qsb7mPE+ZnhChidkeEKGJ+Ra0Ya4JtfNtaLbYlN3INeKfBySX9fq9A8A+tXlWp3Pe8fIcYycO5njGzm+kWvVn4t9ug1gAQ/lJ7lOyncbw5L8hLgiPiY+ocMp8dR9J57pP0aukzoXazJz7wXaK8+ldwTpfyh6nftS+Ku4A2OYwL77XRzAApawgifuL3EqB9jXlBemJ2f4SZzqjHrS8LdYE8/JL+BSvK7Ke+JlfXtd/nBHTImn7rU4k/9f17OvTUFlQWVBZUFlQWVBZUHlgf/nJTbcZ2IA5+ZDcQGX4hCFQxQOUThE4RCFQxQOUXiktT8WB7CAJazEEX1G9BnRZ0SfEX1G9BnRZ0zlmMoxlWMqx1SOqRxTWbLSkpWWrLRkpSUrLVlpyUonVE6onFA5oXJC5YTKCZXH2o1zMYA9ndpUd/i+6PNT8lPdXp+JYF9PTbVqzwKWsBLP9NQjMRBn7M+M/ZmxPzP2Z8b+1EypmVIzpWZKzZSaKTVTaqbUTKmZMtezhRjCCFre9hTm5m2dqK9ZULOgZkHNgpoFNUtqltQsqVlS879DLX3NfxFx6j142tVWv28cRRR+ztmJEztOQxEhFI1c2cTe80WpLlWUyJIlK4kcK6ELc7tzd6Pb3dnMzHpzLmigoqLmb6BEKDXiD+APoEIUVFSUFLz3ZvbOZ8eIIIFErLt7O/N+fN/33swGAO4slbAE4d+X+An2EizjU7CvwLXO59HuwMedYbSXYb3zWbRXYKvzVbSv4vrbaF+Dvc4P0V6F28u3on0dbsHP0b5x5adZrTX02Y72Otxb/i7aN+H7zu/R3oAPl79GJEvL1xHoB8u/RnsJVlf+iPYV2Fj7LdodOF77NtrLcHvtl2ivwLP11Whfhdvrn0T7Gny6XkV7FfZuXo32dbhz9Zto31h5O6u1hj79aK9DtnEc7ZtLX6z/GO0NuL/x0SNTTa0ejb3YSrfFvb3e3i5+9cRgKvz0mcllmYnDeiLdqXh8qlV2qlPRaD8WR8ope6IysW9KL57IQonNQ+nNZiIOdapKh1t1mSkr/FiJ5weH4mmlyuAdHXbEC2WdNqXoJb2EgoV2QgoncdPqISKo1FCmSgxlofOpyJTToxIT6zJkrYsCCxBqAvxSWieb3YGk2tHXXkC/FWCKQmEZsRlybFJKpKvdeDsRB154q5UTiCiVVg3rHKsPJKqBYJxBrpXxqvRa0kZqymGuU6/LkaisNlZ7DO4L7YUbmzrPhFOqEK9r7VEkb7FuhVlLvymaMWpSu0BpYDJUXb3xYlB70XBkpl2Vy2koiplHupQ5opPau8XoXNoR0nX6VLlEHKM8aS6d0yn6V9ZUxnqU2u0IrO11WqM/Yj/RTg9y1SpaV5WyqaTejPSJ4rVcea/s0NjChUZoacVY2sKUU0HzoXI1ImUS8dBzhKNp8LrALATT5UpN5l3NjZmIQk5QX3WiM9SBg7DRZEgcD5qERrqFflOTdzBAEVBTj8Ykb2YwSWm8GJo8Nw2iwW7U1nJO/M6CEE4VetcaGkcaDC917oQZnmHnAl2uLMVQqZyaiS4N8vTjHZRa50EO563BPfypU19bReISDeTp5QDV8UEVImtqVyrnkvYohVlsR7Ef6h2pETWjTxR7Z07E3v0H4qVyiK68G0ZTGDxCztQ2VRS5GyPnJwfnIlOFtBNmd8n5Tf7Jmd8ae1/1u92maZBNxU5Jaoru9r9zHcwKutTqyrvE6TwxdtR9un+4nVwGpj30rhvwv2rxd+ERGKhgChY0jGAMHgRsQQrb+HsP9qCHn91o9XBtgL4CvabwDCNzkFBChiuHUMMEnxyc4tNj/NagcId+U1xp8NdjfgFHuO7wY+GEPQTsY6aSKz/BDAWuCtjEjBLXDFoJ56c8Cv1cjKq5MuURnJminsMBegp4ipzI92zuxQw7uPKCox2uG/btYSX6tJUF7jj8lvhxzDTg1jCMGlCVIe6kXH3I6DWqQhplzJNULSNizVXmWGv0LiKDVutW4ZeYy3LVBvUfsLIhy2Je+ze031pQU3DNwIZ0Potjc4YydJf4j3EWqAMHrKJn/opjg0YpIyUdaowI3AlvmI2gjEPP0NcKLc9d8JhHziJS7sGQa6a8VyJD8rfcH8vzEyr3GaXnvGPco7oZPyn8K9B6jWua6xBDwhz4VhErVd/kqRzHOaln+gb+A8ybxVlX8IarDdDLc9S8ZsYaVcx2usDUxDNF+YiniDgIl/vL2jmjHMXuUq9PmTd14ThOT8pejnfTmJ+0MqywZa0Mc97hHRnXUkZOT0H3E8avkVvOeRdntMbIinGkcQIpG3E64f3Wj2I9K2Wxh1S/YI7zE6G5pkB/ybuEbcpnK9wfinOMZjNDXB/GiRvHGWrvBuJRRCytmo7jFZ6Dd53VHOsZ3itwbxLnVzH7LM7DvFI40e2KjLdHeyc0rMTl57s9yTuxgpopSlMz4jswTG+GKwFJyadCsHY5o22iNuFs1MjEnsEZ7GxhIhzPvsbbwnKlcDu2N4bnycu5mon318XeuYXuzjlLxqa4S+3JDFma2E/KthOnWsdZmnfOM6YQF55qVrhmJu3ktt1w0UviVIbZ8Quz0nbW8MkpOYJOx/m30tl78fyt2F/gd8Sz156M/qyLvUveEXtwHx7wLa0YKfmUcHfh1hR8FsP7xjBTmuu25u65mu9654T7IuO+ks/kTO/e7/2b/Gfv+S3O7bFWH7r41/BfEt+W80wJ3/gFemz/r/53cJGhwzhSteKbKOGIHH8N3+FdrLaP2ekd+r7KnH/TO1w7q/+rC/p3/wR08JmLAAAAeNpjYGYAg/8lDBUMWAAALKkB7wAAAQACABIAB///AA942u2cfWwT9xnHH2hhNOUlZEyjFLyWZCmlEFgIeSsdrHPBeFbUUtqN1kO3iVVZGkoVuV5YDxTxYmDyH6gKAaU0TMaAgYAQBLCuLarM1XjT1ZoKiizLmk6nEl5VKpDQ2B+9fWygpfsDjY62CT1VH36Xe3l+z/N9nud3d3ZSGSQiRTJdvDLYPde3UEY2/y7wmoyT+9kvti35419uD5LBr/6h5TUZWfh3DLvzx6//O4jzBhfGYTLI+1rhqqBcHVx234L7ckOKhnwwdPEPxgxLPNBY9HRR84MlD34yvHz4xZElI+OjWorHFjeNzpSM+2FqzKc/6vnxS2PHj935UNtDyXFjxzWN6xn374d9D7/1cGb85PHq+IMT3BNenBBz1bv0n1x+ZOOjFY+eKh1c6ivtKKsqW/nT7nLvY2WPfT4p8/jByeEnXnli45TqKbmpqyomVaSnBaYdmfav6fXT1cqJlakZI2csnNE5w6wqr2quOjazeObvZ/ZUD632VXdVf1bzdE17TV9tbe1f6pbU7ak7VV9eH6v/9Mk5s/qeiv28afaU2X+f0/iLjqf1X/7ZHXumd2543uR5Kc8r89vlV/KA7ZVR9ngpthtkNGMJP5faH0sZYznjZKiEKqhD9XqYJS6Zzei2P5C5dlTmgQcWwEJYiq1lsBxWwCpsrYY1sBZCsA7WwwbstsMm6IDNsAU6YRvzRJhjO0RhB+yEXRCD3cy1B/ZCN+yDg9ADh+EIHIU4aJBgvuNcp2P7Q34+AR+xnWY8yVyn8bUPzqHDRbjE9mW4Ate41lHrTtSaiDIZVMmgSgZVMqiSQQETBUwUMFHARAGTqDJElSGqDFFliCpDVBmiyuC1idcmXpt4beK1idcmXpt4beK1idcmXpt4beJtBm9NvDXxNoO3ppO3O8rbVBnC3iIYUVCsFaVSqJRCpRQqpVApJTW2T+qg3g7JLLtRZrO9yFblJTshfsZmrl3Ktcughe3ljCrjCsYNXN8Om6ADNsMW6IRt2NIZP4KTbJ/m/D44w7Vn4TxcKHjditeteN0qV/n5MbxuIM8GnjfgeQP5biXXreTaIM/GDY834rEpT+LlLFuRp9BlNvuaOb8F1EIeDfJokEeDPBrk0SCPBnk08E5BXwPPFDnFtb2QgTNcd7agaSseNuBhA9rmPctragxQTV+VIdT/A/yUv9+OgFH2HLzfiK5z0LVVJtgxccFEjpUWdG4lKoOoiJmZKhmrwG2H6aEwPRSmh8Iy37bEy7nPcu1zsIB9zzMuZHyB8UW7Q35t98pv2F5k/0Nexoaf8bf2fmlmrqX4sAxa2A7QrW/Anzh3OfveZFtl/wq2VzHHalgDayEE62B9QTEDxQwUM1DMQDEDxQwUM+jHMP0Yph/D9GOYfgzTj2H6MUw/hunHMP0Yph/D9GOYfgzLIebvYTwMR+AoxEGDdzn2HrwPxyDB/MfZrzPXh4wnwGD/R/ycZvs0vvfBGeI4C+fQ+zzjBbjI9iWOXYYrcJV917D3ODX2Mdnqpc4+luGsfSMYR5Hz0VDC/jKosbuoMYMOsKixA3SARp0ZMofzFWjmmhZQYRXnr4Y1sBZCsA7WwzauTTCeZDyFjV7IwBmuOwvnmPM84wW4yPZVxmucX42XXjz04p2XWjJkIkdLOVIOk2GqVFI3vdRN3ltVajleR3z1djce+/G2lZrYTz1QC9hYio1l0MJ2wPbIG7Ccn99kVNm3gu0N2GqHTdABm2ELdMLb2N8K70BXoVv85KWXXOSj85MLg1wYROYlMi9ReYnKSw4McmCQA4PoiIlomvCmCW+a8KCJmZu4uomrmzi7ibObOLtpgGSqCg9VvPLhlQ+vVLpdp9t1ut2FhyodXk9Xa3S1RldrdLNON+t0s0Y363SzRjfrdLFOd+p4qeKlipcqXqp4qeKlipcqXaXRVRpdpdFVGl2l0VUaXaXTVRpdpdFVGl2l0VUaXaXRVTpdpdNVOl2lE6VKN2l0k0Y36XSSRnQ+ovIRkSrFRJQiojQRpYkoRRQpvErhVQqvUniVwqsUXqXwKoXFFBbSWEhjISU/I8cJqtWiWi2q1aJSLSrVQoccOuTQIcfqZqBBjvhzrGL7qdZjrOEpKvYY9ZGgPhLUR4L6SFCZFpVpUZkWlWlRmRaVaVGZFprk0CSHJjk0yaFJDk1y6JFDjxx65NAjhx459MhRtRbx54g/R/VaxJ+j/hLUX4L6S1B/CeovIfNlyOf/lCIYAaPoyWIyOZpxInGWUiflMBkqoQpq7IXUopcebKQWp1CH3q9EfDPaRXY7kR4g0nZpxvZS7C6DFrYDdjW9WU3k9fRmtajsW8H2Bs5vh03QAZthC3TCNua6cxUO3KLCgYIKJ7Fzmrn64AzznoVzxHue8QJcZPsSxy7DFbjKvoHRpRV4GMSrYXg1DK+CeBWkM73cc9PkyCJHFjmyyJFFjiy8COJFEC+CeBHEiyBeBPEiyH0vzX0vzX0vzX0vzX0vzX0vzX0vTR4s8mCRB4s8WOTBIg8WebDIg0UeLPJgkQeLPFhEE+QelyYXFrnIV6NFFMPwfhieBweIvmMK7wn//Y5Qgwe1HL3dc/3bHN8K70AX5J/H88/hL3+xrhZ/ZW1VWFsVZusqrK3ljJNhql3LrF3M2kVGh5LRCjJaQUYreIJys+YqrLkK2a1gzVXIcAVrrsIT1GLWXYWO9NGRAZ6gXqcrfTxBracrfXSljzVZoRt9dKHvtmvzBuZuh03QAZthC3RCBJ+2QxR2wE7YBTHYjS97YC90wz44CIeYt4fxMByBoxAHDd7l2HvwPhwrPG2rVNFQ1OuikiqopArWdgUlu6ioCrraR1f7vljnL8FluHLX1nznKXggPQXPv5GtyC3ZCpEtk2yFyFaELE0kQxEy00lGYl/5RMJLVd38VOJFevW6yiYqmzdUno7K01HYROHpNxQ2UTiCwhEUjqBwBIUjKBxB4QgqxlAxhooxVIyhYgwVY6gYu+NPNxLYO851Nz/hyH+6cRr64EuVQreoFEIlE5VMVDJvqBS5R55j/kiuXeTaT65d5NpFrhuJTCHXjeTaT2eG6MxQIef555oy9t18trm+sl5/vnHbbUSuELlC5Ap1sJCuDNGVIRRQ6MoQKih0ZYi6aKMjQ6ixFTWidKWKIlupFReqKKiiUCsuaqWSWqmkI0OopFAvldSLC7UU6sVPvfipFz/14qde/NSLn3rx3/Z5KMLc2yEKO2An7IIY7MbuHtgL3bAPDsIh5u9hPAxH4CjEQYN3OfYevA/HIMH8x7F1/RlKIQMKHRm68RylkAWFLCjUmotac1FrjdSai1pzUWuNZEchOwrZUag1F7Xmp+KKuc9ez0AS9ZOon0T5JMonUT2L6llUz6J0FpWzKPwJ6mZQNYOiGopqKKihnIY6SdRJok4SdZKok0SdJOokUSCLAlkUyKJAFgWyKJAl+izRZ4k+S/RZos8SfZYok0SZJcosESaJMEuEGhFqRKIRiUYkWj/6JPPefXseTWRxIosTWRwPTXrrM7w08TKOd3G8i+NdHM/ieBbHYhyLcSzGsRjHSpyntSF0ZBEM58oRjHXcR/Kf+M1mnMO4yO6jY3Us9/H8mLcexXoUi1EsRrEYxWIUi1EsRr8BiyWsWm5WLDcrlpsVayWr1UpWDzerhptVYwmrxhJWiyWsFm46zU2nuem0lXSam05z02kr6S73XdNsLt7PA0/h3T3/3q5TrTrVqlOtOtWqU6061Zp/F9epVp1q1alWnWrVqVadStWp1Pw7t36X/Pr+VMQIqkClCsg3K1AEtkMUdsBO2AUxOA7nOO8ilHHn2//FlSVsl8Fc5pwHHlgAC2EV+1fDGlgLIVgH62E3x/fAXuiGfXAQeuAwHIGjEAcNElzzIeMJSMNNb66x/368SeBNgr0J9ia+gdrqf1E733MNzO+5+vc3Rv3bu4Hx2Y3TD3fSDyWo5UEhD+p4UKO+8N8smYQa9UTpIUoPUXqI0kOUHqL0EKWHSCYxu4dZJmHJcxct9e8uuHtxOpV676zc9+47mhOZE5kTmROZ8zsSN58wHS8dLx0vv66X//93s/eGBed7rIHwPdbA6Kn+9Nm7Y2Xgfifx/bTo5Nex+F1bdL7jv313/e/vkHc/N49gMYDFANYC+NGGxcW3/L3OYizmfz8qhaUAPrbhYxsWA0SmEpmKv21EpzJDAL/bCn+bc/1vctrwv41ZA8waYNYAswaIp4142oinDQ8C/XaFcp5hnd/F+jZ+F8uJ4LuPwPnm/Ot753zT5/zFvfOX27f+lbGTY6cjnI4YOP8vA8c75+7/7XTvvftJyCAJ8r5cJA/mf/dbinmrL5FSKZNy6vdxoqqQaUQ2Q6pkptRIbeF3y56kDp6Sn1MJbnlGPDKfamqQZ+U5WSDPywuySF6Sl8Uvi3n7XSrL5HXefAO89S7nbVeVFbJKVssaWSshWScb5C1pl03SIZtli7wtW+Ud6SL/f5WIbJeo7JCdsktiskf2Srfsk0PSI4fliByVuGjygSTkuOhyQv4mhqTJ5SnplYyclj7eRs/KOd5DL8hFuSSX5Qrvntf+A2HzYBoAeNpNjsFqwlAQRc9NbLRG09iW4qrLrrLqypVIGwoFwY0/EEoRSyiVJG7c+ZuWKu2H6PgIpIt7hjtz37xBQJcRW7z0ZTonyrPyk3ta1ud4xLfimWu8TBcEb1nxzoNjki8XGY+Oo6L6Khg7pvbkvL+h/tGr6dMhZlh3h+4nkdR+bIknQl2qq1A99RXpSrEGutaNzSemjmUCegqsTtU2zkyJbd5QUlki5JkPVqzZ8c0Pew788uduebWsuOUOTh96H8IAAAAAAQAAAAA="}]}],"sounds":{"enabled":true,"sound":[]},"navData":{"outline":{"links":[{"kind":"slidelink","slideid":"_player.5Uox68g9hv9","slidetitle":"","displaytext":"Informed Consent","expand":true,"type":"slide","links":[{"kind":"slidelink","slideid":"_player.5Uox68g9hv9.6DkxhwP2ssk","slidetitle":"Title, Authors, Disclaimer","displaytext":"Title, Authors, Disclaimer","expand":false,"type":"slide"},{"kind":"slidelink","slideid":"_player.5Uox68g9hv9.67HXAbkjKVS","slidetitle":"Objectives","displaytext":"Objectives","expand":false,"type":"slide"},{"kind":"slidelink","slideid":"_player.5Uox68g9hv9.5X97utL54QB","slidetitle":"How To Use This Module","displaytext":"How To Use This Module","expand":false,"type":"slide"},{"kind":"slidelink","slideid":"_player.5Uox68g9hv9.6NeHUZTXNfy","slidetitle":"What\'s In It For You?","displaytext":"What&apos;s In It For You?","expand":false,"type":"slide"},{"kind":"slidelink","slideid":"_player.5Uox68g9hv9.6nHF83Wms6J","slidetitle":"Let\'s Get Started: Overview","displaytext":"Let&apos;s Get Started: Overview","expand":false,"type":"slide","links":[{"kind":"slidelink","slideid":"_player.5Uox68g9hv9.5WQF3l48tWQ","slidetitle":"What Is It?","displaytext":"What Is It?","expand":false,"type":"slide"},{"kind":"slidelink","slideid":"_player.5Uox68g9hv9.5iBrChXMksT","slidetitle":"Physician\'s Job","displaytext":"Physician&apos;s Job","expand":false,"type":"slide"}]},{"kind":"slidelink","slideid":"_player.5Uox68g9hv9.5gvZc16WOJq","slidetitle":"Informed Consent: Take A Closer Look","displaytext":"Informed Consent: Take A Closer Look","expand":false,"type":"slide","links":[{"kind":"slidelink","slideid":"_player.5Uox68g9hv9.6eqwRKRot3b","slidetitle":"Informed Consent Elements","displaytext":"Informed Consent Elements","expand":false,"type":"slide"}]},{"kind":"slidelink","slideid":"_player.5Uox68g9hv9.6Iu3l4tYYwS","slidetitle":"How to Do An Effective Informed Consent","displaytext":"How to Do An Effective Informed Consent","expand":true,"type":"slide","links":[{"kind":"slidelink","slideid":"_player.5Uox68g9hv9.5skX1KrvKNU","slidetitle":"Where to Start?","displaytext":"Where to Start?","expand":false,"type":"slide"},{"kind":"slidelink","slideid":"_player.5Uox68g9hv9.5tyIQ2yp7it","slidetitle":"Structure","displaytext":"Structure","expand":false,"type":"slide"},{"kind":"slidelink","slideid":"_player.5Uox68g9hv9.6X7eYM1aVzm","slidetitle":"Delivery Tips","displaytext":"Delivery Tips","expand":false,"type":"slide"}]},{"kind":"slidelink","slideid":"_player.5Uox68g9hv9.5iUJETni6m5","slidetitle":"Putting It All Together","displaytext":"Putting It All Together","expand":true,"type":"slide","links":[{"kind":"slidelink","slideid":"_player.5Uox68g9hv9.5UoAesXI97x","slidetitle":"Example","displaytext":"Example","expand":false,"type":"slide"},{"kind":"slidelink","slideid":"_player.5Uox68g9hv9.6DkiBNibZ9Q","slidetitle":"Self-Assessment","displaytext":"Self-Assessment","expand":false,"type":"slide"},{"kind":"slidelink","slideid":"_player.5Uox68g9hv9.60YmKDS7whV","slidetitle":"Peer/Facutly Challenge","displaytext":"Peer/Facutly Challenge","expand":false,"type":"slide"}]},{"kind":"slidelink","slideid":"_player.5Uox68g9hv9.6AoVEanDvom","slidetitle":"Summary","displaytext":"Summary","expand":false,"type":"slide"},{"kind":"slidelink","slideid":"_player.5Uox68g9hv9.6PqwhXHhI8d","slidetitle":"References","displaytext":"References","expand":false,"type":"slide"},{"kind":"slidelink","slideid":"_player.5Uox68g9hv9.68VGeAC0aq4","slidetitle":"Acknowledgements","displaytext":"Acknowledgements","expand":false,"type":"slide"}]}]}},"resourceData":{"description":"<p align=\'left\'><font face=\'Lato\' style=\'font-size: 11px;\' size=\'11\' color=\'#BABBBA\'>Here are some useful links and documents:</font></p>"}}');
