# Supplementary material for: Obtaining and Documenting Informed Consent: An Advanced UME Cross-Specialty, Role-Playing Skill Builder
Source: MedEdPORTAL. 2026 Mar 3;22:11580. doi: 10.15766/mep_2374-8265.11580 (PMC12956033; doi:10.15766/mep_2374-8265.11580)
Supplement: Supplementary file 1 — Course Syllabus.docxPrereadings.pdfStatPearls Article.pdfADMSEP eModule folderClinical Vignettes.pdfRubric.pdfMARRQD, PARRQD Templates.docxOrientation.pptxObserver-Scribe Template.docxVignette Answers.pdf [file mep_2374-8265.11580-s001.zip › D. ADMSEP eModule folder/html5/data/js/paths.js]

window.globalProvideData('paths', '{"Lib":{"commandset-0":{"nodeType":"g","children":[{"nodeType":"g","id":"shape-1","children":[{"nodeType":"path","d":"M0,0L517.551696777344,0 517.551696777344,75.9375 0,75.9375z","id":"path-1","fill":"none"}]},{"nodeType":"g","id":"shape-2","children":[{"nodeType":"use","transform":[{"type":"rotate","args":[0]}],"id":"text-2","data-reference-type":"text","data-reference-id":"01","data-shadow":false,"data-rotation":0,"x":0,"y":0}],"className":"uneventable"}],"className":"eventable"},"commandset-1":{"nodeType":"g","children":[{"nodeType":"text","font-family":"MontserratBold CharBold009E0C1D","font-size":"50.6px","fill":"#21255A","fill-opacity":1,"children":[{"nodeType":"tspan","x":"0 16.343895 48.4244805 68.1079941 100.9475861 121.7443066 171.484396 202.7553768 236.4551716 249.8136492 285.7904597 318.6300517 350.9636393 377.2757922 408.546773 440.4755564 462.739686","y":61.226,"children":["Informed Consent"]}]}]},"commandset-2":{"nodeType":"g","children":[{"nodeType":"g","id":"shape-3","children":[{"nodeType":"path","d":"M0,0L290.155517578125,0 290.155517578125,31.640625 0,31.640625z","id":"path-3","fill":"none"}]},{"nodeType":"g","id":"shape-4","children":[{"nodeType":"use","transform":[{"type":"rotate","args":[0]}],"id":"text-4","data-reference-type":"text","data-reference-id":"01","data-shadow":false,"data-rotation":0,"x":0,"y":0}],"className":"uneventable"}],"className":"eventable"},"commandset-3":{"nodeType":"g","children":[{"nodeType":"text","font-family":"MontserratBold CharBold009E0C1D","font-size":"21.083px","fill":"#3C3454","fill-opacity":1,"children":[{"nodeType":"tspan","x":"0 13.4512453 26.4808197 32.6371889 40.8175697 51.1484632 63.123866 76.1534404 88.6770133 97.3423137 110.8146419 116.9710111 130.4433393 144.5060043 150.0720367 170.1856536 183.8688172 197.9103993 211.4038104 217.5601796 230.589754","y":25.511,"children":["Self-Learning Module"]}]}]},"commandset-4":{"nodeType":"g","children":[{"nodeType":"g","id":"shape-5","children":[{"nodeType":"path","d":"M0,0L270.017730712891,0 270.017730712891,85.95703125 0,85.95703125z","id":"path-5","fill":"none"}]},{"nodeType":"g","id":"shape-6","children":[{"nodeType":"use","transform":[{"type":"rotate","args":[0]}],"id":"text-6","data-reference-type":"text","data-reference-id":"01","data-shadow":false,"data-rotation":0,"x":0,"y":0}],"className":"uneventable"}],"className":"eventable"},"commandset-5":{"nodeType":"g","children":[{"nodeType":"text","font-family":"Lato Charset1_ 6Yc9if48EC3E0EF9","font-size":"16px","fill":"#3C3454","fill-opacity":1,"children":[{"nodeType":"tspan","x":"5 17.0480003 25.4320011 31.8800015 38.3280019 42.4240021 49.8960022 58.280003 61.3680031 72.2480032 75.6400034 78.7280035 90.8240042 98.9360047 112.0720044 120.1840049 129.0800058 137.4640066 145.5760071 148.9680073 152.0560074 166.7760067 170.1680069 181.7680073 185.1600075","y":20.792,"children":["Derrick A. Hamaoka, M.D."]}]},{"nodeType":"text","font-family":"Lato Charset1_ 6Yc9if48EC3E0EF9","font-size":"16px","fill":"#3C3454","fill-opacity":1,"children":[{"nodeType":"tspan","x":"5 14.2960005 20.7440009 24.8400011 32.3120012 35.4000013 47.1440017 50.5360019 53.624002 68.3440013 76.5200019 84.5040021 92.8880029 98.2800031 101.6720033 104.7600034 119.4800027 122.8720029 134.4720033 137.8640035","y":39.992,"children":["Eric G. Meyer, M.D."]}]},{"nodeType":"text","font-family":"Lato Charset1_ 6Yc9if48EC3E0EF9","font-size":"16px","fill":"#3C3454","fill-opacity":1,"children":[{"nodeType":"tspan","x":"5 14.2960005 27.4320002 31.5280004 35.6240006 43.816001 46.9040011 58.6480015 62.0400017 65.1280018 77.1760021 81.2720023 89.3840028 98.2800037 106.3920042 109.7840044 112.8720045 127.5920038 130.984004 142.5840044 145.9760046","y":59.192,"children":["Emily G. Diana, M.D."]}]},{"nodeType":"text","font-family":"Lato Charset1_ 6Yc9if48EC3E0EF9","font-size":"16px","fill":"#3C3454","fill-opacity":1,"children":[{"nodeType":"tspan","x":"5 19.7199993 27.8319998 36.776 45.1600008 49.256001 53.3520012 62.2480021 70.6320029 73.720003 81.4800037 89.8640045 93.9600047 100.9040049 109.8480051 118.2320059 124.6800063 132.8560069 136.2480071 139.3360072 150.9360076 153.8800078 166.2000084 169.5920086","y":78.392,"children":["Madeline Teisberg, D.O."]}]},{"nodeType":"text","font-family":"Lato Charset1_ 6Yc9if48EC3E0EF9","font-size":"16px","fill":"#3C3454","fill-opacity":1,"children":[{"nodeType":"tspan","x":"5 15.6080008 23.9920016 28.0880018 32.184002 40.3760024 43.4640025 52.1200026 55.5120028 58.6000029 69.5600039 78.4560048 85.8480045 93.2400042 101.3520047 104.7440049 107.832005 122.5520043 125.9440045 137.5440049 140.9360051","y":97.592,"children":["Kelly L. Cozza, M.D."]}]}]},"commandset-6":{"nodeType":"g","children":[{"nodeType":"g","id":"shape-7","children":[{"nodeType":"path","d":"M0,0L140.57421875,0 140.57421875,12.919921875 0,12.919921875z","id":"path-7","fill":"none"}]},{"nodeType":"g","id":"shape-8","children":[{"nodeType":"use","transform":[{"type":"rotate","args":[0]}],"id":"text-8","data-reference-type":"text","data-reference-id":"01","data-shadow":false,"data-rotation":0,"x":0,"y":0}],"className":"uneventable"}],"className":"eventable"},"commandset-7":{"nodeType":"g","children":[{"nodeType":"text","font-family":"Lato Charset1_ 6Yc9if48EC3E0EF9","font-size":"8px","fill":"#3C3454","fill-opacity":1,"children":[{"nodeType":"tspan","x":"66.9039993 72.7439995 77.1599999 81.632 85.6880002 88.6720004 92.8640008 97.3360009 98.8800009 103.5200012 108.1600015 112.8000018 117.4400021 122.0800024 126.7200027 131.360003 136.0000033","y":12.896,"children":["Updated 20211220"]}]}]},"commandset-8":{"nodeType":"g","children":[{"nodeType":"path","d":"M0,0L661,0 661,17 0,17z","id":"path-10","fill":"none"},{"nodeType":"image","transform":[{"type":"scale","args":[0.5,0.5]}],"id":"image-9","data-original-image":"01","x":0,"y":0,"opacity":1}],"className":"eventable"},"commandset-9":{"nodeType":"g","children":[{"nodeType":"path","d":"M0,0L94,0 94,96 0,96z","id":"path-12","fill":"none"},{"nodeType":"image","transform":[{"type":"scale","args":[0.5,0.5]}],"id":"image-11","data-original-image":"01","x":0,"y":0,"opacity":1}],"className":"eventable"},"commandset-10":{"nodeType":"g","children":[{"nodeType":"path","d":"M0,0L68,0 68,98 0,98z","id":"path-14","fill":"none"},{"nodeType":"image","transform":[{"type":"scale","args":[0.50370371341705322,0.5]}],"id":"image-13","data-original-image":"01","x":0,"y":0,"opacity":1}],"className":"eventable"},"commandset-11":{"nodeType":"g","children":[{"nodeType":"path","d":"M0,0L90,0 90,87 0,87z","id":"path-16","fill":"none"},{"nodeType":"image","transform":[{"type":"scale","args":[0.5,0.50289016962051392]}],"id":"image-15","data-original-image":"01","x":0,"y":0,"opacity":1}],"className":"eventable"},"commandset-12":{"nodeType":"g","children":[{"nodeType":"path","d":"M0,0L94,0 94,94 0,94z","id":"path-18","fill":"none"},{"nodeType":"image","transform":[{"type":"scale","args":[0.5,0.50267380475997925]}],"id":"image-17","data-original-image":"01","x":0,"y":0,"opacity":1}],"className":"eventable"},"commandset-13":{"nodeType":"g","children":[{"nodeType":"g","id":"shape-19","children":[{"nodeType":"path","d":"M0,0L230,0 230,97 0,97z","id":"path-19","fill":"none"}]},{"nodeType":"g","id":"shape-20","children":[{"nodeType":"use","transform":[{"type":"rotate","args":[0]}],"id":"text-20","data-reference-type":"text","data-reference-id":"01","data-shadow":false,"data-rotation":0,"x":0,"y":0}],"className":"uneventable"}],"className":"eventable"},"commandset-14":{"nodeType":"g","children":[{"nodeType":"text","font-family":"Lato Charset1_ 6Yc9if48EC3E0EF9","font-size":"8px","fill":"#000000","fill-opacity":1,"children":[{"nodeType":"tspan","x":"10 16.0240002 18.0720003 21.5440004 25.2800005 27.3280006 31.3840008 33.4320009 40.0000007 44.1920011 47.4160013 49.4320013 52.3840017 55.3360021 60.0560024 64.5040028 68.6960032 71.6480036 76.096004 80.5120044 82.5600045 87.0080049 89.056005 93.5040054 97.9520058 101.4240059 104.3760063 108.4320065 112.8800069 117.352007 120.3040074 124.3600076 127.8320077 131.3040078 135.4960082 138.7200084 141.7040086 143.7520087 148.2000091 152.6480095 156.1200096 159.07201 163.0240101 167.0560102 171.4720106 174.6960108 178.8880112 182.3600113 185.8320114 190.0240118 194.4960119 197.4480123 201.8960127 206.0880131 209.3120133 213.5040137 215.5520138 220.0000142 221.5440142","y":12.896,"children":["Disclaimer:  The opinions and assertions expressed herein "]}]},{"nodeType":"text","font-family":"Lato Charset1_ 6Yc9if48EC3E0EF9","font-size":"8px","fill":"#000000","fill-opacity":1,"children":[{"nodeType":"tspan","x":"10 14.0560002 17.2800004 21.4720008 25.0984013 28.0824015 32.5304019 36.9784023 40.4504024 44.6424028 48.2688033 52.7168037 55.4128038 59.0392043 62.0232045 66.4712049 70.6632053 74.2896058 78.345606 82.7936064 85.7776066 90.225607 94.6736074 97.8976076 100.2976077 103.7696078 106.1696079 109.7960084 113.8520086 118.300009 122.7720091 126.3984096 130.8704097 135.3184101 138.9448106 143.392811 147.8408114 150.8248116 154.4512121 157.6752123 161.8672127 166.619213 170.8112134 174.5472135 177.5312137 181.1576142 184.1416144 188.5896148 192.7816152 196.4080157 200.8560161 203.5520162 208.1120166 211.8480167 213.8960168 217.952017 220.0000171 221.5440171","y":22.496,"children":["are those o the author(s) and do not reect the ocial "]}]},{"nodeType":"text","font-family":"Lato Charset1_ 6Yc9if48EC3E0EF9","font-size":"8px","fill":"#000000","fill-opacity":1,"children":[{"nodeType":"tspan","x":"10 14.4160004 18.8640008 20.9120009 22.960001 26.6960011 30.7920013 33.7710009 38.2190013 41.4430015 44.4220011 48.8380015 53.2860019 56.758002 58.8060021 61.7900023 63.8380024 68.2860028 72.7340032 75.7130028 80.1610032 82.8570033 85.8360029 88.8200031 93.2680035 97.4600039 100.4390035 106.2790037 110.7270041 112.7750042 115.4710043 119.9190047 123.1430049 129.7110047 133.9030051 138.3750052 141.3540048 145.594005 149.7860054 153.0100056 157.1060058 159.1540059 162.890006 167.0820064 170.5540065 173.5330061 179.3730063 183.8210067 185.8690068 189.8610069 194.0530073 197.2770075 200.7490076 202.7970077 205.7810079 209.8770081 212.8560077 217.3040081 220.0000082 221.5440082","y":32.096,"children":["policy or position o the Uniormed Services University o "]}]},{"nodeType":"text","font-family":"Lato Charset1_ 6Yc9if48EC3E0EF9","font-size":"8px","fill":"#000000","fill-opacity":1,"children":[{"nodeType":"tspan","x":"10 12.9840002 17.4320006 21.624001 27.923429 33.9714293 38.1634297 42.2194299 44.26743 47.2514302 51.6994306 57.9988586 62.2388588 65.9748589 68.022859 72.2148594 76.6628598 80.3988599 84.5908603 88.0628604 94.3622884 98.8102888 102.034289 108.333717 111.3177172 115.7657176 119.957718 126.257146 132.2811462 136.4731466 140.889147 144.9451472 148.1691474 151.1531476 157.7211474 161.9131478 166.3611482 169.3451484 175.6445764 180.0925768 182.7885769 189.0880049 195.1120051 199.3040055 202.0000056 206.192006 210.6400064 214.1120065 218.3040069 220.000007 221.544007","y":41.696,"children":["the Health Sciences or the Department o Deense. "]}]},{"nodeType":"text","font-family":"Lato Charset1_ 6Yc9if48EC3E0EF9","font-size":"8px","fill":"#000000","fill-opacity":1,"children":[{"nodeType":"tspan","x":"10 15.1520004 19.3440008 22.0400009 26.2320013 29.4560015 33.6480019 38.0960023 41.8320024 46.0240028 49.4960029 54.4434326 57.4274328 61.8754332 66.8228629 71.2708633 75.7188637 80.1668641 82.9428641 87.1908642 91.3828646 95.8548647 100.0468651 103.1188651 107.1748653 109.2228654 114.1702951 118.3622955 122.8102959 125.7942961 127.8422962 130.8262964 132.8742965 137.0662969 140.538297 145.4857267 149.9337271 153.1577273 158.105157 162.5211574 165.7451576 170.193158 174.6651581 179.1131585 182.8491586 185.8331588 189.3051589 194.2525886 198.7245887 203.1725891 208.1200188 212.5680192 217.0160196 220.0000198 221.5440198","y":51.296,"children":["Reerences to non-Federal entities or products do not "]}]},{"nodeType":"text","font-family":"Lato Charset1_ 6Yc9if48EC3E0EF9","font-size":"8px","fill":"#000000","fill-opacity":1,"children":[{"nodeType":"tspan","x":"10 13.7360001 18.1840005 22.6320009 26.104001 29.0880012 31.1360013 34.1200015 38.5680019 41.5520021 45.7440025 48.0310027 52.4790031 55.7030033 57.9900035 60.0380036 66.6060034 71.0220038 73.0700039 77.1660041 79.4530043 83.5090045 85.7960047 91.8200049 96.0120053 100.4280057 104.4840059 107.7080061 110.6920063 117.2600061 121.4520065 125.9000069 128.8840071 131.1710073 135.6190077 138.3150078 140.602008 146.6260082 150.8180086 153.5140087 157.7060091 162.1540095 165.6260096 169.81801 172.1050102 176.5530106 179.7770108 182.064011 187.9040112 192.3520116 194.4000117 197.0960118 201.5440122 204.7680124 211.3360122 215.5280126 220.0000127 221.5440127","y":60.896,"children":["constitute or imply a Department o Deense or Uniormed "]}]},{"nodeType":"text","font-family":"Lato Charset1_ 6Yc9if48EC3E0EF9","font-size":"8px","fill":"#000000","fill-opacity":1,"children":[{"nodeType":"tspan","x":"10 14.2400002 18.4320006 21.6560008 25.752001 27.8000011 31.5360012 35.7280016 39.2000017 40.7440017 46.5840019 51.0320023 53.0800024 57.0720025 61.2640029 64.4880031 67.9600032 70.0080033 72.9920035 77.0880037 78.6320037 83.0800041 85.7760042 87.3200042 90.3040044 94.7520048 98.9440052 100.4880052 106.5360055 110.7280059 114.7840061 116.8320062 119.8160064 124.2640068 125.8080068 130.048007 133.7840071 135.8320072 140.0240076 144.472008 148.2080081 152.4000085 155.8720086 157.4160086 161.608009 166.0560094 170.5280095 174.9760099 178.2000101 181.6720102 185.8640106 192.4320104 196.6240108 201.0720112 204.0560114 205.7520115","y":70.496,"children":["Services University o the Health Sciences endorsement."]}]},{"nodeType":"text","font-family":"Lato Charset1_ 6Yc9if48EC3E0EF9","font-size":"8px","fill":"#000000","fill-opacity":1,"children":[{"nodeType":"tspan","x":"10 13.2 16.4 19.6 21.878861","y":80.096,"children":["*** "]}]},{"nodeType":"text","font-family":"Lato Charset1_ 6Yc9if48EC3E0EF9","font-size":"8px","fill":"#3C3454","fill-opacity":1,"children":[{"nodeType":"tspan","x":"21.8788605 26.7668605 31.2148609 35.6628613 38.6468615 43.0948619 46.566862 49.5508622 51.5988623 55.3348624 59.7828628 64.2308632 67.7028633 69.9817243 72.6777244 75.9017246 80.349725 86.9177248 89.1965858 94.6365859 99.108586 103.5565864 108.0285865 112.2205869 114.4994479 118.7394481 121.7234483 126.1714487 129.9074488 134.0994492 136.3783102 142.0023103 144.2811713 148.5211715 152.9691719 157.4171723 160.4011725 163.3851727 167.5771731 170.8011733 174.2731734 177.2571736 181.705174 185.4411741 189.6331745 191.9120355 194.8960357 199.3440361 202.5680363 207.0160367 211.4640371 215.5520374 220.0000378 221.5440378","y":80.096,"children":["Photos/icons rom Adobe Stock & Shutterstock through "]}]},{"nodeType":"text","font-family":"Lato Charset1_ 6Yc9if48EC3E0EF9","font-size":"8px","fill":"#3C3454","fill-opacity":1,"children":[{"nodeType":"tspan","x":"10 14.4480004 17.9200005 22.1120009 25.3360011 26.8800011 28.9280012 30.9760013 34.7120014 38.9040018 43.3520022 46.8240023 51.0160027","y":89.696,"children":["user license"]}]}]},"commandset-15":{"nodeType":"g","children":[{"nodeType":"text","font-family":"MontserratBold CharBold009E0C1D","font-size":"50.6px","fill":"#21255A","fill-opacity":1,"children":[{"nodeType":"tspan","x":"0 41.7958412 75.495636 92.8515377 124.1225185 153.5718898 175.8360194 190.6113051 220.2630747 251.5340555 277.8462084","y":61.226,"children":["Objectives"]}]}]},"commandset-16":{"nodeType":"g","children":[{"nodeType":"g","id":"shape-21","children":[{"nodeType":"path","d":"M0,0L622.249206542969,0 622.249206542969,63.28125 0,63.28125z","id":"path-21","fill":"none"}]},{"nodeType":"g","id":"shape-22","children":[{"nodeType":"use","transform":[{"type":"rotate","args":[0]}],"id":"text-22","data-reference-type":"text","data-reference-id":"01","data-shadow":false,"data-rotation":0,"x":0,"y":0}],"className":"uneventable"}],"className":"eventable"},"commandset-17":{"nodeType":"g","children":[{"nodeType":"text","font-family":"MontserratBold CharBold009E0C1D","font-size":"21.083px","fill":"#3C3454","fill-opacity":1,"children":[{"nodeType":"tspan","x":"0 15.475256 23.9508047 33.2275247 46.2570991 54.9223995 60.4884319 72.569252 86.2524156 106.9774522 121.0190343 127.1754035 140.0784778 149.3551978 155.511567 169.1947306 182.6670588 188.2330912 201.7265023 210.202051 215.7680834 225.0448034 238.5171316 251.546706 257.1127384 268.0761354 281.1057098 287.262079 295.4424598 305.7733533 311.9297225 324.9592969 337.4828698 346.1481702 359.6204984 365.7768676 379.2491958 393.3118608 398.8778932 419.6029298 433.2860934 447.3276755 460.8210866 466.9774558 480.0070302 486.2688167 491.8348491 501.1115691 514.5838973 527.6134717 533.1795041 539.3358733 552.3654477 564.8890206 573.554321 587.0266492 600.0562236 608.721524 614.2875564","y":20.409,"children":["After completion of the self-learning module, the learner "]}]},{"nodeType":"text","font-family":"MontserratBold CharBold009E0C1D","font-size":"21.083px","fill":"#3C3454","fill-opacity":1,"children":[{"nodeType":"tspan","x":"0 19.0172768 25.173646 31.3300152 37.4863844 43.0524168 57.0939989 70.1235733 75.6896057 88.2131786 102.2547607 108.4111299 121.4407043 127.0067367 136.1569566 149.8401202 156.3759912","y":46.11,"children":["will be able to:"]}]}]},"commandset-18":{"nodeType":"g","children":[{"nodeType":"g","id":"shape-23","children":[{"nodeType":"path","d":"M0,0L547.594909667969,0 547.594909667969,35.859375 0,35.859375z","id":"path-23","fill":"none"}]},{"nodeType":"g","id":"shape-24","children":[{"nodeType":"use","transform":[{"type":"rotate","args":[0]}],"id":"text-24","data-reference-type":"text","data-reference-id":"01","data-shadow":false,"data-rotation":0,"x":0,"y":0}],"className":"uneventable"}],"className":"eventable"},"commandset-19":{"nodeType":"g","children":[{"nodeType":"text","font-family":"Lato Charset1_ 6Yc9if48EC3E0EF9","font-size":"21.083px","fill":"#3C3454","fill-opacity":1,"children":[{"nodeType":"tspan","x":"5 17.228404 21.6980967 25.7672038 41.6430459 52.6907763 61.8409962 71.6869702 80.1836028 85.5809674 97.3666186 108.414349 112.4834561 120.3475852 132.0699868 143.1177172 147.1868243 164.4963412 175.1856532 180.5830178 192.3054194 196.3745265 207.4222569 212.8196215 223.8673519 241.1768688 252.2245992 263.9470008 271.8111299 280.9613498 285.0304569 292.894586 304.6169876 308.6860947 314.0834593 325.8058609 335.6518349 341.0491995 352.7716011 364.5572523 375.6049827 379.6740898 385.0714544 396.793856 400.8629631 411.5522751 423.2746767 427.3437838 432.7411484 444.46355 451.5686745 463.2910761 471.7877087 489.0972256 500.144956 511.9306072 515.9997143","y":25.809,"children":["3. Describe the main elements to include in an inormed "]}]},{"nodeType":"text","font-family":"Lato Charset1_ 6Yc9if48EC3E0EF9","font-size":"21.083px","fill":"#3C3454","fill-opacity":1,"children":[{"nodeType":"tspan","x":"5 14.845974 26.5683756 38.2907772 47.4409971 58.4887275 70.2111291 78.0752582","y":51.11,"children":["consent"]}]}]},"commandset-20":{"nodeType":"g","children":[{"nodeType":"g","id":"shape-25","children":[{"nodeType":"path","d":"M0,0L547.414611816406,0 547.414611816406,35.859375 0,35.859375z","id":"path-25","fill":"none"}]},{"nodeType":"g","id":"shape-26","children":[{"nodeType":"use","transform":[{"type":"rotate","args":[0]}],"id":"text-26","data-reference-type":"text","data-reference-id":"01","data-shadow":false,"data-rotation":0,"x":0,"y":0}],"className":"uneventable"}],"className":"eventable"},"commandset-21":{"nodeType":"g","children":[{"nodeType":"text","font-family":"Lato Charset1_ 6Yc9if48EC3E0EF9","font-size":"21.083px","fill":"#3C3454","fill-opacity":1,"children":[{"nodeType":"tspan","x":"5 17.228404 21.6980967 25.7672038 38.6491952 46.7452416 57.4345536 67.2805276 75.1446567 80.5420213 90.3879953 101.4357257 105.5048328 117.2272344 129.0128856 136.8770147 147.5663267 152.9636913 164.6860929 170.0834575 181.8058591 192.5795045 196.6486116 202.0459762 213.7683778 220.8735023 232.5959039 241.0925365 258.4020534 269.4497838 281.235435 285.3045421 295.1505161 306.8729177 318.5953193 327.7455392 338.7932696 350.5156712 358.3798003 362.4489074","y":25.809,"children":["2. Practice obtaining inormed consent "]}]}]},"commandset-22":{"nodeType":"g","children":[{"nodeType":"text","font-family":"Lato Charset1_ 6Yc9if48EC3E0EF9","font-size":"21.083px","fill":"#3C3454","fill-opacity":1,"children":[{"nodeType":"tspan","x":"5 17.228404 21.6980967 25.7672038 41.6430459 52.6907763 64.7083458 76.4307474 87.4784778 91.5475849 96.9449495 108.6673511 115.7724756 127.4948772 135.9915098 153.3010267 164.3487571 176.1344083 180.2035154 190.0494894 201.771891 213.4942926 222.6445125 233.6922429 245.4146445 253.2787736","y":25.809,"children":["1. Dene inormed consent"]}]}]},"commandset-23":{"nodeType":"g","children":[{"nodeType":"path","d":"M0,0L182,0 182,264 0,264z","id":"path-28","fill":"none"},{"nodeType":"image","transform":[{"type":"scale","args":[0.5,0.5]}],"id":"image-27","data-original-image":"01","x":0,"y":0,"opacity":1}],"className":"eventable"},"commandset-24":{"nodeType":"g","children":[{"nodeType":"text","font-family":"MontserratBold CharBold009E0C1D","font-size":"50.6px","fill":"#21255A","fill-opacity":1,"children":[{"nodeType":"tspan","x":"0 38.5574226 70.8910102 116.5324744 129.890952 157.6199139 190.4595059 203.8179835 241.1103991 267.422552 298.6935328","y":61.226,"children":["How To Use"]}]}]},"commandset-25":{"nodeType":"g","children":[{"nodeType":"g","id":"shape-29","children":[{"nodeType":"path","d":"M0,0L269.094665527344,0 269.094665527344,84.375 0,84.375z","id":"path-29","fill":"none"}]},{"nodeType":"g","id":"shape-30","children":[{"nodeType":"use","transform":[{"type":"rotate","args":[0]}],"id":"text-30","data-reference-type":"text","data-reference-id":"01","data-shadow":false,"data-rotation":0,"x":0,"y":0}],"className":"uneventable"}],"className":"eventable"},"commandset-26":{"nodeType":"g","children":[{"nodeType":"text","font-family":"Lato Charset1_ 6Yc9if48EC3E0EF9","font-size":"15.813px","fill":"#3C3454","fill-opacity":1,"children":[{"nodeType":"tspan","x":"5 15.7525616 21.6506582 24.7024883 28.7505115 34.6486081 41.5112723 44.5631024 57.5452391 66.3370396 73.1997038 79.0978004 82.1496305 90.9888687 99.0058517 105.8685159 109.9165391 117.3010196 120.3528497 128.3698327 137.1616332 146.0008714 149.0527015 157.844502 164.2169762 168.2649994 176.345233 180.3932562 189.1850567 197.2020397 201.2500629 204.301893 208.3499162 217.1417167 223.0398133 231.3256104 240.1174109 246.0155075 249.3677764 252.4196065 255.4714366","y":20.607,"children":["At its most basic and original intent,  "]}]},{"nodeType":"text","font-family":"Lato Charset1_ 6Yc9if48EC3E0EF9","font-size":"15.813px","fill":"#3C3454","fill-opacity":1,"children":[{"nodeType":"tspan","x":"5 10.8980966 19.6898971 23.7379203 30.6005845 33.6524146 41.6693976 44.7212277 51.5838919 59.869689 63.9177122 69.2465553 74.7335243 83.5727625 87.6207857 93.9932599 102.279057 109.6635375 115.5616341 123.8474312 132.6866694 135.7384995 139.7865227 148.0723198 156.0893028 162.461777 171.2535775 175.3016007 184.0934012 192.1736348 195.2254649 203.9540149 208.0020381 216.2878352 223.6723157 231.9581128 235.0099429 240.338786 249.1305865 255.5030607 258.5548908","y":39.582,"children":["this a sel-directed learning piece or "]}]},{"nodeType":"text","font-family":"Lato Charset1_ 6Yc9if48EC3E0EF9","font-size":"15.813px","fill":"#3C3454","fill-opacity":1,"children":[{"nodeType":"tspan","x":"5 9.0480232 17.3338203 25.3508033 31.7232775 40.515078 48.8008751 55.1733493 62.0360135 65.0878436 70.9859402 79.7777407 82.8295708 91.668809 99.9546061 107.3390866 116.1308871 129.1130238 137.3988209 140.450651 145.7794941 153.7964771 166.7786138 170.826637 174.8746602 178.9226834 186.9396664 193.3121406 196.3639707 208.4764156 212.5244388 218.4225354 227.2143359 230.266166 236.1642626 244.9560631 253.2418602 256.2936903","y":58.557,"children":["learners to become amiliar with the "]}]},{"nodeType":"text","font-family":"Lato Charset1_ 6Yc9if48EC3E0EF9","font-size":"15.813px","fill":"#3C3454","fill-opacity":1,"children":[{"nodeType":"tspan","x":"5 13.2857971 17.3338203 25.6196174 38.6017541 46.8875512 55.6793517 61.5774483 68.4401125 71.4919426 80.2837431 85.6125862 88.6644163 92.7124395 101.50424 106.8330831 115.6248836 121.9973578 134.9794945 143.2652916 152.1045298 155.1563599 162.5408404 171.3326409 180.1244414 186.9871056 195.2729027 204.0647032 209.9627998","y":77.532,"children":["elements o inormed consent"]}]}]},"commandset-27":{"nodeType":"g","children":[{"nodeType":"g","id":"shape-31","children":[{"nodeType":"path","d":"M0,0L269.094665527344,0 269.094665527344,47.4609375 0,47.4609375z","id":"path-31","fill":"none"}]},{"nodeType":"g","id":"shape-32","children":[{"nodeType":"use","transform":[{"type":"rotate","args":[0]}],"id":"text-32","data-reference-type":"text","data-reference-id":"01","data-shadow":false,"data-rotation":0,"x":0,"y":0}],"className":"uneventable"}],"className":"eventable"},"commandset-28":{"nodeType":"g","children":[{"nodeType":"text","font-family":"Courier New Charset1_ 5A302B90E","font-size":"15.813px","fill":"#3C3454","fill-opacity":1,"children":[{"nodeType":"tspan","x":"5 14.4890995","y":20.607,"children":["o"]}]},{"nodeType":"text","font-family":"Lato Charset1_ 6Yc9if48EC3E0EF9","font-size":"15.813px","fill":"#3C3454","fill-opacity":1,"children":[{"nodeType":"tspan","x":"21.4890995 28.1462002 43.5634766 51.5804596 57.4785562 64.8630367 73.6548372 76.7066673 84.7236503 93.5154508 102.354689 105.4065191 112.7909996 119.1634738 123.211497 129.1095936 133.1576168 141.996855 150.7886555 158.3470738 164.6246722 167.6765023 171.7245255 180.516326 183.5681561 191.5851391 194.6369692 201.4996334 214.4817701 222.4987531 226.5467763 230.5947995 233.6466296","y":20.607,"children":["\\"Watch and critique\\" in a small "]}]},{"nodeType":"text","font-family":"Lato Charset1_ 6Yc9if48EC3E0EF9","font-size":"15.813px","fill":"#3C3454","fill-opacity":1,"children":[{"nodeType":"tspan","x":"21 29.0802336 35.4527078 44.2445083 53.0363088 61.7648588 64.8166889 71.6793531 79.9651502 85.8632468 91.7613434 95.8093666 104.6011671 112.6814007","y":39.582,"children":["group setting"]}]}]},"commandset-29":{"nodeType":"g","children":[{"nodeType":"g","id":"shape-33","children":[{"nodeType":"path","d":"M0,0L260.508392333984,0 260.508392333984,47.4609375 0,47.4609375z","id":"path-33","fill":"none"}]},{"nodeType":"g","id":"shape-34","children":[{"nodeType":"use","transform":[{"type":"rotate","args":[0]}],"id":"text-34","data-reference-type":"text","data-reference-id":"01","data-shadow":false,"data-rotation":0,"x":0,"y":0}],"className":"uneventable"}],"className":"eventable"},"commandset-30":{"nodeType":"g","children":[{"nodeType":"text","font-family":"Lato Charset1_ 6Yc9if48EC3E0EF9","font-size":"15.813px","fill":"#3C3454","fill-opacity":1,"children":[{"nodeType":"tspan","x":"5 14.1871157 22.0775986 30.3633957 39.1551962 42.2070263 49.0696905 57.861491 61.2137599 64.26559 70.1636866 78.9554871 87.2412842 90.2931143 103.275251 112.0670515 120.9062897 129.6980902 133.7461134 142.0319105 145.0837406 152.4682211 160.4852041 169.2770046 172.3288347 181.1680729 189.45387 192.5057001 201.2975006 208.1601648 216.4459619 225.2852001 228.3370302 232.3850534 241.1768539 244.228684","y":20.607,"children":["Even so, the module can be used in "]}]},{"nodeType":"text","font-family":"Lato Charset1_ 6Yc9if48EC3E0EF9","font-size":"15.813px","fill":"#3C3454","fill-opacity":1,"children":[{"nodeType":"tspan","x":"5 13.016983 21.5557823 29.6518287 32.7036588 41.4954593 50.2872598 63.2693965 72.1086347 80.3944318 86.766906 89.8187361 98.6105366 103.9393797 106.9912098 119.1036547 126.8676365 134.9636829 141.8263471 145.81112","y":39.582,"children":["any number o ways:"]}]}]},"commandset-31":{"nodeType":"g","children":[{"nodeType":"g","id":"shape-35","children":[{"nodeType":"path","d":"M0,0L269.094665527344,0 269.094665527344,29.00390625 0,29.00390625z","id":"path-35","fill":"none"}]},{"nodeType":"g","id":"shape-36","children":[{"nodeType":"use","transform":[{"type":"rotate","args":[0]}],"id":"text-36","data-reference-type":"text","data-reference-id":"01","data-shadow":false,"data-rotation":0,"x":0,"y":0}],"className":"uneventable"}],"className":"eventable"},"commandset-32":{"nodeType":"g","children":[{"nodeType":"text","font-family":"Courier New Charset1_ 5A302B90E","font-size":"15.813px","fill":"#3C3454","fill-opacity":1,"children":[{"nodeType":"tspan","x":"5 14.4890995","y":20.607,"children":["o"]}]},{"nodeType":"text","font-family":"Lato Charset1_ 6Yc9if48EC3E0EF9","font-size":"15.813px","fill":"#3C3454","fill-opacity":1,"children":[{"nodeType":"tspan","x":"21.4890995 31.1505928 37.523067 41.5710902 54.5532269 62.839024 69.2114982 72.2633283 77.5921714 86.3839719 92.7564461 95.8082762 103.1927567 111.9845572 120.7763577 128.1608382 136.4466353 145.1751853 151.0732819 154.125112 158.1731352 166.9649357 172.8630323 179.2355065 188.027307 196.8665452 205.6583457 213.0428262 218.9409228 222.988946 231.7807465 240.572547","y":20.607,"children":["Primer or concept introduction"]}]}]},"commandset-33":{"nodeType":"g","children":[{"nodeType":"text","font-family":"Courier New Charset1_ 5A302B90E","font-size":"15.813px","fill":"#3C3454","fill-opacity":1,"children":[{"nodeType":"tspan","x":"5 14.4890995","y":20.607,"children":["o"]}]},{"nodeType":"text","font-family":"Lato Charset1_ 6Yc9if48EC3E0EF9","font-size":"15.813px","fill":"#3C3454","fill-opacity":1,"children":[{"nodeType":"tspan","x":"21.4890995 26.343565 35.1353655 41.0334621 49.3192592 55.6917334 63.7877798 67.835803 76.1216001 88.234045 91.2858751 98.6703556 107.4621561 116.2539566 122.6264308 129.489095 137.7748921 140.8267222 152.9391671 161.7309676 170.0167647 176.3892389 184.675036 187.7268661 193.6249627 199.9974369 208.283234 216.300217 222.1983136 235.1804503 243.4662474 252.2580479 258.1561445 261.2079746","y":20.607,"children":["Interview course where treatment "]}]},{"nodeType":"text","font-family":"Lato Charset1_ 6Yc9if48EC3E0EF9","font-size":"15.813px","fill":"#3C3454","fill-opacity":1,"children":[{"nodeType":"tspan","x":"21 29.72855 33.7765732 41.7935562 50.5853567 59.3771572 63.4251804 72.2169809 80.2972145 83.3490446 87.3970678 94.259732 97.3115621 106.1508003 110.1988235 117.0614877 124.4459682 133.2377687 140.1004329 146.9630971 155.2488942 164.0881324","y":39.582,"children":["planning is discussed"]}]}]},"commandset-34":{"nodeType":"g","children":[{"nodeType":"text","font-family":"Courier New Charset1_ 5A302B90E","font-size":"15.813px","fill":"#3C3454","fill-opacity":1,"children":[{"nodeType":"tspan","x":"5 14.4890995","y":20.607,"children":["o"]}]},{"nodeType":"text","font-family":"Lato Charset1_ 6Yc9if48EC3E0EF9","font-size":"15.813px","fill":"#3C3454","fill-opacity":1,"children":[{"nodeType":"tspan","x":"21.4890995 31.1505928 38.013257 45.9037399 53.2882204 62.0800209 70.8718214 79.6003714 88.3921719 96.4091549 102.7816291 115.7637658 118.8155959 126.2000764 134.9918769 143.7836774 150.1561516 157.0188158 165.3046129 168.356443 174.2545396 183.0463401 186.0981702 194.3839673 207.366104 216.094654 224.8864545 232.9034375 239.7661017 243.8141249 251.119542 259.4053391 262.4571692","y":20.607,"children":["Psychopharm course to emphasize "]}]},{"nodeType":"text","font-family":"Lato Charset1_ 6Yc9if48EC3E0EF9","font-size":"15.813px","fill":"#3C3454","fill-opacity":1,"children":[{"nodeType":"tspan","x":"21 28.3844805 32.4325037 36.4805269 45.2723274 49.3203506 56.7048311 64.7218141 68.7698373 71.8216674 79.8386504 88.6304509 97.4696891 100.5215192 106.8939934 115.1797905 123.1967735 127.2447967 132.7317657 136.7797889 140.8278121 146.1566552 154.4424523 157.4942824 165.5112654 174.2398154 182.9683654 187.0163886 191.0644118 198.4488923 206.4658753 212.3639719 216.4119951 225.2037956 233.9955961 240.8582603","y":39.582,"children":["clinical and real-lie applications"]}]}]},"commandset-35":{"nodeType":"g","children":[{"nodeType":"path","d":"M0,0L355,0 355,82 0,82z","id":"path-38","fill":"none"},{"nodeType":"image","transform":[{"type":"scale","args":[0.5,0.5]}],"id":"image-37","data-original-image":"01","x":0,"y":0,"opacity":1}],"className":"eventable"},"commandset-36":{"nodeType":"g","children":[{"nodeType":"g","id":"shape-39","children":[{"nodeType":"path","d":"M0,0L260.508361816406,0 260.508361816406,65.91796875 0,65.91796875z","id":"path-39","fill":"none"}]},{"nodeType":"g","id":"shape-40","children":[{"nodeType":"use","transform":[{"type":"rotate","args":[0]}],"id":"text-40","data-reference-type":"text","data-reference-id":"01","data-shadow":false,"data-rotation":0,"x":0,"y":0}],"className":"uneventable"}],"className":"eventable"},"commandset-37":{"nodeType":"g","children":[{"nodeType":"text","font-family":"LatoBold Charset1_ BoldC10979F9","font-size":"15.813px","fill":"#FAFBFF","fill-opacity":1,"children":[{"nodeType":"tspan","x":"16.9814072 26.8642759 31.1494879 39.6013178 47.879209 54.7893109 63.2411408 66.2929709 70.5781829 79.0300128 85.1494853 88.2013154 97.1907735 104.1008754 107.1527055 115.8733495 124.8628076 133.8522657 146.3600248 149.4118549 158.401313 167.3907711 179.8985302 182.9503603 187.2355723 193.3550448 196.4068749 200.6920869 207.6021888 210.6540189 219.643477 226.5535789 235.0054088 244.0185857 247.0704158","y":20.607,"children":["Please let us know how it is used "]}]},{"nodeType":"text","font-family":"LatoBold Charset1_ BoldC10979F9","font-size":"15.813px","fill":"#FAFBFF","fill-opacity":1,"children":[{"nodeType":"tspan","x":"28.7024918 36.9803829 45.969841 54.9830179 58.034848 66.9768684 73.4363115 82.1648615 90.6008785 94.8860905 103.8992674 112.3510973 115.4029274 120.9452405 129.3970704 137.8489003 146.8620772 155.8752541 164.1531453 171.6957507 180.4163947 183.4682248 189.5876973 198.5771554 201.6289855 210.6184436 219.0702735 223.3554855 232.2975059 235.349336","y":39.582,"children":["and provide eedback to help "]}]},{"nodeType":"text","font-family":"LatoBold Charset1_ BoldC10979F9","font-size":"15.813px","fill":"#FAFBFF","fill-opacity":1,"children":[{"nodeType":"tspan","x":"23.144371 27.4295831 40.7437845 49.6858049 56.145248 64.873798 73.0489079 81.5007378 84.5525679 90.6720404 99.6614985 103.9467105 110.8568124 113.9086425 122.3604724 131.3736493 140.3631074 147.9057128 156.183604 162.3030765 166.5882885 175.5777466 184.5672047 192.8450959 197.1303079 200.182138 209.1241584 213.4093704 221.8612003 229.4038057 237.8556356","y":58.557,"children":["improve this educational piece"]}]}]},"commandset-38":{"nodeType":"g","children":[{"nodeType":"g","id":"shape-41","children":[{"nodeType":"path","d":"M0,0L654.411987304688,0 654.411987304688,75.9375 0,75.9375z","id":"path-41","fill":"none"}]},{"nodeType":"g","id":"shape-42","children":[{"nodeType":"use","transform":[{"type":"rotate","args":[0]}],"id":"text-42","data-reference-type":"text","data-reference-id":"01","data-shadow":false,"data-rotation":0,"x":0,"y":0}],"className":"uneventable"}],"className":"eventable"},"commandset-39":{"nodeType":"g","children":[{"nodeType":"text","font-family":"MontserratBold CharBold009E0C1D","font-size":"50.6px","fill":"#21255A","fill-opacity":1,"children":[{"nodeType":"tspan","x":"0 51.5616989 83.8952865 113.6482581 135.9123877 149.1190651 175.431218 188.7896956 205.1335906 237.4671782 250.8256558 266.9671486 289.2312782 302.5897558 333.0005319 365.8401239 386.6368444 399.995322 428.5844886 461.4240806 493.8082702 520.3228233","y":61.226,"children":["What\'s In It For You?"]}]}]},"commandset-40":{"nodeType":"g","children":[{"nodeType":"g","id":"shape-43","children":[{"nodeType":"path","d":"M0,0L301.771667480469,0 301.771667480469,65.91796875 0,65.91796875z","id":"path-43","fill":"none"}]},{"nodeType":"g","id":"shape-44","children":[{"nodeType":"use","transform":[{"type":"rotate","args":[0]}],"id":"text-44","data-reference-type":"text","data-reference-id":"01","data-shadow":false,"data-rotation":0,"x":0,"y":0}],"className":"uneventable"}],"className":"eventable"},"commandset-41":{"nodeType":"g","children":[{"nodeType":"text","font-family":"Lato Charset1_ 6Yc9if48EC3E0EF9","font-size":"15.813px","fill":"#3C3454","fill-opacity":1,"children":[{"nodeType":"tspan","x":"5 13.6811123 22.4729128 31.2647133 34.3165434 46.4289883 50.4770115 54.5250347 58.5730579 61.624888 70.353438 76.4254728 84.4424558 91.8269363 97.7250329 101.7730561 109.1575366 117.4433337 120.4951638 128.5121468 137.3039473 146.1431855 149.1950156 157.2752492 165.5610463 171.4591429 174.510973 183.3502112 191.6360083 197.5341049 203.4322015 211.7179986 218.0904728 221.1423029 229.1592859 235.0573825 238.1092126","y":20.607,"children":["You will practice and get better at "]}]},{"nodeType":"text","font-family":"Lato Charset1_ 6Yc9if48EC3E0EF9","font-size":"15.813px","fill":"#3C3454","fill-opacity":1,"children":[{"nodeType":"tspan","x":"5 11.8626642 20.6544647 33.6366014 41.9223985 47.8204951 56.6122956 60.6603188 69.4521193 77.5323529 80.584183 88.4746659 97.2664664 106.0582669 109.6951626 113.7431858 117.791209 120.8430391 129.6822773 138.4740778 141.5259079 146.854751 155.6465515 162.0190257 165.0708558 170.9689524 179.7607529 188.04655 191.0983801 197.4708543 205.7566514 212.6193156 218.5174122 221.5692423 230.3610428 235.6898859 238.741716 246.6321989 255.4239994 264.2157999 270.5882741 273.6401042","y":39.582,"children":["something you\'ll do or the rest o your "]}]},{"nodeType":"text","font-family":"Lato Charset1_ 6Yc9if48EC3E0EF9","font-size":"15.813px","fill":"#3C3454","fill-opacity":1,"children":[{"nodeType":"tspan","x":"5 13.72855 20.1010242 28.8928247 34.2216678 42.5074649 49.3701291 56.2327933 60.2808165 69.072617 77.8644175 85.8814005 89.9294237 92.9812538 97.029277 101.0773002 106.4061433 114.6919404 120.1156589","y":58.557,"children":["proessional lie!"]}]}]},"commandset-42":{"nodeType":"g","children":[{"nodeType":"g","id":"shape-45","children":[{"nodeType":"path","d":"M0,0L294.988708496094,0 294.988708496094,65.91796875 0,65.91796875z","id":"path-45","fill":"none"}]},{"nodeType":"g","id":"shape-46","children":[{"nodeType":"use","transform":[{"type":"rotate","args":[0]}],"id":"text-46","data-reference-type":"text","data-reference-id":"01","data-shadow":false,"data-rotation":0,"x":0,"y":0}],"className":"uneventable"}],"className":"eventable"},"commandset-43":{"nodeType":"g","children":[{"nodeType":"text","font-family":"Lato Charset1_ 6Yc9if48EC3E0EF9","font-size":"15.813px","fill":"#3C3454","fill-opacity":1,"children":[{"nodeType":"tspan","x":"5 13.6811123 22.4729128 31.2647133 34.3165434 46.4289883 50.4770115 54.5250347 58.5730579 61.624888 70.4641262 78.7499233 86.1344038 94.9262043 107.908341 116.1941381 119.2459682 132.2281049 141.0199054 147.3923796 155.6781767 158.7300068 166.1144873 174.9062878 187.8884245 193.2172676 202.0090681 208.3815423 214.2796389 222.2966219 231.1358601 235.1838833 243.4696804 246.5215105 254.5384935 263.330294 272.1695322 275.2213623","y":20.607,"children":["You will become more comortable and "]}]},{"nodeType":"text","font-family":"Lato Charset1_ 6Yc9if48EC3E0EF9","font-size":"15.813px","fill":"#3C3454","fill-opacity":1,"children":[{"nodeType":"tspan","x":"5 17.9821367 26.7739372 33.1464114 41.4322085 44.4840386 52.7698357 58.0986788 67.1118557 74.4963362 78.5443594 86.8301565 95.621957 101.5200536 104.5718837 108.6199069 117.4117074 120.4635375 127.848018 136.6398185 149.6219552 162.6040919 171.3958924 180.1876929 184.2357161 191.6201966 199.6371796 205.5352762 209.5832994 218.3750999 226.4553335 229.5071636 236.8916441 240.9396673 244.9876905 253.779491 257.8275142 265.2119947 273.2289777 277.2770009 280.328831","y":39.582,"children":["more ecient in communicating clinical "]}]},{"nodeType":"text","font-family":"Lato Charset1_ 6Yc9if48EC3E0EF9","font-size":"15.813px","fill":"#3C3454","fill-opacity":1,"children":[{"nodeType":"tspan","x":"5 9.0480232 17.8398237 23.1686668 31.9604673 38.3329415 51.3150782 59.3320612 65.2301578 69.278181 78.0699815 86.861782","y":58.557,"children":["inormation"]}]}]},"commandset-44":{"nodeType":"g","children":[{"nodeType":"g","id":"shape-47","children":[{"nodeType":"path","d":"M0,0L306.468811035156,0 306.468811035156,65.91796875 0,65.91796875z","id":"path-47","fill":"none"}]},{"nodeType":"g","id":"shape-48","children":[{"nodeType":"use","transform":[{"type":"rotate","args":[0]}],"id":"text-48","data-reference-type":"text","data-reference-id":"01","data-shadow":false,"data-rotation":0,"x":0,"y":0}],"className":"uneventable"}],"className":"eventable"},"commandset-45":{"nodeType":"g","children":[{"nodeType":"text","font-family":"Lato Charset1_ 6Yc9if48EC3E0EF9","font-size":"15.813px","fill":"#3C3454","fill-opacity":1,"children":[{"nodeType":"tspan","x":"5 13.6811123 22.4729128 31.2647133 34.3165434 46.4289883 50.4770115 54.5250347 58.5730579 61.624888 67.9973622 76.2831593 80.3311825 89.122983 94.4518261 103.2436266 109.6161008 117.0005813 125.2863784 128.3382085 136.2286914 145.0204919 153.8122924 160.1847666 163.2365967 168.5654398 176.5824228 189.5645595 193.6125827 197.6606059 201.7086291 209.7256121 216.0980863 220.1461095 226.0442061 234.1402525 237.1920826 245.2090656 254.0483038 262.8401043 271.6319048 277.5300014 280.5818315","y":20.607,"children":["You will reinorce your amiliarity about "]}]},{"nodeType":"text","font-family":"Lato Charset1_ 6Yc9if48EC3E0EF9","font-size":"15.813px","fill":"#3C3454","fill-opacity":1,"children":[{"nodeType":"tspan","x":"5 13.016983 21.5557823 29.6518287 32.7036588 36.751682 45.5434825 51.4415791 59.7273762 66.0998504 73.9903333 82.2761304 91.0679309 96.9660275 101.0140507 109.8058512 118.5976517 121.6494818 129.5399647 138.3317652 147.1235657 150.1753958 158.9039458 165.27642 174.0682205 182.7967705 191.588571 198.4512352 206.7370323 209.7888624 218.422537 226.5185834 229.5704135 238.2989635 244.3709983 252.3879813 259.7724618 265.6705584 269.7185816 277.1030621 281.1510853 289.9428858 298.0231194 301.0749495","y":39.582,"children":["any intervention you propose by practicing "]}]},{"nodeType":"text","font-family":"Lato Charset1_ 6Yc9if48EC3E0EF9","font-size":"15.813px","fill":"#3C3454","fill-opacity":1,"children":[{"nodeType":"tspan","x":"5 9.0480232 17.8398237 23.1686668 31.9604673 38.3329415 51.3150782 59.6008753 68.4401135 71.4919436 78.8764241 87.6682246 96.4600251 103.3226893 111.6084864 120.4002869 126.2983835","y":58.557,"children":["inormed consent"]}]}]},"commandset-46":{"nodeType":"g","children":[{"nodeType":"g","id":"shape-49","children":[{"nodeType":"path","d":"M0,0L306.895202636719,0 306.895202636719,65.91796875 0,65.91796875z","id":"path-49","fill":"none"}]},{"nodeType":"g","id":"shape-50","children":[{"nodeType":"use","transform":[{"type":"rotate","args":[0]}],"id":"text-50","data-reference-type":"text","data-reference-id":"01","data-shadow":false,"data-rotation":0,"x":0,"y":0}],"className":"uneventable"}],"className":"eventable"},"commandset-47":{"nodeType":"g","children":[{"nodeType":"text","font-family":"Lato Charset1_ 6Yc9if48EC3E0EF9","font-size":"15.813px","fill":"#3C3454","fill-opacity":1,"children":[{"nodeType":"tspan","x":"5 13.6811123 22.4729128 31.2647133 34.3165434 46.4289883 50.4770115 54.5250347 58.5730579 61.624888 70.4166885 78.7024856 82.7505088 91.4790588 94.5308889 101.9153694 108.2878436 116.5736407 124.5906237 130.4887203 138.7745174 141.8263475 149.8433305 152.8951606 161.6237106 169.6406936 176.0131678 181.9112644 190.7030649 198.988862 205.3613362 212.2240004 221.0158009 225.0638241 233.7923741 236.8442042 248.9566491 253.0046723 258.9027689 267.6945694 270.7463995","y":20.607,"children":["You will help create a partnership with "]}]},{"nodeType":"text","font-family":"Lato Charset1_ 6Yc9if48EC3E0EF9","font-size":"15.813px","fill":"#3C3454","fill-opacity":1,"children":[{"nodeType":"tspan","x":"5 12.8904829 21.6822834 30.4740839 36.8465581 39.8983882 48.6269382 56.6439212 62.5420178 66.590041 74.8758381 83.6676386 89.5657352 96.4283994 99.4802295 107.4972125 116.289013 125.1282512 128.1800813 132.2281045 141.019905 148.4043855 154.7768597 163.0626568 171.0796398 177.942304 186.2281011 189.2799312 195.1780278 203.9698283 212.2556254 215.3074555 219.3554787 223.4035019 231.2149214 239.5007185 243.5487417 247.5967649 256.3885654 265.1803659 273.9721664 282.8114046 285.8632347 294.6550352 299.9838783 303.0357084","y":39.582,"children":["your patients and increase the likelihood o "]}]},{"nodeType":"text","font-family":"Lato Charset1_ 6Yc9if48EC3E0EF9","font-size":"15.813px","fill":"#3C3454","fill-opacity":1,"children":[{"nodeType":"tspan","x":"5 10.8980966 17.2705708 25.5563679 33.5733509 39.4714475 52.4535842 60.7393813 69.5311818 75.4292784 78.4811085 86.4980915 95.3373297 104.1291302 112.4149273 118.7874015 127.0731986 135.8649991 143.2494796 151.5352767","y":58.557,"children":["treatment adherence"]}]}]},"commandset-48":{"nodeType":"g","children":[{"nodeType":"path","d":"M0,0L218,0 218,192 0,192z","id":"path-52","fill":"none"},{"nodeType":"image","transform":[{"type":"scale","args":[0.5,0.5]}],"id":"image-51","data-original-image":"01","x":0,"y":0,"opacity":1}],"className":"eventable"},"commandset-49":{"nodeType":"g","children":[{"nodeType":"g","id":"shape-53","children":[{"nodeType":"path","d":"M0,0L583.970092773438,0 583.970092773438,45.3515625 0,45.3515625z","id":"path-53","fill":"none"}]},{"nodeType":"g","id":"shape-54","children":[{"nodeType":"use","transform":[{"type":"rotate","args":[0]}],"id":"text-54","data-reference-type":"text","data-reference-id":"01","data-shadow":false,"data-rotation":0,"x":0,"y":0}],"className":"uneventable"}],"className":"eventable"},"commandset-50":{"nodeType":"g","children":[{"nodeType":"text","font-family":"MontserratBold CharBold009E0C1D","font-size":"37.95px","fill":"#21255A","fill-opacity":1,"children":[{"nodeType":"tspan","x":"0 21.5557232 44.7812557 61.479351 69.7904491 89.5245628 99.5434208 128.0060864 151.2316189 167.9297142 177.9485722 201.6295071 218.3276024 240.8700314 256.4675713 273.1656666 296.6189003 321.8937454","y":36.736,"children":["Let’s Get Started"]}]}]},"commandset-51":{"nodeType":"g","children":[{"nodeType":"g","id":"shape-55","children":[{"nodeType":"path","d":"M0,0L643.925048828125,0 643.925048828125,31.640625 0,31.640625z","id":"path-55","fill":"none"}]},{"nodeType":"g","id":"shape-56","children":[{"nodeType":"use","transform":[{"type":"rotate","args":[0]}],"id":"text-56","data-reference-type":"text","data-reference-id":"01","data-shadow":false,"data-rotation":0,"x":0,"y":0}],"className":"uneventable"}],"className":"eventable"},"commandset-52":{"nodeType":"g","children":[{"nodeType":"text","font-family":"MontserratBold CharBold009E0C1D","font-size":"21.083px","fill":"#3C3454","fill-opacity":1,"children":[{"nodeType":"tspan","x":"0 17.4149342 29.7698393 42.7994137 51.4647141 63.8196192 69.9759884 82.9001465 101.9174233 107.4834557 120.9768668 129.4524155 135.0184479 141.8284045 155.1953154 163.3967801 177.0799437 185.7452441 206.4702807 219.4998551 233.5414372 239.1074696 254.097806 267.7809696 281.2532978 292.2166948 305.2462692 318.5499296 327.8266496","y":25.511,"children":["Overview of Informed Consent"]}]}]},"commandset-53":{"nodeType":"g","children":[{"nodeType":"path","d":"M0,0L379,0 379,17 0,17z","id":"path-58","fill":"none"},{"nodeType":"image","transform":[{"type":"scale","args":[0.5,0.5]}],"id":"image-57","data-original-image":"01","x":0,"y":0,"opacity":1}],"className":"eventable"},"commandset-54":{"nodeType":"g","children":[{"nodeType":"text","font-family":"MontserratBold CharBold009E0C1D","font-size":"50.6px","fill":"#21255A","fill-opacity":1,"children":[{"nodeType":"tspan","x":"0 51.5616989 83.8952865 113.6482581 135.9123877 149.2708653 165.5135602 191.8257131 205.1841907 221.3256835 243.5898131 270.1043662","y":61.226,"children":["What Is It?"]}]}]},"commandset-55":{"nodeType":"g","children":[{"nodeType":"path","d":"M0,0L70,0 70,100 0,100z","id":"path-60","fill":"none"},{"nodeType":"image","transform":[{"type":"scale","args":[0.50359714031219482,0.5]}],"id":"image-59","data-original-image":"01","x":0,"y":0,"opacity":1}],"className":"eventable"},"commandset-56":{"nodeType":"g","children":[{"nodeType":"g","id":"shape-61","children":[{"nodeType":"path","d":"M0,0L124.658477783203,0 124.658477783203,29.00390625 0,29.00390625z","id":"path-61","fill":"none"}]},{"nodeType":"g","id":"shape-62","children":[{"nodeType":"use","transform":[{"type":"rotate","args":[0]}],"id":"text-62","data-reference-type":"text","data-reference-id":"01","data-shadow":false,"data-rotation":0,"x":0,"y":0}],"className":"uneventable"}],"className":"eventable"},"commandset-57":{"nodeType":"g","children":[{"nodeType":"text","font-family":"Lato Charset1_ 6Yc9if48EC3E0EF9","font-size":"15.813px","fill":"#3C3454","fill-opacity":1,"children":[{"nodeType":"tspan","x":"23.6326561 34.3852177 42.4654513 48.8379255 57.1237226 65.4095197 78.3916564 86.6774535 95.469254 101.3673506","y":20.607,"children":["Agreement"]}]}]},"commandset-58":{"nodeType":"g","children":[{"nodeType":"path","d":"M0,0L40,0 40,98 0,98z","id":"path-64","fill":"none"},{"nodeType":"image","transform":[{"type":"scale","args":[0.5,0.5]}],"id":"image-63","data-original-image":"01","x":0,"y":0,"opacity":1}],"className":"eventable"},"commandset-59":{"nodeType":"g","children":[{"nodeType":"path","d":"M0,0L85,0 85,85 0,85z","id":"path-66","fill":"none"},{"nodeType":"image","transform":[{"type":"scale","args":[0.50295859575271606,0.5]}],"id":"image-65","data-original-image":"01","x":0,"y":0,"opacity":1}],"className":"eventable"},"commandset-60":{"nodeType":"g","children":[{"nodeType":"g","id":"shape-67","children":[{"nodeType":"path","d":"M0,0L143.434722900391,0 143.434722900391,47.4609375 0,47.4609375z","id":"path-67","fill":"none"}]},{"nodeType":"g","id":"shape-68","children":[{"nodeType":"use","transform":[{"type":"rotate","args":[0]}],"id":"text-68","data-reference-type":"text","data-reference-id":"01","data-shadow":false,"data-rotation":0,"x":0,"y":0}],"className":"uneventable"}],"className":"eventable"},"commandset-61":{"nodeType":"g","children":[{"nodeType":"text","font-family":"Lato Charset1_ 6Yc9if48EC3E0EF9","font-size":"15.813px","fill":"#3C3454","fill-opacity":1,"children":[{"nodeType":"tspan","x":"8.1468582 16.5275316 25.2560816 33.5418787 40.9263592 44.9743824 53.9875593 61.3720398 64.4238699 70.3219665 76.6944407 84.9802378 92.9972208 98.8953174 111.8774541 120.1632512 128.9550517 134.8531483","y":20.607,"children":["Specic treatment"]}]},{"nodeType":"text","font-family":"Lato Charset1_ 6Yc9if48EC3E0EF9","font-size":"15.813px","fill":"#3C3454","fill-opacity":1,"children":[{"nodeType":"tspan","x":"134.8531494 137.9049795","y":20.607,"children":[" "]}]},{"nodeType":"text","font-family":"Lato Charset1_ 6Yc9if48EC3E0EF9","font-size":"15.813px","fill":"#3C3454","fill-opacity":1,"children":[{"nodeType":"tspan","x":"19.4449539 28.2367544 34.6092286 37.6610587 41.7090819 50.5008824 56.398979 64.6847761 71.0572503 78.9477332 87.2335303 96.0253308 101.9234274 105.9714506 114.7632511 123.5550516","y":39.582,"children":["or intervention"]}]}]},"commandset-62":{"nodeType":"g","children":[{"nodeType":"path","d":"M0,0L96,0 96,95 0,95z","id":"path-70","fill":"none"},{"nodeType":"image","transform":[{"type":"scale","args":[0.5,0.49738219380378723]}],"id":"image-69","data-original-image":"01","x":0,"y":0,"opacity":1}],"className":"eventable"},"commandset-63":{"nodeType":"g","children":[{"nodeType":"g","id":"shape-71","children":[{"nodeType":"path","d":"M0,0L124.65845489502,0 124.65845489502,65.91796875 0,65.91796875z","id":"path-71","fill":"none"}]},{"nodeType":"g","id":"shape-72","children":[{"nodeType":"use","transform":[{"type":"rotate","args":[0]}],"id":"text-72","data-reference-type":"text","data-reference-id":"01","data-shadow":false,"data-rotation":0,"x":0,"y":0}],"className":"uneventable"}],"className":"eventable"},"commandset-64":{"nodeType":"g","children":[{"nodeType":"text","font-family":"Lato Charset1_ 6Yc9if48EC3E0EF9","font-size":"15.813px","fill":"#3C3454","fill-opacity":1,"children":[{"nodeType":"tspan","x":"15.939827 26.771452 35.5632525 44.1020518 51.9925347 60.2783318 66.650806 73.5134702 81.5304532 87.4285498 91.476573 100.2683735 109.060174 112.1120041","y":20.607,"children":["Conversation "]}]},{"nodeType":"text","font-family":"Lato Charset1_ 6Yc9if48EC3E0EF9","font-size":"15.813px","fill":"#3C3454","fill-opacity":1,"children":[{"nodeType":"tspan","x":"5.890934 14.7301722 23.0159693 28.9140659 41.0265108 49.3123079 57.598105 66.3899055 69.4417356 78.1702856 86.1872686 92.0853652 96.1333884 104.4191855 113.210986 119.1090826 122.1609127","y":39.582,"children":["between patient "]}]},{"nodeType":"text","font-family":"Lato Charset1_ 6Yc9if48EC3E0EF9","font-size":"15.813px","fill":"#3C3454","fill-opacity":1,"children":[{"nodeType":"tspan","x":"15.8923836 23.9093666 32.7011671 41.5404053 44.5922354 53.3207854 61.8595847 69.9556311 76.8182953 80.8663185 88.250799 92.2988222 100.3158052 109.1076057","y":58.557,"children":["and physician"]}]}]},"commandset-65":{"nodeType":"g","children":[{"nodeType":"path","d":"M0,0L86,0 86,54 0,54z","id":"path-74","fill":"none"},{"nodeType":"image","transform":[{"type":"scale","args":[0.5,0.49541285634040833]}],"id":"image-73","data-original-image":"01","x":0,"y":0,"opacity":1}],"className":"eventable"},"commandset-66":{"nodeType":"g","children":[{"nodeType":"text","font-family":"Lato Charset1_ 6Yc9if48EC3E0EF9","font-size":"15.813px","fill":"#FAFBFF","fill-opacity":1,"children":[{"nodeType":"tspan","x":"30.993412 37.3658862 45.6516833 52.5143475 61.306148 65.3541712 71.2522678 78.114932 81.1667621 85.2147853 94.0065858","y":20.607,"children":["results in"]}]}]},"commandset-67":{"nodeType":"g","children":[{"nodeType":"g","id":"shape-75","children":[{"nodeType":"path","d":"M0,0L441.959350585938,0 441.959350585938,31.640625 0,31.640625z","id":"path-75","fill":"none"}]},{"nodeType":"g","id":"shape-76","children":[{"nodeType":"use","transform":[{"type":"rotate","args":[0]}],"id":"text-76","data-reference-type":"text","data-reference-id":"01","data-shadow":false,"data-rotation":0,"x":0,"y":0}],"className":"uneventable"}],"className":"eventable"},"commandset-68":{"nodeType":"g","children":[{"nodeType":"text","font-family":"LatoBold Charset1_ BoldC10979F9","font-size":"17.921px","fill":"#3C3454","fill-opacity":1,"children":[{"nodeType":"tspan","x":"5 16.2005863 23.5212893 33.7093424 42.2576298 51.8363709 59.6678209 67.4992709 70.9580118 81.1460649 87.4273535 90.8860944 96.5132688 106.7013219 112.9826105 123.1706636 130.4913666 145.5807955 155.1595366 165.3744709 168.8332118 180.8492001 191.0372532 201.2253063 209.0567563 218.6354974 228.8235505 235.7589534 239.2176943 246.1530972 255.5347081 264.880477 274.4592181 282.2906681 285.749409 295.8836987 300.7402728 310.1218837 318.6701711 328.2489122 331.7076531 345.8831158 356.0711689 365.64991 375.8379631 379.296704 383.3289148 387.3611256 391.3933364","y":22.688,"children":["Process o Inormed Consent takes place when ..."]}]}]},"commandset-69":{"nodeType":"g","children":[{"nodeType":"g","id":"shape-77","children":[{"nodeType":"path","d":"M0,0L91.7864685058594,0 91.7864685058594,29.00390625 0,29.00390625z","id":"path-77","fill":"none"}]},{"nodeType":"g","id":"shape-78","children":[{"nodeType":"use","transform":[{"type":"rotate","args":[0]}],"id":"text-78","data-reference-type":"text","data-reference-id":"01","data-shadow":false,"data-rotation":0,"x":0,"y":0}],"className":"uneventable"}],"className":"eventable"},"commandset-70":{"nodeType":"g","children":[{"nodeType":"text","font-family":"Lato Charset1_ 6Yc9if48EC3E0EF9","font-size":"15.813px","fill":"#FAFBFF","fill-opacity":1,"children":[{"nodeType":"tspan","x":"30.2190323 35.5478754 44.3396759 50.7121501 53.7639802 61.7809632","y":20.607,"children":["or a"]}]}]},"commandset-71":{"nodeType":"g","children":[{"nodeType":"g","id":"shape-79","children":[{"nodeType":"path","d":"M0,0L309,0 309,21 0,21z","id":"path-79","fill":"none"}]},{"nodeType":"g","id":"shape-80","children":[{"nodeType":"use","transform":[{"type":"rotate","args":[0]}],"id":"text-80","data-reference-type":"text","data-reference-id":"01","data-shadow":false,"data-rotation":0,"x":0,"y":0}],"className":"uneventable"}],"className":"eventable"},"commandset-72":{"nodeType":"g","children":[{"nodeType":"text","font-family":"Lato Charset1_ 6Yc9if48EC3E0EF9","font-size":"9.333px","fill":"#000000","fill-opacity":1,"children":[{"nodeType":"tspan","x":"10 15.1893334 18.6706669 22.1520004 27.3040008 31.3546676 33.7066678 36.5533346 40.0346681 47.1840021 54.3333361 61.1933367 63.1720034 67.9040038 75.5666711 80.2986715 83.5373385 88.2693389 92.3200057 96.3706725 101.5600059 103.5386726 108.728006 112.4893395 117.2586733 120.1986736 125.4160074 130.3066744 132.6960079 135.0853414 139.7426753 144.6333423 148.3946758 150.7840093 155.9733427 160.7426765 163.9813435 168.3400104 173.0720108 176.8333443 181.7240113 184.6640116 189.5546786 193.0360121 198.2253455 200.614679 204.9733459 209.0240127 212.5053462 214.8946797 220.0840131 223.2293466 228.41868 232.1800135 239.8426808 244.7333478 249.9506816 253.1893486 257.5480155 262.7373489 267.9266823 271.9773491 276.8680161 282.0573495 285.538683","y":14.212,"children":["https://www.ama-assn.org/delivering-care/ethics/inormed-consent"]}]}]},"commandset-73":{"nodeType":"g","children":[{"nodeType":"text","font-family":"Lato Charset1_ 6Yc9if48EC3E0EF9","font-size":"9.333px","fill":"#000000","fill-opacity":1,"children":[{"nodeType":"tspan","x":"10 16.3933339 21.5826673 26.8000011 31.6906681 33.4920015 38.6813349 41.8266684 43.6280018 52.2146689 57.1053359 62.3226697 64.7120032 69.0706701 73.8026705 76.192004 77.9933374 83.4160044 86.8973379 92.0866713 94.4760048 98.8346717 102.8853385 104.6866719 112.1346723 117.2866727 119.6760062 124.8653396 127.2546731 132.4440065 137.6333399 139.4346733 144.8480072 146.8266739 152.2400078 154.2186745 159.6320084","y":14.212,"children":["Code o Medical Ethics Opinion 2.1.1"]}]}]},"commandset-74":{"nodeType":"g","children":[{"nodeType":"text","font-family":"MontserratBold CharBold009E0C1D","font-size":"50.6px","fill":"#21255A","fill-opacity":1,"children":[{"nodeType":"tspan","x":"0 34.2563972 66.5899848 95.938156 122.2503089 137.0255946 166.4749659 181.2502516 211.3068255 243.6404131 256.8470905 283.1592434 296.517721 324.196081 357.035673 390.7354678","y":61.226,"children":["Physician\'s Job"]}]}]},"commandset-75":{"nodeType":"g","children":[{"nodeType":"path","d":"M0,0L218,0 218,320.03515625 0,320.03515625z","id":"path-81","fill":"#FFF5F4","fill-opacity":1}],"className":"eventable"},"commandset-76":{"nodeType":"g","children":[{"nodeType":"defs","children":[{"nodeType":"filter","id":"filter-83","children":[{"nodeType":"feFlood","result":"floodOut","flood-color":"#FF7000","flood-opacity":0.8},{"nodeType":"feGaussianBlur","result":"gaussOut","in":"SourceAlpha","stdDeviation":[5.25,5.25]},{"nodeType":"feComposite","in":"floodOut","in2":"gaussOut","operator":"in"}],"filterUnits":"userSpaceOnUse","x":-33.75,"y":-33.75,"width":166.5,"height":168.5}]},{"nodeType":"use","transform":[{"type":"translate","args":[0,0]},{"type":"scale","args":[1,1]}],"xlink:href":"#pathwrap-82","filter":"url(#filter-83)","data-angle":0,"data-distance":0,"data-height":101,"data-scale":1,"data-adornment-type":"drop-shadow","data-width":99},{"nodeType":"g","id":"pathwrap-82","children":[{"nodeType":"path","d":"M0,0L99,0 99,101 0,101z","id":"path-85","fill":"none"},{"nodeType":"image","transform":[{"type":"scale","args":[0.49748742580413818,0.5]}],"id":"image-84","data-original-image":"01","x":0,"y":0,"opacity":1}]}],"className":"eventable"},"commandset-77":{"nodeType":"g","children":[{"nodeType":"g","id":"shape-86","children":[{"nodeType":"path","d":"M0,0L163.804412841797,0 163.804412841797,47.4609375 0,47.4609375z","id":"path-86","fill":"none"}]},{"nodeType":"g","id":"shape-87","children":[{"nodeType":"use","transform":[{"type":"rotate","args":[0]}],"id":"text-87","data-reference-type":"text","data-reference-id":"01","data-shadow":false,"data-rotation":0,"x":0,"y":0}],"className":"uneventable"}],"className":"eventable"},"commandset-78":{"nodeType":"g","children":[{"nodeType":"text","font-family":"Lato Charset1_ 6Yc9if48EC3E0EF9","font-size":"14.667px","fill":"#3C3454","fill-opacity":1,"children":[{"nodeType":"tspan","x":"28.7599983 37.7213316 43.6319985 51.3173327 57.6826663 65.3680005 73.5226674 78.9933343 81.8240011 87.734668 95.4200022 99.174669 106.6693361 114.1786697 121.6146696 129.7693365 135.2400034 138.0706702","y":19.476,"children":["Present relevant "]}]},{"nodeType":"text","font-family":"Lato Charset1_ 6Yc9if48EC3E0EF9","font-size":"14.667px","fill":"#3C3454","fill-opacity":1,"children":[{"nodeType":"tspan","x":"22.0646706 25.8193374 33.9740043 38.9166713 47.0713382 52.9820051 65.0233393 72.4593392 77.9300061 81.6846729 89.8393398 97.9940067 100.8246735 108.2606734 116.45934 124.6140069 132.7686738 138.2393407 141.9353406","y":37.076,"children":["inormation about:"]}]}]},"commandset-79":{"nodeType":"g","children":[{"nodeType":"g","id":"shape-88","children":[{"nodeType":"path","d":"M0,0L169.728820800781,0 169.728820800781,29.00390625 0,29.00390625z","id":"path-88","fill":"none"}]},{"nodeType":"g","id":"shape-89","children":[{"nodeType":"use","transform":[{"type":"rotate","args":[0]}],"id":"text-89","data-reference-type":"text","data-reference-id":"01","data-shadow":false,"data-rotation":0,"x":0,"y":0}],"className":"uneventable"}],"className":"eventable"},"commandset-80":{"nodeType":"g","children":[{"nodeType":"text","font-family":"Courier New Charset1_ 5A302B90E","font-size":"14.667px","fill":"#3C3454","fill-opacity":1,"children":[{"nodeType":"tspan","x":"5 13.8014326","y":19.476,"children":["o"]}]},{"nodeType":"text","font-family":"Lato Charset1_ 6Yc9if48EC3E0EF9","font-size":"14.667px","fill":"#3C3454","fill-opacity":1,"children":[{"nodeType":"tspan","x":"21.8014336 32.8454342 36.600101 44.0361009 51.530768 59.6854349 67.8401018 74.2054354 77.9601022 84.3254358","y":19.476,"children":["Diagnosis"]}]}]},"commandset-81":{"nodeType":"g","children":[{"nodeType":"g","id":"shape-90","children":[{"nodeType":"path","d":"M0,0L180.459655761719,0 180.459655761719,65.91796875 0,65.91796875z","id":"path-90","fill":"none"}]},{"nodeType":"g","id":"shape-91","children":[{"nodeType":"use","transform":[{"type":"rotate","args":[0]}],"id":"text-91","data-reference-type":"text","data-reference-id":"01","data-shadow":false,"data-rotation":0,"x":0,"y":0}],"className":"uneventable"}],"className":"eventable"},"commandset-82":{"nodeType":"g","children":[{"nodeType":"text","font-family":"Courier New Charset1_ 5A302B90E","font-size":"14.667px","fill":"#3C3454","fill-opacity":1,"children":[{"nodeType":"tspan","x":"5 13.8014326","y":19.476,"children":["o"]}]},{"nodeType":"text","font-family":"Lato Charset1_ 6Yc9if48EC3E0EF9","font-size":"14.667px","fill":"#3C3454","fill-opacity":1,"children":[{"nodeType":"tspan","x":"21.8014336 32.8894339 40.3254338 45.7961007 53.9507676 59.8614345 67.5467687 70.3774355 80.6881025 83.5187693 91.61477 99.7694369 105.6801038 113.7761045 121.9307714 128.296105 135.9814392 138.812106 146.9667729 151.9094399 154.7401067","y":19.476,"children":["Nature & purpose o "]}]},{"nodeType":"text","font-family":"Lato Charset1_ 6Yc9if48EC3E0EF9","font-size":"14.667px","fill":"#3C3454","fill-opacity":1,"children":[{"nodeType":"tspan","x":"21 26.9106669 34.5960011 41.4453349 49.6000018 61.641336 73.6826702 81.3680044 89.5226713 97.7213379 105.4066721 113.6053387 116.4360055","y":37.076,"children":["recommended "]}]},{"nodeType":"text","font-family":"Lato Charset1_ 6Yc9if48EC3E0EF9","font-size":"14.667px","fill":"#3C3454","fill-opacity":1,"children":[{"nodeType":"tspan","x":"21 24.7546668 32.9093337 38.3800006 46.0653348 51.9760017 59.2946686 66.9800028 75.1346697 80.6053366 84.3600034 92.5146703 100.6693372 107.0346708","y":54.676,"children":["interventions"]}]}]},"commandset-83":{"nodeType":"g","children":[{"nodeType":"g","id":"shape-92","children":[{"nodeType":"path","d":"M0,0L185.735961914063,0 185.735961914063,65.91796875 0,65.91796875z","id":"path-92","fill":"none"}]},{"nodeType":"g","id":"shape-93","children":[{"nodeType":"use","transform":[{"type":"rotate","args":[0]}],"id":"text-93","data-reference-type":"text","data-reference-id":"01","data-shadow":false,"data-rotation":0,"x":0,"y":0}],"className":"uneventable"}],"className":"eventable"},"commandset-84":{"nodeType":"g","children":[{"nodeType":"text","font-family":"Courier New Charset1_ 5A302B90E","font-size":"14.667px","fill":"#3C3454","fill-opacity":1,"children":[{"nodeType":"tspan","x":"5 13.8014326","y":19.476,"children":["o"]}]},{"nodeType":"text","font-family":"Lato Charset1_ 6Yc9if48EC3E0EF9","font-size":"14.667px","fill":"#3C3454","fill-opacity":1,"children":[{"nodeType":"tspan","x":"21.8014336 31.246767 35.0014338 41.3667674 49.0521016 55.4174352 58.248102 68.558769 71.3894358 79.5881024 87.2734366 95.4281035 103.1134377 111.4734383 116.9441052 123.3094388 126.1401056 134.2947725 139.2374395 142.0681063 149.5041062 153.258773 157.0134398 159.8441066","y":19.476,"children":["Risks & benets o all "]}]},{"nodeType":"text","font-family":"Lato Charset1_ 6Yc9if48EC3E0EF9","font-size":"14.667px","fill":"#3C3454","fill-opacity":1,"children":[{"nodeType":"tspan","x":"21 29.1546669 37.2506676 42.7213345 46.4760013 54.6306682 62.7853351 69.1506687 72.2600022 75.090669 78.8453358 87.0000027 93.8493365 97.6040033 105.7586702 113.9573368 117.7120036 125.8666705 133.3613376 136.1920044","y":37.076,"children":["options, including "]}]},{"nodeType":"text","font-family":"Lato Charset1_ 6Yc9if48EC3E0EF9","font-size":"14.667px","fill":"#3C3454","fill-opacity":1,"children":[{"nodeType":"tspan","x":"21 29.1986666 36.8840008 43.7333346 47.4880014 51.2426682 59.3973351 63.1520019 71.3066688 78.8013359 81.6320027 85.3866695 93.5413364 99.0120033 106.6973375 112.6080044 119.9266713 127.6120055 135.7666724 141.2373393 144.9920061 153.146673 161.3013399","y":54.676,"children":["declining intervention"]}]}]},"commandset-85":{"nodeType":"g","children":[{"nodeType":"g","id":"shape-94","children":[{"nodeType":"path","d":"M0,0L127.822662353516,0 127.822662353516,47.4609375 0,47.4609375z","id":"path-94","fill":"none"}]},{"nodeType":"g","id":"shape-95","children":[{"nodeType":"use","transform":[{"type":"rotate","args":[0]}],"id":"text-95","data-reference-type":"text","data-reference-id":"01","data-shadow":false,"data-rotation":0,"x":0,"y":0}],"className":"uneventable"}],"className":"eventable"},"commandset-86":{"nodeType":"g","children":[{"nodeType":"text","font-family":"Lato Charset1_ 6Yc9if48EC3E0EF9","font-size":"14.667px","fill":"#3C3454","fill-opacity":1,"children":[{"nodeType":"tspan","x":"13.1213303 23.0946636 29.4599972 35.8253308 43.510665 49.8759986 56.2413322 59.071999 67.1679997 74.6039996 80.0746665 83.8293333 91.5146675 99.6693344 105.1400013 108.5133348 114.8786684 117.7093352","y":19.476,"children":["Assess patient\'s "]}]},{"nodeType":"text","font-family":"Lato Charset1_ 6Yc9if48EC3E0EF9","font-size":"14.667px","fill":"#3C3454","fill-opacity":1,"children":[{"nodeType":"tspan","x":"33.9846649 41.4206648 49.6193314 53.3739982 57.128665 60.8833318 66.3539987 73.8633323 76.6939991 82.164666 90.3193329 94.0153328","y":37.076,"children":["ability to:"]}]}]},"commandset-87":{"nodeType":"g","children":[{"nodeType":"path","d":"M0,0L74,0 74,97 0,97z","id":"path-97","fill":"none"},{"nodeType":"image","transform":[{"type":"scale","args":[0.50340133905410767,0.5]}],"id":"image-96","data-original-image":"01","x":0,"y":0,"opacity":1}],"className":"eventable"},"commandset-88":{"nodeType":"g","children":[{"nodeType":"g","id":"shape-98","children":[{"nodeType":"path","d":"M0,0L169.728820800781,0 169.728820800781,47.4609375 0,47.4609375z","id":"path-98","fill":"none"}]},{"nodeType":"g","id":"shape-99","children":[{"nodeType":"use","transform":[{"type":"rotate","args":[0]}],"id":"text-99","data-reference-type":"text","data-reference-id":"01","data-shadow":false,"data-rotation":0,"x":0,"y":0}],"className":"uneventable"}],"className":"eventable"},"commandset-89":{"nodeType":"g","children":[{"nodeType":"text","font-family":"Courier New Charset1_ 5A302B90E","font-size":"14.667px","fill":"#3C3454","fill-opacity":1,"children":[{"nodeType":"tspan","x":"5 13.8014326","y":19.476,"children":["o"]}]},{"nodeType":"text","font-family":"Lato Charset1_ 6Yc9if48EC3E0EF9","font-size":"14.667px","fill":"#3C3454","fill-opacity":1,"children":[{"nodeType":"tspan","x":"21.8014336 32.5081005 40.6627674 48.861434 56.5467682 62.4574351 68.8227687 74.2934356 81.7294355 89.8841024 98.082769 100.9134358 106.8241027 114.5094369 118.2641037 125.7587708 133.2681044 140.7041043 148.8587712 154.3294381 157.1601049","y":19.476,"children":["Understand relevant "]}]},{"nodeType":"text","font-family":"Lato Charset1_ 6Yc9if48EC3E0EF9","font-size":"14.667px","fill":"#3C3454","fill-opacity":1,"children":[{"nodeType":"tspan","x":"21 33.0413342 40.7266684 48.925335 52.6800018 59.5293356 66.9653355 70.7200023 73.5506691 77.3053359 85.4600028 90.4026698 98.5573367 104.4680036 116.5093378 123.9453377 129.4160046 133.1706714 141.3253383 149.4800052","y":37.076,"children":["medical inormation"]}]}]},"commandset-90":{"nodeType":"g","children":[{"nodeType":"text","font-family":"Courier New Charset1_ 5A302B90E","font-size":"14.667px","fill":"#3C3454","fill-opacity":1,"children":[{"nodeType":"tspan","x":"5 13.8014326","y":19.476,"children":["o"]}]},{"nodeType":"text","font-family":"Lato Charset1_ 6Yc9if48EC3E0EF9","font-size":"14.667px","fill":"#3C3454","fill-opacity":1,"children":[{"nodeType":"tspan","x":"21.8014336 35.2947674 42.7307673 49.976101 57.6614352 60.492102 64.2467688 72.4014357 80.6001023 88.2854365 96.3814372 104.0667714 112.2214383 120.4201049 128.1054391 136.260106 141.7307729 144.8401064 147.6707732","y":19.476,"children":["Make independent, "]}]},{"nodeType":"text","font-family":"Lato Charset1_ 6Yc9if48EC3E0EF9","font-size":"14.667px","fill":"#3C3454","fill-opacity":1,"children":[{"nodeType":"tspan","x":"21 28.3186669 36.4733338 40.2280006 48.3826675 56.5373344 62.0080013 69.4440012 75.3546681 82.8640017 85.6946685 93.8933351 101.5786693 108.4280031 112.1826699 118.5480035 122.3026703 130.4573372 138.6120041","y":37.076,"children":["voluntary decision"]}]}]},"commandset-91":{"nodeType":"g","children":[{"nodeType":"path","d":"M0,0L148,0 148,87 0,87z","id":"path-101","fill":"none"},{"nodeType":"image","transform":[{"type":"scale","args":[0.5,0.49714285135269165]}],"id":"image-100","data-original-image":"01","x":0,"y":0,"opacity":1}],"className":"eventable"},"commandset-92":{"nodeType":"g","children":[{"nodeType":"g","id":"shape-102","children":[{"nodeType":"path","d":"M0,0L181.274688720703,0 181.274688720703,84.375 0,84.375z","id":"path-102","fill":"none"}]},{"nodeType":"g","id":"shape-103","children":[{"nodeType":"use","transform":[{"type":"rotate","args":[0]}],"id":"text-103","data-reference-type":"text","data-reference-id":"01","data-shadow":false,"data-rotation":0,"x":0,"y":0}],"className":"uneventable"}],"className":"eventable"},"commandset-93":{"nodeType":"g","children":[{"nodeType":"text","font-family":"Lato Charset1_ 6Yc9if48EC3E0EF9","font-size":"14.667px","fill":"#3C3454","fill-opacity":1,"children":[{"nodeType":"tspan","x":"44.6520004 55.6960011 63.850668 70.7000018 78.8546687 90.8960029 98.5813371 106.736004 112.2066709 115.0373377 120.5080046 128.6626715 136.3480057 139.1786725","y":19.476,"children":["Document the "]}]},{"nodeType":"text","font-family":"Lato Charset1_ 6Yc9if48EC3E0EF9","font-size":"14.667px","fill":"#3C3454","fill-opacity":1,"children":[{"nodeType":"tspan","x":"23.5320129 30.3813467 38.5360136 46.4560132 53.7746801 61.4600143 67.3706812 73.7360148 81.1720147 86.6426816 90.3973484 98.5520153 106.7066822 109.537349 116.9733489 125.1280158 133.3266824 136.1573492 141.6280161 149.782683 157.4680172 160.298684","y":37.076,"children":["conversation and the "]}]},{"nodeType":"text","font-family":"Lato Charset1_ 6Yc9if48EC3E0EF9","font-size":"14.667px","fill":"#3C3454","fill-opacity":1,"children":[{"nodeType":"tspan","x":"15.2819824 23.3779831 30.813983 36.2846499 40.0393167 47.7246509 55.8793178 61.3499847 64.7233182 71.0886518 73.9193186 82.1179852 89.8033194 96.6526532 100.40732 106.7726536 110.5273204 118.6819873 126.8366542 129.667321 133.4219878 141.5766547 144.4073215 149.8779884 158.0326553 165.7179895 168.5486563","y":54.676,"children":["patient\'s decision in the "]}]},{"nodeType":"text","font-family":"Lato Charset1_ 6Yc9if48EC3E0EF9","font-size":"14.667px","fill":"#3C3454","fill-opacity":1,"children":[{"nodeType":"tspan","x":"42.8699989 54.9113331 62.5966673 70.7953339 74.5500007 81.3993345 88.8353344 92.5900012 95.420668 101.3313349 109.0166691 115.8660029 124.0206698 129.9313367 138.1300033","y":72.276,"children":["medical record"]}]}]},"commandset-94":{"nodeType":"g","children":[{"nodeType":"g","id":"shape-104","children":[{"nodeType":"path","d":"M0,0L255,0 255,32 0,32z","id":"path-104","fill":"none"}]},{"nodeType":"g","id":"shape-105","children":[{"nodeType":"use","transform":[{"type":"rotate","args":[0]}],"id":"text-105","data-reference-type":"text","data-reference-id":"01","data-shadow":false,"data-rotation":0,"x":0,"y":0}],"className":"uneventable"}],"className":"eventable"},"commandset-95":{"nodeType":"g","children":[{"nodeType":"text","font-family":"Lato Charset1_ 6Yc9if48EC3E0EF9","font-size":"9.333px","fill":"#000000","fill-opacity":1,"children":[{"nodeType":"tspan","x":"10 15.1893334 18.6706669 22.1520004 27.3040008 31.3546676 33.7066678 36.5533346 40.0346681 47.1840021 54.3333361 61.1933367 63.1720034 67.9040038 75.5666711 80.2986715 83.5373385 88.2693389 92.3200057 96.3706725 101.5600059 103.5386726 108.728006 112.4893395 117.2586733 120.1986736 125.4160074 130.3066744 132.6960079 135.0853414 139.7426753 144.6333423 148.3946758 150.7840093 155.9733427 160.7426765 163.9813435 168.3400104 173.0720108 176.8333443 181.7240113 184.6640116 189.5546786 193.0360121 198.2253455 200.614679 204.9733459 209.0240127 212.5053462","y":14.212,"children":["https://www.ama-assn.org/delivering-care/ethics/"]}]},{"nodeType":"text","font-family":"Lato Charset1_ 6Yc9if48EC3E0EF9","font-size":"9.333px","fill":"#000000","fill-opacity":1,"children":[{"nodeType":"tspan","x":"10 12.3893335 17.5786669 20.7240004 25.9133338 29.6746673 37.3373346 42.2280016 47.4453354 50.6840024 55.0426693 60.2320027 65.4213361 69.4720029 74.3626699 79.5520033 83.0333368","y":25.412,"children":["inormed-consent"]}]}]},"commandset-96":{"nodeType":"g","children":[{"nodeType":"g","id":"shape-106","children":[{"nodeType":"path","d":"M0,0L255.402984619141,0 255.402984619141,21 0,21z","id":"path-106","fill":"none"}]},{"nodeType":"g","id":"shape-107","children":[{"nodeType":"use","transform":[{"type":"rotate","args":[0]}],"id":"text-107","data-reference-type":"text","data-reference-id":"01","data-shadow":false,"data-rotation":0,"x":0,"y":0}],"className":"uneventable"}],"className":"eventable"},"commandset-97":{"nodeType":"g","children":[{"nodeType":"g","id":"shape-108","children":[{"nodeType":"path","d":"M0,0L163.804412841797,0 163.804412841797,22.1640625 0,22.1640625z","id":"path-108","fill":"none"}]},{"nodeType":"g","id":"shape-109","children":[{"nodeType":"use","transform":[{"type":"rotate","args":[0]}],"id":"text-109","data-reference-type":"text","data-reference-id":"01","data-shadow":false,"data-rotation":0,"x":0,"y":0}],"className":"uneventable"}],"className":"eventable"},"commandset-98":{"nodeType":"g","children":[{"nodeType":"text","font-family":"LatoBold Charset1_ BoldC10979F9","font-size":"18.667px","fill":"#C55A11","fill-opacity":1,"children":[{"nodeType":"tspan","x":"18.253334 35.6133347 46.2253352 56.8653355 67.477336 72.5360032 81.6173373 85.8173376 93.9746719 97.5773388 107.4613396 118.0733401 126.9773404 137.5893409 145.7466752","y":23.424,"children":["Module’s Focus"]}]}]},"commandset-99":{"nodeType":"g","children":[{"nodeType":"text","font-family":"MontserratBold CharBold009E0C1D","font-size":"37.95px","fill":"#21255A","fill-opacity":1,"children":[{"nodeType":"tspan","x":"0 12.2579203 36.3183585 51.0809928 75.7106849 91.3082248 128.61329 152.0665237 177.3413688 187.3602268 214.3428318 238.9725239 263.2227127 282.9568264 306.4100601 330.3566467 347.054742 357.0736","y":36.736,"children":["Informed Consent "]}]}]},"commandset-100":{"nodeType":"g","children":[{"nodeType":"text","font-family":"MontserratBold CharBold009E0C1D","font-size":"21.083px","fill":"#3C3454","fill-opacity":1,"children":[{"nodeType":"tspan","x":"0 11.9754028 24.8784771 34.1551971 39.657979 50.621376 56.1874084 67.6568079 80.1803808 92.7250366 105.754611 111.3206434 123.8442163 129.4102487 144.843337 150.9997062 164.5774516 175.5408486 188.570423 197.2357234 202.8017558 214.6295747 228.3127383 241.9959019 254.5405577 260.1065901 272.5036619 281.7803819 287.3464143 296.6231343 310.0954625 323.1250369 328.6910693 342.4796492 348.6360184 361.6655928 382.3906294 395.4202038 408.7238642 418.0005842 428.9639812","y":25.511,"children":["Let\'s Take a Closer Look at the Elements"]}]}]},"commandset-101":{"nodeType":"g","children":[{"nodeType":"path","d":"M0,0L386,0 386,60 0,60z","id":"path-111","fill":"none"},{"nodeType":"image","transform":[{"type":"scale","args":[0.5,0.5]}],"id":"image-110","data-original-image":"01","x":0,"y":0,"opacity":1}],"className":"eventable"},"commandset-102":{"nodeType":"g","children":[{"nodeType":"g","id":"shape-112","children":[{"nodeType":"path","d":"M0,0L366.002655029297,0 366.002655029297,37.44140625 0,37.44140625z","id":"path-112","fill":"none"}]},{"nodeType":"g","id":"shape-113","children":[{"nodeType":"use","transform":[{"type":"rotate","args":[0]}],"id":"text-113","data-reference-type":"text","data-reference-id":"01","data-shadow":false,"data-rotation":0,"x":0,"y":0}],"className":"uneventable"}],"className":"eventable"},"commandset-103":{"nodeType":"g","children":[{"nodeType":"text","font-family":"MontserratBold CharBold009E0C1D","font-size":"25.3px","fill":"#FAFBFF","fill-opacity":1,"children":[{"nodeType":"tspan","x":"0 8.1719475 24.2122402 34.053997 50.473793 60.8721533 85.742198 101.3776884 118.2275858 124.9068246 142.8952298 159.3150258 175.4818196 188.637896 204.2733864 220.2377781 231.3698429 238.0490817 254.5953788 261.9830217 277.6185121 302.4885568 318.1240472 334.0884389 345.2205037 358.3765801","y":30.613,"children":["Informed Consent Elements"]}]}]},"commandset-104":{"nodeType":"g","children":[{"nodeType":"g","id":"shape-114","children":[{"nodeType":"path","d":"M0,0L366.002655029297,0 366.002655029297,38.0377998352051 0,38.0377998352051z","id":"path-114","fill":"none"}]},{"nodeType":"g","id":"shape-115","children":[{"nodeType":"use","transform":[{"type":"rotate","args":[0]}],"id":"text-115","data-reference-type":"text","data-reference-id":"01","data-shadow":false,"data-rotation":0,"x":0,"y":0}],"className":"uneventable"}],"className":"eventable"},"commandset-105":{"nodeType":"g","children":[{"nodeType":"text","font-family":"Lato Charset1_ 6Yc9if48EC3E0EF9","font-size":"11.596px","fill":"#3C3454","fill-opacity":1,"children":[{"nodeType":"tspan","x":"5 12.0850954 15.0536458 21.1298973 27.0090186 32.0416395 38.117891 40.3558997 45.3885206 51.4647721 54.4333225 60.509574 65.9248596 70.2501303 72.488139 78.3672603 84.8145808 87.0525895 90.0211399 95.4364255 101.883746 108.3310665 110.5690752 117.0511833 123.1274348 126.0959852 132.5433057 141.4257653 143.663774 147.9890447 154.4363652 156.6743739 159.6429243 165.7191758 171.5982971 176.2714448 182.7187653 184.956774 194.4770081 200.9243286 205.5974763 211.6737278 213.9117365 219.7908578 226.2729659 232.7202864 239.1676069 243.4928776 245.7308863 250.056157 256.5034775 262.579729 264.8177377 269.3169471 281.1331693 287.3949553 293.3320562 297.5529639 299.7909726 305.6700939 312.1174144 318.5995225 320.8375312 325.0584389 333.8249394 340.2722599 349.1547195 353.3756272 355.6136359","y":16.445,"children":["Please select an icon below to learn more about the “Why” and “How” "]}]},{"nodeType":"text","font-family":"Lato Charset1_ 6Yc9if48EC3E0EF9","font-size":"11.596px","fill":"#3C3454","fill-opacity":1,"children":[{"nodeType":"tspan","x":"5 11.4473205 15.3551388 17.5931475 21.9184182 28.3657387 34.4419902 36.6799989 40.23994 46.6872605 50.5950788 57.0423993 61.715547 71.2357811 77.3120326 83.7941407 86.0321494 93.9753409 100.4226614 106.8699819 111.9026028 117.9788543 124.4261748 128.7514455 130.9894542 137.7266721 140.6952225 146.771474 156.2917081 162.3679596 168.8152801 173.1405508 175.5988817","y":30.36,"children":["o the Inormed Consent Element."]}]}]},"commandset-106":{"nodeType":"g","children":[{"nodeType":"defs","children":[{"nodeType":"filter","id":"filter-119","children":[{"nodeType":"feFlood","result":"floodOut","flood-color":"#000000","flood-opacity":0.29},{"nodeType":"feGaussianBlur","result":"gaussOut","in":"SourceAlpha","stdDeviation":[1.75,1.75]},{"nodeType":"feComposite","in":"floodOut","in2":"gaussOut","operator":"in"}],"filterUnits":"userSpaceOnUse","x":-11.25,"y":-11.25,"width":112.5,"height":112.5}]},{"nodeType":"use","transform":[{"type":"translate","args":[0,0]},{"type":"scale","args":[1,1]}],"xlink:href":"#pathwrap-118","filter":"url(#filter-119)","data-angle":90,"data-distance":4,"data-height":90,"data-scale":1,"data-adornment-type":"drop-shadow","data-width":90},{"nodeType":"g","id":"pathwrap-118","children":[{"nodeType":"path","d":"M0,0L90,0 90,90 0,90z","id":"path-120","fill":"none"},{"nodeType":"image","transform":[{"type":"scale","args":[0.5,0.5]}],"id":"image-117","data-original-image":"01","x":0,"y":0,"opacity":1}]}],"className":"eventable"},"commandset-107":{"nodeType":"g","children":[{"nodeType":"defs","children":[{"nodeType":"filter","id":"filter-124","children":[{"nodeType":"feFlood","result":"floodOut","flood-color":"#000000","flood-opacity":0.29},{"nodeType":"feGaussianBlur","result":"gaussOut","in":"SourceAlpha","stdDeviation":[1.75,1.75]},{"nodeType":"feComposite","in":"floodOut","in2":"gaussOut","operator":"in"}],"filterUnits":"userSpaceOnUse","x":-11.25,"y":-11.25,"width":112.5,"height":112.5}]},{"nodeType":"use","transform":[{"type":"translate","args":[0,0]},{"type":"scale","args":[1,1]}],"xlink:href":"#pathwrap-123","filter":"url(#filter-124)","data-angle":90,"data-distance":4,"data-height":90,"data-scale":1,"data-adornment-type":"drop-shadow","data-width":90},{"nodeType":"g","id":"pathwrap-123","children":[{"nodeType":"path","d":"M0,0L90,0 90,90 0,90z","id":"path-125","fill":"none"},{"nodeType":"image","transform":[{"type":"scale","args":[0.5,0.5]}],"id":"image-122","data-original-image":"02","x":0,"y":0,"opacity":1}]}],"className":"eventable"},"commandset-108":{"nodeType":"g","children":[{"nodeType":"defs","children":[{"nodeType":"filter","id":"filter-129","children":[{"nodeType":"feFlood","result":"floodOut","flood-color":"#000000","flood-opacity":0.29},{"nodeType":"feGaussianBlur","result":"gaussOut","in":"SourceAlpha","stdDeviation":[1.75,1.75]},{"nodeType":"feComposite","in":"floodOut","in2":"gaussOut","operator":"in"}],"filterUnits":"userSpaceOnUse","x":-11.25,"y":-11.25,"width":120,"height":120}]},{"nodeType":"use","transform":[{"type":"translate","args":[0,0]},{"type":"scale","args":[1,1]}],"xlink:href":"#pathwrap-128","filter":"url(#filter-129)","data-angle":90,"data-distance":4,"data-height":97.5,"data-scale":1,"data-adornment-type":"drop-shadow","data-width":97.5},{"nodeType":"g","id":"pathwrap-128","children":[{"nodeType":"path","d":"M-2.5,-2.5L90.5,-2.5 90.5,90.5 -2.5,90.5z","id":"path-130","fill":"none","stroke-width":3,"stroke":"#FFE699","stroke-opacity":1,"stroke-linecap":"flat","stroke-linejoin":"round"},{"nodeType":"image","transform":[{"type":"scale","args":[0.5,0.5]}],"id":"image-127","data-original-image":"01","x":0,"y":0,"opacity":1}]}],"className":"eventable"},"commandset-109":{"nodeType":"g","children":[{"nodeType":"defs","children":[{"nodeType":"filter","id":"filter-134","children":[{"nodeType":"feFlood","result":"floodOut","flood-color":"#000000","flood-opacity":0.29},{"nodeType":"feGaussianBlur","result":"gaussOut","in":"SourceAlpha","stdDeviation":[1.75,1.75]},{"nodeType":"feComposite","in":"floodOut","in2":"gaussOut","operator":"in"}],"filterUnits":"userSpaceOnUse","x":-11.25,"y":-11.25,"width":120,"height":120}]},{"nodeType":"use","transform":[{"type":"translate","args":[0,0]},{"type":"scale","args":[1,1]}],"xlink:href":"#pathwrap-133","filter":"url(#filter-134)","data-angle":90,"data-distance":4,"data-height":97.5,"data-scale":1,"data-adornment-type":"drop-shadow","data-width":97.5},{"nodeType":"g","id":"pathwrap-133","children":[{"nodeType":"path","d":"M-2.5,-2.5L90.5,-2.5 90.5,90.5 -2.5,90.5z","id":"path-135","fill":"none","stroke-width":3,"stroke":"#FFE699","stroke-opacity":1,"stroke-linecap":"flat","stroke-linejoin":"round"},{"nodeType":"image","transform":[{"type":"scale","args":[0.5,0.5]}],"id":"image-132","data-original-image":"02","x":0,"y":0,"opacity":1}]}],"className":"eventable"},"commandset-110":{"nodeType":"g","children":[{"nodeType":"g","id":"shape-136","children":[{"nodeType":"path","d":"M0,0L265.024871826172,0 265.024871826172,35.859375 0,35.859375z","id":"path-136","fill":"none"}]},{"nodeType":"g","id":"shape-137","children":[{"nodeType":"use","transform":[{"type":"rotate","args":[0]}],"id":"text-137","data-reference-type":"text","data-reference-id":"01","data-shadow":false,"data-rotation":0,"x":0,"y":0}],"className":"uneventable"}],"className":"eventable"},"commandset-111":{"nodeType":"g","children":[{"nodeType":"text","font-family":"MontserratBold CharBold009E0C1D","font-size":"21.083px","fill":"#373F4B","fill-opacity":1,"children":[{"nodeType":"tspan","x":"66.6563721 79.327529 93.0106926 99.1670618 105.323431 118.7957592 137.813036 148.1439295 163.9776058 178.0191879 183.5852203 198.3436403 203.9096727","y":25.409,"children":["Follow-Up & "]}]},{"nodeType":"text","font-family":"MontserratBold CharBold009E0C1D","font-size":"21.083px","fill":"#373F4B","fill-opacity":1,"children":[{"nodeType":"tspan","x":"26.3131714 40.1017513 60.8267879 73.8563623 82.5216627 96.5843277 109.6139021 123.0862303 135.3568011 147.7960396 153.362072 168.3524084 182.035572 195.3392324 204.6159524 217.1395253 229.4100961 238.6868161","y":51.11,"children":["Emergency Contact"]}]}]},"commandset-112":{"nodeType":"g","children":[{"nodeType":"path","d":"M0,0L63,0 63,64 0,64z","id":"path-139","fill":"none"},{"nodeType":"image","transform":[{"type":"scale","args":[0.5,0.5]}],"id":"image-138","data-original-image":"01","x":0,"y":0,"opacity":1}],"className":"eventable"},"commandset-113":{"nodeType":"g","children":[{"nodeType":"g","id":"shape-140","children":[{"nodeType":"path","d":"M0,0L223.598907470703,0 223.598907470703,55.8984375 0,55.8984375z","id":"path-140","fill":"none"}]},{"nodeType":"g","id":"shape-141","children":[{"nodeType":"use","transform":[{"type":"rotate","args":[0]}],"id":"text-141","data-reference-type":"text","data-reference-id":"01","data-shadow":false,"data-rotation":0,"x":0,"y":0}],"className":"uneventable"}],"className":"eventable"},"commandset-114":{"nodeType":"g","children":[{"nodeType":"text","font-family":"LatoItalic CharseItalic45C35CB1","font-size":"12.65px","fill":"#3C3454","fill-opacity":1,"children":[{"nodeType":"tspan","x":"5 16.9037189 23.6082577 29.4399418 36.093881 38.5353452 46.7389175 49.1803817 55.8849205 62.2415823 71.2168097 73.6582739 78.5791523 85.2836911 91.6403529 98.2816417 101.2860341 107.9399733 110.3814375 116.7697246 119.2111888 125.763927 132.1522141 136.4848643 139.5651572 145.3968413 152.0507805 156.3834307 158.8248949 162.6515422 169.008204 172.0125964 175.0169888 181.3736506 190.348878 192.7903422 199.431631 205.9843692 210.6459212 213.0873854","y":17.486,"children":["When & how should a patient follow up? "]}]},{"nodeType":"text","font-family":"LatoItalic CharseItalic45C35CB1","font-size":"12.65px","fill":"#3C3454","fill-opacity":1,"children":[{"nodeType":"tspan","x":"5 13.804451 20.1611128 29.1363402 31.5778044 36.4986828 43.2032216 49.5598834 56.2011722 59.2055646 65.8595038 68.300968 73.7784498 80.1351116 86.7890508 91.121701 97.5099881 102.9874699 107.3201201 109.7615843 115.6185684 121.9752302 128.616519 131.0579832 137.414645 141.854821 144.2962852 148.6289354 155.3334742 161.1651583 163.6066225 169.0841043 172.0884967 175.1687896 181.8227288 184.9030217 190.3805035 193.0686441 195.5101083 201.8983954 208.5523346 215.2062738 217.647738","y":32.666,"children":["How should contact you or the clinic, and "]}]},{"nodeType":"text","font-family":"LatoItalic CharseItalic45C35CB1","font-size":"12.65px","fill":"#3C3454","fill-opacity":1,"children":[{"nodeType":"tspan","x":"5 13.9752274 20.6797662 27.0680533 31.4007035 33.8421677 40.3949059 44.5820802 50.938742 57.5800308 60.5844232 66.4161073 76.3274394 81.2483178 83.689782 88.0224322 94.379094 96.8205582 102.29804 108.6863271 111.6907195 114.6951119 117.1365761 120.9632234 127.3198852 131.7600612 136.4216132","y":47.846,"children":["what problems to call for?"]}]}]},"commandset-115":{"nodeType":"g","children":[{"nodeType":"g","id":"shape-142","children":[{"nodeType":"path","d":"M0,0L120.395202636719,0 120.395202636719,31.640625 0,31.640625z","id":"path-142","fill":"none"}]},{"nodeType":"g","id":"shape-143","children":[{"nodeType":"use","transform":[{"type":"rotate","args":[0]}],"id":"text-143","data-reference-type":"text","data-reference-id":"01","data-shadow":false,"data-rotation":0,"x":0,"y":0}],"className":"uneventable"}],"className":"eventable"},"commandset-116":{"nodeType":"g","children":[{"nodeType":"text","font-family":"MontserratBold CharBold009E0C1D","font-size":"21.083px","fill":"#3C3454","fill-opacity":1,"children":[{"nodeType":"tspan","x":"0 12.7133236 26.1856518 39.2152262 44.7812586 66.2652998 79.737628 92.1768665","y":25.511,"children":["The Why"]}]}]},"commandset-117":{"nodeType":"g","children":[{"nodeType":"text","font-family":"MontserratBold CharBold009E0C1D","font-size":"21.083px","fill":"#3C3454","fill-opacity":1,"children":[{"nodeType":"tspan","x":"13.3317719 26.0450954 39.5174236 52.546998 58.1130304 74.1786241 87.6509523 106.6682291","y":25.511,"children":["The How"]}]}]},"commandset-118":{"nodeType":"g","children":[{"nodeType":"g","id":"shape-144","children":[{"nodeType":"path","d":"M0,0L251.640930175781,0 251.640930175781,79.62890625 0,79.62890625z","id":"path-144","fill":"none"}]},{"nodeType":"g","id":"shape-145","children":[{"nodeType":"use","transform":[{"type":"rotate","args":[0]}],"id":"text-145","data-reference-type":"text","data-reference-id":"01","data-shadow":false,"data-rotation":0,"x":0,"y":0}],"className":"uneventable"}],"className":"eventable"},"commandset-119":{"nodeType":"g","children":[{"nodeType":"text","font-family":"Courier New Charset1_ 5A302B90E","font-size":"11.596px","fill":"#3C3454","fill-opacity":1,"children":[{"nodeType":"tspan","x":"5 11.9586725","y":16.445,"children":["o"]}]},{"nodeType":"text","font-family":"Lato Charset1_ 6Yc9if48EC3E0EF9","font-size":"11.596px","fill":"#3C3454","fill-opacity":1,"children":[{"nodeType":"tspan","x":"17.9586716 24.6958895 29.7285104 34.0537811 39.9329024 46.4150105 49.3835609 52.3521113 57.3847322 63.8320527 69.9083042 74.9409251 77.1789338 86.0613934 92.5087139 98.5849654 105.0322859 107.2702946 113.1494159 119.5967364 126.0788445 128.3168532 134.7641737 141.2114942 150.0939538 152.3319625 158.1183166 164.5656371 171.0129576 173.2509663 182.1334259 185.1019763 188.0705267 191.0390771 193.2770858 197.1849041 203.6322246 206.600775 209.5693254 216.0166459 224.8991055 227.1371142 233.5844347 239.9853718 242.2233805","y":16.445,"children":["Establishes when and how you will ollow up "]}]},{"nodeType":"text","font-family":"Lato Charset1_ 6Yc9if48EC3E0EF9","font-size":"11.596px","fill":"#3C3454","fill-opacity":1,"children":[{"nodeType":"tspan","x":"17 20.2932353 26.3694868 28.8278177 34.7533229 37.2116538 39.6699847 41.9079934 48.6336161 50.8716248 59.7540844 65.8303359 71.9065874 77.9828389 83.0154598 85.2534685 88.2220189 94.6693394 96.9073481 103.3082852 109.3845367 114.0576844 119.0903053 125.5376258 131.9849463 134.4432772 136.6812859 143.4069086 145.6449173 154.5273769 160.6036284 166.6798799 172.7561314 174.9941401 181.3255014 187.2626023 189.500611 195.9015481 202.3488686 208.7961891 215.2435096 221.1342271 224.6129971","y":30.36,"children":["(e.g., 2 weeks in person, 1 week by phone)"]}]},{"nodeType":"text","font-family":"Courier New Charset1_ 5A302B90E","font-size":"11.596px","fill":"#3C3454","fill-opacity":1,"children":[{"nodeType":"tspan","x":"5 11.9586725","y":50.275,"children":["o"]}]},{"nodeType":"text","font-family":"Lato Charset1_ 6Yc9if48EC3E0EF9","font-size":"11.596px","fill":"#3C3454","fill-opacity":1,"children":[{"nodeType":"tspan","x":"17.9586716 24.7538691 30.6329904 34.9582611 37.9268115 44.003063 50.4503835 54.7756542 59.8082751 62.0462838 68.4936043 74.5698558 80.6461073 87.1282154 89.3662241 93.6914948 100.1388153 102.376824 108.8241445 114.5177313 120.3040854 126.3803369 128.6183456 134.4974669 136.7354756 145.6179352 151.311522 157.2486229 159.4866316 163.8119023 170.2592228 172.4972315 178.3763528 183.4089737 189.4852252 191.7232339 197.6023552 204.0496757 210.5317838 212.7697925 219.217113 224.9106998 230.6970539 236.7733054","y":50.275,"children":["Patients need to have a way to ask and have"]}]},{"nodeType":"text","font-family":"Lato Charset1_ 6Yc9if48EC3E0EF9","font-size":"11.596px","fill":"#3C3454","fill-opacity":1,"children":[{"nodeType":"tspan","x":"236.7733002 239.0113089","y":50.275,"children":[" "]}]},{"nodeType":"text","font-family":"Lato Charset1_ 6Yc9if48EC3E0EF9","font-size":"11.596px","fill":"#3C3454","fill-opacity":1,"children":[{"nodeType":"tspan","x":"17 23.4821081 29.9294286 36.0056801 41.038301 45.3635717 48.3321221 54.7794426 61.2267631 66.259384 68.4973927 74.376514 80.8238345 85.8564554 94.738915 100.8151665 105.4883142 111.5645657 118.0466738","y":64.19,"children":["questions answered"]}]},{"nodeType":"text","font-family":"Courier New Charset1_ 5A302B90E","font-size":"11.596px","fill":"#3C3454","fill-opacity":1,"children":[{"nodeType":"tspan","x":"5 11.9586725","y":84.105,"children":["o"]}]},{"nodeType":"text","font-family":"Lato Charset1_ 6Yc9if48EC3E0EF9","font-size":"11.596px","fill":"#3C3454","fill-opacity":1,"children":[{"nodeType":"tspan","x":"17.9586716 28.6268997 34.3204865 40.2575874 42.4955961 48.1891829 53.975537 60.0517885 64.7249362 69.0502069 71.2882156 76.3208365 82.397088 85.3656384 89.2734567 93.2972342 99.7793423 102.7478927 107.7805136 113.1957992 119.6431197 126.0904402 130.4157109 133.3842613 139.8315818 146.2789023 152.1580236 156.4832943 159.4518447 165.8991652 172.3464857 174.5844944 180.4636157 186.9109362 193.3930443 197.0457528 203.4930733 208.166221","y":84.105,"children":["May avert sel-discontinuation and/or"]}]},{"nodeType":"text","font-family":"Lato Charset1_ 6Yc9if48EC3E0EF9","font-size":"11.596px","fill":"#3C3454","fill-opacity":1,"children":[{"nodeType":"tspan","x":"208.1662445 210.4042532","y":84.105,"children":[" "]}]},{"nodeType":"text","font-family":"Lato Charset1_ 6Yc9if48EC3E0EF9","font-size":"11.596px","fill":"#3C3454","fill-opacity":1,"children":[{"nodeType":"tspan","x":"17 22.8791213 29.3612294 35.1475835 41.223835 45.8969827 50.9296036 57.0058551 59.2438638 63.9170115 69.993263 75.8723843 81.2876699 85.6129406 88.581491 95.0288115 101.476132","y":98.021,"children":["adverse reaction"]}]}]},"commandset-120":{"nodeType":"g","children":[{"nodeType":"g","id":"shape-146","children":[{"nodeType":"path","d":"M0,0L274.452026367188,0 274.452026367188,38.49609375 0,38.49609375z","id":"path-146","fill":"none"}]},{"nodeType":"g","id":"shape-147","children":[{"nodeType":"use","transform":[{"type":"rotate","args":[0]}],"id":"text-147","data-reference-type":"text","data-reference-id":"01","data-shadow":false,"data-rotation":0,"x":0,"y":0}],"className":"uneventable"}],"className":"eventable"},"commandset-121":{"nodeType":"g","children":[{"nodeType":"text","font-family":"Lato Charset1_ 6Yc9if48EC3E0EF9","font-size":"11.596px","fill":"#3C3454","fill-opacity":1,"children":[{"nodeType":"tspan","x":"5 9.6035724 13.1635135 17.0713318 19.3093405 25.0956946 31.5430151 37.9903356 40.2283443 46.6756648 52.3692516 58.1556057 64.2318572 66.4698659 72.3489872 78.6107732 84.5478741 86.7858828 93.2679909 99.7153114 105.7915629 110.8241838 115.1494545 118.1180049 124.5653254 131.0126459 136.0452668 138.5035977 140.7416064 147.1425435 150.1110939 156.1873454 162.0664667 167.0990876 173.1753391 175.4133478 180.8286334 187.2759539 193.7232744 198.0485451 203.9276664 209.342952 213.6682227 215.9062314 225.4264655 231.502717 233.7407257 239.619847 243.9451177 246.1831264 250.5083971 256.9557176 263.0319691 265.2699778","y":16.445,"children":["\\"I you have any questions, please contact me at the "]}]},{"nodeType":"text","font-family":"Lato Charset1_ 6Yc9if48EC3E0EF9","font-size":"11.596px","fill":"#3C3454","fill-opacity":1,"children":[{"nodeType":"tspan","x":"5 10.4152856 13.383836 16.3523864 22.7997069 25.7682573 31.1835429 33.4215516 35.8798825 38.3382134 39.4746116 44.078184","y":30.36,"children":["clinic ...\\""]}]}]},"commandset-122":{"nodeType":"g","children":[{"nodeType":"text","font-family":"Lato Charset1_ 6Yc9if48EC3E0EF9","font-size":"11.596px","fill":"#3C3454","fill-opacity":1,"children":[{"nodeType":"tspan","x":"5 8.2816398 10.7399707 13.1983016 15.6566325 17.8946412 20.8631916 24.7710099 27.0090186 32.7953727 39.2426932 45.6900137 47.9280224 53.6563969 59.5007305 65.9016676 71.9779191 76.6510668 79.6196172 85.6958687 92.1431892 97.5584748 103.6347263 105.872735 110.1980057 116.6453262 123.0926467 128.1252676 134.2015191 136.4395278 141.4721487 147.4092496 156.9294837 163.3304208 167.6556915 174.103012 183.6232461 188.655867 191.1141979 193.3522066 199.1385607 205.5858812 212.0332017 214.2712104 223.15367 229.6009905 236.048311 239.0168614 245.4989695 247.7369782","y":16.445,"children":["\\"... i you experience those symptoms, you would "]}]},{"nodeType":"text","font-family":"Lato Charset1_ 6Yc9if48EC3E0EF9","font-size":"11.596px","fill":"#3C3454","fill-opacity":1,"children":[{"nodeType":"tspan","x":"5 11.4473205 17.523572 23.5998235 30.0819316 32.3199403 38.2454455 44.692766 46.9307747 51.2560454 57.7033659 59.9413746 64.2666453 70.7139658 76.7902173 79.028226 85.1044775 94.6247116 100.7009631 105.3741108 111.299616 117.3758675 123.823188 129.2384736 135.1755745 137.4135832 142.0867309 148.5340514 154.9813719 164.501606 166.7396147 171.4127624 174.3813128 180.306818 186.7541385 191.0794092 193.3174179 199.103772 207.9862316 213.6798184 218.8515899 219.9879881 224.5915605","y":30.36,"children":["need go to the emergency room right away.\\""]}]}]},"commandset-123":{"nodeType":"g","children":[{"nodeType":"path","d":"M0,0L285,0 285,17 0,17z","id":"path-149","fill":"none"},{"nodeType":"image","transform":[{"type":"scale","args":[0.5,0.48571428656578064]}],"id":"image-148","data-original-image":"01","x":0,"y":0,"opacity":1}],"className":"eventable"},"commandset-124":{"nodeType":"g","children":[{"nodeType":"g","id":"shape-150","children":[{"nodeType":"path","d":"M0,0L274.451995849609,0 274.451995849609,38.49609375 0,38.49609375z","id":"path-150","fill":"none"}]},{"nodeType":"g","id":"shape-151","children":[{"nodeType":"use","transform":[{"type":"rotate","args":[0]}],"id":"text-151","data-reference-type":"text","data-reference-id":"01","data-shadow":false,"data-rotation":0,"x":0,"y":0}],"className":"uneventable"}],"className":"eventable"},"commandset-125":{"nodeType":"g","children":[{"nodeType":"text","font-family":"Lato Charset1_ 6Yc9if48EC3E0EF9","font-size":"11.596px","fill":"#3C3454","fill-opacity":1,"children":[{"nodeType":"tspan","x":"5 9.2209077 12.7808488 14.7057683 21.1878764 23.4258851 26.3944355 29.3629859 35.0913604 41.1676119 43.4056206 47.7308913 54.1782118 56.4162205 61.4488414 67.5250929 73.6013444 75.8393531 81.6257072 88.0730277 94.5203482 96.7583569 99.7269073 106.1742278 108.4122365 112.7375072 121.6199668 128.0672873 130.305296 139.1877556 145.2640071 151.3402586 157.4165101 162.449131 164.9074619 167.1454706 173.6275787 180.0748992 184.4001699 186.6381786 193.0391157 196.0076661 202.0839176 207.9630389 212.9956598 219.0719113 221.30992 226.7252056 232.6043269 235.5728773 238.5414277 240.7794364 250.2996705 256.375922 258.6139307","y":16.445,"children":["“I’d like to see you in two weeks, but please call me "]}]},{"nodeType":"text","font-family":"Lato Charset1_ 6Yc9if48EC3E0EF9","font-size":"11.596px","fill":"#3C3454","fill-opacity":1,"children":[{"nodeType":"tspan","x":"5 10.0326209 16.4799414 22.9272619 29.3745824 35.4508339 40.1239816 42.3619903 45.3305407 49.238359 51.4763677 57.2627218 63.7100423 70.1573628 72.3953715 78.842692 84.5362788 90.3226329 96.3988844 98.6368931 104.5160144 110.7778004 116.7149013 118.95291 125.4350181 131.8823386 137.9585901 142.991211 147.3164817 150.2850321 156.7323526 163.1796731 168.212294 169.3486922 173.5695999","y":30.36,"children":["sooner i you have any questions.”"]}]}]},"commandset-126":{"nodeType":"g","children":[{"nodeType":"g","id":"shape-152","children":[{"nodeType":"path","d":"M0,0L265.96337890625,0 265.96337890625,35.859375 0,35.859375z","id":"path-152","fill":"none"}]},{"nodeType":"g","id":"shape-153","children":[{"nodeType":"use","transform":[{"type":"rotate","args":[0]}],"id":"text-153","data-reference-type":"text","data-reference-id":"01","data-shadow":false,"data-rotation":0,"x":0,"y":0}],"className":"uneventable"}],"className":"eventable"},"commandset-127":{"nodeType":"g","children":[{"nodeType":"text","font-family":"MontserratBold CharBold009E0C1D","font-size":"21.083px","fill":"#373F4B","fill-opacity":1,"children":[{"nodeType":"tspan","x":"45.3033676 60.293704 73.9768676 87.4702787 96.0512447 107.0146417 120.0442161 125.6102485 139.1036596 147.5792083 153.1452407 159.9551973 166.1115665 172.2679357 185.7402639 198.7698383 209.7332353 220.6966323","y":25.409,"children":["Course of Illness"]}]}]},"commandset-128":{"nodeType":"g","children":[{"nodeType":"g","id":"shape-154","children":[{"nodeType":"path","d":"M0,0L201.639556884766,0 201.639556884766,55.8984375 0,55.8984375z","id":"path-154","fill":"none"}]},{"nodeType":"g","id":"shape-155","children":[{"nodeType":"use","transform":[{"type":"rotate","args":[0]}],"id":"text-155","data-reference-type":"text","data-reference-id":"01","data-shadow":false,"data-rotation":0,"x":0,"y":0}],"className":"uneventable"}],"className":"eventable"},"commandset-129":{"nodeType":"g","children":[{"nodeType":"text","font-family":"LatoItalic CharseItalic45C35CB1","font-size":"12.65px","fill":"#3C3454","fill-opacity":1,"children":[{"nodeType":"tspan","x":"5 16.9037189 23.6082577 29.9965448 34.329195 36.7706592 39.8509521 44.7718305 47.2132947 52.7224018 58.6489612 65.2016994 71.0333835 76.5108653 80.8435155 86.6751996 93.3291388 95.770603 102.1588901 108.8001789 115.1568407 121.7981295 126.1307797 128.5722439 132.9048941 139.6094329 145.441117 147.8825812 153.360063 159.7167248 166.370664 173.0246032 176.1048961 180.4375463 183.5178392 189.874501 196.5284402 198.9699044","y":17.486,"children":["What is expected about the condition "]}]},{"nodeType":"text","font-family":"LatoItalic CharseItalic45C35CB1","font-size":"12.65px","fill":"#3C3454","fill-opacity":1,"children":[{"nodeType":"tspan","x":"5 13.9752274 17.0555203 21.3881705 28.0927093 30.5341735 34.8668237 39.053998 44.8856821 51.2739692 55.6066194 65.5179515 71.3496356 78.0035748 82.336225 84.7776892 91.1659763 97.8199155 104.4738547 106.9153189 115.8905463 118.9708392 123.3034894 130.0080282 136.36469 143.0059788 147.338629 152.000181","y":32.666,"children":["with treatment and without?"]}]}]},"commandset-130":{"nodeType":"g","children":[{"nodeType":"g","id":"shape-156","children":[{"nodeType":"path","d":"M0,0L212.02685546875,0 212.02685546875,38.49609375 0,38.49609375z","id":"path-156","fill":"none"}]},{"nodeType":"g","id":"shape-157","children":[{"nodeType":"use","transform":[{"type":"rotate","args":[0]}],"id":"text-157","data-reference-type":"text","data-reference-id":"01","data-shadow":false,"data-rotation":0,"x":0,"y":0}],"className":"uneventable"}],"className":"eventable"},"commandset-131":{"nodeType":"g","children":[{"nodeType":"text","font-family":"Courier New Charset1_ 5A302B90E","font-size":"11.596px","fill":"#3C3454","fill-opacity":1,"children":[{"nodeType":"tspan","x":"5 11.9586725","y":16.445,"children":["o"]}]},{"nodeType":"text","font-family":"Lato Charset1_ 6Yc9if48EC3E0EF9","font-size":"11.596px","fill":"#3C3454","fill-opacity":1,"children":[{"nodeType":"tspan","x":"17.9586716 26.6903849 29.6589353 34.6915562 40.1068418 46.5541623 51.5867832 56.6194041 62.6956556 67.7282765 69.9662852 74.6394329 80.7156844 86.5948057 89.5633561 92.5319065 97.5645274 101.8897981 104.8583485 110.2736341 112.5116428 118.9125799 121.8811303 127.2964159 131.6216866 138.0690071 142.7421548 148.8184063 151.056415 157.5037355 161.4115538 163.6495625 166.6181129 169.5866633 172.5552137 179.0025342 185.0787857 190.1114066 195.1440275","y":16.445,"children":["Discusses realistic picture o illness"]}]},{"nodeType":"text","font-family":"Lato Charset1_ 6Yc9if48EC3E0EF9","font-size":"11.596px","fill":"#3C3454","fill-opacity":1,"children":[{"nodeType":"tspan","x":"195.1440582 197.382067","y":16.445,"children":[" "]}]},{"nodeType":"text","font-family":"Lato Charset1_ 6Yc9if48EC3E0EF9","font-size":"11.596px","fill":"#3C3454","fill-opacity":1,"children":[{"nodeType":"tspan","x":"17 22.0326209 27.9581261 33.7444802 39.8207317 44.4938794 47.4624298 51.7877005 57.7248014 59.9628101 68.8452697 71.8138201 76.1390908 82.5864113 84.82442 90.7035413 97.1508618 103.6329699 105.8709786 114.7534382 117.7219886 122.0472593 128.4945798 134.9419003 141.3892208 145.7144915 147.9525002 152.2777709 156.9509186 163.0271701 168.9062914 173.2315621 182.7517962 188.8280477 195.2753682 199.6006389","y":30.36,"children":["severity with and without treatment"]}]}]},"commandset-132":{"nodeType":"g","children":[{"nodeType":"g","id":"shape-158","children":[{"nodeType":"path","d":"M0,0L274.452056884766,0 274.452056884766,65.91796875 0,65.91796875z","id":"path-158","fill":"none"}]},{"nodeType":"g","id":"shape-159","children":[{"nodeType":"use","transform":[{"type":"rotate","args":[0]}],"id":"text-159","data-reference-type":"text","data-reference-id":"01","data-shadow":false,"data-rotation":0,"x":0,"y":0}],"className":"uneventable"}],"className":"eventable"},"commandset-133":{"nodeType":"g","children":[{"nodeType":"text","font-family":"Lato Charset1_ 6Yc9if48EC3E0EF9","font-size":"11.596px","fill":"#3C3454","fill-opacity":1,"children":[{"nodeType":"tspan","x":"5 9.6035724 15.7609954 22.2083159 26.8814636 29.1194723 33.444743 39.8920635 46.339384 51.3720049 57.4482564 59.6862651 68.5687247 75.0160452 81.4633657 83.7013744 90.1486949 95.1813158 101.2575673 103.495576 107.8208467 114.2681672 120.3444187 122.5824274 132.1026615 138.178913 144.6610211 147.6295715 153.0448571 158.9239784 163.2492491 166.2177995 172.66512 179.1124405 181.5707714 183.8087801 186.7773305 191.1026012 193.3406099 199.7879304 203.6957487 208.0210194 214.0972709 220.5445914 222.7826001 229.2299206 235.3061721 238.2747225 244.6756596 249.7082805 251.9462892","y":16.445,"children":["\\"For those who use the medication, it oten helps "]}]},{"nodeType":"text","font-family":"Lato Charset1_ 6Yc9if48EC3E0EF9","font-size":"11.596px","fill":"#3C3454","fill-opacity":1,"children":[{"nodeType":"tspan","x":"5 13.8824596 16.85101 21.1762807 27.6236012 29.8616099 32.8301603 42.3503944 48.7513315 53.4244792 59.7210528 65.6581537 68.6267041 75.0740246 80.9995298 83.2375385 92.7577726 99.2050931 105.6524136 112.1345217 114.3725304 120.2516517 126.6989722 133.1810803 135.419089 140.4517099 146.8990304 153.3463509 158.0194986 162.3447693 168.4210208 174.8683413 177.8368917 184.2842122 190.2097174 192.4477261 196.7729968 203.2203173 209.2965688 211.5345775 217.9355146 224.0117661 228.6849138 231.6534642 238.1007847 244.5828928 246.8209015 253.268222 257.1760403 259.414049","y":30.36,"children":["with improving mood and shortening the period o "]}]},{"nodeType":"text","font-family":"Lato Charset1_ 6Yc9if48EC3E0EF9","font-size":"11.596px","fill":"#3C3454","fill-opacity":1,"children":[{"nodeType":"tspan","x":"5 10.7283745 16.5727081 22.9736452 29.0498967 33.7230444 36.6915948 42.7678463 49.2151668 54.6304524 60.7067039 62.9447126 69.4268207 75.5030722 81.9040093 86.577157 92.6534085 97.6860294 102.7186503 105.6872007 112.1345212 118.5818417 120.8198504 123.2781813 125.7365122 128.1948431 130.4328518 139.3153114 142.2838618 146.6091325 153.056453 159.5037735 165.951094 170.2763647 172.5143734 175.4829238 179.8081945 182.2665254 184.5045341 188.8298048 195.2771253 201.3533768 203.5913855 213.1116196 219.5589401 226.0062606 232.4883687 234.7263774 243.608837 246.5773874 249.5459378 252.5144882 254.7524969","y":44.275,"children":["experience depression ... without it, the mood will "]}]},{"nodeType":"text","font-family":"Lato Charset1_ 6Yc9if48EC3E0EF9","font-size":"11.596px","fill":"#3C3454","fill-opacity":1,"children":[{"nodeType":"tspan","x":"5 9.3252707 15.4015222 21.8488427 28.3309508 30.5689595 34.8942302 41.3415507 43.5795594 48.6121803 52.937451 58.6310378 64.5681387 66.8061474 71.1314181 77.5787386 83.6549901 85.8929988 90.9256197 96.804741 106.3249751 112.4012266 114.6392353 121.0865558 125.7597035 127.9977122 136.8801718 143.3274923 148.00064 153.0332609 159.1095124 165.5568329 167.7948416 174.0914152 179.8777693 185.9540208 190.6271685 192.8651772 197.1904479 200.1589983 209.6792324 215.7554839 216.8918821 221.4954545","y":58.19,"children":["tend to stay the same or worsen over time.\\""]}]}]},"commandset-134":{"nodeType":"g","children":[{"nodeType":"path","d":"M0,0L49,0 49,58 0,58z","id":"path-161","fill":"none"},{"nodeType":"image","transform":[{"type":"scale","args":[0.5,0.5]}],"id":"image-160","data-original-image":"01","x":0,"y":0,"opacity":1}],"className":"eventable"},"commandset-135":{"nodeType":"g","children":[{"nodeType":"g","id":"shape-162","children":[{"nodeType":"path","d":"M0,0L287.636993408203,0 287.636993408203,35.859375 0,35.859375z","id":"path-162","fill":"none"}]},{"nodeType":"g","id":"shape-163","children":[{"nodeType":"use","transform":[{"type":"rotate","args":[0]}],"id":"text-163","data-reference-type":"text","data-reference-id":"01","data-shadow":false,"data-rotation":0,"x":0,"y":0}],"className":"uneventable"}],"className":"eventable"},"commandset-136":{"nodeType":"g","children":[{"nodeType":"text","font-family":"MontserratBold CharBold009E0C1D","font-size":"21.083px","fill":"#373F4B","fill-opacity":1,"children":[{"nodeType":"tspan","x":"19.713028 35.4202023 41.5765715 50.8532915 63.8828659 72.5481663 86.0204945 98.4175663 107.6942863 113.8506555 126.2055606 139.235135 144.8011674 157.6199082 166.2852086 179.314783 191.7118548 200.9885748 221.7136114 234.7431858 248.0468462 257.3235662 268.2869632","y":25.409,"children":["Alternative Treatments"]}]}]},"commandset-137":{"nodeType":"g","children":[{"nodeType":"g","id":"shape-164","children":[{"nodeType":"path","d":"M0,0L201.639556884766,0 201.639556884766,41.1328125 0,41.1328125z","id":"path-164","fill":"none"}]},{"nodeType":"g","id":"shape-165","children":[{"nodeType":"use","transform":[{"type":"rotate","args":[0]}],"id":"text-165","data-reference-type":"text","data-reference-id":"01","data-shadow":false,"data-rotation":0,"x":0,"y":0}],"className":"uneventable"}],"className":"eventable"},"commandset-138":{"nodeType":"g","children":[{"nodeType":"text","font-family":"LatoItalic CharseItalic45C35CB1","font-size":"12.65px","fill":"#3C3454","fill-opacity":1,"children":[{"nodeType":"tspan","x":"5 16.9037189 23.6082577 29.9965448 34.329195 36.7706592 43.127321 47.4599712 54.16451 59.9961941 64.4363701 66.8778343 71.2104845 75.3976588 81.2293429 87.61763 91.9502802 101.8616123 107.6932964 114.3472356 118.6798858 123.6007642 126.0422284 132.4305155 136.6176898 142.4493739 144.8908381 151.2791252 157.1361093 163.5243964 166.6046893 169.6090817 175.9973688 182.6386576 185.64305 191.4747341 193.9161983","y":17.486,"children":["What other treatments are available "]}]},{"nodeType":"text","font-family":"LatoItalic CharseItalic45C35CB1","font-size":"12.65px","fill":"#3C3454","fill-opacity":1,"children":[{"nodeType":"tspan","x":"5 9.3326502 15.689312 18.1307762 28.0421083 33.8737924 38.5353444","y":32.666,"children":["to me?"]}]}]},"commandset-139":{"nodeType":"g","children":[{"nodeType":"g","id":"shape-166","children":[{"nodeType":"path","d":"M0,0L236.571838378906,0 236.571838378906,93.8671875 0,93.8671875z","id":"path-166","fill":"none"}]},{"nodeType":"g","id":"shape-167","children":[{"nodeType":"use","transform":[{"type":"rotate","args":[0]}],"id":"text-167","data-reference-type":"text","data-reference-id":"01","data-shadow":false,"data-rotation":0,"x":0,"y":0}],"className":"uneventable"}],"className":"eventable"},"commandset-140":{"nodeType":"g","children":[{"nodeType":"text","font-family":"Courier New Charset1_ 5A302B90E","font-size":"11.596px","fill":"#3C3454","fill-opacity":1,"children":[{"nodeType":"tspan","x":"5 11.9586725","y":16.445,"children":["o"]}]},{"nodeType":"text","font-family":"Lato Charset1_ 6Yc9if48EC3E0EF9","font-size":"11.596px","fill":"#3C3454","fill-opacity":1,"children":[{"nodeType":"tspan","x":"17.9586716 27.2122002 31.1200185 35.0278368 41.1040883 45.777236 50.8098569 53.0478656 59.4951861 63.8204568 70.2677773 76.3440288 81.0171765 83.2551852 87.9283329 94.0045844 99.8837057 104.9163266 111.3636471 117.8109676 123.6900889 130.172197 133.1407474 139.2169989 141.4550076 145.7802783 150.453426 156.5296775 162.4087988 166.7340695 176.2543036 182.3305551 188.7778756 193.1031463 198.1357672 200.3737759 202.6117846 206.9370553 213.3843758 219.2634971 223.5887678 225.8267765","y":16.445,"children":["Oers other reasonable treatments  that "]}]},{"nodeType":"text","font-family":"Lato Charset1_ 6Yc9if48EC3E0EF9","font-size":"11.596px","fill":"#3C3454","fill-opacity":1,"children":[{"nodeType":"tspan","x":"17 25.8824596 32.3297801 38.7771006 41.745651 48.2277591 50.4657678 54.7910385 59.4641862 65.5404377 71.419559 75.7448297 77.9828384 82.3081091 88.7554296 94.8316811 97.0696898 102.995195 105.9637454 111.7500995 117.826351 124.2736715 126.5116802 131.9269658 138.3742863 144.8216068 151.3037149 154.2722653 158.597536 161.5660864 168.0134069 174.4607274","y":30.36,"children":["would treat the given condition"]}]},{"nodeType":"text","font-family":"Courier New Charset1_ 5A302B90E","font-size":"11.596px","fill":"#3C3454","fill-opacity":1,"children":[{"nodeType":"tspan","x":"5 11.9586725","y":50.275,"children":["o"]}]},{"nodeType":"text","font-family":"Lato Charset1_ 6Yc9if48EC3E0EF9","font-size":"11.596px","fill":"#3C3454","fill-opacity":1,"children":[{"nodeType":"tspan","x":"17.9586716 26.725172 32.8014235 35.7699739 42.170911 47.2035319 49.4415406 58.3240002 61.2925506 65.6178213 72.0651418 74.3031505 79.7184361 86.1657566 89.134307 92.1028574 97.9819787 104.4640868 110.9114073 115.3642328 121.2433541 125.5686248 128.5371752 134.3235293 140.3997808 142.8581117 145.0961204 151.4970575 157.3761788 161.7014495 164.6699999 170.7462514 177.1935719 181.5188426 185.5426201 190.9579057 197.0341572 203.4814777 207.8067484 213.8829999 218.5561476 224.6323991 231.1145072","y":50.275,"children":["Helps with collaborative, patient-centered"]}]},{"nodeType":"text","font-family":"Lato Charset1_ 6Yc9if48EC3E0EF9","font-size":"11.596px","fill":"#3C3454","fill-opacity":1,"children":[{"nodeType":"tspan","x":"231.1144867 233.3524954","y":50.275,"children":[" "]}]},{"nodeType":"text","font-family":"Lato Charset1_ 6Yc9if48EC3E0EF9","font-size":"11.596px","fill":"#3C3454","fill-opacity":1,"children":[{"nodeType":"tspan","x":"17 23.4821081 29.5583596 34.9736452 37.9421956 42.9748165 45.9433669 52.3906874 58.8380079 61.0760166 70.5962507 76.475372 82.5516235 85.5201739 91.9674944 97.8929996","y":64.19,"children":["decision making"]}]},{"nodeType":"text","font-family":"Courier New Charset1_ 5A302B90E","font-size":"11.596px","fill":"#3C3454","fill-opacity":1,"children":[{"nodeType":"tspan","x":"5 11.9586725","y":84.105,"children":["o"]}]},{"nodeType":"text","font-family":"Lato Charset1_ 6Yc9if48EC3E0EF9","font-size":"11.596px","fill":"#3C3454","fill-opacity":1,"children":[{"nodeType":"tspan","x":"17.9586716 25.043767 29.7169147 36.0134883 41.9505892 44.9191396 51.4012477 57.4774992 62.5101201 64.7481288 69.3517012 75.7990217 82.2463422 88.6472793 94.1901198 98.7936922 101.0317009 105.3569716 111.8042921 117.6834134 122.0086841 124.2466928 127.2152432 131.1230615 133.3610702 139.7620073 144.435155 150.8824755 157.2834126 163.7307331 168.763354 174.8396055 181.3217136 183.5597223 190.0418304 196.4891509 202.5654024 207.5980233 209.836032 216.2833525 222.730673 227.0559437 229.2939524","y":84.105,"children":["Provides \\"hope\\" that i proposed does not "]}]},{"nodeType":"text","font-family":"Lato Charset1_ 6Yc9if48EC3E0EF9","font-size":"11.596px","fill":"#3C3454","fill-opacity":1,"children":[{"nodeType":"tspan","x":"17 23.4473205 29.523572 32.4921224 38.8930595 41.3513904 43.5893991 47.9146698 54.3619903 60.4382418 65.1113895 71.187641 73.4256497 79.304771 83.9779187 90.0541702 92.2921789 98.7394994 103.0647701 109.5120906 115.5883421 120.2614898 122.4994985 126.8247692 131.4979169 137.5741684 143.4532897 147.7785604 157.2987945 163.375046 169.8223665 174.1476372 179.1802581","y":98.021,"children":["help, there are other treatments"]}]}]},"commandset-141":{"nodeType":"g","children":[{"nodeType":"text","font-family":"Lato Charset1_ 6Yc9if48EC3E0EF9","font-size":"11.596px","fill":"#3C3454","fill-opacity":1,"children":[{"nodeType":"tspan","x":"5 9.6035724 16.4451533 22.8924738 28.9687253 33.641873 39.7181245 41.9561332 47.8352545 52.5084022 58.5846537 60.8226624 67.2699829 71.5952536 78.0425741 84.1188256 88.7919733 91.029982 100.5502161 106.6264676 113.1085757 116.0771261 121.4924117 127.371533 131.6968037 134.6653541 141.1126746 147.5599951 152.592616 154.8306247 159.1558954 165.6032159 171.4823372 175.8076079 178.0456166 183.4609022 189.3400235 195.787344 198.0253527 204.4726732 210.5489247 213.5174751 219.9184122 222.1564209 228.0355422 233.0681631 235.3061718 244.1886314 250.2648829 253.2334333 256.2019837 258.6603146 260.8983233","y":16.445,"children":["\\"There are other medications that can help as well, "]}]},{"nodeType":"text","font-family":"Lato Charset1_ 6Yc9if48EC3E0EF9","font-size":"11.596px","fill":"#3C3454","fill-opacity":1,"children":[{"nodeType":"tspan","x":"5 9.3252707 15.7725912 21.8488427 26.8814636 32.9577151 35.1957238 38.1642742 44.6115947 50.0268803 52.9954307 59.4427512 65.9248593 72.0011108 74.2391195 76.6974504 79.1557813 80.2921795 84.8957519","y":30.36,"children":["these include ...\\""]}]}]},"commandset-142":{"nodeType":"g","children":[{"nodeType":"text","font-family":"Lato Charset1_ 6Yc9if48EC3E0EF9","font-size":"11.596px","fill":"#3C3454","fill-opacity":1,"children":[{"nodeType":"tspan","x":"5 8.2816398 10.7399707 13.1983016 15.6566325 18.6251829 22.5330012 24.7710099 30.557364 37.0046845 43.452005 45.6900137 51.569135 56.2422827 62.3185342 64.5565429 71.0038634 77.4511839 83.3303052 89.8124133 92.7809637 98.8572152 101.0952239 105.4204946 111.8678151 114.1058238 118.4310945 124.3102158 130.0385903 136.1148418 138.3528505 142.6781212 149.1254417 155.2016932 157.4397019 166.959936 173.0361875 179.5182956 181.7563043 188.2384124 194.6857329 200.7619844 202.9999931 207.3252638 213.7725843 216.010593 221.0432139 224.0117643 230.4938724 236.5701239 238.8081326","y":16.445,"children":["\\"...i you are unable to take the med due to side "]}]},{"nodeType":"text","font-family":"Lato Charset1_ 6Yc9if48EC3E0EF9","font-size":"11.596px","fill":"#3C3454","fill-opacity":1,"children":[{"nodeType":"tspan","x":"5 11.0762515 14.9840698 18.8918881 24.9681396 30.3834252 34.7086959 39.7413168 42.1996477 44.4376564 53.320116 59.3963675 61.6343762 68.0816967 73.7752835 79.5616376 85.6378891 87.8758978 92.9085187 98.8340239 104.620378 110.6966295 115.149455 121.0285763 123.9971267 126.2351354 130.5604061 137.0077266 142.8868479 147.2121186 149.4501273 154.8654129 160.7445342 167.1918547 169.4298634 175.8771839 181.9534354 184.9219858 191.3229229 192.4593211 197.0628935","y":30.36,"children":["eects, we have several that can help.\\""]}]}]},"commandset-143":{"nodeType":"g","children":[{"nodeType":"path","d":"M0,0L50,0 50,50 0,50z","id":"path-169","fill":"none"},{"nodeType":"image","transform":[{"type":"scale","args":[0.5,0.5]}],"id":"image-168","data-original-image":"01","x":0,"y":0,"opacity":1}],"className":"eventable"},"commandset-144":{"nodeType":"g","children":[{"nodeType":"text","font-family":"Lato Charset1_ 6Yc9if48EC3E0EF9","font-size":"11.596px","fill":"#3C3454","fill-opacity":1,"children":[{"nodeType":"tspan","x":"5 8.2816398 10.7399707 13.1983016 15.6566325 22.103953 26.4292237 32.8765442 38.9527957 43.6259434 45.8639521 50.1892228 54.8623705 60.938622 66.8177433 71.143014 80.6632481 86.7394996 93.1868201 97.5120908 102.5447117 104.7827204 109.1079911 115.5553116 121.4344329 125.7597036 127.9977123 137.5179464 143.2115332 149.1486341 151.3866428 157.8687509 163.9450024 166.1830111 172.6303316 178.7065831 181.6751335 188.0760706 191.9838889 198.4312094 201.3997598 203.6377685 209.5168898 215.9642103 222.4463184 224.6843271","y":16.445,"children":["\\"...other treatments that may be helpul and "]}]},{"nodeType":"text","font-family":"Lato Charset1_ 6Yc9if48EC3E0EF9","font-size":"11.596px","fill":"#3C3454","fill-opacity":1,"children":[{"nodeType":"tspan","x":"5 11.4821081 14.4506585 18.3584768 22.2662951 28.3425466 33.0156943 39.0919458 45.5392663 49.864537 52.1025457 56.010364 60.6835117 67.1308322 76.6510663 78.889075 88.4093091 94.4855606 100.9676687 106.0002896 108.4586205 110.6966292 113.6651796 120.1125001 125.5277857 128.4963361 134.9436566 141.4257647 147.5020162 152.5346371 154.7726458 159.0979165 164.9770378 167.9455882 174.0218397 176.2598484 180.5851191 187.0324396 193.1086911 197.5615166 203.4406379 209.6908282 214.8625997 217.3209306 219.7792615 220.9156597 225.5192321","y":30.36,"children":["dierent rom meds, includes talk therapy...\\""]}]}]},"commandset-145":{"nodeType":"g","children":[{"nodeType":"text","font-family":"MontserratBold CharBold009E0C1D","font-size":"21.083px","fill":"#373F4B","fill-opacity":1,"children":[{"nodeType":"tspan","x":"48.8081894 63.7985258 77.4816894 90.7853498 100.0620698 108.6219529 121.1455258 127.301895 140.7742232 154.8158053 160.9721745 173.2427453 185.6398171 194.9165371 201.0729063 214.7560699 228.2283981 239.1917951","y":25.409,"children":["Contraindications"]}]}]},"commandset-146":{"nodeType":"g","children":[{"nodeType":"text","font-family":"LatoItalic CharseItalic45C35CB1","font-size":"12.65px","fill":"#3C3454","fill-opacity":1,"children":[{"nodeType":"tspan","x":"5 16.9037189 23.6082577 29.9965448 34.329195 36.7706592 42.248141 48.6048028 55.258742 61.9126812 64.9929741 69.3256243 72.4059172 78.762579 85.4165182 90.3373966 92.7788608 99.1671479 105.8210871 112.4750263 116.1308975 122.4875593 126.9277353 129.3691995 133.7018497 137.889024 143.7207081 150.1089952 154.4416454 164.3529775 170.1846616 176.8386008 181.171251 186.0921294 188.5335936","y":17.486,"children":["What conditions and/or treatments "]}]},{"nodeType":"text","font-family":"LatoItalic CharseItalic45C35CB1","font-size":"12.65px","fill":"#3C3454","fill-opacity":1,"children":[{"nodeType":"tspan","x":"5 13.9752274 20.3318892 26.973178 29.9775704 36.6315096 39.0729738 48.9843059 55.372593 61.1157265 66.9474106 69.3888748 73.721525 80.4260638 86.2577479 88.6992121 98.6105442 104.4422283 111.0961675 114.1764604 119.6539422 126.0422293 130.3748795 133.4551724 139.8118342 146.4657734 148.9072376 155.2955247 157.7369889 162.3922161 169.0461553 175.4028171 177.8442813 183.7202402 189.5708991 194.2261263 196.6675905","y":32.666,"children":["would make the medication a \\"no go\\" "]}]},{"nodeType":"text","font-family":"LatoItalic CharseItalic45C35CB1","font-size":"12.65px","fill":"#3C3454","fill-opacity":1,"children":[{"nodeType":"tspan","x":"5 8.8266473 15.1833091 19.6234851 22.0649493 26.3975995 30.5847738 36.4164579 42.804745 47.1373952 57.0487273 62.8804114 69.5343506 73.8670008 78.5285528","y":47.846,"children":["for treatment?"]}]}]},"commandset-147":{"nodeType":"g","children":[{"nodeType":"g","id":"shape-170","children":[{"nodeType":"path","d":"M0,0L231.220703125,0 231.220703125,79.62890625 0,79.62890625z","id":"path-170","fill":"none"}]},{"nodeType":"g","id":"shape-171","children":[{"nodeType":"use","transform":[{"type":"rotate","args":[0]}],"id":"text-171","data-reference-type":"text","data-reference-id":"01","data-shadow":false,"data-rotation":0,"x":0,"y":0}],"className":"uneventable"}],"className":"eventable"},"commandset-148":{"nodeType":"g","children":[{"nodeType":"text","font-family":"Courier New Charset1_ 5A302B90E","font-size":"11.596px","fill":"#3C3454","fill-opacity":1,"children":[{"nodeType":"tspan","x":"5 11.9586725","y":16.445,"children":["o"]}]},{"nodeType":"text","font-family":"Lato Charset1_ 6Yc9if48EC3E0EF9","font-size":"11.596px","fill":"#3C3454","fill-opacity":1,"children":[{"nodeType":"tspan","x":"17.9586716 29.7748938 36.2222143 39.1907647 42.1593151 48.2355666 50.4735753 56.9208958 62.9971473 65.9656977 72.3666348 76.2744531 82.7217736 85.690324 88.1486549 90.3866636 95.4192845 101.866605 111.3868391 117.4630906 119.7010993 122.6696497 129.1169702 133.4422409 139.5184924 144.1916401 149.9779942 156.0542457 162.5015662 166.8268369 169.7953873 176.2427078 182.6900283 187.7226492 189.9606579 195.3759435 201.2550648 207.7023853 214.1497058 220.5970263 224.922297 227.1603057","y":16.445,"children":["While helpul, some interventions cannot "]}]},{"nodeType":"text","font-family":"Lato Charset1_ 6Yc9if48EC3E0EF9","font-size":"11.596px","fill":"#3C3454","fill-opacity":1,"children":[{"nodeType":"tspan","x":"17 23.4821081 29.5583596 31.7963683 38.2436888 43.2763097 49.3525612 55.8346693 58.072678 62.3979487 68.8452692 74.7707744 80.8470259 85.1722966 91.6196171 97.6958686 102.3690163 104.607025 111.0543455 115.7274932 117.9655019 120.9340523 127.3813728 129.6193815 135.0346671 141.1109186 145.7840663 150.109337 155.9884583 158.9570087 165.4043292 167.6423379 174.124446 177.0929964 182.9721177 188.8976229 195.3449434 201.7922639 206.8248848 212.9011363 217.9337572","y":30.36,"children":["be used together or in certain diagnoses"]}]},{"nodeType":"text","font-family":"Courier New Charset1_ 5A302B90E","font-size":"11.596px","fill":"#3C3454","fill-opacity":1,"children":[{"nodeType":"tspan","x":"5 11.9586725","y":50.275,"children":["o"]}]},{"nodeType":"text","font-family":"Lato Charset1_ 6Yc9if48EC3E0EF9","font-size":"11.596px","fill":"#3C3454","fill-opacity":1,"children":[{"nodeType":"tspan","x":"17.9586716 24.1044989 30.5518194 36.4309407 41.1040884 47.1803399 52.2129608 54.4509695 59.4835904 62.4521408 66.7774115 73.224732 79.1038533 83.429124 86.3976744 92.8449949 99.2923154 104.3249363 106.562945 110.8882157 117.3355362 119.5735449 128.4560045 134.3351258 138.6603965 144.0756821 150.5230026 152.7610113 159.2083318 165.6556523 169.980923 172.2189317 176.12675 182.5740705 187.2472182 189.4852269 192.4537773 198.9010978 201.1391065 206.5543921 212.4335134 217.4661343 223.5423858","y":50.275,"children":["Shares situations to watch out or in case"]}]},{"nodeType":"text","font-family":"Lato Charset1_ 6Yc9if48EC3E0EF9","font-size":"11.596px","fill":"#3C3454","fill-opacity":1,"children":[{"nodeType":"tspan","x":"223.5424042 225.7804129","y":50.275,"children":[" "]}]},{"nodeType":"text","font-family":"Lato Charset1_ 6Yc9if48EC3E0EF9","font-size":"11.596px","fill":"#3C3454","fill-opacity":1,"children":[{"nodeType":"tspan","x":"17 21.3252707 27.7725912 33.6980964 39.6351973 41.873206 47.9494575 57.4696916 63.5459431 68.2190908 74.144596 80.2208475 82.4588562 85.7520915 91.828343 94.2866739 100.2121791 102.67051 105.1288409 107.3668496 113.2459709 119.6932914 126.1406119 130.4658826 136.9132031 142.9894546 147.6626023 149.900611 159.4208451 165.4970966 171.9792047 174.2172134 180.0963347 186.5784428 193.0605509 199.1368024 205.6189105 207.8569192 214.1882805 220.1253814 222.3633901","y":64.19,"children":["they emerge (e.g., another med added by "]}]},{"nodeType":"text","font-family":"Lato Charset1_ 6Yc9if48EC3E0EF9","font-size":"11.596px","fill":"#3C3454","fill-opacity":1,"children":[{"nodeType":"tspan","x":"17 24.0850954 32.0282869 42.696515 46.175285","y":78.105,"children":["PCM)"]}]}]},"commandset-149":{"nodeType":"g","children":[{"nodeType":"text","font-family":"Lato Charset1_ 6Yc9if48EC3E0EF9","font-size":"11.596px","fill":"#3C3454","fill-opacity":1,"children":[{"nodeType":"tspan","x":"5 9.6035724 13.1635135 15.4015222 24.2839818 30.1631031 36.6104236 40.9356943 43.173703 47.4989737 53.9462942 56.1843029 61.5995885 64.5681389 70.4472602 75.1204079 78.0889583 81.9967766 87.9338775 90.1718862 95.9582403 102.4055608 108.8528813 111.09089 116.9700113 121.643159 127.7194105 129.9574192 136.4047397 142.8520602 147.1773309 149.4153396 153.7406103 159.6197316 165.6959831 168.6645335 175.111854 181.0373592 183.2753679 187.6006386 194.0479591 200.1242106 202.3622193 208.8443274 211.8128778 218.2601983 222.933346 229.0095975 233.3348682 236.3034186 241.7187042 244.1770351 246.4150438 252.2941651 257.326786 259.5647947 262.5333451 266.8586158 269.0966245","y":16.445,"children":["\\"I want to clariy you are not taking the diuretic, as it "]}]},{"nodeType":"text","font-family":"Lato Charset1_ 6Yc9if48EC3E0EF9","font-size":"11.596px","fill":"#3C3454","fill-opacity":1,"children":[{"nodeType":"tspan","x":"5 14.5202341 20.2138209 26.1509218 28.3889305 37.9091646 43.7882859 49.5166604 55.5929119 57.8309206 62.1561913 68.6035118 74.6797633 76.917772 83.3650925 89.441344 98.3238036 100.5618123 110.0820464 116.1582979 122.640406 124.8784147 129.5515624 132.5201128 137.5527337 143.6289852 145.8669939 150.1922646 156.6395851 158.8775938 165.3597019 171.2388232 177.6861437 183.6116489 189.6879004 194.3610481 200.8083686 207.2556891 212.28831 214.5263187 217.4948691 223.4203743 229.2067284 235.2829799 238.2515303 243.2841512 244.4205494 249.0241218","y":30.36,"children":["may make the new med rise to dangerous levels.\\""]}]}]},"commandset-150":{"nodeType":"g","children":[{"nodeType":"g","id":"shape-172","children":[{"nodeType":"path","d":"M0,0L274.451995849609,0 274.451995849609,24.2578125 0,24.2578125z","id":"path-172","fill":"none"}]},{"nodeType":"g","id":"shape-173","children":[{"nodeType":"use","transform":[{"type":"rotate","args":[0]}],"id":"text-173","data-reference-type":"text","data-reference-id":"01","data-shadow":false,"data-rotation":0,"x":0,"y":0}],"className":"uneventable"}],"className":"eventable"},"commandset-151":{"nodeType":"g","children":[{"nodeType":"text","font-family":"Lato Charset1_ 6Yc9if48EC3E0EF9","font-size":"11.596px","fill":"#3C3454","fill-opacity":1,"children":[{"nodeType":"tspan","x":"5 8.2816398 10.7399707 13.1983016 15.6566325 19.9819032 26.4292237 29.3977741 34.430395 36.6684037 46.1886378 52.2648893 58.7469974 60.9850061 63.9535565 68.9861774 71.2241861 77.1033074 82.1359283 87.1685492 93.6158697 99.0311553 101.9997057 107.878827 112.2040977 118.2803492 124.7624573 127.000466 135.8829256 138.851476 143.1767467 149.6240672 151.8620759 158.344184 161.3127344 165.9858821 170.3111528 176.7584733 178.996482 185.4785901 191.5548416 195.4626599 201.5389114 206.954197 211.2794677 216.3120886 218.7704195 221.2287504 222.3651486 226.968721","y":16.445,"children":["\\"...this med is associated with birth deects...\\""]}]}]},"commandset-152":{"nodeType":"g","children":[{"nodeType":"path","d":"M0,0L33,0 33,32 0,32z","id":"path-175","fill":"none"},{"nodeType":"image","transform":[{"type":"scale","args":[0.5,0.49230769276618958]}],"id":"image-174","data-original-image":"01","x":0,"y":0,"opacity":1}],"className":"eventable"},"commandset-153":{"nodeType":"g","children":[{"nodeType":"path","d":"M0,0L50,0 50,50 0,50z","id":"path-177","fill":"none"},{"nodeType":"image","transform":[{"type":"scale","args":[0.50505048036575317,0.5]}],"id":"image-176","data-original-image":"01","x":0,"y":0,"opacity":1}],"className":"eventable"},"commandset-154":{"nodeType":"g","children":[{"nodeType":"text","font-family":"MontserratBold CharBold009E0C1D","font-size":"21.083px","fill":"#373F4B","fill-opacity":1,"children":[{"nodeType":"tspan","x":"15.148468 30.5815563 44.6231384 56.9780435 70.0076179 78.5885839 89.5519809 102.5815553 108.1475877 124.3607644 133.0260648 146.5194759 160.5821409 166.1481733 181.4758453 194.5054197 207.0289926 219.2995634 228.5762834 234.7326526 248.4158162 261.8881444 272.8515414","y":25.409,"children":["Adverse Drug Reactions"]}]}]},"commandset-155":{"nodeType":"g","children":[{"nodeType":"text","font-family":"LatoItalic CharseItalic45C35CB1","font-size":"12.65px","fill":"#3C3454","fill-opacity":1,"children":[{"nodeType":"tspan","x":"5 16.9037189 23.6082577 29.9965448 34.329195 36.7706592 43.3233974 47.5105717 53.8672335 60.5085223 63.5129147 69.3445988 79.2559309 84.1768093 86.6182735 90.9509237 97.6554625 104.0437496 108.3763998 110.817864 120.7291961 123.809489 129.6854479 136.3899867 140.7226369 143.1641011 149.8053899 155.637074 158.0785382","y":17.486,"children":["What problems that might be "]}]},{"nodeType":"text","font-family":"LatoItalic CharseItalic45C35CB1","font-size":"12.65px","fill":"#3C3454","fill-opacity":1,"children":[{"nodeType":"tspan","x":"5 10.8316841 17.4856233 22.9631051 29.3197669 35.9610557 42.6149949 46.9476451 52.7793292 56.9665035 62.7981876 69.4521268 71.893591 78.2818781 82.4690524 88.3007365 90.7422007 99.7174281 106.0740899 110.5142659 115.4351443 121.2668284 123.7082926 128.0409428 134.7454816 141.1337687 147.7877079 150.2291721 154.5618223 161.2663611 167.0980452 169.5395094","y":32.666,"children":["encountered are worse than the "]}]},{"nodeType":"text","font-family":"LatoItalic CharseItalic45C35CB1","font-size":"12.65px","fill":"#3C3454","fill-opacity":1,"children":[{"nodeType":"tspan","x":"5 9.3326502 15.354085 21.9068232 24.9871161 30.4645979 36.852885 39.8572774 42.2987416 47.21962 50.2999129 56.9538521 62.7855362 65.2270004 71.0586845 74.8853318 78.7119791 84.5436632 90.021145 94.3537952 99.2746736","y":47.846,"children":["typical side effects"]}]}]},"commandset-156":{"nodeType":"g","children":[{"nodeType":"g","id":"shape-178","children":[{"nodeType":"path","d":"M0,0L222.660522460938,0 222.660522460938,65.91796875 0,65.91796875z","id":"path-178","fill":"none"}]},{"nodeType":"g","id":"shape-179","children":[{"nodeType":"use","transform":[{"type":"rotate","args":[0]}],"id":"text-179","data-reference-type":"text","data-reference-id":"01","data-shadow":false,"data-rotation":0,"x":0,"y":0}],"className":"uneventable"}],"className":"eventable"},"commandset-157":{"nodeType":"g","children":[{"nodeType":"text","font-family":"Courier New Charset1_ 5A302B90E","font-size":"11.596px","fill":"#3C3454","fill-opacity":1,"children":[{"nodeType":"tspan","x":"5 11.9586725","y":16.445,"children":["o"]}]},{"nodeType":"text","font-family":"Lato Charset1_ 6Yc9if48EC3E0EF9","font-size":"11.596px","fill":"#3C3454","fill-opacity":1,"children":[{"nodeType":"tspan","x":"17.9586716 26.6903849 32.7666364 37.7992573 43.2145429 47.8876906 50.856241 57.3383491 63.4146006 68.4472215 70.6852302 75.3583779 81.4346294 87.3137507 92.7290363 97.054307 100.0228574 106.4701779 112.9174984 117.9501193 120.188128 124.5133987 130.9607192 136.8398405 141.1651112 143.4031199 148.0762676 154.1525191 160.6346272 167.0819477 170.0504981 174.7236458 180.7998973","y":16.445,"children":["Describes reactions that require"]}]},{"nodeType":"text","font-family":"Lato Charset1_ 6Yc9if48EC3E0EF9","font-size":"11.596px","fill":"#3C3454","fill-opacity":1,"children":[{"nodeType":"tspan","x":"180.799881 183.0378897","y":16.445,"children":[" "]}]},{"nodeType":"text","font-family":"Lato Charset1_ 6Yc9if48EC3E0EF9","font-size":"11.596px","fill":"#3C3454","fill-opacity":1,"children":[{"nodeType":"tspan","x":"17 19.9685504 29.4887845 39.0090186 45.0852701 51.5673782 54.5359286 60.4150499 64.7403206 70.8165721 73.0545808 78.9337021 83.2589728 87.5842435 93.660495 100.1078155 104.4330862 107.4016366 113.8489571 120.2962776","y":30.36,"children":["immediate attention"]}]},{"nodeType":"text","font-family":"Courier New Charset1_ 5A302B90E","font-size":"11.596px","fill":"#3C3454","fill-opacity":1,"children":[{"nodeType":"tspan","x":"5 11.9586725","y":50.275,"children":["o"]}]},{"nodeType":"text","font-family":"Lato Charset1_ 6Yc9if48EC3E0EF9","font-size":"11.596px","fill":"#3C3454","fill-opacity":1,"children":[{"nodeType":"tspan","x":"17.9586716 26.6903849 29.6589353 34.332083 40.4083345 45.8236201 50.1488908 55.1815117 57.4195204 66.30198 72.7493005 78.6284218 82.9536925 85.1917012 89.5169719 95.9642924 98.2023011 104.6844092 111.1317297 113.3697384 119.2488597 125.7309678 132.1782883 138.6256088 142.9508795 145.1888882 149.5141589 155.9614794 162.0377309 171.557965 173.7959737 177.089209 183.1654605 185.6237914 191.5492966 194.0076275 196.4659584 198.7039671 204.6294723 211.0767928","y":50.275,"children":["Directs what to do about them (e.g., go"]}]},{"nodeType":"text","font-family":"Lato Charset1_ 6Yc9if48EC3E0EF9","font-size":"11.596px","fill":"#3C3454","fill-opacity":1,"children":[{"nodeType":"tspan","x":"211.076767 213.3147757","y":50.275,"children":[" "]}]},{"nodeType":"text","font-family":"Lato Charset1_ 6Yc9if48EC3E0EF9","font-size":"11.596px","fill":"#3C3454","fill-opacity":1,"children":[{"nodeType":"tspan","x":"17 21.3252707 27.7725912 30.0105999 34.3358706 40.7831911 46.8594426 49.0974513 55.8346692 63.3024288 66.7811988 69.0192075 74.8983288 81.3456493 87.8277574 90.0657661 93.0343165 102.5545506 108.9554877 115.4028082 120.0759559 124.4012266 130.2803479 136.7276684 142.142954 148.2192055 150.4572142 156.9045347 160.812353 163.0503617 169.5324698 175.9797903 178.9483407 185.3956612 191.3211664 193.5591751 198.591796 205.0391165","y":64.19,"children":["to the ER) and importance o doing so"]}]}]},"commandset-158":{"nodeType":"g","children":[{"nodeType":"text","font-family":"Lato Charset1_ 6Yc9if48EC3E0EF9","font-size":"11.596px","fill":"#3C3454","fill-opacity":1,"children":[{"nodeType":"tspan","x":"5 8.2816398 10.7399707 13.1983016 15.6566325 17.8946412 23.7737625 26.7423129 31.0675836 37.5149041 43.9622246 50.4095451 56.3350503 62.7823708 65.0203795 69.473205 75.3523263 80.025474 86.1017255 88.5600564 90.7980651 93.7666155 98.0918862 100.3298949 103.2984453 108.3310662 110.5690749 116.4481962 121.4808171 126.513438 132.9607585 138.3760441 141.3445945 147.2237158 151.5489865 157.625238 164.1073461 166.3453548 175.2278144 178.1963648 182.5216355 188.968956 191.2069647 197.086086 199.3240947 205.7250318 210.3981795 216.8455 219.8140504 226.2613709 232.7086914 238.6341966 244.7104481 251.1925562 253.6508871 255.8888958","y":16.445,"children":["\\"... although rare, it is associated with a prolonged, "]}]},{"nodeType":"text","font-family":"Lato Charset1_ 6Yc9if48EC3E0EF9","font-size":"11.596px","fill":"#3C3454","fill-opacity":1,"children":[{"nodeType":"tspan","x":"5 11.4009371 17.2800584 20.2486088 26.6959293 30.6037476 37.0510681 40.0196185 42.2576272 48.3338787 53.0070264 59.0832779 64.4985635 68.8238342 71.7923846 78.2397051 84.6870256 86.9250343 92.8041556 99.2514761 105.7335842 107.9715929 112.6447406 118.7209921 125.2031002 131.6504207 134.6189711 139.2921188 145.3683703 150.4009912 152.6389999 155.6075503 165.1277844 174.6480185 180.72427 187.2063781 190.1749285 196.0540498 200.3793205 206.455572 208.6935807 214.572702 218.8979727 223.2232434 229.2994949 235.7468154 240.0720861 243.0406365 249.487957 255.9352775 257.0716757 261.6752481","y":30.36,"children":["painul erection and requires immediate attention.\\""]}]}]},"commandset-159":{"nodeType":"g","children":[{"nodeType":"text","font-family":"Lato Charset1_ 6Yc9if48EC3E0EF9","font-size":"11.596px","fill":"#3C3454","fill-opacity":1,"children":[{"nodeType":"tspan","x":"5 8.2816398 10.7399707 13.1983016 15.6566325 19.9819032 26.4292237 32.5054752 37.5380961 43.6143476 45.8523563 55.3725904 61.0661772 67.0032781 69.2412868 74.2739077 80.7212282 87.1685487 93.6158692 100.0979773 102.335986 107.3686069 112.7838925 118.6630138 123.3361615 128.507933 130.9662639 133.2042726 139.6863807 146.1337012 150.4589719 152.6969806 161.5794402 167.1222807 169.5806116 172.549162 175.5177124 177.7557211 184.2378292 190.3140807 192.5520894 201.434549 207.8818695 212.5550172 218.6312687 221.5998191 228.0471396 233.9726448 236.2106535","y":16.445,"children":["\\"...these may sound scary, but we’ll be working "]}]},{"nodeType":"text","font-family":"Lato Charset1_ 6Yc9if48EC3E0EF9","font-size":"11.596px","fill":"#3C3454","fill-opacity":1,"children":[{"nodeType":"tspan","x":"5 9.3252707 15.7725912 21.6980964 27.7743479 32.0996186 38.5469391 44.6231906 49.2963383 51.534347 55.8596177 62.3069382 64.5449469 73.4274065 79.3065278 83.6317985 89.0470841 95.4944046 97.7324133 104.1797338 110.6270543 114.952325 117.1903337 121.098152 127.5454725 132.2186202 134.4566289 138.7818996 145.2292201 151.3054716 156.3380925 162.414344 163.5507422 167.7716499","y":30.36,"children":["together to watch out or these.”"]}]}]},"commandset-160":{"nodeType":"g","children":[{"nodeType":"path","d":"M0,0L56,0 56,57 0,57z","id":"path-181","fill":"none"},{"nodeType":"image","transform":[{"type":"scale","args":[0.5045045018196106,0.5]}],"id":"image-180","data-original-image":"01","x":0,"y":0,"opacity":1}],"className":"eventable"},"commandset-161":{"nodeType":"g","children":[{"nodeType":"text","font-family":"Lato Charset1_ 6Yc9if48EC3E0EF9","font-size":"11.596px","fill":"#3C3454","fill-opacity":1,"children":[{"nodeType":"tspan","x":"5 9.6035724 13.1635135 17.0713318 19.3093405 25.0956946 31.5430151 37.9903356 40.2283443 46.6756648 52.3692516 58.1556057 64.2318572 66.4698659 75.9901 82.4374205 87.4700414 92.885327 95.8538774 101.9301289 104.1681376 109.2007585 113.5260292 116.4945796 120.4023979 124.3102162 130.7575367 136.8337882 141.8664091 146.89903 149.3573609 151.5953696 155.5031879 161.4286931 167.2150472 173.2912987 177.199117 179.6574479 181.8954566 187.7745779 194.2218984 200.7040065 202.9420152 206.8498335 212.926085 219.0023365 221.9708869 224.9394373 231.3867578 237.312263 239.5502717","y":16.445,"children":["\\"I you have muscle stiness, ever, and eeling "]}]},{"nodeType":"text","font-family":"Lato Charset1_ 6Yc9if48EC3E0EF9","font-size":"11.596px","fill":"#3C3454","fill-opacity":1,"children":[{"nodeType":"tspan","x":"5 10.4152856 16.8626061 23.3099266 27.2177449 33.6650654 38.6976863 44.7739378 51.2560459 53.7143768 55.9523855 60.2776562 66.7249767 69.6935271 74.726148 76.9641567 83.4114772 89.4877287 95.5639802 102.0460883 107.0787092 109.3167179 112.2852683 121.8055024 131.3257365 137.401988 143.8840961 146.8526465 152.7317678 157.0570385 163.13329 165.3712987 171.25042 175.5756907 179.9009614 185.9772129 192.4245334 196.7498041 199.7183545 206.165675 212.6129955 213.7493937 218.3529661","y":30.36,"children":["conused, this needs immediate attention.\\""]}]}]},"commandset-162":{"nodeType":"g","children":[{"nodeType":"path","d":"M0,0L44,0 44,44 0,44z","id":"path-183","fill":"none"},{"nodeType":"image","transform":[{"type":"scale","args":[0.5,0.5]}],"id":"image-182","data-original-image":"01","x":0,"y":0,"opacity":1}],"className":"eventable"},"commandset-163":{"nodeType":"g","children":[{"nodeType":"path","d":"M0,0L18,0 18,25 0,25z","id":"path-185","fill":"none"},{"nodeType":"image","transform":[{"type":"scale","args":[0.5,0.5]}],"id":"image-184","data-original-image":"01","x":0,"y":0,"opacity":1}],"className":"eventable"},"commandset-164":{"nodeType":"g","children":[{"nodeType":"text","font-family":"MontserratBold CharBold009E0C1D","font-size":"21.083px","fill":"#373F4B","fill-opacity":1,"children":[{"nodeType":"tspan","x":"28.3944397 42.9209414 49.0773106 61.6008835 73.8714543 86.4161101 91.9821425 106.403226 119.622553 131.9563743 137.5224067 158.289611 170.8131839 179.4784843 192.9508125 199.1071817 212.5795099 226.6421749 237.6055719","y":25.409,"children":["Black Box Warnings"]}]}]},"commandset-165":{"nodeType":"g","children":[{"nodeType":"g","id":"shape-186","children":[{"nodeType":"path","d":"M0,0L201.639556884766,0 201.639556884766,71.19140625 0,71.19140625z","id":"path-186","fill":"none"}]},{"nodeType":"g","id":"shape-187","children":[{"nodeType":"use","transform":[{"type":"rotate","args":[0]}],"id":"text-187","data-reference-type":"text","data-reference-id":"01","data-shadow":false,"data-rotation":0,"x":0,"y":0}],"className":"uneventable"}],"className":"eventable"},"commandset-166":{"nodeType":"g","children":[{"nodeType":"text","font-family":"LatoItalic CharseItalic45C35CB1","font-size":"12.65px","fill":"#3C3454","fill-opacity":1,"children":[{"nodeType":"tspan","x":"5 16.9037189 23.6082577 29.9965448 34.329195 36.7706592 43.1589463 47.3461206 53.1778047 55.6192689 59.9519191 66.6564579 72.488142 74.9296062 81.5139697 90.0464442 97.8705151 100.3119793 107.8450975 110.8494899 117.237777 122.7152588 128.7809689 131.2224331 138.7555513 144.7896366 150.716196 153.1576602","y":17.486,"children":["What are the FDA Black Box "]}]},{"nodeType":"text","font-family":"LatoItalic CharseItalic45C35CB1","font-size":"12.65px","fill":"#3C3454","fill-opacity":1,"children":[{"nodeType":"tspan","x":"5 16.2395906 22.6278777 27.0680537 33.7219929 36.8022858 43.456225 49.3321839 54.2530623 56.9412029 59.3826671 62.46296 66.2896073 68.7310715 75.1193586 81.5076457 86.5676752 89.2558158 91.69728 94.7775729 99.6984513 104.6193297 111.2606185 117.0923026 123.7462418 126.187706 135.1629334 138.2432263 142.5758765 149.2804153 151.7218795 156.0545297 162.7590685 165.8393614 170.7602398 173.201704","y":32.666,"children":["Warnings, if any, issued with this "]}]},{"nodeType":"text","font-family":"LatoItalic CharseItalic45C35CB1","font-size":"12.65px","fill":"#3C3454","fill-opacity":1,"children":[{"nodeType":"tspan","x":"5 14.9113321 20.7430162 27.3969554 30.4772483 35.9547301 42.3430172 46.6756674 49.7559603 56.1126221 62.7665613 67.4281133 69.8695775 72.3110417 81.1154927 87.4721545 96.4473819 98.8888461 104.3663279 110.7229897 120.6343218 130.5456539 136.9023157 143.5562549 145.9977191 149.078012 153.9988904 156.4403546 159.5206475 163.8532977 168.5148497 170.9563139","y":47.846,"children":["medication?  How common is it? "]}]},{"nodeType":"text","font-family":"LatoItalic CharseItalic45C35CB1","font-size":"12.65px","fill":"#3C3454","fill-opacity":1,"children":[{"nodeType":"tspan","x":"5 16.9037189 23.6082577 29.9965448 34.329195 36.7706592 43.4245984 49.7812602 52.2227244 55.8026952 58.2441594 64.8980986 71.2547604 73.6962246 80.0845117 86.7258005 93.0824623 99.7237511 104.0564013 106.4978655 109.5781584 113.9108086 118.5723606 121.0138248","y":63.026,"children":["What do I do about it? "]}]}]},"commandset-167":{"nodeType":"g","children":[{"nodeType":"g","id":"shape-188","children":[{"nodeType":"path","d":"M0,0L222.660522460938,0 222.660522460938,79.62890625 0,79.62890625z","id":"path-188","fill":"none"}]},{"nodeType":"g","id":"shape-189","children":[{"nodeType":"use","transform":[{"type":"rotate","args":[0]}],"id":"text-189","data-reference-type":"text","data-reference-id":"01","data-shadow":false,"data-rotation":0,"x":0,"y":0}],"className":"uneventable"}],"className":"eventable"},"commandset-168":{"nodeType":"g","children":[{"nodeType":"text","font-family":"Courier New Charset1_ 5A302B90E","font-size":"11.596px","fill":"#3C3454","fill-opacity":1,"children":[{"nodeType":"tspan","x":"5 11.9586725","y":16.445,"children":["o"]}]},{"nodeType":"text","font-family":"Lato Charset1_ 6Yc9if48EC3E0EF9","font-size":"11.596px","fill":"#3C3454","fill-opacity":1,"children":[{"nodeType":"tspan","x":"17.9586716 24.8002524 31.2475729 37.3238244 42.3564453 48.4326968 50.6707055 56.5498268 61.2229745 67.299226 69.5372347 72.5057851 75.4743355 79.3821538 85.4584053 89.4821828 93.8074535 100.254774 104.9279217 111.0041732 116.8832945 121.2085652 127.2848167 133.7321372 136.7006876 143.1480081 149.0735133 151.311522 154.2800724 159.3126933 164.3453142 170.7926347 176.8688862 181.9015071","y":16.445,"children":["These are lie-threatening issues"]}]},{"nodeType":"text","font-family":"Courier New Charset1_ 5A302B90E","font-size":"11.596px","fill":"#3C3454","fill-opacity":1,"children":[{"nodeType":"tspan","x":"5 11.9586725","y":36.36,"children":["o"]}]},{"nodeType":"text","font-family":"Lato Charset1_ 6Yc9if48EC3E0EF9","font-size":"11.596px","fill":"#3C3454","fill-opacity":1,"children":[{"nodeType":"tspan","x":"17.9586716 24.1044989 30.5518194 36.4309407 41.1040884 47.1803399 52.2129608 54.4509695 60.9330776 67.0093291 71.3345998 77.2137211 80.1822715 83.1508219 89.2270734 95.7091815 97.9471902 104.4292983 110.5055498 115.5381707 120.9534563 125.626604 128.5951544 134.9960915 139.3213622 142.2899126 148.7372331 155.1845536 157.4225623 163.3016836 169.7490041 176.2311122","y":36.36,"children":["Shares detailed description and"]}]},{"nodeType":"text","font-family":"Lato Charset1_ 6Yc9if48EC3E0EF9","font-size":"11.596px","fill":"#3C3454","fill-opacity":1,"children":[{"nodeType":"tspan","x":"176.2311249 178.4691336","y":36.36,"children":[" "]}]},{"nodeType":"text","font-family":"Lato Charset1_ 6Yc9if48EC3E0EF9","font-size":"11.596px","fill":"#3C3454","fill-opacity":1,"children":[{"nodeType":"tspan","x":"17 19.9685504 26.4158709 31.4484918 35.7737625 40.4469102 46.8942307 52.3095163 56.634787 59.6033374 66.0506579 72.4979784 74.7359871 81.1833076 85.0911259 87.3291346 93.7300717 98.4032194 104.8505399 111.332648 114.3011984 120.3774499 129.897684 132.1356927 140.0209046 148.7874051 157.5191184 159.7571271 168.6395867 175.0869072 180.9660285 185.2912992 187.5293079 191.8545786 198.3018991 200.5399078 207.0220159 213.4693364","y":50.275,"children":["instruction o problem AND what to do"]}]},{"nodeType":"text","font-family":"Courier New Charset1_ 5A302B90E","font-size":"11.596px","fill":"#3C3454","fill-opacity":1,"children":[{"nodeType":"tspan","x":"5 11.9586725","y":70.19,"children":["o"]}]},{"nodeType":"text","font-family":"Lato Charset1_ 6Yc9if48EC3E0EF9","font-size":"11.596px","fill":"#3C3454","fill-opacity":1,"children":[{"nodeType":"tspan","x":"17.9586716 27.2122002 31.1200185 35.4452892 41.5215407 47.9688612 50.2068699 56.607807 61.2809547 67.5775283 73.5146292 76.4831796 82.9652877 89.0415392 94.0741601 96.3121688 100.7649943 106.6441156 110.9693863 113.9379367 120.3852572 126.8325777 132.711699 135.6802494 141.7565009 143.9945096 150.4418301 154.3496484 156.5876571 165.4701167 171.7319027 177.6690036 179.9070123 184.232283 190.6796035 193.6481539 198.6807748 200.9187835","y":70.19,"children":["Oten provides rationale o why this "]}]},{"nodeType":"text","font-family":"Lato Charset1_ 6Yc9if48EC3E0EF9","font-size":"11.596px","fill":"#3C3454","fill-opacity":1,"children":[{"nodeType":"tspan","x":"17 26.5202341 32.5964856 39.0785937 42.0471441 47.4624297 53.341551 57.6668217 60.6353721 67.0826926 73.5300131 75.7680218 78.7365722 83.7691931 86.0072018 92.4545223 97.4871432 103.5633947 110.0455028 112.2835115 118.7656196 124.8418711 129.874492 136.2754291 139.2439795 143.5692502 149.6455017 151.8835104 156.2087811 162.6561016 165.624652 170.6572729 172.8952816 175.863832 180.8964529 185.9290738 192.3763943 198.4526458","y":84.105,"children":["medication is used despite this issue"]}]}]},"commandset-169":{"nodeType":"g","children":[{"nodeType":"g","id":"shape-190","children":[{"nodeType":"path","d":"M0,0L274.452056884766,0 274.452056884766,52.20703125 0,52.20703125z","id":"path-190","fill":"none"}]},{"nodeType":"g","id":"shape-191","children":[{"nodeType":"use","transform":[{"type":"rotate","args":[0]}],"id":"text-191","data-reference-type":"text","data-reference-id":"01","data-shadow":false,"data-rotation":0,"x":0,"y":0}],"className":"uneventable"}],"className":"eventable"},"commandset-170":{"nodeType":"g","children":[{"nodeType":"text","font-family":"Lato Charset1_ 6Yc9if48EC3E0EF9","font-size":"11.596px","fill":"#3C3454","fill-opacity":1,"children":[{"nodeType":"tspan","x":"5 8.2816398 10.7399707 13.1983016 15.6566325 17.8946412 23.7737625 26.7423129 31.0675836 37.5149041 43.9622246 50.4095451 56.3350503 62.7823708 65.0203795 69.473205 75.3523263 80.025474 86.1017255 88.5600564 90.7980651 93.7666155 98.0918862 100.3298949 105.7451805 111.6243018 118.0716223 120.309631 126.7917391 132.8679906 135.1059993 140.9851206 146.0177415 151.0503624 157.4976829 162.9129685 165.8815189 171.7606402 176.0859109 182.1621624 188.6442705 190.8822792 199.7647388 202.7332892 207.0585599 213.5058804 215.7438891","y":16.445,"children":["\\"... although rare, it can be associated with "]}]},{"nodeType":"text","font-family":"Lato Charset1_ 6Yc9if48EC3E0EF9","font-size":"11.596px","fill":"#3C3454","fill-opacity":1,"children":[{"nodeType":"tspan","x":"5 11.0762515 20.5964856 26.6727371 31.3458848 37.27139 43.3476415 49.794962 55.2102476 61.2864991 63.5245078 69.9718283 73.8796466 76.1176553 81.1502762 87.5975967 90.5661471 95.9814327 98.9499831 105.4320912 111.3112125 114.2797629 116.5177716 119.486322 125.9684301 132.0446816 137.9238029 142.2490736 145.217624 151.6649445 158.112265 160.5705959 162.8086046 166.3685457 170.276364 172.5143727 178.3007268 184.7480473 191.1953678 193.4333765 199.880697 205.5742838 211.3606379 217.4368894 219.6748981 224.0001688 230.4474893 236.5237408 241.5563617 247.6326132 250.0909441 252.3289528","y":30.36,"children":["emergence o suicidal ideation. I you have these, "]}]},{"nodeType":"text","font-family":"Lato Charset1_ 6Yc9if48EC3E0EF9","font-size":"11.596px","fill":"#3C3454","fill-opacity":1,"children":[{"nodeType":"tspan","x":"5 11.4009371 14.3694875 20.445739 26.3248603 31.3574812 37.4337327 39.6717414 45.087027 50.9661483 53.9346987 56.9032491 59.1412578 68.6614919 74.7377434 76.9757521 79.9443025 89.4645366 98.9847707 105.0610222 111.5431303 114.5116807 120.390802 124.7160727 130.7923242 133.7608746 138.9326461 140.0690443 144.6726167","y":44.275,"children":["please call me immediately.\\""]}]}]},"commandset-171":{"nodeType":"g","children":[{"nodeType":"text","font-family":"Lato Charset1_ 6Yc9if48EC3E0EF9","font-size":"11.596px","fill":"#3C3454","fill-opacity":1,"children":[{"nodeType":"tspan","x":"5 8.2816398 10.7399707 13.1983016 15.6566325 21.5357538 24.5043042 28.8295749 35.2768954 41.7242159 48.1715364 54.0970416 60.5443621 62.7823708 67.1076415 73.554962 79.6312135 84.6638344 90.7400859 92.9780946 98.0107155 104.458036 110.9053565 117.352677 123.8347851 126.0727938 131.1054147 136.5207003 142.3998216 147.0729693 152.2447408 154.7030717 156.9410804 161.2663511 167.7136716 170.682222 175.7148429 177.9528516 180.921402 185.9540229 188.1920316 193.2246525 197.5499232 200.5184736 203.487024 206.4555744 208.6935831 213.0188538 219.4661743 225.5424258 227.7804345 234.2625426 240.3387941 245.371415 249.6966857 251.9346944","y":16.445,"children":["\\"...although these sound scary, this is still the best "]}]},{"nodeType":"text","font-family":"Lato Charset1_ 6Yc9if48EC3E0EF9","font-size":"11.596px","fill":"#3C3454","fill-opacity":1,"children":[{"nodeType":"tspan","x":"5 7.9685504 14.4158709 18.7411416 24.8173931 29.4905408 35.2768949 41.3531464 47.8004669 52.1257376 55.094288 61.5416085 67.988929 70.2269377 76.106059 82.5533795 89.0354876 91.2734963 100.1559559 106.2322074 108.4702161 117.3526757 120.3212261 123.2897765 126.2583269 128.4963356 134.9784437 141.0546952 143.2927039 152.812938 159.2602585 165.707579 168.6761294 173.0014001 179.4487206 184.1218683 187.0904187 193.5377392 199.4632444 201.7012531 207.5803744 214.0276949 220.509803 222.7478117 227.0730824 233.1493339 239.0284552 244.4437408 250.8910613 253.12907","y":30.36,"children":["intervention and we will be monitoring and teach "]}]},{"nodeType":"text","font-family":"Lato Charset1_ 6Yc9if48EC3E0EF9","font-size":"11.596px","fill":"#3C3454","fill-opacity":1,"children":[{"nodeType":"tspan","x":"5 10.7863541 17.2336746 23.6809951 25.9190038 34.8014634 41.2487839 47.1279052 51.4531759 53.6911846 58.0164553 64.4637758 66.7017845 75.5842441 81.4633654 85.7886361 91.2039217 97.6512422 99.8892509 106.3365714 112.7838919 117.1091626 119.3471713 123.2549896 129.7023101 134.3754578 136.6134665 145.0436862 149.2645939","y":44.275,"children":["you what to watch out or …”"]}]}]},"commandset-172":{"nodeType":"g","children":[{"nodeType":"text","font-family":"MontserratBold CharBold009E0C1D","font-size":"21.083px","fill":"#373F4B","fill-opacity":1,"children":[{"nodeType":"tspan","x":"17.3783264 32.3686628 46.0518264 66.776863 87.5018996 101.1850632 114.6573914 120.2234238 133.6746691 139.8310383 153.8726204 166.9021948 172.4682272 186.1303061 194.6058548 203.0814035 216.1109779 228.3815487 237.6582687 248.6216657","y":25.409,"children":["Common Side Effects"]}]}]},"commandset-173":{"nodeType":"g","children":[{"nodeType":"text","font-family":"LatoItalic CharseItalic45C35CB1","font-size":"12.65px","fill":"#3C3454","fill-opacity":1,"children":[{"nodeType":"tspan","x":"5 16.9037189 23.6082577 29.9965448 34.329195 36.7706592 43.1589463 47.3461206 53.1778047 55.6192689 59.9519191 66.6564579 72.488142 74.9296062 79.2622564 85.2836912 91.8364294 94.9167223 100.3942041 106.7824912 109.7868836 112.2283478 117.1492262 120.2295191 126.8834583 132.7151424 135.1566066 140.9882907 144.814938 148.6415853 154.4732694 159.9507512 164.2834014 169.2042798 171.645744 179.8493163 182.2907805","y":17.486,"children":["What are the typical side effects & "]}]},{"nodeType":"text","font-family":"LatoItalic CharseItalic45C35CB1","font-size":"12.65px","fill":"#3C3454","fill-opacity":1,"children":[{"nodeType":"tspan","x":"5 11.5527382 15.7399125 22.0965743 28.7378631 31.7422555 37.5739396 47.4852717 52.4061501 54.8476143 61.2359014 66.1567798 71.0776582 77.43432 82.9118018 85.9920947 92.3803818 96.713032 102.5447161 109.1986553 111.6401195 120.6153469 123.6956398 128.02829 134.7328288 137.174293 141.5069432 148.211482 154.0431661 156.4846303","y":32.666,"children":["problems associated with the "]}]},{"nodeType":"text","font-family":"LatoItalic CharseItalic45C35CB1","font-size":"12.65px","fill":"#3C3454","fill-opacity":1,"children":[{"nodeType":"tspan","x":"5 14.9113321 20.7430162 27.3969554 30.4772483 35.9547301 42.3430172 46.6756674 49.7559603 56.1126221 62.7665613 67.4281133 69.8695775 81.7732964 84.8535893 87.8579817 90.8623741 93.3038383 97.6364885 104.3410273 110.1727114 116.1941462 118.6356104 125.1883486 131.0200327 135.4602087 140.3810871 143.46138 148.3822584 152.7149086 155.1563728 161.5130346 165.9532106 168.3946748 174.2706337 180.6272955 183.0687597","y":47.846,"children":["medication? Will they persist or go "]}]},{"nodeType":"text","font-family":"LatoItalic CharseItalic45C35CB1","font-size":"12.65px","fill":"#3C3454","fill-opacity":1,"children":[{"nodeType":"tspan","x":"5 11.3882871 20.3635145 26.7518016 32.7732364 37.4347884","y":63.026,"children":["away?"]}]}]},"commandset-174":{"nodeType":"g","children":[{"nodeType":"g","id":"shape-192","children":[{"nodeType":"path","d":"M0,0L215.854125976563,0 215.854125976563,79.62890625 0,79.62890625z","id":"path-192","fill":"none"}]},{"nodeType":"g","id":"shape-193","children":[{"nodeType":"use","transform":[{"type":"rotate","args":[0]}],"id":"text-193","data-reference-type":"text","data-reference-id":"01","data-shadow":false,"data-rotation":0,"x":0,"y":0}],"className":"uneventable"}],"className":"eventable"},"commandset-175":{"nodeType":"g","children":[{"nodeType":"text","font-family":"Courier New Charset1_ 5A302B90E","font-size":"11.596px","fill":"#3C3454","fill-opacity":1,"children":[{"nodeType":"tspan","x":"5 11.9586725","y":16.445,"children":["o"]}]},{"nodeType":"text","font-family":"Lato Charset1_ 6Yc9if48EC3E0EF9","font-size":"11.596px","fill":"#3C3454","fill-opacity":1,"children":[{"nodeType":"tspan","x":"17.9586716 24.1044989 30.5518194 36.9527565 43.3536936 46.322244 49.2907944 55.3670459 60.3996668 62.6376755 69.0386126 73.7117603 79.7880118 83.8117893 89.8880408 99.4082749 105.809212 110.1344827 113.1030331 118.8893872 124.9656387 127.2036474 130.1721978 136.6195183 140.5273366 146.9746571 151.6478048 161.1680389 167.0471602 171.3724309 174.3409813 180.7883018 187.2356223 189.6939532 191.9319619 196.9645828 203.4119033 205.649912","y":16.445,"children":["Supplies pre-emptive inormation, so "]}]},{"nodeType":"text","font-family":"Lato Charset1_ 6Yc9if48EC3E0EF9","font-size":"11.596px","fill":"#3C3454","fill-opacity":1,"children":[{"nodeType":"tspan","x":"17 23.4009371 29.2800584 33.6053291 36.5738795 42.650131 49.0974515 53.4227222 58.4553431 60.6933518 66.5724731 71.2456208 77.3218723 83.3517404 86.0187974 90.3440681 92.5820768 97.6146977 104.0620182 108.7351659 115.136103 119.8092507 122.7778011 127.810422 133.8866735 140.3687816","y":30.36,"children":["patients aren\'t surprised"]}]},{"nodeType":"text","font-family":"Courier New Charset1_ 5A302B90E","font-size":"11.596px","fill":"#3C3454","fill-opacity":1,"children":[{"nodeType":"tspan","x":"5 11.9586725","y":50.275,"children":["o"]}]},{"nodeType":"text","font-family":"Lato Charset1_ 6Yc9if48EC3E0EF9","font-size":"11.596px","fill":"#3C3454","fill-opacity":1,"children":[{"nodeType":"tspan","x":"17.9586716 21.5186126 25.4264309 27.6644396 30.63299 37.0803105 40.9881288 47.4354493 52.108597 61.6288311 67.7050826 74.1871907 76.4251994 82.3043207 88.7516412 94.8278927 100.707014 107.1891221 109.4271308 115.8744513 119.7822696 122.0202783 126.345549 129.3140994 138.8343335 144.910585 147.3689159 149.6069246 156.0542451 162.4551822 168.5314337 174.9787542 180.0113751 182.2493838","y":50.275,"children":["I inormed ahead o time, opens "]}]},{"nodeType":"text","font-family":"Lato Charset1_ 6Yc9if48EC3E0EF9","font-size":"11.596px","fill":"#3C3454","fill-opacity":1,"children":[{"nodeType":"tspan","x":"17 23.4821081 26.4506585 31.4832794 36.898565 43.3458855 48.3785064 53.4111273 56.3796777 62.8269982 69.2743187 71.5123274 77.3914487 81.7167194 83.9547281 87.8625464 94.3098669 97.2784173 100.2469677 106.6942882 115.5767478 119.6005253 126.0478458 132.4487829 134.6867916 140.5659129 147.0132334 153.4953415 155.7333502 162.1806707 168.2569222 171.2254726 177.6264097 182.6590306 184.8970393","y":64.19,"children":["discussion at ollow-up and helps "]}]},{"nodeType":"text","font-family":"Lato Charset1_ 6Yc9if48EC3E0EF9","font-size":"11.596px","fill":"#3C3454","fill-opacity":1,"children":[{"nodeType":"tspan","x":"17 26.5202341 32.3993554 35.3679058 41.8152263 46.140497 52.0196183 54.9881687 61.4354892 63.6734979 69.5526192 76.0347273 82.4820478 88.5582993 93.231447 99.3076985 105.755019 111.1703046 117.2465561","y":78.105,"children":["maintain adherence"]}]}]},"commandset-176":{"nodeType":"g","children":[{"nodeType":"text","font-family":"Lato Charset1_ 6Yc9if48EC3E0EF9","font-size":"11.596px","fill":"#3C3454","fill-opacity":1,"children":[{"nodeType":"tspan","x":"5 8.2816398 10.7399707 13.1983016 15.6566325 17.8946412 27.4148753 33.8621958 38.8948167 43.2200874 45.4580961 51.8590332 57.7381545 62.0634252 65.0319756 71.1082271 77.5555476 81.8808183 86.9134392 89.1514479 94.8798224 100.724156 107.1250931 113.2013446 117.8744923 120.8430427 126.9192942 133.3666147 138.7819003 144.8581518 147.0961605 152.9752818 155.2132905 161.660611 167.7368625 173.6159838 180.0980919 185.9772132 191.3924988 197.8398193 203.9160708 206.3744017 208.6124104 212.1723515 216.0801698 218.3181785 223.3507994 229.7981199 232.2564508 234.4944595 238.8197302 245.2670507 248.2356011 253.268222 255.5062307 258.4747811 263.507402 265.7454107","y":16.445,"children":["\\"... most patients experience a headache. I so, this is "]}]},{"nodeType":"text","font-family":"Lato Charset1_ 6Yc9if48EC3E0EF9","font-size":"11.596px","fill":"#3C3454","fill-opacity":1,"children":[{"nodeType":"tspan","x":"5 11.4473205 17.894641 22.5677887 32.0880228 37.9671441 40.9356945 43.3940254 45.6320341 51.9981835 58.445504 64.8928245 67.1308332 76.6510673 82.3446541 88.281755 90.5197637 94.8450344 100.7241557 106.4525302 112.5287817 114.7667904 120.5531445 127.000465 133.4477855 138.1209332 140.3589419 146.8062624 153.2535829 157.9267306 167.4469647 173.326086 176.2946364 178.5326451 184.9799656 191.0562171 196.9353384 203.4174465 209.2965678 214.7118534 221.1591739 227.2354254 229.4734341","y":30.36,"children":["normal. You may take your normal headache "]}]},{"nodeType":"text","font-family":"Lato Charset1_ 6Yc9if48EC3E0EF9","font-size":"11.596px","fill":"#3C3454","fill-opacity":1,"children":[{"nodeType":"tspan","x":"5 14.5202341 20.5964856 27.0785937 30.0471441 35.4624297 38.4309801 44.8783006 50.9545521 53.1925608 57.5178315 63.965152 66.2031607 72.6504812 78.7267327 81.6952831 88.0962202 89.2326184 93.8361908","y":44.275,"children":["medicine to help.\\""]}]}]},"commandset-177":{"nodeType":"g","children":[{"nodeType":"text","font-family":"Lato Charset1_ 6Yc9if48EC3E0EF9","font-size":"11.596px","fill":"#3C3454","fill-opacity":1,"children":[{"nodeType":"tspan","x":"5 8.2816398 10.7399707 13.1983016 15.6566325 17.8946412 24.2955783 28.968726 35.4160465 41.8981546 44.866705 50.9429565 60.4631906 65.4958115 67.7338202 76.6162798 79.5848302 83.9101009 90.3574214 92.5954301 97.628051 103.3564255 109.2007591 115.6480796 121.5272009 124.4957513 126.73376 130.6415783 137.0888988 143.5362193 148.9515049 153.2767756 156.245326 162.6926465 169.139967 171.3779757 177.257097 181.9302447 188.0064962 190.2445049 196.1236262 201.1562471 206.188868 212.6361885 218.0514741 221.0200245 226.8991458 231.2244165 237.300668 243.7827761 246.0207848 254.9032444 257.8717948 262.1970655 268.644386 270.8823947","y":16.445,"children":["\\"... problems with sexual unction are associated with "]}]},{"nodeType":"text","font-family":"Lato Charset1_ 6Yc9if48EC3E0EF9","font-size":"11.596px","fill":"#3C3454","fill-opacity":1,"children":[{"nodeType":"tspan","x":"5 9.3252707 15.7725912 18.7411416 23.7737625 26.0117712 35.5320053 41.6082568 48.0903649 51.0589153 56.4742009 62.3533222 66.6785929 69.6471433 76.0944638 82.5417843 84.779793 87.2381239 89.6964548 90.832853 95.4364254","y":30.36,"children":["this medication ...\\""]}]}]},"commandset-178":{"nodeType":"g","children":[{"nodeType":"path","d":"M0,0L47,0 47,47 0,47z","id":"path-195","fill":"none"},{"nodeType":"image","transform":[{"type":"scale","args":[0.5,0.5]}],"id":"image-194","data-original-image":"01","x":0,"y":0,"opacity":1}],"className":"eventable"},"commandset-179":{"nodeType":"g","children":[{"nodeType":"text","font-family":"MontserratBold CharBold009E0C1D","font-size":"21.083px","fill":"#373F4B","fill-opacity":1,"children":[{"nodeType":"tspan","x":"43.5218201 59.7349968 73.3127422 84.2761392 90.4325084 103.9048366 117.9675016 123.533534 136.9847793 149.2553501 162.7276783 175.7572527 189.7988348 203.2922459 209.4486151 222.4781895","y":25.409,"children":["Dosing Schedule"]}]}]},"commandset-180":{"nodeType":"g","children":[{"nodeType":"text","font-family":"LatoItalic CharseItalic45C35CB1","font-size":"12.65px","fill":"#3C3454","fill-opacity":1,"children":[{"nodeType":"tspan","x":"5 12.4635439 16.7961941 19.2376583 28.2128857 34.9174245 41.3057116 45.6383618 48.079826 51.1601189 57.8140581 62.1467083 67.9783924 72.4185684 78.2755525 84.6638396 87.668232 92.5891104 95.0305746 99.951453 106.6559918 113.0126536 119.6539424 122.6583348 129.312274 131.7537382 136.0863884 142.7909272 148.6226113 151.0640755 157.6168137 164.0051008 168.337751 171.4180439 177.249728 183.9036672 188.2363174 190.6777816","y":17.486,"children":["At what intervals should the patient "]}]},{"nodeType":"text","font-family":"LatoItalic CharseItalic45C35CB1","font-size":"12.65px","fill":"#3C3454","fill-opacity":1,"children":[{"nodeType":"tspan","x":"5 9.3326502 15.7209373 21.4640708 27.2957549 29.7372191 34.0698693 40.7744081 46.6060922 49.0475564 58.9588885 64.7905726 71.4445118 74.5248047 80.0022865 86.3905736 90.7232238 93.8035167 100.1601785 106.8141177 109.2555819 115.643869 122.2978082 128.9517474 131.3932116 140.368439 143.4487319 147.7813821 154.4859209 156.9273851 165.9026125 172.6071513 178.9954384 183.3280886 185.7695528","y":32.666,"children":["take the medication and with what "]}]},{"nodeType":"text","font-family":"LatoItalic CharseItalic45C35CB1","font-size":"12.65px","fill":"#3C3454","fill-opacity":1,"children":[{"nodeType":"tspan","x":"5 9.9208784 16.4736166 22.3053007 27.7827825 30.8630754 37.2513625 40.2557549 42.6972191 48.1747009 51.2549938 55.4421681 60.9196499 67.5609387 77.4722708 82.3931492 86.7257994 93.1140865 99.7680257 105.2455075 111.0771916 115.99807 120.659622","y":47.846,"children":["special circumstances?"]}]}]},"commandset-181":{"nodeType":"g","children":[{"nodeType":"g","id":"shape-196","children":[{"nodeType":"path","d":"M0,0L212.02685546875,0 212.02685546875,79.62890625 0,79.62890625z","id":"path-196","fill":"none"}]},{"nodeType":"g","id":"shape-197","children":[{"nodeType":"use","transform":[{"type":"rotate","args":[0]}],"id":"text-197","data-reference-type":"text","data-reference-id":"01","data-shadow":false,"data-rotation":0,"x":0,"y":0}],"className":"uneventable"}],"className":"eventable"},"commandset-182":{"nodeType":"g","children":[{"nodeType":"text","font-family":"Courier New Charset1_ 5A302B90E","font-size":"11.596px","fill":"#3C3454","fill-opacity":1,"children":[{"nodeType":"tspan","x":"5 11.9586725","y":16.445,"children":["o"]}]},{"nodeType":"text","font-family":"Lato Charset1_ 6Yc9if48EC3E0EF9","font-size":"11.596px","fill":"#3C3454","fill-opacity":1,"children":[{"nodeType":"tspan","x":"17.9586716 21.5186126 27.9659331 31.8737514 38.3210719 42.9942196 52.5144537 57.5470746 59.7850833 68.6675429 75.1148634 81.1911149 87.6384354 89.8764441 94.2017148 100.6490353 102.887044 107.9196649 114.320602 120.3968535 125.8121391 128.7806895 135.390353 140.8056386 146.6847599 149.6533103 152.6218607 158.5589616 160.7969703 165.122241 171.5695615 173.8075702 178.1328409 184.0119622 189.7403367 195.8165882","y":16.445,"children":["Inorms when to specically to take"]}]},{"nodeType":"text","font-family":"Lato Charset1_ 6Yc9if48EC3E0EF9","font-size":"11.596px","fill":"#3C3454","fill-opacity":1,"children":[{"nodeType":"tspan","x":"195.8166046 198.0546134","y":16.445,"children":[" "]}]},{"nodeType":"text","font-family":"Lato Charset1_ 6Yc9if48EC3E0EF9","font-size":"11.596px","fill":"#3C3454","fill-opacity":1,"children":[{"nodeType":"tspan","x":"17 21.3252707 27.7725912 33.8488427 36.0868514 45.6070855 51.683337 58.1654451 61.1339955 66.5492811 72.4284024 76.7536731 79.7222235 86.169544 92.6168645","y":30.36,"children":["the medication"]}]},{"nodeType":"text","font-family":"Courier New Charset1_ 5A302B90E","font-size":"11.596px","fill":"#3C3454","fill-opacity":1,"children":[{"nodeType":"tspan","x":"5 11.9586725","y":50.275,"children":["o"]}]},{"nodeType":"text","font-family":"Lato Charset1_ 6Yc9if48EC3E0EF9","font-size":"11.596px","fill":"#3C3454","fill-opacity":1,"children":[{"nodeType":"tspan","x":"17.9586716 26.725172 32.8014235 35.7699739 42.170911 47.2035319 49.4415406 54.1146883 60.1909398 69.7111739 72.6797243 79.1270448 85.6091529 87.8471616 92.450734 101.3331936 104.301744 108.6270147 115.0743352 117.3123439 126.1948035 132.642124 138.5212453 142.846516 147.4500884 149.6880971 152.6566475 156.9819182 159.2199269 164.2525478 170.6998683 177.1471888 183.5945093 186.5630597 193.0451678","y":50.275,"children":["Helps remind \\"with what\\" it should"]}]},{"nodeType":"text","font-family":"Lato Charset1_ 6Yc9if48EC3E0EF9","font-size":"11.596px","fill":"#3C3454","fill-opacity":1,"children":[{"nodeType":"tspan","x":"193.0451813 195.28319","y":50.275,"children":[" "]}]},{"nodeType":"text","font-family":"Lato Charset1_ 6Yc9if48EC3E0EF9","font-size":"11.596px","fill":"#3C3454","fill-opacity":1,"children":[{"nodeType":"tspan","x":"17 23.4821081 29.5583596 31.7963683 36.121639 42.0007603 47.7291348 53.8053863 60.2527068 62.4907155 71.3731751 74.3417255 78.6669962 85.1143167 87.3523254 90.6455607 96.7218122 99.1801431 105.1056483 107.5639792 110.0223101 112.2603188 121.7805529 127.8568044 133.7359257 136.7044761 141.737097 144.1954279 146.4334366 152.9155447 158.9917962 162.8996145 169.346935 174.0200827 180.0963342 182.3343429 188.7816634 195.2289839 201.6763044 206.3494521 208.5874608","y":64.19,"children":["be taken with (e.g., meals, beore hour "]}]},{"nodeType":"text","font-family":"Lato Charset1_ 6Yc9if48EC3E0EF9","font-size":"11.596px","fill":"#3C3454","fill-opacity":1,"children":[{"nodeType":"tspan","x":"17 23.4473205 27.3551388 29.5931475 34.6257684 37.5943188 43.6705703 49.7468218 56.1477589 58.6060898 60.8440985 67.1058845 72.8922386 79.3743467 83.8271722 89.7062935 94.0315642 97.0001146 103.4474351 109.8947556 114.5099237 117.9886937 120.4470246","y":78.105,"children":["o sleep, hydration?)."]}]}]},"commandset-183":{"nodeType":"g","children":[{"nodeType":"text","font-family":"Lato Charset1_ 6Yc9if48EC3E0EF9","font-size":"11.596px","fill":"#3C3454","fill-opacity":1,"children":[{"nodeType":"tspan","x":"5 8.2816398 10.7399707 13.1983016 15.6566325 17.8946412 23.6809953 30.1283158 36.5756363 38.813645 43.8462659 50.2935864 56.7409069 63.1882274 66.1567778 72.6388859 74.8768946 79.2021653 85.0812866 90.8096611 96.8859126 99.1239213 103.449192 109.8965125 115.972764 118.2107727 127.7310068 133.8072583 140.2893664 143.2579168 148.6732024 154.5523237 158.8775944 161.8461448 168.2934653 174.7407858 176.9787945 182.9042997 188.6906538 194.7669053 199.440053 205.3771539 207.6151626 213.5406678 219.3270219 225.4032734 231.8505939 234.8191443 241.2664648 247.19197 249.4299787","y":16.445,"children":["\\"... you should take the medication every evening "]}]},{"nodeType":"text","font-family":"Lato Charset1_ 6Yc9if48EC3E0EF9","font-size":"11.596px","fill":"#3C3454","fill-opacity":1,"children":[{"nodeType":"tspan","x":"5 13.8824596 16.85101 21.1762807 27.6236012 29.8616099 36.343718 39.3122684 45.7595889 52.2069094 58.2831609 62.1909792 63.3273774 67.9309498","y":30.36,"children":["with dinner.\\""]}]}]},"commandset-184":{"nodeType":"g","children":[{"nodeType":"path","d":"M0,0L48,0 48,48 0,48z","id":"path-199","fill":"none"},{"nodeType":"image","transform":[{"type":"scale","args":[0.5,0.5]}],"id":"image-198","data-original-image":"01","x":0,"y":0,"opacity":1}],"className":"eventable"},"commandset-185":{"nodeType":"g","children":[{"nodeType":"text","font-family":"Lato Charset1_ 6Yc9if48EC3E0EF9","font-size":"11.596px","fill":"#3C3454","fill-opacity":1,"children":[{"nodeType":"tspan","x":"5 9.6035724 14.9956661 20.8747874 26.6031619 32.6794134 34.9174221 39.2426928 45.6900133 51.7662648 54.0042735 63.5245076 69.6007591 76.0828672 79.0514176 84.4667032 90.3458245 94.6710952 97.6396456 104.0869661 110.5342866 112.7722953 118.6514166 122.9766873 125.214696 131.6620165 134.6305669 140.5560721 147.0033926 151.3286633 153.566672 160.0487801 166.4961006 171.1692483 174.1377987 180.5851192 186.5106244 188.7486331 195.1959536 201.6432741 208.0905946 212.7637423 215.001751 221.4490715 225.3568898 227.5948985 232.6275194 235.5960698 241.6723213 247.7485728 254.1495099 256.6078408 258.8458495 261.8143999 265.7222182 267.9602269","y":16.445,"children":["\\"Take the medication at night during hour o sleep, i "]}]},{"nodeType":"text","font-family":"Lato Charset1_ 6Yc9if48EC3E0EF9","font-size":"11.596px","fill":"#3C3454","fill-opacity":1,"children":[{"nodeType":"tspan","x":"5 10.7863541 17.2336746 23.6809951 25.9190038 31.7981251 36.4712728 42.5475243 44.785533 51.2328535 57.680174 63.5592953 70.0414034 73.0099538 79.0862053 81.324214 85.6494847 92.0968052 94.3348139 98.2426322 104.1217535 107.0903039 110.0588543 112.296863 118.1759843 123.2086052 126.1771556 132.2534071 138.3296586 144.7305957 146.9686044 149.9371548 156.3844753 158.622484 165.3481067 172.0737294 174.3117381 183.8319722 186.8005226 193.2478431 199.6951636 204.0204343 210.0966858 215.1293067 217.3673154 219.8256463 222.2839772 223.4203754 228.0239478","y":30.36,"children":["you are unable to all asleep in 30 minutes ...\\""]}]}]},"commandset-186":{"nodeType":"g","children":[{"nodeType":"text","font-family":"Lato Charset1_ 6Yc9if48EC3E0EF9","font-size":"11.596px","fill":"#3C3454","fill-opacity":1,"children":[{"nodeType":"tspan","x":"5 9.6035724 13.1635135 17.0713318 19.3093405 25.0956946 31.5430151 37.9903356 40.2283443 49.7485784 52.7171288 57.7497497 62.7823706 65.0203793 70.8995006 73.1375093 79.6196174 86.0669379 91.0995588 97.1758103 99.6341412 101.8721499 108.273087 111.2416374 117.3178889 123.1970102 128.2296311 134.3058826 136.5438913 143.0259994 149.4733199 151.7113286 158.1586491 164.6059696 168.9312403 171.169249 177.6513571 184.0986776 190.5459981 197.0281062 199.9966566 206.0729081 208.3109168 214.7582373 221.1591744 223.3971831 226.3657335 232.813054 235.0510627 239.3763334 245.8236539 251.8999054 254.1379141","y":16.445,"children":["\\"I you miss a dose, please do not double up in the "]}]},{"nodeType":"text","font-family":"Lato Charset1_ 6Yc9if48EC3E0EF9","font-size":"11.596px","fill":"#3C3454","fill-opacity":1,"children":[{"nodeType":"tspan","x":"5 14.5202341 20.9675546 25.6407023 32.0880228 35.0565732 41.5038937 47.4293989 49.6674076 52.1257385 54.5840694 55.7204676 60.32404","y":30.36,"children":["morning ...\\""]}]}]},"commandset-187":{"nodeType":"g","children":[{"nodeType":"text","font-family":"MontserratBold CharBold009E0C1D","font-size":"21.083px","fill":"#373F4B","fill-opacity":1,"children":[{"nodeType":"tspan","x":"50.1103973 66.2181568 79.7115679 88.271451 100.6685228 109.9452428 116.101612 129.7847756 143.2571038 148.8231362 162.3165473 170.792096 176.3581284 191.8966359 202.8600329 215.8896073","y":25.409,"children":["Duration of Use"]}]}]},"commandset-188":{"nodeType":"g","children":[{"nodeType":"text","font-family":"LatoItalic CharseItalic45C35CB1","font-size":"12.65px","fill":"#3C3454","fill-opacity":1,"children":[{"nodeType":"tspan","x":"5 13.804451 20.1611128 29.1363402 31.5778044 34.5821968 40.9388586 47.5927978 53.4687567 55.9102209 58.9905138 63.9113922 66.3528564 70.6855066 77.3900454 83.2217295 85.6631937 91.1723008 97.0988602 103.6515984 109.4832825 114.9607643 119.2934145 125.1250986 131.7790378 134.220502 137.2248944 143.0565785 149.7105177 155.5864766 159.9191268 166.6236656 169.0651298 175.4217916 179.2484389 181.6899031","y":17.486,"children":["How long is the expected length of "]}]},{"nodeType":"text","font-family":"LatoItalic CharseItalic45C35CB1","font-size":"12.65px","fill":"#3C3454","fill-opacity":1,"children":[{"nodeType":"tspan","x":"5 9.3326502 13.5198245 19.3515086 25.7397957 30.0724459 39.983778 45.8154621 52.4694013 56.8020515 61.4636035","y":32.666,"children":["treatment?"]}]}]},"commandset-189":{"nodeType":"g","children":[{"nodeType":"g","id":"shape-200","children":[{"nodeType":"path","d":"M0,0L217.478515625,0 217.478515625,79.62890625 0,79.62890625z","id":"path-200","fill":"none"}]},{"nodeType":"g","id":"shape-201","children":[{"nodeType":"use","transform":[{"type":"rotate","args":[0]}],"id":"text-201","data-reference-type":"text","data-reference-id":"01","data-shadow":false,"data-rotation":0,"x":0,"y":0}],"className":"uneventable"}],"className":"eventable"},"commandset-190":{"nodeType":"g","children":[{"nodeType":"text","font-family":"Courier New Charset1_ 5A302B90E","font-size":"11.596px","fill":"#3C3454","fill-opacity":1,"children":[{"nodeType":"tspan","x":"5 11.9586725","y":16.445,"children":["o"]}]},{"nodeType":"text","font-family":"Lato Charset1_ 6Yc9if48EC3E0EF9","font-size":"11.596px","fill":"#3C3454","fill-opacity":1,"children":[{"nodeType":"tspan","x":"17.9586716 26.6903849 32.7666364 37.7992573 43.2145429 47.8876906 50.856241 57.3383491 63.4146006 68.4472215 70.6852302 75.0105009 81.4578214 87.5340729 89.7720816 92.740632 99.1879525 102.1565029 106.4817736 109.450324 115.3294453 118.2979957 120.5360044 124.8612751 129.5344228 132.5029732 138.3820945 141.3506449 143.5886536 149.9895907 156.0658422 160.7389899 163.7075403 170.1548608 176.6369689","y":16.445,"children":["Describes the initial trial period"]}]},{"nodeType":"text","font-family":"Courier New Charset1_ 5A302B90E","font-size":"11.596px","fill":"#3C3454","fill-opacity":1,"children":[{"nodeType":"tspan","x":"5 11.9586725","y":36.36,"children":["o"]}]},{"nodeType":"text","font-family":"Lato Charset1_ 6Yc9if48EC3E0EF9","font-size":"11.596px","fill":"#3C3454","fill-opacity":1,"children":[{"nodeType":"tspan","x":"17.9586716 25.9018631 32.3491836 41.8694177 51.3896518 57.8369723 64.2842928 67.2528432 72.6681288 78.5472501 82.8725208 88.9487723 93.9813932 96.2194019 102.620339 107.2934867 113.7408072 120.1417443 126.5890648 131.6216857 137.6979372 144.1800453 146.418054 150.7433247 155.4164724 161.4927239 167.3718452 171.6971159 181.21735 187.2936015 193.740922 198.0661927 200.3042014","y":36.36,"children":["Communicates proposed treatment "]}]},{"nodeType":"text","font-family":"Lato Charset1_ 6Yc9if48EC3E0EF9","font-size":"11.596px","fill":"#3C3454","fill-opacity":1,"children":[{"nodeType":"tspan","x":"17 19.9685504 26.0448019 32.4921224 38.4176276 42.7428983 49.1902188 51.4282275 57.3073488 61.2151671 65.5404378 71.6166893 76.289837 78.5278457 84.6040972 89.6367181 93.9619888 99.8411101 106.3232182 109.2917686 112.260319 117.2929399 123.7402604 126.7088108 133.1561313 139.0816365 141.3196452 145.6449159 152.0922364 155.0607868 161.1370383 165.5898638 171.4689851 177.9510932 180.9196436 183.888194 186.8567444 191.1820151 197.119116 199.3571247","y":50.275,"children":["length ater establishing tolerability "]}]},{"nodeType":"text","font-family":"Lato Charset1_ 6Yc9if48EC3E0EF9","font-size":"11.596px","fill":"#3C3454","fill-opacity":1,"children":[{"nodeType":"tspan","x":"17 22.8791213 29.3264418 35.8085499 38.0465586 44.1228101 48.0306284 54.6402919 60.0555775 65.9346988 71.3499844 77.2870853","y":64.19,"children":["and ecacy"]}]}]},"commandset-191":{"nodeType":"g","children":[{"nodeType":"text","font-family":"Lato Charset1_ 6Yc9if48EC3E0EF9","font-size":"11.596px","fill":"#3C3454","fill-opacity":1,"children":[{"nodeType":"tspan","x":"5 8.2816398 10.7399707 13.1983016 15.6566325 17.8946412 20.8631916 27.3105121 30.2790625 34.6043332 37.5728836 43.4520049 46.4205553 48.658564 52.9838347 57.6569824 60.6255328 66.5046541 69.4732045 71.7112132 78.1585337 82.066352 84.3043607 93.8245948 99.9008463 106.3829544 109.3515048 114.7667904 120.6459117 124.9711824 127.9397328 134.3870533 140.8343738 143.0723825 146.0409329 151.0735538 153.3115625 160.0371852 162.2751939 166.6004646 173.0477851 175.2857938 182.0114165 184.2494252 193.1318848 199.2081363 205.2843878 211.3606393 216.3932602 218.6312689 222.9565396 229.4038601 231.6418688 236.6744897 242.7507412 248.8269927 251.0650014 254.0335518 257.9413701 260.1793788 263.1479292 267.4731999 269.7112086","y":16.445,"children":["\\"... initial trial o medication is 6 to 8 weeks to see i it "]}]},{"nodeType":"text","font-family":"Lato Charset1_ 6Yc9if48EC3E0EF9","font-size":"11.596px","fill":"#3C3454","fill-opacity":1,"children":[{"nodeType":"tspan","x":"5 11.4473205 17.523572 20.4921224 26.8930595 31.9256804 34.1636891 40.0428104 46.4901309 52.972239 55.2102477 58.1787981 62.0866164 64.3246251 68.6498958 75.0972163 81.1734678 85.8466155 91.922867 94.1608757 100.039997 104.7131447 110.7893962 113.0274049 118.9065262 125.1683122 131.1054131 133.3434218 138.3760427 141.3445931 147.8267012 153.9029527 156.1409614 162.2172129 166.1250312 170.0328495 176.109101 181.5243866 185.8496573 190.8822782 192.0186764 196.6222488","y":30.36,"children":["helps and i there are any side eects.\\""]}]}]},"commandset-192":{"nodeType":"g","children":[{"nodeType":"path","d":"M0,0L64,0 64,40 0,40z","id":"path-203","fill":"none"},{"nodeType":"image","transform":[{"type":"scale","args":[0.5,0.48780488967895508]}],"id":"image-202","data-original-image":"01","x":0,"y":0,"opacity":1}],"className":"eventable"},"commandset-193":{"nodeType":"g","children":[{"nodeType":"text","font-family":"Lato Charset1_ 6Yc9if48EC3E0EF9","font-size":"11.596px","fill":"#3C3454","fill-opacity":1,"children":[{"nodeType":"tspan","x":"5 8.2816398 10.7399707 13.1983016 15.6566325 17.8946412 24.3419617 30.7892822 39.6717418 41.9097505 46.2350212 52.6823417 58.561463 62.8867337 65.1247424 70.9110965 77.358417 83.8057375 86.0437462 92.4910667 98.1846535 103.9710076 110.0472591 112.2852678 118.7673759 124.8436274 130.9198789 137.3671994 139.6052081 146.0525286 152.4998491 154.7378578 159.0631285 165.510449 171.5867005 173.8247092 183.3449433 189.4211948 195.9033029 200.9359238 203.1739325 209.0530538 213.3783245 215.6163332 221.4954545 223.7334632 228.7660841 233.0913548 238.9704761 245.4525842 248.4211346 254.4973861 256.7353948","y":16.445,"children":["\\"... now that you have been on the meds at a stable "]}]},{"nodeType":"text","font-family":"Lato Charset1_ 6Yc9if48EC3E0EF9","font-size":"11.596px","fill":"#3C3454","fill-opacity":1,"children":[{"nodeType":"tspan","x":"5 11.4821081 17.9294286 22.9620495 29.038301 31.2763097 37.155431 43.6027515 50.0848596 52.3228683 55.2914187 59.6166894 61.8546981 68.3020186 74.1811399 79.2137608 81.4517695 87.9338776 94.0101291 100.0863806 106.5337011 108.7717098 114.8479613 118.7557796 122.6635979 128.7398494 134.155135 138.4804057 141.4489561 147.2353102 153.3115617 155.7698926 158.0079013 162.333172 168.7804925 174.856744 177.0947527 183.4956898 188.1688375 194.616158 201.0170951 207.4644156 212.4970365 218.573288 225.0553961 227.2934048 230.2619552 236.3382067 242.7855272 248.7110324 253.0363031 259.4836236 261.7216323","y":30.36,"children":["dose and it has been eective, the proposed length "]}]},{"nodeType":"text","font-family":"Lato Charset1_ 6Yc9if48EC3E0EF9","font-size":"11.596px","fill":"#3C3454","fill-opacity":1,"children":[{"nodeType":"tspan","x":"5 11.4473205 15.3551388 17.5931475 21.9184182 26.5915659 32.6678174 38.5469387 42.8722094 52.3924435 58.468695 64.9160155 69.2412862 71.4792949 74.4478453 79.4804662 81.7184749 87.5975962 94.0449167 96.2829254 102.1620467 108.6441548 115.1262629 118.0948133 122.420084 125.3886344 131.8359549 138.2832754 144.1623967 147.1309471 149.3689558 156.0945785 158.3325872 167.8528213 174.3001418 180.7474623 185.072733 191.5200535 196.5526744 198.7906831 207.2209028 211.8244752","y":44.275,"children":["o treatment is an additional 6 months …\\""]}]}]},"commandset-194":{"nodeType":"g","children":[{"nodeType":"text","font-family":"MontserratBold CharBold009E0C1D","font-size":"21.083px","fill":"#373F4B","fill-opacity":1,"children":[{"nodeType":"tspan","x":"19.8029327 39.9165497 52.9461241 65.2166949 78.6890231 91.212596 104.6849242 110.8412934 121.8046904 142.529727 148.0957594 161.5891705 170.0647192 175.6307516 191.3379259 203.6084967 212.8852167 219.0415859 232.7247495 246.1970777","y":25.409,"children":["Mechanism of Action"]}]}]},"commandset-195":{"nodeType":"g","children":[{"nodeType":"text","font-family":"LatoItalic CharseItalic45C35CB1","font-size":"12.65px","fill":"#3C3454","fill-opacity":1,"children":[{"nodeType":"tspan","x":"5 16.9037189 23.6082577 29.9965448 34.329195 36.7706592 39.8509521 44.7718305 47.2132947 51.5459449 58.2504837 64.0821678 66.523632 76.4349641 82.2666482 87.74413 94.4486688 100.8369559 107.4908951 110.571188 115.4920664 125.4033985 127.8448627 134.2015245 138.0281718 140.469636 146.8579231 152.3354049 156.6680551 159.748348 166.1050098 172.758949 175.2004132 181.557075 185.3837223 187.8251865","y":17.486,"children":["What is the mechanism of action of "]}]},{"nodeType":"text","font-family":"LatoItalic CharseItalic45C35CB1","font-size":"12.65px","fill":"#3C3454","fill-opacity":1,"children":[{"nodeType":"tspan","x":"5 9.3326502 16.037189 21.8688731 24.3103373 34.2216694 40.0533535 46.7072927 49.7875856 55.2650674 61.6533545 65.9860047 69.0662976 75.4229594 82.0768986 86.7384506 89.1799148 91.621379 100.42583 106.7824918 115.7577192 118.1991834 128.1105155 134.7518043 140.2292861 146.9338249 149.3752891 156.0292283 162.3858901 168.2175742 173.1384526 175.5799168 179.912567 186.6171058 192.4487899 194.8902541","y":32.666,"children":["the medication?  How much does the "]}]},{"nodeType":"text","font-family":"LatoItalic CharseItalic45C35CB1","font-size":"12.65px","fill":"#3C3454","fill-opacity":1,"children":[{"nodeType":"tspan","x":"5 11.5527382 17.9410253 22.2736755 25.3539684 31.1856525 37.8395917 42.1722419 44.6137061 48.8008804 54.6325645 61.0208516 64.025244 67.0296364 73.0510712 75.4925354 82.1464746 87.9781587 93.8098428 100.463782 102.9052462 107.2378964 113.5945582 116.0360224 122.1017325 128.7556717 135.1123335 144.0875609 148.7491129","y":47.846,"children":["patient really need to know?"]}]}]},"commandset-196":{"nodeType":"g","children":[{"nodeType":"g","id":"shape-204","children":[{"nodeType":"path","d":"M0,0L225.393676757813,0 225.393676757813,65.91796875 0,65.91796875z","id":"path-204","fill":"none"}]},{"nodeType":"g","id":"shape-205","children":[{"nodeType":"use","transform":[{"type":"rotate","args":[0]}],"id":"text-205","data-reference-type":"text","data-reference-id":"01","data-shadow":false,"data-rotation":0,"x":0,"y":0}],"className":"uneventable"}],"className":"eventable"},"commandset-197":{"nodeType":"g","children":[{"nodeType":"text","font-family":"Courier New Charset1_ 5A302B90E","font-size":"11.596px","fill":"#3C3454","fill-opacity":1,"children":[{"nodeType":"tspan","x":"5 11.9586725","y":16.445,"children":["o"]}]},{"nodeType":"text","font-family":"Lato Charset1_ 6Yc9if48EC3E0EF9","font-size":"11.596px","fill":"#3C3454","fill-opacity":1,"children":[{"nodeType":"tspan","x":"17.9586716 24.1044989 30.5518194 36.4309407 41.1040884 47.1803399 52.2129608 54.4509695 60.3300908 62.5680995 69.0502076 73.7233553 76.6919057 82.7681572 86.6759755 88.9139842 91.8825346 97.5761214 103.5132223 113.0334564 118.9125777 124.9424458 127.6095028 132.6421237 134.8801324 141.176706 146.9630601 153.0393116 157.7124593 163.6495602 166.6181106 172.6943621 181.5768217 183.8148304 190.2621509 194.1699692 196.4079779","y":16.445,"children":["Shares a brie layman\'s overview o "]}]},{"nodeType":"text","font-family":"Lato Charset1_ 6Yc9if48EC3E0EF9","font-size":"11.596px","fill":"#3C3454","fill-opacity":1,"children":[{"nodeType":"tspan","x":"17 25.8824596 32.3297801 38.2089014 42.5341721 44.7721808 49.0974515 55.544772 61.6210235 63.8590322 73.3792663 79.4555178 85.9376259 88.9061763 94.3214619 100.2005832 104.5258539 107.4944043 113.9417248 120.3890453 122.627054 129.1091621 135.5564826 141.6327341 146.665355","y":30.36,"children":["what the medication does"]}]},{"nodeType":"text","font-family":"Courier New Charset1_ 5A302B90E","font-size":"11.596px","fill":"#3C3454","fill-opacity":1,"children":[{"nodeType":"tspan","x":"5 11.9586725","y":50.275,"children":["o"]}]},{"nodeType":"text","font-family":"Lato Charset1_ 6Yc9if48EC3E0EF9","font-size":"11.596px","fill":"#3C3454","fill-opacity":1,"children":[{"nodeType":"tspan","x":"17.9586716 26.6903849 32.7666364 38.6921416 43.3652893 49.4415408 55.5177923 57.755801 64.2031215 68.1109398 70.3489485 76.8310566 82.9073081 87.2325788 93.1117001 96.0802505 99.0488009 101.2868096 105.9599573 112.0362088 118.5183169 124.9656374 127.9341878 132.6073355 138.683587 145.1656951 147.4037038 153.8858119 159.9620634 166.3630005 172.439252 178.8865725 185.3686806 190.4013015 192.6393102 199.0866307 205.5339512 207.7719599","y":50.275,"children":["Degree o detail required depends on "]}]},{"nodeType":"text","font-family":"Lato Charset1_ 6Yc9if48EC3E0EF9","font-size":"11.596px","fill":"#3C3454","fill-opacity":1,"children":[{"nodeType":"tspan","x":"17 21.3252707 27.7725912 33.8488427 36.0868514 42.4877885 48.3669098 52.6921805 55.6607309 61.7369824 68.1843029 72.5095736 74.9679045 77.2059132 83.6532337 87.561052 91.8863227 97.9625742 104.4098947 106.6479034 112.5270247 119.0091328 121.9544916 128.4018121 133.434433 137.7597037 143.8359552 150.3180633 152.556072 158.4351933 163.8504789 169.2657645 175.713085 180.3862327 186.8683408 189.8368912 196.2842117 202.2097169 205.1782673 211.1153682","y":64.19,"children":["the patient, oten adjusted accordingly"]}]}]},"commandset-198":{"nodeType":"g","children":[{"nodeType":"text","font-family":"Lato Charset1_ 6Yc9if48EC3E0EF9","font-size":"11.596px","fill":"#3C3454","fill-opacity":1,"children":[{"nodeType":"tspan","x":"5 9.6035724 16.4451533 22.8924738 25.8610242 30.8936451 33.1316538 42.6518879 48.7281394 55.2102475 58.1787979 63.5940835 69.4732048 73.7984755 76.7670259 83.2143464 89.6616669 91.8996756 97.7787969 101.6866152 105.5944335 111.670685 117.0859706 121.4112413 126.4438622 128.6818709 133.7144918 139.7907433 144.463891 150.9112115 155.2364822 161.6838027 168.1311232 171.0996736 177.5469941 179.7850028 184.1102735 190.557594 192.7956027 199.2429232 205.3191747 208.2877251 214.6886622 216.9266709 219.8952213 226.3425418 231.7578274 236.4309751 242.5072266 248.3863479 253.4189688 259.4952203 261.733229","y":16.445,"children":["\\"This medication aects serotonin to help increase "]}]},{"nodeType":"text","font-family":"Lato Charset1_ 6Yc9if48EC3E0EF9","font-size":"11.596px","fill":"#3C3454","fill-opacity":1,"children":[{"nodeType":"tspan","x":"5 7.9685504 12.2938211 17.326442 19.5644507 25.443572 34.9638061 41.4111266 47.8584471 54.3057676 58.6310383 60.869047 63.8375974 70.2849179 72.5229266 77.9382122 84.0144637 88.6876114 93.0128821 98.8920034 101.8605538 108.3078743 110.545883 116.4250043 121.098152 127.1744035 133.0535248 138.0861457 140.3241544 146.7714749 150.6792932 152.9173019 157.2425726 163.6898931 169.7661446 172.0041533 178.4862614 182.9390869 188.8182082 191.7867586 198.2340791 200.4720878 204.7973585 211.244679 213.4826877 219.9300082 226.0062597 228.9748101 235.3757472 237.6137559","y":30.36,"children":["its amount in certain areas o the brain to help "]}]},{"nodeType":"text","font-family":"Lato Charset1_ 6Yc9if48EC3E0EF9","font-size":"11.596px","fill":"#3C3454","fill-opacity":1,"children":[{"nodeType":"tspan","x":"5 7.9685504 17.4887845 23.8897216 28.5628693 34.8594429 40.645797 46.7220485 48.9600572 58.4802913 64.9276118 71.3749323 77.8570404 78.9934386 83.597011","y":44.275,"children":["improve mood.\\""]}]}]},"commandset-199":{"nodeType":"g","children":[{"nodeType":"text","font-family":"Lato Charset1_ 6Yc9if48EC3E0EF9","font-size":"11.596px","fill":"#3C3454","fill-opacity":1,"children":[{"nodeType":"tspan","x":"5 8.2816398 10.7399707 13.1983016 15.6566325 17.8946412 20.8631916 25.1884623 27.426471 33.3055923 38.7208779 43.0461486 48.0787695 50.3167782 54.6420489 61.0893694 63.3273781 69.8094862 72.7780366 79.2253571 84.6406427 90.7168942 92.9549029 97.2801736 103.7274941 109.8037456 112.0417543 118.1180058 122.0258241 125.9336424 132.0098939 137.4251795 141.7504502 143.9884589 150.4357794 154.3435977 156.5816064 163.0637145 169.511035 175.9119721 181.7910934 191.3113275 194.2798779 200.7271984 206.8034499 209.0414586 212.010009 218.4573295 220.6953382 226.1106238 232.1868753 236.860023 241.1852937 247.064415 250.0329654 256.4802859 258.7182946","y":16.445,"children":["\\"... it acts to block the eect o dopamine in certain "]}]},{"nodeType":"text","font-family":"Lato Charset1_ 6Yc9if48EC3E0EF9","font-size":"11.596px","fill":"#3C3454","fill-opacity":1,"children":[{"nodeType":"tspan","x":"5 10.8791213 15.552269 21.6285205 27.5076418 32.5402627 34.7782714 41.2255919 45.1334102 47.3714189 51.6966896 58.1440101 64.2202616 66.4582703 72.9403784 77.3932039 83.2723252 86.2408756 92.6881961 94.9262048 99.2514755 105.698796 111.7750475 116.4481952 122.5244467 128.855808 134.7929089 137.0309176 143.5130257 149.5892772 155.0045628 159.6777105 165.753962 171.6330833 176.6657042 179.6342546 186.0815751 192.0070803 194.245089 199.6603746 204.1132001 209.8067869 215.7438878 218.7124382 225.1597587 231.0852639 236.1178848 237.254283 241.8578554","y":30.36,"children":["areas o the brain thereby decreasing cravings.\\""]}]}]},"commandset-200":{"nodeType":"g","children":[{"nodeType":"path","d":"M0,0L53,0 53,49 0,49z","id":"path-207","fill":"none"},{"nodeType":"image","transform":[{"type":"scale","args":[0.5,0.49494948983192444]}],"id":"image-206","data-original-image":"01","x":0,"y":0,"opacity":1}],"className":"eventable"},"commandset-201":{"nodeType":"g","children":[{"nodeType":"path","d":"M0,0L21,0 21,18 0,18z","id":"path-209","fill":"none"},{"nodeType":"image","transform":[{"type":"scale","args":[0.5,0.48648649454116821]}],"id":"image-208","data-original-image":"01","x":0,"y":0,"opacity":1}],"className":"eventable"},"commandset-202":{"nodeType":"g","children":[{"nodeType":"text","font-family":"MontserratBold CharBold009E0C1D","font-size":"21.083px","fill":"#373F4B","fill-opacity":1,"children":[{"nodeType":"tspan","x":"73.6500702 80.4600267 93.9323549 107.973937 114.1303062 126.400877 138.7979488 148.0746688 154.231038 167.9142016 181.3865298 192.3499268","y":25.409,"children":["Indications"]}]}]},"commandset-203":{"nodeType":"g","children":[{"nodeType":"text","font-family":"LatoItalic CharseItalic45C35CB1","font-size":"12.65px","fill":"#3C3454","fill-opacity":1,"children":[{"nodeType":"tspan","x":"5 16.9037189 23.3426065 29.3640413 31.8055055 38.1937926 42.3809669 48.212651 50.6541152 56.5110993 62.8677611 69.5090499 71.9505141 76.1376884 81.9693725 87.4468543 93.8035161 103.7148482 113.6261803 119.4578644 126.1118036 132.7657428 135.8460357 142.4999749 148.3759338 150.817398 155.1500482 161.854587 164.9348799 169.8557583 172.2972225","y":17.486,"children":["Why are you recommending this "]}]},{"nodeType":"text","font-family":"LatoItalic CharseItalic45C35CB1","font-size":"12.65px","fill":"#3C3454","fill-opacity":1,"children":[{"nodeType":"tspan","x":"5 14.9113321 20.7430162 27.3969554 30.4772483 35.9547301 42.3430172 46.6756674 49.7559603 56.1126221 62.7665613 65.2080255 69.0346728 75.3913346 79.8315106 82.2729748 86.605625 93.3101638 96.3904567 101.3113351 103.7527993 110.3055375 116.6938246 121.0264748 124.1067677 129.9384518 136.592391 140.9250412 145.5865932","y":32.666,"children":["medication for this patient?"]}]}]},"commandset-204":{"nodeType":"g","children":[{"nodeType":"g","id":"shape-210","children":[{"nodeType":"path","d":"M0,0L239.122680664063,0 239.122680664063,65.91796875 0,65.91796875z","id":"path-210","fill":"none"}]},{"nodeType":"g","id":"shape-211","children":[{"nodeType":"use","transform":[{"type":"rotate","args":[0]}],"id":"text-211","data-reference-type":"text","data-reference-id":"01","data-shadow":false,"data-rotation":0,"x":0,"y":0}],"className":"uneventable"}],"className":"eventable"},"commandset-205":{"nodeType":"g","children":[{"nodeType":"text","font-family":"Courier New Charset1_ 5A302B90E","font-size":"11.596px","fill":"#3C3454","fill-opacity":1,"children":[{"nodeType":"tspan","x":"5 11.9586725","y":16.445,"children":["o"]}]},{"nodeType":"text","font-family":"Lato Charset1_ 6Yc9if48EC3E0EF9","font-size":"11.596px","fill":"#3C3454","fill-opacity":1,"children":[{"nodeType":"tspan","x":"17.9586716 24.1044989 30.5518194 36.4309407 41.1040884 47.1803399 52.2129608 54.4509695 60.3300908 66.7774113 69.01542 74.8945413 81.2954784 87.6964155 92.3695632 98.4458147 103.8611003 106.8296507 112.708772 117.0340427 120.0025931 126.4499136 132.8972341 135.1352428 141.5825633 145.4903816 147.7283903 152.053661 158.5009815 164.577233 166.8152417 171.4883894 177.5646409 183.4437622 188.4763831 194.9237036 201.3710241 203.6090328 207.5168511 213.9641716 218.6373193 220.875328","y":16.445,"children":["Shares an appreciation o the reason or "]}]},{"nodeType":"text","font-family":"Lato Charset1_ 6Yc9if48EC3E0EF9","font-size":"11.596px","fill":"#3C3454","fill-opacity":1,"children":[{"nodeType":"tspan","x":"17 21.3252707 27.7725912 30.7411416 35.7737625 38.0117712 44.4127083 50.2918296 54.9649773 59.290248 62.2587984 67.674084 74.1214045 77.0899549 82.9690762 87.6422239 89.8802326 99.4004667 105.4767182 111.9588263 114.9273767 120.3426623 126.2217836 130.5470543 133.5156047 139.9629252 146.4102457 148.6482544 151.9414897 158.0177412 160.4760721 166.4015773 168.8599082 171.3182391 173.5562478 176.5247982 182.9721187 189.4542268 192.4227772 197.8380628 203.7171841 208.0424548 211.0110052 217.4583257 223.9056462 226.1436549","y":30.36,"children":["this particular medication (e.g., indication "]}]},{"nodeType":"text","font-family":"Lato Charset1_ 6Yc9if48EC3E0EF9","font-size":"11.596px","fill":"#3C3454","fill-opacity":1,"children":[{"nodeType":"tspan","x":"17 22.8791213 29.3264418 35.8085499 38.0465586 42.3718293 48.2509506 52.9240983 58.8496035 64.925855 69.2511257 71.4891344 76.5217553 82.4588562 91.9790903 98.3800274 102.7052981 109.1526186 118.6728527 123.7054736 127.1842436","y":44.275,"children":["and target symptoms)"]}]},{"nodeType":"text","font-family":"Courier New Charset1_ 5A302B90E","font-size":"11.596px","fill":"#3C3454","fill-opacity":1,"children":[{"nodeType":"tspan","x":"5 11.9586725","y":64.19,"children":["o"]}]},{"nodeType":"text","font-family":"Lato Charset1_ 6Yc9if48EC3E0EF9","font-size":"11.596px","fill":"#3C3454","fill-opacity":1,"children":[{"nodeType":"tspan","x":"17.9586716 24.1044989 30.1807504 34.5060211 39.538642 41.7766507 46.1019214 52.5492419 58.6254934 60.8635021 66.5918766 72.4362102 78.8371473 84.9133988 90.3286844 94.6539551 100.5330764 104.8583471 107.8268975 114.274218 120.7215385 122.9595472 126.8673655 133.314686 137.9878337 140.2258424 149.108302 155.5556225 161.4347438 165.7600145 167.9980232 172.3232939 178.7706144 181.7391648 186.7717857","y":64.19,"children":["Sets the expectation or what this"]}]},{"nodeType":"text","font-family":"Lato Charset1_ 6Yc9if48EC3E0EF9","font-size":"11.596px","fill":"#3C3454","fill-opacity":1,"children":[{"nodeType":"tspan","x":"186.7718048 189.0098135","y":64.19,"children":[" "]}]},{"nodeType":"text","font-family":"Lato Charset1_ 6Yc9if48EC3E0EF9","font-size":"11.596px","fill":"#3C3454","fill-opacity":1,"children":[{"nodeType":"tspan","x":"17 19.9685504 26.4158709 30.7411416 36.8173931 41.4905408 47.2768949 53.3531464 59.8004669 64.1257376 67.094288 73.5416085 79.988929 82.2269377 88.6742582 95.1215787 101.5225158 107.5987673 112.6313882 114.8693969 119.1946676 125.6419881 127.8799968 132.2052675 136.8784152 142.9546667 148.833788 153.1590587","y":78.105,"children":["intervention hopes to treat"]}]}]},"commandset-206":{"nodeType":"g","children":[{"nodeType":"text","font-family":"Lato Charset1_ 6Yc9if48EC3E0EF9","font-size":"11.596px","fill":"#3C3454","fill-opacity":1,"children":[{"nodeType":"tspan","x":"5 8.2816398 10.7399707 13.1983016 15.6566325 17.8946412 22.2199119 28.6672324 31.6357828 36.6684037 38.9064124 48.4266465 54.502898 60.9850061 63.9535565 69.3688421 75.2479634 79.5732341 82.5417845 88.989105 95.4364255 97.6744342 100.6429846 105.6756055 107.9136142 114.3609347 119.3935556 125.4698071 131.9519152 134.1899239 138.5151946 144.9625151 147.2005238 151.5257945 156.1989422 162.2751937 168.154315 172.4795857 174.7175944 180.5967157 187.0440362 192.8883698 195.8569202 201.9331717 206.2584424 212.1955433 214.433552 220.3126733 226.7599938 233.2421019 235.4801106 241.9274311 248.0036826 250.972233 257.3731701 259.6111788","y":16.445,"children":["\\"... this medication is used to treat anxiety and help "]}]},{"nodeType":"text","font-family":"Lato Charset1_ 6Yc9if48EC3E0EF9","font-size":"11.596px","fill":"#3C3454","fill-opacity":1,"children":[{"nodeType":"tspan","x":"5 9.6731477 15.7493992 22.2315073 28.6788278 34.0941134 40.1703649 42.4083736 46.7336443 53.1809648 59.2572163 61.495225 70.3776846 76.8250051 81.4981528 86.1713005 92.1084014 94.3464101 100.1327642 106.5800847 113.0274052 115.2654139 121.747522 127.8237735 132.8563944 138.27168 142.9448277 145.9133781 152.3954862 158.4717377 164.9538458 166.090244 170.6938164","y":30.36,"children":["reduce the worry you described.\\""]}]}]},"commandset-207":{"nodeType":"g","children":[{"nodeType":"path","d":"M0,0L42,0 42,60 0,60z","id":"path-213","fill":"none"},{"nodeType":"image","transform":[{"type":"scale","args":[0.50602412223815918,0.5]}],"id":"image-212","data-original-image":"01","x":0,"y":0,"opacity":1}],"className":"eventable"},"commandset-208":{"nodeType":"g","children":[{"nodeType":"text","font-family":"Lato Charset1_ 6Yc9if48EC3E0EF9","font-size":"11.596px","fill":"#3C3454","fill-opacity":1,"children":[{"nodeType":"tspan","x":"5 8.2816398 10.7399707 13.1983016 15.6566325 19.9819032 26.4292237 29.3977741 34.430395 36.6684037 43.1157242 49.5630447 55.6392962 57.8773049 66.7597645 73.207085 79.6544055 82.6229559 89.105064 91.3430727 97.7903932 103.8666447 106.8351951 113.2361322 115.4741409 118.4426913 127.9629254 134.3638625 139.0370102 145.3335838 151.1199379 157.1961894 159.4341981 165.2205522 171.6678727 178.1151932 182.7883409 185.0263496 194.5465837 200.9939042 207.4412247 213.9233328 216.1613415 222.0404628 228.4877833 234.9698914 237.2079001 242.240521 245.2090714 251.2853229 257.3615744 263.7625115 266.0005202","y":16.445,"children":["\\"...this one would help improve your mood and sleep "]}]},{"nodeType":"text","font-family":"Lato Charset1_ 6Yc9if48EC3E0EF9","font-size":"11.596px","fill":"#3C3454","fill-opacity":1,"children":[{"nodeType":"tspan","x":"5 13.8824596 16.85101 21.1762807 27.6236012 34.0709217 40.5182422 44.8435129 47.0815216 52.9606429 56.8684612 60.7762795 66.852531 72.2678166 76.5930873 79.5616377 86.0089582 91.9344634 94.1724721 98.4977428 104.9450633 111.0213148 113.2593235 119.706644 124.0319147 130.4792352 136.5554867 141.2286344 143.4666431 152.9868772 159.0631287 165.5452368 170.5778577 172.8158664 178.6022205 185.049541 191.4968615 193.7348702 199.6139915 204.2871392 210.3633907 212.6013994 216.9266701 222.8057914 228.8820429 231.8505933 238.2979138 244.223419 245.3598172 249.9633896","y":30.36,"children":["without aecting the other meds you are taking.\\""]}]}]},"commandset-209":{"nodeType":"g","children":[{"nodeType":"text","font-family":"Lato Charset1_ 6Yc9if48EC3E0EF9","font-size":"11.596px","fill":"#3C3454","fill-opacity":1,"children":[{"nodeType":"tspan","x":"5 9.6035724 16.4451533 22.8924738 25.8610242 30.8936451 33.1316538 42.6518879 48.7281394 55.2102475 58.1787979 63.5940835 69.4732048 73.7984755 76.7670259 83.2143464 89.6616669 91.8996756 94.868226 99.9008469 102.1388556 105.107406 111.5547265 118.0368346 121.005385 126.4206706 132.2997919 136.6250626 142.7013141 149.1834222 151.4214309 155.3292492 161.7765697 166.4497174 168.6877261 173.0129968 179.4603173 185.5365688 187.7745775 192.0998482 196.7729959 202.8492474 208.7283687 213.0536394 222.5738735 228.650125 235.0974455 239.4227162 241.6607249 248.1080454 252.0158637 254.2538724","y":16.445,"children":["\\"This medication is indicated or the treatment o "]}]},{"nodeType":"text","font-family":"Lato Charset1_ 6Yc9if48EC3E0EF9","font-size":"11.596px","fill":"#3C3454","fill-opacity":1,"children":[{"nodeType":"tspan","x":"5 12.5025473 15.4710977 21.8720348 28.3193553 31.2879057 37.167027 41.8401747 44.0781834 52.8098967 55.7784471 60.811068 67.2583885 71.9315362 78.4136443 84.4898958 88.3977141 89.5341123 94.1376847","y":30.36,"children":["Bipolar Disorder.\\""]}]}]},"commandset-210":{"nodeType":"g","children":[{"nodeType":"g","id":"shape-214","children":[{"nodeType":"path","d":"M0,0L191.176422119141,0 191.176422119141,52.20703125 0,52.20703125z","id":"path-214","fill":"none"}]},{"nodeType":"g","id":"shape-215","children":[{"nodeType":"use","transform":[{"type":"rotate","args":[0]}],"id":"text-215","data-reference-type":"text","data-reference-id":"01","data-shadow":false,"data-rotation":0,"x":0,"y":0}],"className":"uneventable"}],"className":"eventable"},"commandset-211":{"nodeType":"g","children":[{"nodeType":"text","font-family":"Lato Charset1_ 6Yc9if48EC3E0EF9","font-size":"11.596px","fill":"#3C3454","fill-opacity":1,"children":[{"nodeType":"tspan","x":"5 12.0850954 16.7582431 23.0548167 28.9919176 31.960468 38.4425761 44.5188276 49.5514485 51.7894572 57.6685785 59.9065872 64.9392081 70.3544937 75.0276414 77.9961918 84.3971289 88.7223996 94.7986511 101.2807592 103.5187679 109.2471424 115.091476 120.9705973 130.4908314 136.8917685 139.8603189 145.9365704 148.1745791 154.6218996 158.5297179 160.7677266 167.2150471 173.6623676 182.5448272 184.7828359","y":16.445,"children":["Provides a scripted example o how "]}]},{"nodeType":"text","font-family":"Lato Charset1_ 6Yc9if48EC3E0EF9","font-size":"11.596px","fill":"#3C3454","fill-opacity":1,"children":[{"nodeType":"tspan","x":"5 9.3252707 15.7725912 18.7411416 23.7737625 26.0117712 32.4127083 38.2918296 42.9649773 47.290248 50.2587984 55.674084 62.1214045 65.0899549 70.9690762 75.6422239 77.8802326 80.848783 85.1740537 91.2503052 100.7705393 103.008548 112.5287821 115.4973325 121.4228377 127.8701582 132.1954289 134.4334376 140.9155457 146.9917972 149.2298059","y":30.36,"children":["this particular item might be "]}]},{"nodeType":"text","font-family":"Lato Charset1_ 6Yc9if48EC3E0EF9","font-size":"11.596px","fill":"#3C3454","fill-opacity":1,"children":[{"nodeType":"tspan","x":"5 7.9685504 14.4158709 19.8311565 22.7997069 29.2470274 35.7291355 41.805387 48.2874951 50.5255038 53.4940542 59.9413747 62.1793834 68.0585047 74.5058252 76.7438339 79.7123843 86.1597048 90.0675231 96.5148436 101.1879913 110.7082254 116.7844769 123.266585 125.5045937 130.9198793 137.3671998 143.8145203 148.8471412 154.9233927 161.3707132 165.6959839","y":44.275,"children":["included in an inormed consent"]}]}]},"commandset-212":{"nodeType":"g","children":[{"nodeType":"g","id":"shape-216","children":[{"nodeType":"path","d":"M0,0L185.418701171875,0 185.418701171875,52.20703125 0,52.20703125z","id":"path-216","fill":"none"}]},{"nodeType":"g","id":"shape-217","children":[{"nodeType":"use","transform":[{"type":"rotate","args":[0]}],"id":"text-217","data-reference-type":"text","data-reference-id":"01","data-shadow":false,"data-rotation":0,"x":0,"y":0}],"className":"uneventable"}],"className":"eventable"},"commandset-213":{"nodeType":"g","children":[{"nodeType":"text","font-family":"Lato Charset1_ 6Yc9if48EC3E0EF9","font-size":"11.596px","fill":"#3C3454","fill-opacity":1,"children":[{"nodeType":"tspan","x":"5 13.7665005 16.7350509 22.6605561 29.1078766 32.076427 35.0449774 40.9704826 47.4178031 51.7430738 56.7756947 59.0137034 63.3389741 69.7862946 75.8625461 78.1005548 81.0691052 90.5893393 96.9902764 103.4375969 108.1107446 112.4360153 118.3151366 124.7624571 130.1777427 136.2539942 138.4920029 144.9393234 148.8471417 151.0851504 155.4104211 161.8577416 164.826292 169.8589129 172.0969216","y":16.445,"children":["Highlights the importance o this "]}]},{"nodeType":"text","font-family":"Lato Charset1_ 6Yc9if48EC3E0EF9","font-size":"11.596px","fill":"#3C3454","fill-opacity":1,"children":[{"nodeType":"tspan","x":"5 11.4009371 17.2800584 21.9532061 26.2784768 29.2470272 34.6623128 41.1096333 44.0781837 49.957305 54.6304527 56.8684614 59.8370118 64.1622825 70.238534 79.7587681 81.9967768 87.8758981 94.3232186 100.8053267 103.0433354 107.3686061 113.8159266 119.8921781 122.1301868 126.8033345 132.879586 138.7587073 143.7913282 150.2386487 156.6859692 158.9239779 162.8317962 169.2791167 173.9522644 176.1902731","y":30.36,"children":["particular item and the reason or "]}]},{"nodeType":"text","font-family":"Lato Charset1_ 6Yc9if48EC3E0EF9","font-size":"11.596px","fill":"#3C3454","fill-opacity":1,"children":[{"nodeType":"tspan","x":"5 7.9685504 12.2938211 17.326442 19.5644507 22.5330011 28.9803216 34.3956072 37.3641576 43.8114781 48.844099 51.8126494 58.2599699 64.7072904","y":44.275,"children":["its inclusion"]}]}]},"commandset-214":{"nodeType":"g","children":[{"nodeType":"text","font-family":"MontserratBold CharBold009E0C1D","font-size":"21.083px","fill":"#3C3454","fill-opacity":1,"children":[{"nodeType":"tspan","x":"13.9115677 26.6248913 40.0972195 53.1267939 58.6928263 80.1768675 93.6491957 106.0884342","y":25.511,"children":["The Why"]}]}]},"commandset-215":{"nodeType":"g","children":[{"nodeType":"g","id":"shape-218","children":[{"nodeType":"path","d":"M0,0L291.029754638672,0 291.029754638672,52.20703125 0,52.20703125z","id":"path-218","fill":"none"}]},{"nodeType":"g","id":"shape-219","children":[{"nodeType":"use","transform":[{"type":"rotate","args":[0]}],"id":"text-219","data-reference-type":"text","data-reference-id":"01","data-shadow":false,"data-rotation":0,"x":0,"y":0}],"className":"uneventable"}],"className":"eventable"},"commandset-216":{"nodeType":"g","children":[{"nodeType":"text","font-family":"Lato Charset1_ 6Yc9if48EC3E0EF9","font-size":"11.596px","fill":"#3C3454","fill-opacity":1,"children":[{"nodeType":"tspan","x":"5 16.8162222 23.2635427 26.2320931 29.2006435 35.276895 37.5149037 41.8401744 48.2874949 54.3637464 59.0368941 65.1131456 67.3511543 73.2302756 77.9034233 83.9796748 86.2176835 92.6997916 95.668342 99.5761603 103.4839786 109.5602301 114.2333778 120.3096293 126.7569498 131.0822205 133.3202292 142.2026888 147.8962756 153.8333765 158.8659974 161.1040061 165.4292768 171.8765973 174.114606 179.9937273 185.4090129 190.8242985 197.271619 206.7918531 213.1927902 216.1613406 219.129891 224.1625119 230.6098324 232.8478411 237.1731118 243.6204323 246.5889827 251.6216036 254.0799345 256.3179432 265.2004028 271.2766543 273.514663","y":16.445,"children":["While there are dierent ways to accomplish this, we "]}]},{"nodeType":"text","font-family":"Lato Charset1_ 6Yc9if48EC3E0EF9","font-size":"11.596px","fill":"#3C3454","fill-opacity":1,"children":[{"nodeType":"tspan","x":"5 11.4009371 16.0740848 22.3706584 28.3077593 31.2763097 37.7584178 43.8346693 46.072678 50.3979487 56.8452692 62.9215207 65.1595294 68.1280798 77.6483139 84.049251 90.4965715 95.1697192 99.4949899 105.3741112 111.8214317 116.1467024 118.3847111 124.2638324 128.9369801 135.0132316 140.8923529 145.9249738 148.1629825 154.610303 158.5181213 160.75613 166.6352513 172.8970373 178.8341382 181.0721469 184.0406973 190.4880178 194.3958361 200.8431566 205.5163043 215.0365384 221.1127899 227.594898 229.8329067 235.2481923 241.6955128 248.1428333 253.1754542 259.2517057 265.6990262 270.0242969 272.4826278 274.7206365","y":30.36,"children":["provide the important areas o any inormed consent. "]}]},{"nodeType":"text","font-family":"Lato Charset1_ 6Yc9if48EC3E0EF9","font-size":"11.596px","fill":"#3C3454","fill-opacity":1,"children":[{"nodeType":"tspan","x":"5 11.7372179 17.6163392 23.0316248 29.4789453 31.716954 36.7495749 42.8258264 48.241112 52.5663827 55.5349331 61.9822536 68.4295741 70.6675828 79.5500424 82.5185928 85.4871432 88.4556936 90.6937023 97.0946394 101.7677871 108.0643607 114.0014616 116.970012 123.4521201 129.5283716 132.4505384","y":44.275,"children":["Each section will provide:"]}]}]},"commandset-217":{"nodeType":"g","children":[{"nodeType":"path","d":"M0,0L55,0 55,49 0,49z","id":"path-221","fill":"none"},{"nodeType":"image","transform":[{"type":"scale","args":[0.5,0.5]}],"id":"image-220","data-original-image":"01","x":0,"y":0,"opacity":1}],"className":"eventable"},"commandset-218":{"nodeType":"g","children":[{"nodeType":"g","id":"shape-222","children":[{"nodeType":"path","d":"M0,0L221.724029541016,0 221.724029541016,65.91796875 0,65.91796875z","id":"path-222","fill":"none"}]},{"nodeType":"g","id":"shape-223","children":[{"nodeType":"use","transform":[{"type":"rotate","args":[0]}],"id":"text-223","data-reference-type":"text","data-reference-id":"01","data-shadow":false,"data-rotation":0,"x":0,"y":0}],"className":"uneventable"}],"className":"eventable"},"commandset-219":{"nodeType":"g","children":[{"nodeType":"text","font-family":"Lato Charset1_ 6Yc9if48EC3E0EF9","font-size":"11.596px","fill":"#3C3454","fill-opacity":1,"children":[{"nodeType":"tspan","x":"5 14.2535286 20.7356367 25.0609074 30.9400287 33.9085791 40.3558996 43.32445 49.7717705 55.6972757 57.9352844 60.9038348 67.3511553 71.2589736 77.7062941 82.3794418 91.8996759 97.9759274 104.4580355 106.6960442 112.1113298 118.5586503 125.0059708 130.0385917 136.1148432 142.5621637 146.8874344 149.1254431 153.0332614 159.4805819 164.1537296 166.3917383 172.2708596 178.5326456 184.4697465 186.7077552","y":16.445,"children":["Obtaining inormed consent or any "]}]},{"nodeType":"text","font-family":"Lato Charset1_ 6Yc9if48EC3E0EF9","font-size":"11.596px","fill":"#3C3454","fill-opacity":1,"children":[{"nodeType":"tspan","x":"5 11.4009371 16.0740848 22.5214053 28.9223424 35.3696629 40.4022838 46.4785353 52.9606434 55.1986521 58.1672025 64.614523 68.9397937 75.0160452 79.6891929 85.475547 91.5517985 97.999119 102.3243897 105.2929401 111.7402606 118.1875811 120.4255898 123.3941402 128.4267611 130.6647698 137.1120903 143.5594108 149.6356623 151.873671 158.3209915 162.2288098 164.4668185 168.7920892 175.2394097 181.3156612 183.5536699 193.073904 199.5212245 204.5538454 208.8791161 211.1171248","y":30.36,"children":["proposed intervention is one o the most "]}]},{"nodeType":"text","font-family":"Lato Charset1_ 6Yc9if48EC3E0EF9","font-size":"11.596px","fill":"#3C3454","fill-opacity":1,"children":[{"nodeType":"tspan","x":"5 7.9685504 17.4887845 23.8897216 30.3370421 35.0101898 39.3354605 45.2145818 51.6619023 55.987173 58.2251817 64.104303 70.5516235 77.0337316 79.2717403 84.6870259 91.1343464 100.6545805 110.1748146 116.6221351 123.0694556 125.3074643 129.632735 135.5118563 140.5444772 146.6207287 151.6533496 153.8913583 159.6777124 166.1250329 172.5723534 174.8103621 183.6928217 186.6613721 189.6299225 192.5984729 194.8364816 201.3185897 207.7659102 210.0039189","y":44.275,"children":["important and common tasks you will do "]}]},{"nodeType":"text","font-family":"Lato Charset1_ 6Yc9if48EC3E0EF9","font-size":"11.596px","fill":"#3C3454","fill-opacity":1,"children":[{"nodeType":"tspan","x":"5 10.8791213 15.9117422 18.1497509 24.0288722 26.2668809 32.667818 37.3409657 43.6375393 49.5746402 52.5431906 59.0252987 65.1015502 69.0093685 71.4676994 73.7057081","y":58.19,"children":["as a provider. "]}]}]},"commandset-220":{"nodeType":"g","children":[{"nodeType":"text","font-family":"MontserratBold CharBold009E0C1D","font-size":"21.083px","fill":"#373F4B","fill-opacity":1,"children":[{"nodeType":"tspan","x":"82.0412903 99.4562244 111.8111295 124.8407039 133.5060043 145.8609094 152.0172786 164.9414367 183.9587135","y":25.409,"children":["Overview"]}]}]},"commandset-221":{"nodeType":"g","children":[{"nodeType":"g","id":"shape-224","children":[{"nodeType":"path","d":"M0,0L656.257080078125,0 656.257080078125,91.23046875 0,91.23046875z","id":"path-224","fill":"none"}]},{"nodeType":"g","id":"shape-225","children":[{"nodeType":"use","transform":[{"type":"rotate","args":[0]}],"id":"text-225","data-reference-type":"text","data-reference-id":"01","data-shadow":false,"data-rotation":0,"x":0,"y":0}],"className":"uneventable"}],"className":"eventable"},"commandset-222":{"nodeType":"g","children":[{"nodeType":"text","font-family":"MontserratBold CharBold009E0C1D","font-size":"37.95px","fill":"#21255A","fill-opacity":1,"children":[{"nodeType":"tspan","x":"0 28.918066 53.1682548 87.399353 97.418211 118.2149296 142.8446217 152.8634797 184.2103616 209.143654 225.8417493 248.3841783 259.4656421 283.7158309 293.7346889 322.0076019 346.2577907 356.2766487 380.8683903 396.1243775 411.3803647 434.8335984 456.920625 473.6187203 484.7001841 506.9390109 530.3922446 540.4111026","y":36.736,"children":["How To Obtain An Effective "]}]},{"nodeType":"text","font-family":"MontserratBold CharBold009E0C1D","font-size":"37.95px","fill":"#21255A","fill-opacity":1,"children":[{"nodeType":"tspan","x":"0 12.2579203 36.3183585 51.0809928 75.7106849 91.3082248 128.61329 152.0665237 177.3413688 187.3602268 214.3428318 238.9725239 263.2227127 282.9568264 306.4100601 330.3566467 347.054742","y":82.997,"children":["Informed Consent"]}]}]},"commandset-223":{"nodeType":"g","children":[{"nodeType":"text","font-family":"MontserratBold CharBold009E0C1D","font-size":"21.083px","fill":"#3C3454","fill-opacity":1,"children":[{"nodeType":"tspan","x":"0 16.0655937 29.5379219 48.5551987 54.1212311 63.271451 76.9546146 82.520647 95.6767234 104.9534434 117.4770163 126.1423167 135.4190367 141.6808232 147.2468556 160.402932 169.679652 178.3449524 191.8383635 204.1089343 213.3856543 226.8790654 235.5443658 248.5739402 254.8357267 260.4017591 275.1601791 280.7262115 296.9393882 309.9689626 316.1253318 322.281701 334.6366061 347.6661805 356.3314809 368.7707194 374.3367518 387.0500754 393.2064446 407.1426075 418.1060045","y":25.511,"children":["How to Start, Structure, & Delivery Tips"]}]}]},"commandset-224":{"nodeType":"g","children":[{"nodeType":"path","d":"M0,0L187,0 187,187 0,187z","id":"path-227","fill":"none"},{"nodeType":"image","transform":[{"type":"scale","args":[0.50134050846099854,0.5]}],"id":"image-226","data-original-image":"01","x":0,"y":0,"opacity":1}],"className":"eventable"},"commandset-225":{"nodeType":"g","children":[{"nodeType":"path","d":"M0,0L186,0 186,187 0,187z","id":"path-229","fill":"none"},{"nodeType":"image","transform":[{"type":"scale","args":[0.49732619524002075,0.5]}],"id":"image-228","data-original-image":"01","x":0,"y":0,"opacity":1}],"className":"eventable"},"commandset-226":{"nodeType":"g","children":[{"nodeType":"g","id":"shape-230","children":[{"nodeType":"path","d":"M0,0L677.432495117188,0 677.432495117188,75.9375 0,75.9375z","id":"path-230","fill":"none"}]},{"nodeType":"g","id":"shape-231","children":[{"nodeType":"use","transform":[{"type":"rotate","args":[0]}],"id":"text-231","data-reference-type":"text","data-reference-id":"01","data-shadow":false,"data-rotation":0,"x":0,"y":0}],"className":"uneventable"}],"className":"eventable"},"commandset-227":{"nodeType":"g","children":[{"nodeType":"text","font-family":"MontserratBold CharBold009E0C1D","font-size":"50.6px","fill":"#21255A","fill-opacity":1,"children":[{"nodeType":"tspan","x":"0 51.5616989 83.8952865 115.1662673 135.9629878 167.2339686 180.5924462 202.5529736 235.3925656 248.7510432 280.3256243 302.5897539 332.6463278 353.4430483 375.7071779 402.221731","y":61.226,"children":["Where to Start?"]}]}]},"commandset-228":{"nodeType":"g","children":[{"nodeType":"g","id":"shape-232","children":[{"nodeType":"path","d":"M0,0L562.600952148438,0 562.600952148438,25.83984375 0,25.83984375z","id":"path-232","fill":"none"}]},{"nodeType":"g","id":"shape-233","children":[{"nodeType":"use","transform":[{"type":"rotate","args":[0]}],"id":"text-233","data-reference-type":"text","data-reference-id":"01","data-shadow":false,"data-rotation":0,"x":0,"y":0}],"className":"uneventable"}],"className":"eventable"},"commandset-229":{"nodeType":"g","children":[{"nodeType":"text","font-family":"MontserratBold CharBold009E0C1D","font-size":"12.65px","fill":"#000000","fill-opacity":1,"children":[{"nodeType":"tspan","x":"5 14.1966038 21.9510989 27.0364284 34.8541736 40.0533537 47.8710989 55.9544958 63.3168386 71.1345838 74.4742032 82.8991519 90.4132954 97.7756382 105.3024317 108.6420511 114.132183 122.342081 125.6817004 134.1066491 141.544892 147.1109244 150.8047458 158.622491 166.6046869 172.1707193 175.4723887 182.0504269 185.3900463 193.814995 201.9110424 209.9944393 215.5604717 223.3782169 231.8031656 235.142785 242.5051278 250.5885247 254.2823461 262.0368412 267.1221707 270.4617901 277.7102823 285.9201803 298.3552027 306.7801514 310.4739728 317.9881163 321.6819377 329.6641336 335.230166 338.5697854 346.0839289 354.1673258 362.5922745 365.9318939 373.4460374 380.0240756 386.6021138 394.8120118 402.1743546 405.868176 413.3064189 418.8724513 426.6901965 435.1151452 438.4547646 444.9695518 452.4330957 464.8681181 473.1792162 478.6693481 486.8792461 499.3142685 505.8923067","y":17.245,"children":["Reference back to patient\'s quoted chief complaint and associated symptoms"]}]}]},"commandset-230":{"nodeType":"g","children":[{"nodeType":"g","id":"shape-234","children":[{"nodeType":"path","d":"M0,0L644.184936523438,0 644.184936523438,41.1328125 0,41.1328125z","id":"path-234","fill":"none"}]},{"nodeType":"g","id":"shape-235","children":[{"nodeType":"use","transform":[{"type":"rotate","args":[0]}],"id":"text-235","data-reference-type":"text","data-reference-id":"01","data-shadow":false,"data-rotation":0,"x":0,"y":0}],"className":"uneventable"}],"className":"eventable"},"commandset-231":{"nodeType":"g","children":[{"nodeType":"text","font-family":"Montserrat Charset1_ 6i3D35686C","font-size":"12.65px","fill":"#000000","fill-opacity":1,"children":[{"nodeType":"tspan","x":"5 13.2731485 20.2686386 27.694232 40.5214062 49.0222559 52.4883761 60.3061213 64.0125925 67.4787127 76.0048624 83.3545547 88.6422854 92.1084056 99.9261508 108.0095477 113.2972784 116.7633986 125.2642483 133.0819935 141.355142 144.8212622 152.9932097 159.3941468 162.860267 174.3971341 177.8632543 183.150985 191.3229325 194.7890527 199.52018 203.4670026 206.9331228 214.3587162 227.1858904 230.6520106 242.1003272 250.3481748 255.3702538 260.3923328 263.858453 271.6761982 280.1770479 283.6431681 291.0687615 299.5696112 307.8174588 315.9894063 321.277137 324.7432572 337.5704314 344.8315732 348.2976934 351.7638136 360.0116612 368.5125109 372.0545312 376.7856585 380.2517787 383.7178989 391.2952929 399.4672404 404.3628188 412.6106664 420.7826139 429.0557624 437.2277099 440.6938301 445.9815608 454.1535083 461.9712535 465.4373737 468.9034939 476.9868908 482.2746215 490.0923667 495.1144457 502.3502879 505.8164081 513.6341533 525.1710204 528.7256912 532.1918114 537.4795421 545.6514896 553.4692348 556.935355 565.4362047 570.3317831 578.4657801 585.7016223 589.1677425 597.6685922 605.4863374 610.5084164 613.9745366","y":17.245,"children":["Example: Patient begins with \\"I am worried about my job.\\"  Through the interview, the provider "]}]},{"nodeType":"text","font-family":"Montserrat Charset1_ 6i3D35686C","font-size":"12.65px","fill":"#000000","fill-opacity":1,"children":[{"nodeType":"tspan","x":"5 12.8177452 16.2838654 19.7499856 27.0364284 30.5025486 35.7902793 42.1912164 45.6573366 52.0582737 55.5243939 63.7975424 71.9694899 78.370427 81.8365472 89.2621406 97.4340881 105.9349378 109.401058 115.8019951 123.0631369 135.8903111 144.3911608 149.6282914 157.876139 170.7033132 177.1042503 180.5703705 188.717018 193.5999464 197.0660666 209.501089 216.9266824 220.3928026 228.6406502 233.6627292 237.1288494 247.0212072 254.8389524 263.3398021 268.3618811 276.1796263 282.5805634 288.9815005 292.4476207 299.6834629 307.5012081 310.9673283 320.8596861 324.3258063 330.7267434 338.974591 343.99667 352.4975197 360.3152649 365.3373439","y":32.666,"children":["elicits signs and symptoms of Major Depressive Disorder"]}]}]},"commandset-232":{"nodeType":"g","children":[{"nodeType":"g","id":"shape-236","children":[{"nodeType":"path","d":"M0,0L184.480194091797,0 184.480194091797,130.47509765625 0,130.47509765625z","id":"path-236","fill":"none"}]},{"nodeType":"g","id":"shape-237","children":[{"nodeType":"use","transform":[{"type":"rotate","args":[0]}],"id":"text-237","data-reference-type":"text","data-reference-id":"01","data-shadow":false,"data-rotation":0,"x":0,"y":0}],"className":"uneventable"}],"className":"eventable"},"commandset-233":{"nodeType":"g","children":[{"nodeType":"text","font-family":"Montserrat Charset1_ 6i3D35686C","font-size":"12.517px","fill":"#000000","fill-opacity":1,"children":[{"nodeType":"tspan","x":"5 9.6811876 17.1785974 25.264285 32.9995092 36.4290422 49.1208185 56.8560427 65.2671603 68.6966933 75.8561567 83.1282691 88.3601846 91.7897176 99.9505042 108.0361918 111.4657248 122.8808135 126.3103465 129.7398795 133.1694125 136.5989455 144.6846331 152.4198573 155.8493903 164.2605079 167.6900409","y":17.116,"children":["\\"The medication will help "]}]},{"nodeType":"text","font-family":"Montserrat Charset1_ 6i3D35686C","font-size":"12.517px","fill":"#000000","fill-opacity":1,"children":[{"nodeType":"tspan","x":"5 13.4111176 21.1463418 28.3558707 33.3249388 41.060163 48.4073744 54.7407456 62.4759698 65.9055028 71.1374183 79.2231059 86.9583301 90.3878631 98.7989807 106.5342049 114.9453225 119.9143906 127.6496148 133.982986 140.3163572 148.0515814 156.462699 159.892232","y":32.374,"children":["decrease the depressed "]}]},{"nodeType":"text","font-family":"Montserrat Charset1_ 6i3D35686C","font-size":"12.517px","fill":"#000000","fill-opacity":1,"children":[{"nodeType":"tspan","x":"5 17.6917763 25.8525629 34.0133495 42.4244671 45.9416161 49.3711491 52.8006821 60.8863697 67.2197409 75.3805275 88.0723038 96.1579914 99.5875244 106.9347358 110.4518848 113.8814178 117.3109508 124.6581622 131.8676911 139.1398035 142.5693365 150.6299911 155.4613772 158.8909102","y":47.631,"children":["mood, insomnia, lack of "]}]},{"nodeType":"text","font-family":"Montserrat Charset1_ 6i3D35686C","font-size":"12.517px","fill":"#000000","fill-opacity":1,"children":[{"nodeType":"tspan","x":"5 8.429533 16.4651546 23.649651 27.1668 30.596333 39.0074506 46.7426748 53.9522037 58.9212718 66.656496 74.0037074 80.3370786 88.0723028 96.4834204 99.9129534 107.2601648 115.6712824 124.0824 131.7675587 136.9994742 140.4290072 145.6609227 153.3961469 156.9132959 160.3428289","y":62.889,"children":["joy, decreased appetite, "]}]},{"nodeType":"text","font-family":"Montserrat Charset1_ 6i3D35686C","font-size":"12.517px","fill":"#000000","fill-opacity":1,"children":[{"nodeType":"tspan","x":"5 12.3472114 20.432899 28.8440166 32.2735496 40.6846672 45.5285698 53.6893564 62.100474 65.530007 73.2652312 85.9570075 92.2903787 95.7199117","y":78.147,"children":["and problems "]}]},{"nodeType":"text","font-family":"Montserrat Charset1_ 6i3D35686C","font-size":"12.517px","fill":"#000000","fill-opacity":1,"children":[{"nodeType":"tspan","x":"5 12.0718474 20.232634 28.3183216 35.5278505 43.2630747 51.2611459 56.4930614 61.399547 68.6716594 73.9035749 77.3331079 85.4187955 93.6046151 97.0341481 102.2660636 110.3517512 117.6238636 122.8557791 126.2853121 133.3571595 141.5179461 149.6036337 153.0331667","y":93.404,"children":["concentrating that you "]}]},{"nodeType":"text","font-family":"Montserrat Charset1_ 6i3D35686C","font-size":"12.517px","fill":"#000000","fill-opacity":1,"children":[{"nodeType":"tspan","x":"5 13.4111176 21.1463418 27.479713 34.6892419 39.65831 43.087843 51.4989606 59.2341848 67.6453024 71.0748354 78.4220468 86.5077344 94.918852 98.348385 111.0401613 118.3873727 125.6594851 133.3947093 136.8242423 140.2537753 145.4856908 148.9152238","y":108.662,"children":["described and make it "]}]},{"nodeType":"text","font-family":"Montserrat Charset1_ 6i3D35686C","font-size":"12.517px","fill":"#000000","fill-opacity":1,"children":[{"nodeType":"tspan","x":"5 12.7352242 20.0824356 26.4158068 29.8453398 37.580564 42.5496321 45.9791651 50.6478362 58.8086228 63.7776909 67.2072239 74.2790713 82.4398579 90.5255455 93.9550785 99.136928 107.2977146 110.7272476 115.5586337 123.6443213 131.7300089 138.9395378 144.1714533 147.6009863 155.7617729 163.8474605 167.2769935","y":123.92,"children":["easier for you to function "]}]},{"nodeType":"text","font-family":"Montserrat Charset1_ 6i3D35686C","font-size":"12.517px","fill":"#000000","fill-opacity":1,"children":[{"nodeType":"tspan","x":"5 13.4111176 21.0962763 26.3281918 31.5601073 39.2953315 44.2643996 47.6939326 54.966045 60.1979605 63.6274935 74.9549662 83.1157528 88.0848209 95.3569333 98.8615658 103.5427534","y":139.177,"children":["better at work.\\""]}]}]},"commandset-234":{"nodeType":"g","children":[{"nodeType":"g","id":"shape-238","children":[{"nodeType":"path","d":"M0,0L184.234130859375,0 184.234130859375,101.77734375 0,101.77734375z","id":"path-238","fill":"none"}]},{"nodeType":"g","id":"shape-239","children":[{"nodeType":"use","transform":[{"type":"rotate","args":[0]}],"id":"text-239","data-reference-type":"text","data-reference-id":"01","data-shadow":false,"data-rotation":0,"x":0,"y":0}],"className":"uneventable"}],"className":"eventable"},"commandset-235":{"nodeType":"g","children":[{"nodeType":"text","font-family":"Montserrat Charset1_ 6i3D35686C","font-size":"12.65px","fill":"#3C3454","fill-opacity":1,"children":[{"nodeType":"tspan","x":"5 9.7311273 17.3717723 22.2673507 30.5151983 43.3423725 46.8084927 53.9557844 62.203632 70.3755795 75.3976585 78.8637787 87.0357262 90.5018464 96.9027835 102.1399141 110.3877617 115.4098407 122.6709825 126.2256533 129.6917735 133.1578937 138.4456244 141.9117446","y":17.245,"children":["\\"From your history, it "]}]},{"nodeType":"text","font-family":"Montserrat Charset1_ 6i3D35686C","font-size":"12.65px","fill":"#3C3454","fill-opacity":1,"children":[{"nodeType":"tspan","x":"5 12.4255934 20.9264431 29.4272928 37.245038 44.6706314 49.6927104 56.0936475 59.5597677 66.7070594 74.954907 83.1268545 86.5929747 94.7649222 102.1146145 109.3504567 117.1682019 120.6343221 133.4614963 140.8870897 144.3532099 152.6010575 157.6231365 161.0892567","y":32.666,"children":["appears you have major "]}]},{"nodeType":"text","font-family":"Montserrat Charset1_ 6i3D35686C","font-size":"12.65px","fill":"#3C3454","fill-opacity":1,"children":[{"nodeType":"tspan","x":"5 13.5008497 21.3185949 29.8194446 34.8415236 42.6592688 49.0602059 55.461143 58.9272632 66.1631054 73.9808506 77.4469708 85.9478205 89.4139407 95.8148778 104.0627254 109.0848044 117.5856541 125.4033993 129.8562253 133.3982456 136.8643658 140.8111884 144.2773086 155.7509252 163.1765186 171.2599155 176.5476462 180.0137664","y":48.086,"children":["depressive disorder. I want "]}]},{"nodeType":"text","font-family":"Montserrat Charset1_ 6i3D35686C","font-size":"12.65px","fill":"#3C3454","fill-opacity":1,"children":[{"nodeType":"tspan","x":"5 10.2371306 18.4849782 21.9510984 26.9731774 34.7909226 41.9382143 50.1860619 63.0132361 75.8404103 83.6581555 91.830103 100.3309527 103.7970729 111.2226663 114.6887865","y":63.507,"children":["to recommend a "]}]},{"nodeType":"text","font-family":"Montserrat Charset1_ 6i3D35686C","font-size":"12.65px","fill":"#3C3454","fill-opacity":1,"children":[{"nodeType":"tspan","x":"5 17.8271742 25.6449194 34.1457691 37.6118893 44.8477315 52.1974238 57.4851545 60.9512747 69.1991223 77.3710698 80.83719 86.1249207 94.2968682 101.6465605 106.9342912 110.4004114 113.8665316 120.2674687 123.7335889","y":78.927,"children":["medication that is "]}]},{"nodeType":"text","font-family":"Montserrat Charset1_ 6i3D35686C","font-size":"12.65px","fill":"#3C3454","fill-opacity":1,"children":[{"nodeType":"tspan","x":"5 8.4661202 16.6380677 25.1389174 28.6050376 35.8408798 43.1905721 48.4783028 56.296048 64.7968977 68.2630179 73.5001485 81.7479961 85.2141163 90.501847 95.523926 103.3416712 110.6913635 115.9790942 119.4452144 122.9113346 128.1990653 131.7410856 136.4722129","y":94.347,"children":["indicated to treat it.\\""]}]}]},"commandset-236":{"nodeType":"g","children":[{"nodeType":"g","id":"shape-240","children":[{"nodeType":"path","d":"M0,0L200.670959472656,0 200.670959472656,41.1328125 0,41.1328125z","id":"path-240","fill":"none"}]},{"nodeType":"g","id":"shape-241","children":[{"nodeType":"use","transform":[{"type":"rotate","args":[0]}],"id":"text-241","data-reference-type":"text","data-reference-id":"01","data-shadow":false,"data-rotation":0,"x":0,"y":0}],"className":"uneventable"}],"className":"eventable"},"commandset-237":{"nodeType":"g","children":[{"nodeType":"text","font-family":"Montserrat Charset1_ 6i3D35686C","font-size":"12.65px","fill":"#000000","fill-opacity":1,"children":[{"nodeType":"tspan","x":"5 9.7311273 19.5602346 27.3779798 32.4000588 40.217804 43.1526211 49.5535582 53.0196784 60.4452718 63.911392 76.7385662 84.5563114 93.0571611 96.5232813 103.7591235 111.1088158 116.3965465 119.8626667 128.1105143 136.2824618 139.748582 144.4670592 152.7149068 157.7369858 161.203106","y":17.245,"children":["\\"Here\'s a medication for "]}]},{"nodeType":"text","font-family":"Montserrat Charset1_ 6i3D35686C","font-size":"12.65px","fill":"#000000","fill-opacity":1,"children":[{"nodeType":"tspan","x":"5 13.5008497 21.3185949 29.8194446 34.8415236 42.6592688 49.0602059 55.461143 58.9272632 67.1751108 75.3470583 78.8890786 82.3551988 87.0863261","y":32.666,"children":["depression. \\""]}]}]},"commandset-238":{"nodeType":"g","children":[{"nodeType":"g","id":"shape-242","children":[{"nodeType":"path","d":"M0,0L157.684936523438,0 157.684936523438,25.83984375 0,25.83984375z","id":"path-242","fill":"none"}]},{"nodeType":"g","id":"shape-243","children":[{"nodeType":"use","transform":[{"type":"rotate","args":[0]}],"id":"text-243","data-reference-type":"text","data-reference-id":"01","data-shadow":false,"data-rotation":0,"x":0,"y":0}],"className":"uneventable"}],"className":"eventable"},"commandset-239":{"nodeType":"g","children":[{"nodeType":"text","font-family":"MontserratBold CharBold009E0C1D","font-size":"12.65px","fill":"#000000","fill-opacity":1,"children":[{"nodeType":"tspan","x":"57.4063263 67.8552866 75.2049789 82.6305723 89.6640134 93.3072348 96.9504562 100.5936776","y":17.245,"children":["Okay..."]}]}]},"commandset-240":{"nodeType":"g","children":[{"nodeType":"text","font-family":"MontserratBold CharBold009E0C1D","font-size":"12.65px","fill":"#000000","fill-opacity":1,"children":[{"nodeType":"tspan","x":"53.491127 62.2070274 69.9488725 75.5149049 81.0809373 88.8986825 93.5792097 97.2224311 100.8656525 104.5088739","y":17.245,"children":["Better..."]}]}]},"commandset-241":{"nodeType":"g","children":[{"nodeType":"text","font-family":"MontserratBold CharBold009E0C1D","font-size":"12.65px","fill":"#000000","fill-opacity":1,"children":[{"nodeType":"tspan","x":"43.2825165 55.350687 59.0445084 67.1279053 70.8217267 83.2567491 91.3527965 103.7878189 107.4310403 111.0742617 114.7174831","y":17.245,"children":["Minimum..."]}]}]},"commandset-242":{"nodeType":"g","children":[{"nodeType":"g","id":"shape-244","children":[{"nodeType":"path","d":"M0,0L650.803588867188,0 650.803588867188,41.1328125 0,41.1328125z","id":"path-244","fill":"none"}]},{"nodeType":"g","id":"shape-245","children":[{"nodeType":"use","transform":[{"type":"rotate","args":[0]}],"id":"text-245","data-reference-type":"text","data-reference-id":"01","data-shadow":false,"data-rotation":0,"x":0,"y":0}],"className":"uneventable"}],"className":"eventable"},"commandset-243":{"nodeType":"g","children":[{"nodeType":"text","font-family":"Montserrat Charset1_ 6i3D35686C","font-size":"12.65px","fill":"#000000","fill-opacity":1,"children":[{"nodeType":"tspan","x":"5 15.5754614 23.7221089 29.0098396 32.4759598 39.7624026 47.5801478 51.046268 59.2182155 67.3775125 78.9143796 82.3804998 90.198245 97.6238384 104.9102812 113.0822287 116.5483489 124.226944 131.2224341 138.6480275 151.4752017 159.9760514 163.4421716 171.2599168 174.726037 178.1921572 186.3641047 193.6505475 198.6726265 206.4903717 213.9159651 220.3169022 223.7830224 231.9549699 240.2281184 243.6942386 250.9553804 254.4215006 259.1399778 267.3878254 274.6742682 282.8462157 289.2471528 297.064898 303.4658351 306.9319553 315.1798029 323.3517504 326.8178706 332.1056013 340.2775488 348.095294 351.5614142 360.0622639 367.4119562 372.6996869 376.1658071 383.9835523 392.0669492 397.3546799 400.8208001 408.2463935 416.418341 424.9191907 428.3853109 431.8514311 440.0233786 447.3098214 450.7759416 458.9478891 467.4487388 475.266484 481.6674211 485.1335413 490.421272 498.5932195 506.4109647 509.8770849 517.1635277 525.3354752 530.3575542 535.3796332 543.1973784 551.2807753 556.568506 560.0346262 568.5354759 572.0015961 576.8845245 581.7674529 585.2335731 592.5200159 600.6919634 604.1580836 609.4458143 612.9119345 620.7296797 627.1306168 630.596737","y":17.245,"children":["Notice how each example increasingly focuses on the patient and includes the current difficulties "]}]},{"nodeType":"text","font-family":"Montserrat Charset1_ 6i3D35686C","font-size":"12.65px","fill":"#000000","fill-opacity":1,"children":[{"nodeType":"tspan","x":"5 10.2877307 18.4596782 26.2774234 29.7435436 33.2096638 41.2930607 46.5807914 54.3985366 59.4206156 66.6564578 74.474203 82.5575999 87.8453306 91.3114508 99.5592984 107.7312459 111.1973661 119.3693136 127.6171612 136.1180109 143.9357561 150.3366932 153.8028134 159.039944 167.2877916 170.7539118 178.1795052 186.6803549 195.1812046 200.2032836 208.0210288 214.4219659 220.822903","y":32.666,"children":["the intervention hopes to address"]}]}]},"commandset-244":{"nodeType":"g","children":[{"nodeType":"g","id":"shape-246","children":[{"nodeType":"path","d":"M0,0L335,0 335,73.48681640625 0,73.48681640625z","id":"path-246","fill":"#4472C4","fill-opacity":1,"stroke-width":1,"stroke":"#2F528F","stroke-opacity":1,"stroke-linecap":"flat","stroke-linejoin":"round"}]},{"nodeType":"g","id":"shape-247","children":[{"nodeType":"use","transform":[{"type":"rotate","args":[0]}],"id":"text-247","data-reference-type":"text","data-reference-id":"01","data-shadow":false,"data-rotation":0,"x":0,"y":0}],"className":"uneventable"}],"className":"eventable"},"commandset-245":{"nodeType":"g","children":[{"nodeType":"text","font-family":"Montserrat Charset1_ 6i3D35686C","font-size":"26.667px","fill":"#FFFFFF","fill-opacity":1,"children":[{"nodeType":"tspan","x":"55.9666595 74.9799938 92.3666611 99.6733275 106.9799939 124.1266614 139.3799954 155.8599949 166.446662 173.7533284 191.9933282 199.2999946 214.5533286 228.0466624 235.3533288 251.0599957 268.446663 279.0333301 286.3399965","y":29.807,"children":["Rollover Pics For "]}]},{"nodeType":"text","font-family":"Montserrat Charset1_ 6i3D35686C","font-size":"26.667px","fill":"#FFFFFF","fill-opacity":1,"children":[{"nodeType":"tspan","x":"102.4599915 119.899992 134.6466599 150.2999936 177.3399964 195.2599965 202.5666629 219.0466624 232.5399962","y":62.313,"children":["Examples"]}]}]},"commandset-246":{"nodeType":"g","children":[]},"commandset-247":{"nodeType":"g","children":[{"nodeType":"text","font-family":"MontserratBold CharBold009E0C1D","font-size":"50.6px","fill":"#21255A","fill-opacity":1,"children":[{"nodeType":"tspan","x":"0 31.5745811 53.8387107 74.6354312 107.0196208 136.4689921 158.7331217 191.1173113 211.9140318 243.1850126","y":61.226,"children":["Structure"]}]}]},"commandset-248":{"nodeType":"g","children":[{"nodeType":"g","id":"shape-248","children":[{"nodeType":"path","d":"M0,0L644.184936523438,0 644.184936523438,25.83984375 0,25.83984375z","id":"path-248","fill":"none"}]},{"nodeType":"g","id":"shape-249","children":[{"nodeType":"use","transform":[{"type":"rotate","args":[0]}],"id":"text-249","data-reference-type":"text","data-reference-id":"01","data-shadow":false,"data-rotation":0,"x":0,"y":0}],"className":"uneventable"}],"className":"eventable"},"commandset-249":{"nodeType":"g","children":[{"nodeType":"text","font-family":"Montserrat Charset1_ 6i3D35686C","font-size":"12.65px","fill":"#000000","fill-opacity":1,"children":[{"nodeType":"tspan","x":"5 12.577394 20.7493415 28.5670867 34.9680238 42.785769 46.2518892 54.7527389 62.1783323 67.2004113 72.488142 75.9542622 83.240705 91.4126525 94.8787727 102.3043661 107.3264451 110.7925653 119.293415 127.5412626 140.3684368 147.7940302 151.2601504 159.4320979 165.833035 169.2991552 180.8360223 184.3021425 187.7682627 191.2343829 194.7005031 202.8724506 210.6901958 214.156316 222.6571657 226.1232859 233.2705776 241.5184252 249.6903727 253.1564929 258.1785719 265.9963171 278.8234913 286.6412365 299.4684107 307.9692604 315.7870056 320.8090846 324.2752048 329.5629355 337.734883 345.5526282 349.0187484 352.4848686 365.3120428 373.8128925 382.0607401 387.0828191 392.3705498 399.7961432 407.8795401 413.1672708 416.633391 424.0589844 429.0810634 436.8988086 444.324402 450.7253391 454.1914593 459.4285899 467.6764375 471.1425577 474.6086779 482.7806254 490.0670682 493.5331884 501.7051359 510.2059856 518.0237308","y":17.245,"children":["These particular domains will help you remember the important areas to include"]}]}]},"commandset-250":{"nodeType":"g","children":[{"nodeType":"path","d":"M221,110.5C221,171.527464856303 171.527464856303,221 110.5,221 49.4725351436973,221 0,171.527464856303 0,110.5 0,49.4725351436973 49.4725351436973,0 110.5,0 171.527464856303,0 221,49.4725351436973 221,110.5z","id":"path-250","fill":"#70AD47","fill-opacity":1}],"className":"eventable"},"commandset-251":{"nodeType":"g","children":[{"nodeType":"path","d":"M0,0L211,0 211,211 0,211z","id":"path-252","fill":"none"},{"nodeType":"image","transform":[{"type":"scale","args":[0.50118762254714966,0.5]}],"id":"image-251","data-original-image":"01","x":0,"y":0,"opacity":1}],"className":"eventable"},"commandset-252":{"nodeType":"g","children":[{"nodeType":"g","id":"shape-253","children":[{"nodeType":"path","d":"M0,0L137.04248046875,0 137.04248046875,41.1328125 0,41.1328125z","id":"path-253","fill":"none"}]},{"nodeType":"g","id":"shape-254","children":[{"nodeType":"use","transform":[{"type":"rotate","args":[0]}],"id":"text-254","data-reference-type":"text","data-reference-id":"01","data-shadow":false,"data-rotation":0,"x":0,"y":0}],"className":"uneventable"}],"className":"eventable"},"commandset-253":{"nodeType":"g","children":[{"nodeType":"text","font-family":"MontserratBold CharBold009E0C1D","font-size":"12.65px","fill":"#000000","fill-opacity":1,"children":[{"nodeType":"tspan","x":"11.7264671 19.3544617 27.4378586 31.13168 39.2150769 47.6526761 54.2307143 57.5703337 63.1363661 71.219763 79.0375082 82.3771276 90.8020763 99.0119743 106.3743171 111.864449 120.074347 125.2735271 128.6131465","y":17.245,"children":["Things the doctor "]}]},{"nodeType":"text","font-family":"MontserratBold CharBold009E0C1D","font-size":"12.65px","fill":"#000000","fill-opacity":1,"children":[{"nodeType":"tspan","x":"33.7755508 45.1859169 48.8797383 52.5735597 56.2673811 59.6070005 67.6903974 75.2045409 83.2879378 91.7128865 95.4067079 103.2244531","y":32.666,"children":["will handle"]}]}]},"commandset-254":{"nodeType":"g","children":[{"nodeType":"g","id":"shape-255","children":[{"nodeType":"path","d":"M0,0L83.8200225830078,0 83.8200225830078,44.296875 0,44.296875z","id":"path-255","fill":"none"}]},{"nodeType":"g","id":"shape-256","children":[{"nodeType":"use","transform":[{"type":"rotate","args":[0]}],"id":"text-256","data-reference-type":"text","data-reference-id":"01","data-shadow":false,"data-rotation":0,"x":0,"y":0}],"className":"uneventable"}],"className":"eventable"},"commandset-255":{"nodeType":"g","children":[{"nodeType":"text","font-family":"Montserrat Charset1_ 6i3D35686C","font-size":"9.488px","fill":"#000000","fill-opacity":1,"children":[{"nodeType":"tspan","x":"5 11.2048607 16.4514785 22.0206728 31.6410532 38.0166898 40.6162796 46.479588 51.2802906 54.0601439 56.6597337","y":14.184,"children":["Examples: "]}]},{"nodeType":"text","font-family":"Montserrat Charset1_ 6i3D35686C","font-size":"9.488px","fill":"#000000","fill-opacity":1,"children":[{"nodeType":"tspan","x":"5 11.9828401 18.1118002 23.9751086 29.43994 34.952209 37.5517988 43.6807589 49.8856196 52.4852094 55.0847992 60.6539935 67.0296301 71.8303327 74.4963355 77.0959253","y":25.749,"children":["Checking labs, "]}]},{"nodeType":"text","font-family":"Montserrat Charset1_ 6i3D35686C","font-size":"9.488px","fill":"#000000","fill-opacity":1,"children":[{"nodeType":"tspan","x":"5 12.0397654 14.9998823 24.3261486 30.3033081","y":37.315,"children":["AIMS"]}]}]},"commandset-256":{"nodeType":"g","children":[{"nodeType":"g","id":"shape-257","children":[{"nodeType":"path","d":"M0,0L135.02815246582,0 135.02815246582,60.64453125 0,60.64453125z","id":"path-257","fill":"none"}]},{"nodeType":"g","id":"shape-258","children":[{"nodeType":"use","transform":[{"type":"rotate","args":[0]}],"id":"text-258","data-reference-type":"text","data-reference-id":"01","data-shadow":false,"data-rotation":0,"x":0,"y":0}],"className":"uneventable"}],"className":"eventable"},"commandset-257":{"nodeType":"g","children":[{"nodeType":"text","font-family":"MontserratBold CharBold009E0C1D","font-size":"10.542px","fill":"#000000","fill-opacity":1,"children":[{"nodeType":"tspan","x":"5 12.9062958 19.7478776 26.0096641 29.0878487 32.3557842 35.1388004 42.2755506 49.0222561 53.6606161 59.1423146 61.9253308 67.4070293 70.4852139 77.506005 84.0207922 86.8038084 93.2658874 97.5036618 101.7414362 108.2562234 114.3915088 119.0298688 124.5115673 127.2945835","y":15.204,"children":["Goal: Puts side effects "]}]},{"nodeType":"text","font-family":"MontserratBold CharBold009E0C1D","font-size":"10.542px","fill":"#000000","fill-opacity":1,"children":[{"nodeType":"tspan","x":"5 8.0781846 14.7300148 19.3051248 26.1467066 28.9297228 35.1915093 37.9745255 41.0527101 47.5674973 53.0491958 58.5308943 61.3139105 66.795609 72.9308944 79.1926809 83.5253311 89.7449504 92.5279666","y":28.055,"children":["into a less scary "]}]},{"nodeType":"text","font-family":"MontserratBold CharBold009E0C1D","font-size":"10.542px","fill":"#000000","fill-opacity":1,"children":[{"nodeType":"tspan","x":"5 11.04041 17.8819918 24.533822 29.172182 35.5288438 41.6957544 46.3341144 49.1171306 55.3789171 60.8606156 63.6436318 68.2819918 75.0181559 81.5329431 84.3159593 91.3367504 98.1783322 104.3136176 107.0966338 110.1748184 115.6565169 118.4395331","y":40.905,"children":["context as the doc is "]}]},{"nodeType":"text","font-family":"MontserratBold CharBold009E0C1D","font-size":"10.542px","fill":"#000000","fill-opacity":1,"children":[{"nodeType":"tspan","x":"5 14.4453878 20.6439237 25.2822837 31.4175691 38.1537332 41.2319178 47.9680819 54.9994144 57.7824306 62.4207906 69.1569547 75.6717419 81.1534404 87.6682276","y":53.755,"children":["watching these"]}]}]},"commandset-258":{"nodeType":"g","children":[{"nodeType":"path","d":"M221,110.5C221,171.527464856303 171.527464856303,221 110.5,221 49.4725351436973,221 0,171.527464856303 0,110.5 0,49.4725351436973 49.4725351436973,0 110.5,0 171.527464856303,0 221,49.4725351436973 221,110.5z","id":"path-259","fill":"#4472C4","fill-opacity":1}],"className":"eventable"},"commandset-259":{"nodeType":"g","children":[{"nodeType":"path","d":"M0,0L211,0 211,211 0,211z","id":"path-261","fill":"none"},{"nodeType":"image","transform":[{"type":"scale","args":[0.5,0.5]}],"id":"image-260","data-original-image":"01","x":0,"y":0,"opacity":1}],"className":"eventable"},"commandset-260":{"nodeType":"g","children":[{"nodeType":"g","id":"shape-262","children":[{"nodeType":"path","d":"M0,0L137.04248046875,0 137.04248046875,55.8984375 0,55.8984375z","id":"path-262","fill":"none"}]},{"nodeType":"g","id":"shape-263","children":[{"nodeType":"use","transform":[{"type":"rotate","args":[0]}],"id":"text-263","data-reference-type":"text","data-reference-id":"01","data-shadow":false,"data-rotation":0,"x":0,"y":0}],"className":"uneventable"}],"className":"eventable"},"commandset-261":{"nodeType":"g","children":[{"nodeType":"text","font-family":"MontserratBold CharBold009E0C1D","font-size":"12.65px","fill":"#000000","fill-opacity":1,"children":[{"nodeType":"tspan","x":"9.9301643 17.5581589 25.6415558 29.3353772 37.4187741 45.8563733 52.4344115 55.7740309 61.3400633 69.4234602 77.2412054 80.5808248 89.0057735 96.4440164 102.0100488 105.7038702 113.5216154 121.5038113 127.0698437 130.4094631","y":17.245,"children":["Things the patient "]}]},{"nodeType":"text","font-family":"MontserratBold CharBold009E0C1D","font-size":"12.65px","fill":"#000000","fill-opacity":1,"children":[{"nodeType":"tspan","x":"15.6859322 28.1209545 31.8147759 40.2523751 48.335772 53.9018044 57.2414238 65.6663725 73.4841177 76.8237371 84.3378806 92.7628293 96.4566507 104.2743959 107.6140153 113.1041472 121.3140452 124.6536646","y":32.666,"children":["might be able to "]}]},{"nodeType":"text","font-family":"MontserratBold CharBold009E0C1D","font-size":"12.65px","fill":"#000000","fill-opacity":1,"children":[{"nodeType":"tspan","x":"46.6912766 54.7746735 62.288817 70.3722139 78.7971626 82.490984 90.3087292","y":48.086,"children":["handle"]}]}]},"commandset-262":{"nodeType":"g","children":[{"nodeType":"g","id":"shape-264","children":[{"nodeType":"path","d":"M0,0L117.762390136719,0 117.762390136719,44.296875 0,44.296875z","id":"path-264","fill":"none"}]},{"nodeType":"g","id":"shape-265","children":[{"nodeType":"use","transform":[{"type":"rotate","args":[0]}],"id":"text-265","data-reference-type":"text","data-reference-id":"01","data-shadow":false,"data-rotation":0,"x":0,"y":0}],"className":"uneventable"}],"className":"eventable"},"commandset-263":{"nodeType":"g","children":[{"nodeType":"text","font-family":"Montserrat Charset1_ 6i3D35686C","font-size":"9.488px","fill":"#000000","fill-opacity":1,"children":[{"nodeType":"tspan","x":"5 11.2048607 16.4514785 22.0206728 31.6410532 38.0166898 40.6162796 46.479588 51.2802906 54.0601439 56.6597337 64.0790009 66.6785907 72.5039491 76.469747 79.1357498 81.7353396","y":14.184,"children":["Examples: Diet, "]}]},{"nodeType":"text","font-family":"Montserrat Charset1_ 6i3D35686C","font-size":"9.488px","fill":"#000000","fill-opacity":1,"children":[{"nodeType":"tspan","x":"5 7.5995898 17.2199702 23.5956068 29.1648011 34.6296325 38.5954304 41.1950202 47.3809056 53.5098657 56.1094555 60.9101581 63.5097479 69.3730563 75.2363647 81.6120013 84.2115911 87.2381209 91.2039188 96.7731131 102.2853821 108.1486905 110.7482803","y":25.749,"children":["impact on sleep (take "]}]},{"nodeType":"text","font-family":"Montserrat Charset1_ 6i3D35686C","font-size":"9.488px","fill":"#000000","fill-opacity":1,"children":[{"nodeType":"tspan","x":"5 7.5995898 13.7285499 16.3281397 20.2939376 26.4228977 32.2862061 34.8857959 41.9255613 51.2518276 53.8514174 59.2118858 64.0125884 66.6691035 69.2686933 75.7581809 85.0844472 88.2343152","y":37.315,"children":["in the AM vs. PM)"]}]}]},"commandset-264":{"nodeType":"g","children":[{"nodeType":"g","id":"shape-266","children":[{"nodeType":"path","d":"M0,0L141.048522949219,0 141.048522949219,35.859375 0,35.859375z","id":"path-266","fill":"none"}]},{"nodeType":"g","id":"shape-267","children":[{"nodeType":"use","transform":[{"type":"rotate","args":[0]}],"id":"text-267","data-reference-type":"text","data-reference-id":"01","data-shadow":false,"data-rotation":0,"x":0,"y":0}],"className":"uneventable"}],"className":"eventable"},"commandset-265":{"nodeType":"g","children":[{"nodeType":"text","font-family":"MontserratBold CharBold009E0C1D","font-size":"10.542px","fill":"#000000","fill-opacity":1,"children":[{"nodeType":"tspan","x":"5 12.9062958 19.7478776 26.0096641 29.0878487 32.3557842 35.1388004 42.0330904 52.3956087 59.4163998 66.1525639 75.6612023 82.1759895 86.4664725 91.948171 94.7311872 99.3695472 106.1057113 112.6204985 115.4035147","y":15.204,"children":["Goal: Empowers the "]}]},{"nodeType":"text","font-family":"MontserratBold CharBold009E0C1D","font-size":"10.542px","fill":"#000000","fill-opacity":1,"children":[{"nodeType":"tspan","x":"5 12.0207911 18.219327 22.857687 25.9358716 32.4506588 39.102489 43.740849","y":28.055,"children":["patient"]}]}]},"commandset-266":{"nodeType":"g","children":[{"nodeType":"path","d":"M221,110.5C221,171.527464856303 171.527464856303,221 110.5,221 49.4725351436973,221 0,171.527464856303 0,110.5 0,49.4725351436973 49.4725351436973,0 110.5,0 171.527464856303,0 221,49.4725351436973 221,110.5z","id":"path-268","fill":"#ED7D31","fill-opacity":1}],"className":"eventable"},"commandset-267":{"nodeType":"g","children":[{"nodeType":"text","font-family":"MontserratBold CharBold009E0C1D","font-size":"12.65px","fill":"#000000","fill-opacity":1,"children":[{"nodeType":"tspan","x":"16.3374176 29.2278423 37.3112392 45.1289844 53.2123813 56.5520007 62.0421326 70.2520306 73.59165 80.9539928 88.4681363 92.1619577 95.8557791 99.1953985 104.7614309 112.8448278 120.662573 124.0021924","y":17.245,"children":["When to call the "]}]},{"nodeType":"text","font-family":"MontserratBold CharBold009E0C1D","font-size":"12.65px","fill":"#000000","fill-opacity":1,"children":[{"nodeType":"tspan","x":"8.4753952 16.9003439 25.1102419 32.4725847 37.9627166 46.1726146 50.8784418 58.6455865 65.8940787 74.1039767 86.5389991 94.3567443 97.6963637 106.1213124 113.6354559 120.9977987 128.5245922 131.8642116","y":32.666,"children":["doctor/come back "]}]},{"nodeType":"text","font-family":"MontserratBold CharBold009E0C1D","font-size":"12.65px","fill":"#000000","fill-opacity":1,"children":[{"nodeType":"tspan","x":"30.6320038 36.1221356 44.3320336 47.671653 53.2376854 61.3210823 69.1388275 72.4784469 79.8407897 83.5346111 87.2284325 95.3118294 99.0056508 106.3679936","y":48.086,"children":["to the clinic"]}]}]},"commandset-268":{"nodeType":"g","children":[{"nodeType":"g","id":"shape-269","children":[{"nodeType":"path","d":"M0,0L131.318237304688,0 131.318237304688,60.64453125 0,60.64453125z","id":"path-269","fill":"none"}]},{"nodeType":"g","id":"shape-270","children":[{"nodeType":"use","transform":[{"type":"rotate","args":[0]}],"id":"text-270","data-reference-type":"text","data-reference-id":"01","data-shadow":false,"data-rotation":0,"x":0,"y":0}],"className":"uneventable"}],"className":"eventable"},"commandset-269":{"nodeType":"g","children":[{"nodeType":"text","font-family":"MontserratBold CharBold009E0C1D","font-size":"10.542px","fill":"#000000","fill-opacity":1,"children":[{"nodeType":"tspan","x":"5 12.9062958 19.7478776 26.0096641 29.0878487 32.3557842 35.1388004 42.8553446 45.9335292 52.1953157 56.5279659 59.6061505 63.8439249 66.9221095 73.4368967 78.9185952 81.7016114 91.2102498 97.9464139 104.1449498 108.7833098 111.566326","y":15.204,"children":["Goal: Clarifies what "]}]},{"nodeType":"text","font-family":"MontserratBold CharBold009E0C1D","font-size":"10.542px","fill":"#000000","fill-opacity":1,"children":[{"nodeType":"tspan","x":"5 11.0825768 17.9241586 24.6708641 27.4538803 34.4746714 41.3162532 48.0524173 50.8038082 55.4421682 58.2251844 67.6705722 73.9323587 80.5841889 85.2225489 88.0055651 92.6439251 99.3800892 105.8948764 108.6778926","y":28.055,"children":["you don\'t want the "]}]},{"nodeType":"text","font-family":"MontserratBold CharBold009E0C1D","font-size":"10.542px","fill":"#000000","fill-opacity":1,"children":[{"nodeType":"tspan","x":"5 12.0207911 18.219327 22.857687 25.9358716 32.4506588 39.102489 43.740849 46.5238652 51.0989752 57.940557 60.7235732 67.4597373 73.7215238 80.4576879 87.478479 90.5566636 97.0714508 99.854467 106.6960488 113.4322129 116.2152291","y":40.905,"children":["patient to handle on "]}]},{"nodeType":"text","font-family":"MontserratBold CharBold009E0C1D","font-size":"10.542px","fill":"#000000","fill-opacity":1,"children":[{"nodeType":"tspan","x":"5 9.63836 16.3745241 22.8893113 25.9674959 30.3001461 33.0831623 39.8193264 49.3279648 56.0641289","y":53.755,"children":["their own"]}]}]},"commandset-270":{"nodeType":"g","children":[{"nodeType":"g","id":"shape-271","children":[{"nodeType":"path","d":"M0,0L103.754089355469,0 103.754089355469,44.296875 0,44.296875z","id":"path-271","fill":"none"}]},{"nodeType":"g","id":"shape-272","children":[{"nodeType":"use","transform":[{"type":"rotate","args":[0]}],"id":"text-272","data-reference-type":"text","data-reference-id":"01","data-shadow":false,"data-rotation":0,"x":0,"y":0}],"className":"uneventable"}],"className":"eventable"},"commandset-271":{"nodeType":"g","children":[{"nodeType":"text","font-family":"Montserrat Charset1_ 6i3D35686C","font-size":"9.488px","fill":"#000000","fill-opacity":1,"children":[{"nodeType":"tspan","x":"5 11.2048607 16.4514785 22.0206728 31.6410532 38.0166898 40.6162796 46.479588 51.2802906 54.0601439 56.6597337 62.3902168 68.2535252 74.1168336 76.7164234 79.3160132 85.4449733 91.649834 94.2494238","y":14.184,"children":["Examples: Feeling "]}]},{"nodeType":"text","font-family":"Montserrat Charset1_ 6i3D35686C","font-size":"9.488px","fill":"#000000","fill-opacity":1,"children":[{"nodeType":"tspan","x":"5 11.1004977 16.527379 22.3906874 26.1572465 28.7568363 34.2026924 36.8022822 40.7680801 43.3676699 47.134229 52.9975374 59.373174 62.0391768 64.6387666 74.259147 80.4450324 84.2115915 90.0748999 92.6744897","y":25.749,"children":["overly tired, more "]}]},{"nodeType":"text","font-family":"Montserrat Charset1_ 6i3D35686C","font-size":"9.488px","fill":"#000000","fill-opacity":1,"children":[{"nodeType":"tspan","x":"5 11.3756366 17.238945 23.6145816 27.3811407 33.2444491 38.0451517 42.8458543 48.7091627 55.0847993 60.2650042 65.8341985 71.9631586 77.2572141 79.8568039 86.0426893 92.1716494 96.972352","y":37.315,"children":["depressed/anxious"]}]}]},"commandset-272":{"nodeType":"g","children":[{"nodeType":"path","d":"M0,0L221,0 221,221 0,221z","id":"path-274","fill":"none"},{"nodeType":"image","transform":[{"type":"scale","args":[0.5,0.5]}],"id":"image-273","data-original-image":"01","x":0,"y":0,"opacity":1}],"className":"eventable"},"commandset-273":{"nodeType":"g","children":[{"nodeType":"text","font-family":"MontserratBold CharBold009E0C1D","font-size":"12.65px","fill":"#000000","fill-opacity":1,"children":[{"nodeType":"tspan","x":"9.6202278 22.5106525 30.5940494 38.4117946 46.4951915 49.8348109 55.3249428 63.5348408 66.8744602 74.236803 81.7509465 85.4447679 89.1385893 92.4782087 100.435105 105.5330845 110.631064 113.9706834 122.1805814 127.3797615 130.7193809","y":17.245,"children":["When to call 911 or "]}]},{"nodeType":"text","font-family":"MontserratBold CharBold009E0C1D","font-size":"12.65px","fill":"#000000","fill-opacity":1,"children":[{"nodeType":"tspan","x":"28.8483467 37.2859459 45.4958439 48.8354633 54.3255952 62.5354932 65.8751126 71.441145 79.5245419 87.3422871 90.6819065 98.955055 108.1516588","y":32.666,"children":["go to the ER"]}]}]},"commandset-274":{"nodeType":"g","children":[{"nodeType":"g","id":"shape-275","children":[{"nodeType":"path","d":"M0,0L124.1181640625,0 124.1181640625,60.64453125 0,60.64453125z","id":"path-275","fill":"none"}]},{"nodeType":"g","id":"shape-276","children":[{"nodeType":"use","transform":[{"type":"rotate","args":[0]}],"id":"text-276","data-reference-type":"text","data-reference-id":"01","data-shadow":false,"data-rotation":0,"x":0,"y":0}],"className":"uneventable"}],"className":"eventable"},"commandset-275":{"nodeType":"g","children":[{"nodeType":"text","font-family":"MontserratBold CharBold009E0C1D","font-size":"10.542px","fill":"#000000","fill-opacity":1,"children":[{"nodeType":"tspan","x":"5 12.9062958 19.7478776 26.0096641 29.0878487 32.3557842 35.1388004 42.8553446 45.9335292 52.1953157 56.5279659 59.6061505 63.8439249 66.9221095 73.4368967 78.9185952 81.7016114 91.2102498 97.9464139 104.1449498 108.7833098 111.566326","y":15.204,"children":["Goal: Clarifies what "]}]},{"nodeType":"text","font-family":"MontserratBold CharBold009E0C1D","font-size":"10.542px","fill":"#000000","fill-opacity":1,"children":[{"nodeType":"tspan","x":"5 11.2617865 17.9979506 20.7809668 27.295754 37.6582723 44.1730595 48.5057097 55.5370422 62.0518294 68.7879935 74.9232789 81.1428982 83.9259144 87.004099 92.4857975 95.2688137 101.5306002 108.2667643 115.2875554 118.0705716","y":28.055,"children":["an emergency is and "]}]},{"nodeType":"text","font-family":"MontserratBold CharBold009E0C1D","font-size":"10.542px","fill":"#000000","fill-opacity":1,"children":[{"nodeType":"tspan","x":"5 9.1007323 15.9423141 22.0775995 28.824305 34.3060035 40.8207907 46.3024892 49.0855054 55.9270872 62.6632513 65.4462675 70.0846275 76.8207916 83.3355788 86.118595 93.1393861 96.2175707 102.4793572 109.2155213 111.9985375","y":40.905,"children":["focuses on the plan "]}]},{"nodeType":"text","font-family":"MontserratBold CharBold009E0C1D","font-size":"10.542px","fill":"#000000","fill-opacity":1,"children":[{"nodeType":"tspan","x":"5 11.7467055 15.9844799 18.7674961 25.0292826 31.164568 35.802928 38.8811126 45.7226944 52.4588585","y":53.755,"children":["of action"]}]}]},"commandset-276":{"nodeType":"g","children":[{"nodeType":"g","id":"shape-277","children":[{"nodeType":"path","d":"M0,0L108.396667480469,0 108.396667480469,44.296875 0,44.296875z","id":"path-277","fill":"none"}]},{"nodeType":"g","id":"shape-278","children":[{"nodeType":"use","transform":[{"type":"rotate","args":[0]}],"id":"text-278","data-reference-type":"text","data-reference-id":"01","data-shadow":false,"data-rotation":0,"x":0,"y":0}],"className":"uneventable"}],"className":"eventable"},"commandset-277":{"nodeType":"g","children":[{"nodeType":"text","font-family":"Montserrat Charset1_ 6i3D35686C","font-size":"9.488px","fill":"#000000","fill-opacity":1,"children":[{"nodeType":"tspan","x":"5 11.2048607 16.4514785 22.0206728 31.6410532 38.0166898 40.6162796 46.479588 51.2802906 54.0601439 56.6597337 62.3427786 68.4717387 74.6576241 80.7865842 86.9914449 93.120405 97.0862029 101.8869055 104.4864953","y":14.184,"children":["Examples: Thoughts "]}]},{"nodeType":"text","font-family":"Montserrat Charset1_ 6i3D35686C","font-size":"9.488px","fill":"#000000","fill-opacity":1,"children":[{"nodeType":"tspan","x":"5 11.1099849 14.7721808 17.3717706 22.1724732 28.0357816 30.6353714 34.003453 38.5195291 44.6484892 50.2176835 53.9842426 63.604623 66.2042128 72.3900982 76.1566573 78.7562471","y":25.749,"children":["of self-harm or "]}]},{"nodeType":"text","font-family":"Montserrat Charset1_ 6i3D35686C","font-size":"9.488px","fill":"#000000","fill-opacity":1,"children":[{"nodeType":"tspan","x":"5 11.1289601 16.6981544 20.4647135 30.0850939 32.6846837 36.6125313 42.7984167 45.3980065 51.5079914 55.4737893 61.6027494 67.4660578 71.2326169 76.0333195","y":37.315,"children":["harm to others"]}]}]},"commandset-278":{"nodeType":"g","children":[{"nodeType":"g","id":"shape-279","children":[{"nodeType":"path","d":"M0,0L669.341186523438,0 669.341186523438,25.83984375 0,25.83984375z","id":"path-279","fill":"none"}]},{"nodeType":"g","id":"shape-280","children":[{"nodeType":"use","transform":[{"type":"rotate","args":[0]}],"id":"text-280","data-reference-type":"text","data-reference-id":"01","data-shadow":false,"data-rotation":0,"x":0,"y":0}],"className":"uneventable"}],"className":"eventable"},"commandset-279":{"nodeType":"g","children":[{"nodeType":"text","font-family":"MontserratBold CharBold009E0C1D","font-size":"12.65px","fill":"#000000","fill-opacity":1,"children":[{"nodeType":"tspan","x":"5 15.4489603 20.6481404 29.0857396 36.5998831 44.68328 48.3771014 55.3725915 59.0664129 67.1498098 75.587409 78.9270284 91.3620508 98.8002937 104.3663261 112.1840713 117.3832514 121.0770728 128.5912163 132.2850377 135.6246571 139.3184785 147.3006744 152.7908063 161.0007043 164.3403237 171.8544672 177.0536473 184.8713925 192.385536 198.9635742 202.3031936 210.399241 215.4845705 218.8241899 224.02337 231.8411152 238.4191534 246.8441021 255.0540001 263.137397 269.7154352 273.4092566 281.8342053 285.5280267 289.2218481 292.9156695 298.4817019 305.9452458 309.2848652 312.9786866 319.5567248 322.8963442 330.4104877 333.7501071 341.833504 349.6512492 353.3450706 361.6688192 366.7541487 374.8501961 378.5440175 381.8836369 393.2181029 400.6436963 408.1072402 411.4468596 419.542907 424.6282365 427.9678559 435.2163481 443.4262461 451.509643 458.0370812 463.6031136 468.8022937 476.8983411 484.2606839 489.8267163 493.5205377 501.6039346 510.0415338 513.3811532 518.9471856 527.0305825 534.8483277 538.1879471 545.4364393 553.6463373 561.6158836 569.028826 576.8465712 581.9951513 588.5731895 596.0114324 601.5774648 605.2712862 613.4811842 621.5645811","y":17.245,"children":["Organizing material into areas of responsibility is a helpful way of constructing the conversation"]}]}]},"commandset-280":{"nodeType":"g","children":[{"nodeType":"text","font-family":"MontserratBold CharBold009E0C1D","font-size":"50.6px","fill":"#21255A","fill-opacity":1,"children":[{"nodeType":"tspan","x":"0 38.9116249 70.1826057 84.9578914 99.7331771 129.3849467 160.6559275 181.452648 211.3068236 224.6653012 255.1772793 269.952565 303.3993576 329.7115105","y":61.226,"children":["Delivery Tips"]}]}]},"commandset-281":{"nodeType":"g","children":[{"nodeType":"g","id":"shape-281","children":[{"nodeType":"path","d":"M0,0L323.465240478516,0 323.465240478516,31.640625 0,31.640625z","id":"path-281","fill":"none"}]},{"nodeType":"g","id":"shape-282","children":[{"nodeType":"use","transform":[{"type":"rotate","args":[0]}],"id":"text-282","data-reference-type":"text","data-reference-id":"01","data-shadow":false,"data-rotation":0,"x":0,"y":0}],"className":"uneventable"}],"className":"eventable"},"commandset-282":{"nodeType":"g","children":[{"nodeType":"text","font-family":"LatoBold Charset1_ BoldC10979F9","font-size":"17.921px","fill":"#3C3454","fill-opacity":1,"children":[{"nodeType":"tspan","x":"5 16.2005863 23.2614355 32.6430464 41.1913338 48.1267367 52.9833108 61.5315982 71.1103393 74.5690802 89.6585091 99.04012 108.3858889 117.96463 125.79608 129.2548209 139.3891106 148.9678517 156.2885547 162.5698433 172.1485844 180.6968718 187.6322747","y":22.688,"children":["Practice makes perect"]}]}]},"commandset-283":{"nodeType":"g","children":[{"nodeType":"g","id":"shape-283","children":[{"nodeType":"path","d":"M0,0L262.405090332031,0 262.405090332031,31.640625 0,31.640625z","id":"path-283","fill":"none"}]},{"nodeType":"g","id":"shape-284","children":[{"nodeType":"use","transform":[{"type":"rotate","args":[0]}],"id":"text-284","data-reference-type":"text","data-reference-id":"01","data-shadow":false,"data-rotation":0,"x":0,"y":0}],"className":"uneventable"}],"className":"eventable"},"commandset-284":{"nodeType":"g","children":[{"nodeType":"text","font-family":"LatoBold Charset1_ BoldC10979F9","font-size":"17.921px","fill":"#3C3454","fill-opacity":1,"children":[{"nodeType":"tspan","x":"5 16.9084625 26.1735868 36.3616399 41.218214 51.4331483 54.8918892 69.9813181 79.5600592 89.7749935 94.6315676 103.179855 112.5614659 117.41804 120.8767809 125.697513 135.0791239 142.3998269 151.6739119 161.861965 172.0500181","y":22.688,"children":["Avoid medical jargon"]}]}]},"commandset-285":{"nodeType":"g","children":[{"nodeType":"text","font-family":"LatoBold Charset1_ BoldC10979F9","font-size":"17.921px","fill":"#3C3454","fill-opacity":1,"children":[{"nodeType":"tspan","x":"5 21.6664715 31.0480824 40.3938513 49.9725924 53.4313333 61.2627833 71.397073 80.9758141 89.5241015 94.3806756 105.1511586 113.699446 117.1581869 124.0935898 134.2816429 137.7403838 147.0055081 157.1935612 167.3816143 174.7023173 178.1610582 188.2953479 197.6769588 204.6123617 209.4689358 219.0476769 229.23573 236.1711329","y":22.688,"children":["Make specic to your patient"]}]}]},"commandset-286":{"nodeType":"g","children":[{"nodeType":"g","id":"shape-285","children":[{"nodeType":"path","d":"M0,0L314.663391113281,0 314.663391113281,31.640625 0,31.640625z","id":"path-285","fill":"none"}]},{"nodeType":"g","id":"shape-286","children":[{"nodeType":"use","transform":[{"type":"rotate","args":[0]}],"id":"text-286","data-reference-type":"text","data-reference-id":"01","data-shadow":false,"data-rotation":0,"x":0,"y":0}],"className":"uneventable"}],"className":"eventable"},"commandset-287":{"nodeType":"g","children":[{"nodeType":"text","font-family":"LatoBold Charset1_ BoldC10979F9","font-size":"17.921px","fill":"#3C3454","fill-opacity":1,"children":[{"nodeType":"tspan","x":"5 17.7238655 22.5804396 27.4370137 37.6250668 51.8005295 55.2592704 62.1946733 67.0512474 82.1406763 91.7194174 97.6870897 105.5185397 115.6528294 125.0344403 133.5827277 143.1614688 146.6202097 152.9014983 163.0895514 170.4102544 173.8689953 184.0839296 194.2719827 203.8507238 211.6821738 218.6175767 223.4741508 233.6622039 243.850257 251.681707","y":22.688,"children":["Allow time/space or questions"]}]}]},"commandset-288":{"nodeType":"g","children":[{"nodeType":"g","id":"shape-287","children":[{"nodeType":"path","d":"M0,0L353.364715576172,0 353.364715576172,31.640625 0,31.640625z","id":"path-287","fill":"none"}]},{"nodeType":"g","id":"shape-288","children":[{"nodeType":"use","transform":[{"type":"rotate","args":[0]}],"id":"text-288","data-reference-type":"text","data-reference-id":"01","data-shadow":false,"data-rotation":0,"x":0,"y":0}],"className":"uneventable"}],"className":"eventable"},"commandset-289":{"nodeType":"g","children":[{"nodeType":"text","font-family":"LatoBold Charset1_ BoldC10979F9","font-size":"17.921px","fill":"#3C3454","fill-opacity":1,"children":[{"nodeType":"tspan","x":"5 22.8671741 32.248785 39.1841879 47.7324753 57.9205284 61.3792693 68.6999723 78.2787134 87.6603243 96.2086117 103.1440146 108.0005887 118.1886418 128.3766949 136.2081449 139.6668858 149.0484967 159.2365498 169.4514841 172.910225 182.2918359 192.5067702 202.7217045 210.0424075 219.6211486 227.4525986 235.2840486 238.7427895 248.1244004 256.6726878 265.2209752 275.4090283 282.7297313 292.9446656 297.8012397 307.9892928 317.2633778 322.1199519 331.6807715","y":22.688,"children":["Watch reactions and address accordingly"]}]}]},"commandset-290":{"nodeType":"g","children":[{"nodeType":"g","id":"shape-289","children":[{"nodeType":"path","d":"M0,0L262.405090332031,0 262.405090332031,25.83984375 0,25.83984375z","id":"path-289","fill":"none"}]},{"nodeType":"g","id":"shape-290","children":[{"nodeType":"use","transform":[{"type":"rotate","args":[0]}],"id":"text-290","data-reference-type":"text","data-reference-id":"01","data-shadow":false,"data-rotation":0,"x":0,"y":0}],"className":"uneventable"}],"className":"eventable"},"commandset-291":{"nodeType":"g","children":[{"nodeType":"text","font-family":"LatoItalic CharseItalic45C35CB1","font-size":"12.65px","fill":"#3C3454","fill-opacity":1,"children":[{"nodeType":"tspan","x":"5 13.804451 20.1927381 26.0497222 31.8814063 34.3228705 40.1798546 46.5365164 53.1778052 57.6179812 60.0594454 64.9803238 71.6216126 78.1743508 84.0060349 88.4462109 94.4676457 97.5479386 102.468817 108.8254788 113.2656548 118.1865332 120.6279974 129.6032248 135.9915119 140.3241621 145.8016439 152.5061827 154.9476469 160.804631 167.1612928 173.8025816 176.2440458 182.897985 189.2546468 191.696111 198.0527728 204.706712 210.5383961","y":17.486,"children":["Have your supervisors watch you do one"]}]}]},"commandset-292":{"nodeType":"g","children":[{"nodeType":"g","id":"shape-291","children":[{"nodeType":"path","d":"M0,0L262.405090332031,0 262.405090332031,41.1328125 0,41.1328125z","id":"path-291","fill":"none"}]},{"nodeType":"g","id":"shape-292","children":[{"nodeType":"use","transform":[{"type":"rotate","args":[0]}],"id":"text-292","data-reference-type":"text","data-reference-id":"01","data-shadow":false,"data-rotation":0,"x":0,"y":0}],"className":"uneventable"}],"className":"eventable"},"commandset-293":{"nodeType":"g","children":[{"nodeType":"text","font-family":"LatoItalic CharseItalic45C35CB1","font-size":"12.65px","fill":"#3C3454","fill-opacity":1,"children":[{"nodeType":"tspan","x":"5 12.5141435 18.3458276 28.2571597 34.0888438 44.0001759 50.6414647 56.4731488 60.9133248 63.354789 67.6874392 74.391978 77.4722709 82.3931493 84.8346135 87.9149064 92.8357848 95.277249 101.6655361 104.1070003 109.5844821 115.9411439 122.3990058 128.2559899 134.087674 138.52785 143.4487284 149.8370155 154.1696657 157.2499586 163.6066204 170.2605596 174.276958 176.7184222 182.8979833 187.2306335 193.5872953 200.1400335 202.5814977","y":17.486,"children":["Remember this is a conversation! Stop "]}]},{"nodeType":"text","font-family":"LatoItalic CharseItalic45C35CB1","font-size":"12.65px","fill":"#3C3454","fill-opacity":1,"children":[{"nodeType":"tspan","x":"5 11.3566618 16.8341436 22.3116254 28.6999125 33.6207909 36.7010838 43.0577456 49.7116848 56.0999719 59.1043643 62.1087567 68.1301915 70.5716557 74.9043059 81.2609677 83.7024319 90.090719 95.0115974 101.0773075 103.5187717 106.5990646 110.4257119 112.8671761 117.1998263 123.9043651 129.7360492 133.9232235 139.7549076 142.1963718 148.5846589 152.7718332 158.6035173 161.0449815 167.4332686 173.8215557 179.8429905 182.2844547 188.6727418 195.3140306 201.1457147 206.0665931 210.3992433 213.4795362 219.836198 226.4901372 231.4110156","y":32.666,"children":["occasionally to ask if there are any questions"]}]}]},"commandset-294":{"nodeType":"g","children":[{"nodeType":"text","font-family":"LatoItalic CharseItalic45C35CB1","font-size":"12.65px","fill":"#3C3454","fill-opacity":1,"children":[{"nodeType":"tspan","x":"5 13.7601757 16.8404686 23.4944078 25.935872 30.2685222 36.973061 42.8047451 45.2462093 51.7989475 58.1872346 62.5198848 65.6001777 71.4318618 78.085801 82.4184512 84.8599154 87.8643078 94.5055966 99.426475 103.7591252 106.2005894 111.6780712 116.1182472 119.1985401 125.8524793 131.7284382 137.5601223 140.0015865 148.9768139 155.6813527 161.5130368 168.166976 170.6084402 176.4654243 182.8220861 189.4633749 191.9048391 201.8161712 207.6478553 214.3017945 218.6344447 221.7147376 228.0713994 234.7253386 240.5570227 247.2109619 249.6524261 256.0407132 258.4821774","y":17.486,"children":["Did the patient just cringe when you mentioned a "]}]},{"nodeType":"text","font-family":"LatoItalic CharseItalic45C35CB1","font-size":"12.65px","fill":"#3C3454","fill-opacity":1,"children":[{"nodeType":"tspan","x":"5 11.5527382 17.9094 22.2420502 28.0737343 34.7276735 39.0603237 42.1406166 48.5289037 51.5332961 53.9747603 58.8956387 61.9759316 68.6298708 74.4615549 76.9030191 82.7347032 86.5613505 90.3879978 96.2196819 101.6971637 106.0298139 110.6913659 113.1328301 119.3123912 123.6450414 130.0017032 136.5544414 138.9959056 143.3285558 149.6852176 152.1266818 158.5149689 163.4358473 169.5015574 171.9430216 178.3313087 184.9725975 191.3292593 197.9705481 202.3031983 204.7446625 207.8249554 212.1576056 214.8457462","y":32.666,"children":["potential side effect? Stop to ask about it."]}]}]},"commandset-295":{"nodeType":"g","children":[{"nodeType":"g","id":"shape-293","children":[{"nodeType":"path","d":"M0,0L290.51904296875,0 290.51904296875,25.83984375 0,25.83984375z","id":"path-293","fill":"none"}]},{"nodeType":"g","id":"shape-294","children":[{"nodeType":"use","transform":[{"type":"rotate","args":[0]}],"id":"text-294","data-reference-type":"text","data-reference-id":"01","data-shadow":false,"data-rotation":0,"x":0,"y":0}],"className":"uneventable"}],"className":"eventable"},"commandset-296":{"nodeType":"g","children":[{"nodeType":"text","font-family":"LatoItalic CharseItalic45C35CB1","font-size":"12.65px","fill":"#3C3454","fill-opacity":1,"children":[{"nodeType":"tspan","x":"5 13.7601757 16.8404686 23.4944078 25.935872 31.7928561 38.1495179 44.7908067 47.2322709 53.8735597 58.7944381 64.6261222 67.0675864 71.4002366 78.1047754 84.4930625 88.8257127 91.2671769 94.2715693 100.6282311 107.2821703 113.1581292 115.5995934 124.5748208 130.9314826 135.1186569 141.7725961 144.2140603 148.5467105 155.2512493 161.6395364 165.9721866 168.4136508 174.7703126 181.4242518 184.4286442 190.450079 192.8915432 199.5454824 205.9021442 211.379626 216.3005044 218.7419686 225.3832574 232.0371966 238.6911358 244.5228199 248.9629959 253.8838743 258.2165245 264.6048116 271.2587508 277.91269 282.574242","y":17.486,"children":["Did you use that long word that only docs understand?"]}]}]},"commandset-297":{"nodeType":"g","children":[{"nodeType":"g","id":"shape-295","children":[{"nodeType":"path","d":"M0,0L287.197113037109,0 287.197113037109,41.1328125 0,41.1328125z","id":"path-295","fill":"none"}]},{"nodeType":"g","id":"shape-296","children":[{"nodeType":"use","transform":[{"type":"rotate","args":[0]}],"id":"text-296","data-reference-type":"text","data-reference-id":"01","data-shadow":false,"data-rotation":0,"x":0,"y":0}],"className":"uneventable"}],"className":"eventable"},"commandset-298":{"nodeType":"g","children":[{"nodeType":"text","font-family":"LatoItalic CharseItalic45C35CB1","font-size":"12.65px","fill":"#3C3454","fill-opacity":1,"children":[{"nodeType":"tspan","x":"5 11.1795611 17.8840999 24.272387 28.4595613 34.2912454 36.7327096 43.4372484 49.7939102 58.7691376 61.2106018 64.2908947 68.6235449 71.0650091 80.0402365 83.1205294 86.1249218 89.1293142 91.5707784 98.2753172 104.1070013 107.1113937 113.6641319 116.1055961 120.4382463 127.1427851 132.9744692 135.4159334 141.9686716 148.3569587 152.6896089 155.7699018 161.6015859 168.2555251 172.5881753 175.0296395 178.1099324 184.7638716 187.2053358 191.0319831 195.2191574 201.5758192 208.2297584 212.5624086 215.0038728 221.3605346 225.1871819 227.6286461 233.4856302 239.842292 246.4835808 249.1717214 251.6131856 258.2671248 264.6237866 268.9564368 271.397901","y":17.486,"children":["Share how it will help the patient in front of you, not "]}]},{"nodeType":"text","font-family":"LatoItalic CharseItalic45C35CB1","font-size":"12.65px","fill":"#3C3454","fill-opacity":1,"children":[{"nodeType":"tspan","x":"5 11.6539392 17.4856233 22.9631051 28.7947892 33.7156676 38.636546 45.0248331 49.4650091 52.545302 55.5496944 61.5711292 64.0125934 68.3452436 75.0497824 80.8814665 83.3229307 89.1988896 95.0305737 101.6845129 107.516197 111.7033713 118.0916584 121.0960508 123.537515 130.0902532 136.446915 142.9996532 149.640942 152.6453344 159.0336215 163.3662717 166.4465646 172.8032264 179.4571656","y":32.666,"children":["necessarily the general population"]}]}]},"commandset-299":{"nodeType":"g","children":[{"nodeType":"path","d":"M0,0L204,0 204,181 0,181z","id":"path-298","fill":"none"},{"nodeType":"image","transform":[{"type":"scale","args":[0.5,0.4986225962638855]}],"id":"image-297","data-original-image":"01","x":0,"y":0,"opacity":1}],"className":"eventable"},"commandset-300":{"nodeType":"g","children":[{"nodeType":"g","id":"shape-299","children":[{"nodeType":"path","d":"M0,0L656.257080078125,0 656.257080078125,45.615234375 0,45.615234375z","id":"path-299","fill":"none"}]},{"nodeType":"g","id":"shape-300","children":[{"nodeType":"use","transform":[{"type":"rotate","args":[0]}],"id":"text-300","data-reference-type":"text","data-reference-id":"01","data-shadow":false,"data-rotation":0,"x":0,"y":0}],"className":"uneventable"}],"className":"eventable"},"commandset-301":{"nodeType":"g","children":[{"nodeType":"text","font-family":"MontserratBold CharBold009E0C1D","font-size":"37.95px","fill":"#21255A","fill-opacity":1,"children":[{"nodeType":"tspan","x":"0 25.692297 49.9804363 66.6785316 83.3766269 94.4580907 118.7082795 144.0210751 154.0399331 166.1460523 182.8441476 192.8630056 221.1359186 232.2173824 243.2988462 253.3177042 274.1144228 298.7441149 324.0569105 347.282443 363.9805383 388.2307271 411.6839608 427.2815007","y":36.736,"children":["Putting It All Together"]}]}]},"commandset-302":{"nodeType":"g","children":[{"nodeType":"text","font-family":"MontserratBold CharBold009E0C1D","font-size":"21.083px","fill":"#3C3454","fill-opacity":1,"children":[{"nodeType":"tspan","x":"0 13.7885799 25.9115667 38.4351396 59.1601762 73.2017583 79.3581275 92.3877019 103.3510989 108.9171313 123.6755513 129.2415837 143.0301636 155.3639849 168.3935593 177.0588597 189.3294305 195.4857997 206.4491967 219.4787711 230.4421681","y":25.511,"children":["Examples & Exercises"]}]}]},"commandset-303":{"nodeType":"g","children":[{"nodeType":"g","id":"shape-301","children":[{"nodeType":"path","d":"M0,0L574.849914550781,0 574.849914550781,75.9375 0,75.9375z","id":"path-301","fill":"none"}]},{"nodeType":"g","id":"shape-302","children":[{"nodeType":"use","transform":[{"type":"rotate","args":[0]}],"id":"text-302","data-reference-type":"text","data-reference-id":"01","data-shadow":false,"data-rotation":0,"x":0,"y":0}],"className":"uneventable"}],"className":"eventable"},"commandset-304":{"nodeType":"g","children":[{"nodeType":"text","font-family":"MontserratBold CharBold009E0C1D","font-size":"50.6px","fill":"#21255A","fill-opacity":1,"children":[{"nodeType":"tspan","x":"0 33.0925941 62.1877632 92.2443371 141.9844265 175.6842213 190.459507 221.7304878","y":61.226,"children":["Example"]}]}]},"commandset-305":{"nodeType":"g","children":[{"nodeType":"g","id":"shape-303","children":[{"nodeType":"path","d":"M0,0L596.782043457031,0 596.782043457031,26.49609375 0,26.49609375z","id":"path-303","fill":"none"}]},{"nodeType":"g","id":"shape-304","children":[{"nodeType":"use","transform":[{"type":"rotate","args":[0]}],"id":"text-304","data-reference-type":"text","data-reference-id":"01","data-shadow":false,"data-rotation":0,"x":0,"y":0}],"className":"uneventable"}],"className":"eventable"},"commandset-306":{"nodeType":"g","children":[{"nodeType":"text","font-family":"Lato Charset1_ 6Yc9if48EC3E0EF9","font-size":"16px","fill":"#3C3454","fill-opacity":1,"children":[{"nodeType":"tspan","x":"5 14.776 21.2240004 29.9120011 38.1040015 42.2000017 51.1440019 59.5280027 68.4720029 71.560003 75.6560032 82.6000034 85.6880035 93.800004 102.6960049 105.784005 113.6880053 121.7520054 129.8640059 143.0000056 151.8320063 155.9280065 164.3120073 167.4000074 176.2960083 181.6880085 184.7760086 192.8880091 201.78401 204.8720101 208.9680103 217.8640112 223.2560114 232.1520123 238.6000127 251.7360124 260.1200132 269.0640134 272.1520135 279.6240136 288.5200145 297.4160154 304.3600156 312.7440164 321.6400173 327.6080177 331.0000179 334.088018 337.1760181 348.0560182 353.4480184 359.4160188 367.8000196 374.24802 377.3360201 385.5280205 389.6240207 398.0080215 410.264022 414.3600222 423.2560231 431.4320237 434.8240239 437.912024 445.3840241 454.280025 463.1760259 470.1200261 474.2160263 483.1600265 491.5440273 497.9920277 501.0800278 509.9760287 518.8720296 531.1280301 534.2160302 542.2000304 551.0960313 559.9920322 563.0800323","y":20.792,"children":["Provided is an example o an inormed consent.  Ater viewing, consider how you "]}]},{"nodeType":"text","font-family":"Lato Charset1_ 6Yc9if48EC3E0EF9","font-size":"16px","fill":"#3C3454","fill-opacity":1,"children":[{"nodeType":"tspan","x":"5 18.1359997 22.2319999 30.4080005 39.3040014 45.2720018 48.3600019 60.6160024 68.7280029 77.6240038 83.5920042 86.6800043 92.6480047 101.5440056 104.6320057 112.8080063 121.7040072 124.7920073 132.9040078 141.848008 150.7440089 159.6400098 165.6080102 168.6960103 175.6400105 181.6080109 188.0560113 196.9520122 204.4240123 210.3920127 219.2880136 225.736014 229.8320142 238.7280151 246.9040157 249.9920158 258.1040163 267.0000172 270.0880173 274.1840175 283.0800184 288.4720186 297.3680195 303.8160199 316.9520196 325.3360204 334.2800206 337.3680207 344.8400208 353.7360217 362.6320226 369.5760228 377.9600236 386.8560245 392.8240249 396.2160251","y":39.992,"children":["might want to go about structuring an inormed consent."]}]}]},"commandset-307":{"nodeType":"g","children":[{"nodeType":"path","d":"M0,0L692.084106445313,0 692.084106445313,240.4921875 0,240.4921875z","id":"path-305","fill":"#E7E6E6","fill-opacity":1,"stroke-width":1,"stroke":"#9F9F9F","stroke-opacity":1,"stroke-linecap":"flat","stroke-linejoin":"round"}],"className":"eventable"},"commandset-308":{"nodeType":"g","children":[{"nodeType":"g","id":"shape-306","children":[{"nodeType":"path","d":"M0,0L304,0 304,38 0,38z","id":"path-306","fill":"none"}]},{"nodeType":"g","id":"shape-307","children":[{"nodeType":"use","transform":[{"type":"rotate","args":[0]}],"id":"text-307","data-reference-type":"text","data-reference-id":"01","data-shadow":false,"data-rotation":0,"x":0,"y":0}],"className":"uneventable"}],"className":"eventable"},"commandset-309":{"nodeType":"g","children":[{"nodeType":"text","font-family":"Lato Charset1_ 6Yc9if48EC3E0EF9","font-size":"12px","fill":"#3C3454","fill-opacity":1,"children":[{"nodeType":"tspan","x":"5 12.0800004 18.7520003 25.0400004 27.3560004 33.98 40.0640001 44.5399999 47.6119999 53.9 60.5719999 65.0479997 67.5919996 69.9079996 75.2359997 81.9079996 87.1159998 93.7879997 96.3319996 98.6479996 101.7199996 106.9279998 109.2439998 115.3279999 117.6439999 124.6039999 131.5639999 133.8799999 139.8679998 146.1559999 152.24 157.076 159.392 166.0639999 169.1359999 175.8440001 178.1600001 181.2320001 186.4400003 188.7560003 195.4640005 198.5360005 204.6200006 210.7520006 217.4240005 224.0960004 229.3040006 235.5920007 242.3000009 244.6160009 253.8080013 256.8800013 261.3560011 268.028001 270.344001","y":16.844,"children":["The patient, Josh, is a 29 year old is diagnosed with "]}]},{"nodeType":"text","font-family":"Lato Charset1_ 6Yc9if48EC3E0EF9","font-size":"12px","fill":"#3C3454","fill-opacity":1,"children":[{"nodeType":"tspan","x":"5 16.04 22.1240001 25.1720002 31.8440001 36.6800001 38.9960001 48.0320004 54.3200005 60.9440001 65.7800001 72.0680002 77.2760004 82.4840006 85.5560006 91.5440005 97.8320006 100.1480006 109.1840009 112.2560009 117.4640011 124.136001 128.972001 135.6800012 141.9680013 146.0120014 148.5560013 150.8720013","y":31.244,"children":["Major Depressive Disorder. "]}]}]},"commandset-310":{"nodeType":"g","children":[{"nodeType":"g","id":"shape-308","children":[{"nodeType":"path","d":"M0,0L146.000015258789,0 146.000015258789,28.4921875 0,28.4921875z","id":"path-308","fill":"none"}]},{"nodeType":"g","id":"shape-309","children":[{"nodeType":"use","transform":[{"type":"rotate","args":[0]}],"id":"text-309","data-reference-type":"text","data-reference-id":"01","data-shadow":false,"data-rotation":0,"x":0,"y":0}],"className":"uneventable"}],"className":"eventable"},"commandset-311":{"nodeType":"g","children":[{"nodeType":"text","font-family":"LatoBold Charset1_ BoldC10979F9","font-size":"13.333px","fill":"#3C3454","fill-opacity":1,"children":[{"nodeType":"tspan","x":"5 13.7333336 20.6400004 27.7533341 31.3666676 38.4933346 49.0400017","y":18.16,"children":["Review"]}]}]},"commandset-312":{"nodeType":"g","children":[{"nodeType":"path","d":"M-0.5,-0.5L304.5,-0.5 304.5,142.401214599609 -0.5,142.401214599609z","id":"path-310","fill":"none","stroke-width":1,"stroke":"#D0CECE","stroke-opacity":1,"stroke-linecap":"flat","stroke-linejoin":"round"}],"className":"eventable"},"commandset-313":{"nodeType":"g","children":[{"nodeType":"g","id":"shape-311","children":[{"nodeType":"path","d":"M0,0L296,0 296,1714 0,1714z","id":"path-311","fill":"none"}]},{"nodeType":"g","id":"shape-312","children":[{"nodeType":"use","transform":[{"type":"rotate","args":[0]}],"id":"text-312","data-reference-type":"text","data-reference-id":"01","data-shadow":false,"data-rotation":0,"x":0,"y":0}],"className":"uneventable"}],"className":"eventable"},"commandset-314":{"nodeType":"g","children":[{"nodeType":"text","font-family":"Lato Charset1_ 6Yc9if48EC3E0EF9","font-size":"12px","fill":"#404040","fill-opacity":1,"children":[{"nodeType":"tspan","x":"10 17.0800004 23.7520003 30.0400004 32.3560004 36.4000005 43.0720004 46.1440004 49.2160004 55.8880003 65.0800007 68.1520007 74.8240006 80.9560006 83.2720006 88.8760007 95.5480006 105.4000008 115.252001 121.5400011 128.212001 132.6880008 137.896001 140.212001 146.8360006 151.6720006 158.1880009 164.332001 167.404001 174.1120012 180.4000013 182.7160013 187.5520013 193.6840013 199.8280014 202.9000014 209.1880015 218.3800019 220.6960019 227.3680018 231.4120019 233.7280019 238.2040017 244.8760016 251.1640017 253.4800017","y":16.844,"children":["The ollowing comments provide review o the "]}]},{"nodeType":"text","font-family":"Lato Charset1_ 6Yc9if48EC3E0EF9","font-size":"12px","fill":"#404040","fill-opacity":1,"children":[{"nodeType":"tspan","x":"10 13.072 19.7439999 23.788 30.4599999 35.2959999 45.1480001 51.4360002 58.1440004 60.4600004 66.0640005 72.7360004 79.4080003 84.6160005 90.9040006 97.5760005 102.0520003 104.5960002","y":31.244,"children":["inormed consent."]}]},{"nodeType":"text","font-family":"LatoBold Charset1_ BoldC10979F9","font-size":"12px","fill":"#404040","fill-opacity":1,"children":[{"nodeType":"tspan","x":"10 18.9700003 25.7920003 28.1080003 34.3120003 41.1340003 47.9560003 50.2720003 57.0940003 63.9160003 68.5600004 71.8120005 77.5360005 83.9500005 86.2660005 93.0880005 99.9100005 109.4020001 111.7180001 116.3620002 123.1840002 129.5980002 131.9140002 138.7540004 145.5760004 151.3000004 155.9440005 162.7660005 167.6680005 169.9840005 176.8060005 183.5920008 190.0060008 196.8280008 203.2420008 210.082001 212.398001 217.0420011 223.8640011 230.2780011 232.5940011","y":60.044,"children":["Do you notice how the doctor opened the "]}]},{"nodeType":"text","font-family":"LatoBold Charset1_ BoldC10979F9","font-size":"12px","fill":"#404040","fill-opacity":1,"children":[{"nodeType":"tspan","x":"10 16.8400002 20.0920003 25.3360003 31.0600003 37.8820003 43.1260003 48.3700003 51.6220004 58.4440004 65.2660004 70.3120004","y":74.444,"children":["discussion?"]}]},{"nodeType":"text","font-family":"Lato Charset1_ 6Yc9if48EC3E0EF9","font-size":"12px","fill":"#404040","fill-opacity":1,"children":[{"nodeType":"tspan","x":"10 19.0720005 25.7440004 30.2200002 33.2920002 38.8960003 45.1840004 47.5000004 51.9760002 58.6480001 64.7320002 69.208 71.524 75.9999998 82.6719997 88.9599998 91.2759998 97.984 104.6559999 110.26 114.7359998 121.4079997 126.2439997 128.5599997 135.3999999 140.2359999 145.4440001 149.9199999 152.2359999 158.9079998 162.9519999 166.996 173.2840001 178.1200001 183.3280003 185.6440003 190.8520005 197.5240004 207.3760006 213.6640007 218.1400005 224.8120004 227.8840004 234.5560003 240.6880003 243.0040003 247.4800001 254.152 260.2360001 264.7119999 267.0279999","y":103.244,"children":["Notice that the doctor rst oers something that "]}]},{"nodeType":"text","font-family":"Lato Charset1_ 6Yc9if48EC3E0EF9","font-size":"12px","fill":"#404040","fill-opacity":1,"children":[{"nodeType":"tspan","x":"10 19.8520002 22.9240002 29.0560002 35.7280001 40.2039999 42.5199999 49.1919998 55.4799999 58.5519999 65.1759995 67.4919995 73.5759996 80.2479995 86.9559997 89.2719997 93.7479995 100.4199994 106.7079995 113.3799994 115.6959994 121.7799995 126.9879997 133.2759998 138.484 140.8 144.8440001 151.516 156.352 158.668 165.2919996 171.5799997 176.4159997 186.2679999 189.3399999 194.5480001 199.7560003 202.8280003 209.5000002 216.1720001 218.4880001 222.9639999 229.6359998 231.9519998 238.66 241.732 246.9400002 252.5440003 259.2160002 264.4240004 269.6320006 271.9480006","y":117.644,"children":["might help and then asks or permission to discuss "]}]},{"nodeType":"text","font-family":"Lato Charset1_ 6Yc9if48EC3E0EF9","font-size":"12px","fill":"#404040","fill-opacity":1,"children":[{"nodeType":"tspan","x":"10 14.4759998 21.1479997 27.4359998 29.7519998 32.8239998 39.4959997 43.9719995 50.2599996 55.0959996 61.0839995 67.3719996 74.0439995 78.5199993 81.5919993 88.2639992 94.9359991 97.479999 99.795999 106.8759994 113.5479993 116.6199993 121.8279995 124.1439995 127.2159995 132.4239997 134.7399997 140.8239998 147.4959997 149.8119997 156.0999998 160.1439999 164.188 170.4760001 176.0800002 180.556 183.628 189.6159999 195.904 198.4479999 200.7639999 205.9720001 212.644 219.3520002 223.828 226.9 233.1880001 235.5040001","y":132.044,"children":["the intervention. This is an eective, subtle "]}]},{"nodeType":"text","font-family":"Lato Charset1_ 6Yc9if48EC3E0EF9","font-size":"12px","fill":"#404040","fill-opacity":1,"children":[{"nodeType":"tspan","x":"10 14.4759998 20.7639999 26.368 33.0399999 39.7119998 42.7839998 49.492 56.1639999 62.452 64.768 69.2439998 75.9159997 78.2319997 84.8559993 89.6919993 96.2079996 102.3519997 105.4239997 112.1319999 118.42 120.736 126.8200001 129.1360001 134.3440003 140.6320004 147.3040003 152.5120005 158.8000006 161.1160006 167.7880005 171.8320006 174.1480006 179.7520007 186.4240006 193.0960005 197.5720003 202.4080003 209.0800002 212.1520002 214.4680002 218.5120003 225.1840002 230.0200002 232.3360002 236.812 243.4839999 249.772 252.088","y":146.444,"children":["technique to provide a sense o control or the "]}]},{"nodeType":"text","font-family":"Lato Charset1_ 6Yc9if48EC3E0EF9","font-size":"12px","fill":"#404040","fill-opacity":1,"children":[{"nodeType":"tspan","x":"10 16.6239996 22.7079997 27.1839995 30.2559995 36.5439996 43.2159995 47.6919993 50.0079993 56.0919994 62.7639993 69.4719995 71.7879995 74.8599995 81.34 87.4840001 90.5560001 95.0319999 101.32 106.5280002 108.8440002 114.9280003 117.2440003 122.8480004 129.5200003 132.5920003 135.6640003 141.7480004 148.4560006 155.1280005 159.7360003 165.8200004 170.2960002 173.3680002 179.3560001 185.6440002 187.9600002 194.6680004 197.7400004 202.9480006 208.5520007 215.2240006 220.4320008 225.640001 228.712001 235.3840009 242.0560008 244.6000007","y":160.844,"children":["patient and invites a collaborative discussion."]}]},{"nodeType":"text","font-family":"LatoBold Charset1_ BoldC10979F9","font-size":"12px","fill":"#404040","fill-opacity":1,"children":[{"nodeType":"tspan","x":"10 19.0720005 25.8940005 35.3860001 37.7020001 44.5420003 51.3640003 57.7780003 63.0220003 65.3380003 70.5820003 77.4040003 83.8180003 86.1340003 91.3780003 97.4440003 103.8459998 106.1619998 109.4139999 114.058 116.374 125.8659996 132.6879996 139.5099996 142.7619997 149.6019999 151.9179999 158.7399999 165.1539999 168.406 175.1920003 180.2380003","y":189.644,"children":["How does she say it would help?"]}]},{"nodeType":"text","font-family":"Lato Charset1_ 6Yc9if48EC3E0EF9","font-size":"12px","fill":"#404040","fill-opacity":1,"children":[{"nodeType":"tspan","x":"10 16.3600001 23.032 29.3200001 31.6360001 38.2599997 43.0959997 49.612 55.7560001 58.8280001 65.5360003 71.8240004 77.0320006 79.3480006 88.540001 95.2120009 101.296001 105.7720008 108.0880008 112.5640006 119.2360005 125.5240006 127.8400006 137.6920008 143.9800009 150.6880011 153.7600011 159.3640012 165.4480013 169.9240011 172.9960011 179.668001 186.3400009 188.6560009 197.8480013 204.5200012 211.1920011 214.2640011 220.9720013 223.2880013 229.3720014 236.0800016 242.7880018 247.6240018 253.9120019 259.1200021 264.3280023 266.8720022 269.1880022","y":218.444,"children":["She provides what the medication would address. "]}]},{"nodeType":"text","font-family":"Lato Charset1_ 6Yc9if48EC3E0EF9","font-size":"12px","fill":"#404040","fill-opacity":1,"children":[{"nodeType":"tspan","x":"10 19.0720005 25.7440004 30.2200002 33.2920002 38.8960003 45.1840004 47.5000004 52.7080006 59.3800005 65.6680006 67.9840006 74.6560005 81.3280004 85.8040002 88.1200002 94.7920001 101.464 104.536 110.6800001 112.9960001 119.6199997 124.4559997 130.972 137.1160001 140.1880001 146.8960003 153.1840004 158.3920006 160.7080006 165.1840004 171.8560003 178.1440004 180.4600004 187.1680006 190.2400006 196.3240007 202.4560007 209.1280006 215.8000005 221.0080007 224.0800007 229.2880009 231.6040009 238.3120011 244.984001 249.4600008 251.7760008 256.2520006 262.9240005 269.2120006 271.5280006","y":232.844,"children":["Notice she not only provides the diagnosis but the "]}]},{"nodeType":"text","font-family":"Lato Charset1_ 6Yc9if48EC3E0EF9","font-size":"12px","fill":"#404040","fill-opacity":1,"children":[{"nodeType":"tspan","x":"10 15.2080002 21.8319998 28.1199999 33.724 36.796 43.6360002 49.2400003 51.5560003 56.7640005 62.9080006 72.7600008 79.3840004 83.8600002 90.5320001 100.3840003 105.5920005 107.9080005 112.3840003 119.0560002 125.1400003 129.6160001 131.9320001 136.4079999 143.0799998 149.3679999 151.6839999 154.7559999 161.4279998 165.9039996 172.1919997 177.0279997 183.0159996 189.3039997 195.9759996 200.4519994 203.5239994 210.1959993 216.8679992 219.1839992 225.8559991 232.527999 239.1519986 245.4399987 250.6479989 252.9639989 257.4399987 264.1119986 266.4279986","y":247.244,"children":["specic symptoms that the intervention hopes to "]}]},{"nodeType":"text","font-family":"Lato Charset1_ 6Yc9if48EC3E0EF9","font-size":"12px","fill":"#404040","fill-opacity":1,"children":[{"nodeType":"tspan","x":"10 19.8520002 25.9360003 31.8640003 38.1520004 40.4680004 47.1760006 53.4640007 57.9400005 62.4160003 68.7040004 72.7480005 75.2920004","y":261.644,"children":["make better."]}]},{"nodeType":"text","font-family":"LatoBold Charset1_ BoldC10979F9","font-size":"12px","fill":"#404040","fill-opacity":1,"children":[{"nodeType":"tspan","x":"10 19.0720005 25.8940005 35.3860001 37.7020001 40.9540002 47.7760002 50.0920002 56.9320004 63.3460004 70.1320007 74.7760008 81.5980008 83.9140008 90.754001 97.576001 103.990001 109.234001 111.550001 116.794001 123.616001 130.030001 132.346001 138.556001 145.378001 147.694001 150.9460011 157.7680011 162.4120012 169.2340012 171.5500012 178.3720012 185.1940012 194.6860008 197.0020008 200.2540009 204.898001 207.214001 216.7060006 223.5280006 228.4300006 235.0480006 240.2920006 242.6080006 245.9920007 252.4060007 255.1060007 261.3160007 264.0160007 266.7160007 269.0320007","y":290.444,"children":["How in depth does she go into how it works (e.g., "]}]},{"nodeType":"text","font-family":"LatoBold Charset1_ BoldC10979F9","font-size":"12px","fill":"#404040","fill-opacity":1,"children":[{"nodeType":"tspan","x":"10 20.1040001 26.5180001 32.2420001 39.0640001 45.3460002 52.1680002 55.4200003 60.6640003 70.7680004 74.3680003 79.4140003","y":304.844,"children":["mechanism)?"]}]},{"nodeType":"text","font-family":"Lato Charset1_ 6Yc9if48EC3E0EF9","font-size":"12px","fill":"#404040","fill-opacity":1,"children":[{"nodeType":"tspan","x":"10 16.3600001 23.032 29.3200001 31.6360001 38.3440003 45.0160002 51.3040003 56.5120005 58.8280005 65.5000004 72.1720003 76.6480001 78.9640001 85.0960001 91.768 94.084 97.156 103.8279999 108.3039997 114.9759996 117.2919996 123.4239996 128.2599996 134.5479997 140.6319998 145.1079996 147.4239996 154.1319998 160.4199999 167.0439995 171.5199993 178.1919992 180.5079992 183.5799992 190.2519991 192.5679991 197.0439989 203.331999 208.167999 218.0199992 223.2279994 225.5439994 232.2159993 236.2599994 238.5759994","y":333.644,"children":["She does not go into great depth in terms o "]}]},{"nodeType":"text","font-family":"Lato Charset1_ 6Yc9if48EC3E0EF9","font-size":"12px","fill":"#404040","fill-opacity":1,"children":[{"nodeType":"tspan","x":"10 14.4759998 19.0839996 25.1679997 31.8399996 37.0479998 46.9 49.972 54.4479998 58.9239996 65.2119997 70.0479997 75.2559999 77.7999998 80.1159998 84.9519998 91.2399999 96.844 103.1320001 109.7559997 114.2319995 120.9039994 125.7399994 130.9479996 133.4919995 135.8079995 142.5159997 149.1879996 158.38 165.0519999 170.2600001 174.7359999 179.5719999 185.86 191.9440001 201.7960003 204.1120003 210.4000004 214.4440005 218.4880006 224.7760007 230.3800008 234.8560006 240.0640008 242.6080007 244.9240007 251.2120008 255.6880006 261.2920007 263.8360006 266.1520006","y":348.044,"children":["transmitters, receptors, downstream eects, etc. "]}]},{"nodeType":"text","font-family":"Lato Charset1_ 6Yc9if48EC3E0EF9","font-size":"12px","fill":"#404040","fill-opacity":1,"children":[{"nodeType":"tspan","x":"10 18.2200003 24.8920002 31.5640001 36.7720003 39.8440003 46.5520005 52.8400006 57.6760006 59.9920006 64.4680004 71.1400003 74.2120003 79.4200005 82.4440004 84.7600004 91.4680006 94.5400006 101.2480008 103.5640008 108.772001 115.4440009 121.732001 124.048001 130.7200009 136.6120011 142.600001 148.8880011 151.2040011 155.6800009 162.3520008 164.6680008 170.8000008 177.4720007 179.7880007 182.8600007 189.5320006 194.0080004 200.6800003 202.9960003 209.1280003 213.9640003 220.2520004 226.3360005 230.8120003 233.1280003 239.8360005 246.1240006 252.7480002 257.224 263.8959999 268.6719999 270.9879999","y":362.444,"children":["Consider this: did she have to go into great depth? "]}]},{"nodeType":"text","font-family":"Lato Charset1_ 6Yc9if48EC3E0EF9","font-size":"12px","fill":"#404040","fill-opacity":1,"children":[{"nodeType":"tspan","x":"10 19.0720005 25.7440004 34.9360008 37.2520008 43.9240007 50.2120008 53.2840008 59.9080004 63.9520005 70.6240004 73.6960004 76.0120004 85.2040008 91.8760007 98.5480006 101.6200006 108.3280008 110.6440008 115.1200006 121.7920005 124.8640005 130.0720007 132.3880007 139.0600006 144.9520008 150.9400007 157.2280008 159.5440008 166.252001 172.5400011 178.8280012 185.5000011 190.2760011","y":376.844,"children":["How helpul would this have been?"]}]},{"nodeType":"text","font-family":"LatoBold Charset1_ BoldC10979F9","font-size":"12px","fill":"#404040","fill-opacity":1,"children":[{"nodeType":"tspan","x":"10 18.9700003 25.7920003 32.2060003 37.4500003 39.7660003 45.0100003 51.8320003 58.2460003 60.5620003 65.8060003 72.6280003 78.9100004 83.8120004 90.2260004 92.5420004 102.034 108.856 115.27 122.092 124.408 129.652 136.474 142.888 145.204 154.6959996 161.5179996 168.3399996 171.5919997 178.4319999 180.7479999 184 187.2520001 193.51 199.924 202.24 206.8840001 213.7060001 216.0220001 220.228 227.05 230.3020001 233.5540002 240.3760002 249.8679998 254.1759999 260.9979999 267.7840002 270.1000002","y":405.644,"children":["Does she share when she would like to ollow-up "]}]},{"nodeType":"text","font-family":"LatoBold Charset1_ BoldC10979F9","font-size":"12px","fill":"#404040","fill-opacity":1,"children":[{"nodeType":"tspan","x":"10 19.4919996 22.7439997 27.3879998 34.2099998 36.5259998 41.1699999 47.9919999 54.4059999 56.7219999 63.5080002 69.7900003 74.4340004 77.6860005 84.1000005 90.9220005 95.5660006 100.6120006","y":420.044,"children":["with the patient?"]}]},{"nodeType":"text","font-family":"Lato Charset1_ 6Yc9if48EC3E0EF9","font-size":"12px","fill":"#404040","fill-opacity":1,"children":[{"nodeType":"tspan","x":"10 16.5879998 22.8759999 28.0840001 30.628 32.944 38.1520002 44.8240001 51.1120002 53.4280002 60.1360004 66.8080003 73.0960004 78.3040006 80.6200006 85.8280008 92.5000007 94.8160007 101.4880006 108.1600005 110.4760005 116.5600006 121.0360004 123.3520004 126.4240004 132.7120005 138.7960006 144.0040008 148.4800006 150.7960006 157.7560006 160.0720006 166.7440005 172.3480006 177.9520007 184.0360008 189.244001 192.316001 198.9880009 205.6600008 210.868001 213.4120009 215.7280009 222.088001 228.7600009 235.048001 237.364001 243.4480011 246.5200011 251.7280013 258.4000012 260.7160012","y":448.844,"children":["Yes, she does so on at least 2 occasions. She also "]}]},{"nodeType":"text","font-family":"Lato Charset1_ 6Yc9if48EC3E0EF9","font-size":"12px","fill":"#404040","fill-opacity":1,"children":[{"nodeType":"tspan","x":"10 16.7080002 22.9960003 28.2040005 33.8080006 38.6440006 41.7160006 48.4240008 54.7120009 59.9200011 62.2360011 66.7120009 73.3840008 79.6720009 81.9880009 87.1960011 91.6720009 97.756001 102.592001 107.0680008 110.1400008 116.8120007 122.9440007 125.2600007 131.9680009 138.6400008 143.848001 149.9320011 156.0640011 162.3520012 167.5600014 169.8760014 175.9600015 182.6320014 189.3400016 191.6560016 196.1320014 202.8040013 209.0920014 211.4080014 214.4800014 220.7680015 227.4400014 233.5720014 238.0480012 244.7200011 247.0360011 253.708001 257.7520011 260.0680011 264.5440009 267.6160009 277.4680011 283.7560012 286.0720012","y":463.244,"children":["describes the starting dosages and the length o time "]}]},{"nodeType":"text","font-family":"Lato Charset1_ 6Yc9if48EC3E0EF9","font-size":"12px","fill":"#404040","fill-opacity":1,"children":[{"nodeType":"tspan","x":"10 14.4759998 21.1479997 27.4359998 29.7519998 36.3759994 42.4599995 46.9359993 50.0079993 56.2959994 62.9679993 67.4439991 69.7599991 78.9519995 85.6239994 92.2959993 95.3679993 102.0759995 104.3919995 107.4639995 110.5359995 116.4639995 122.7519996 125.8239996 131.9679997 134.2839997 140.9919999 147.28 149.596 156.2679999 162.9399998 165.2559998 169.7319996 176.4039995 182.6919996 185.0079996 194.8599998 201.1479999 207.8560001 210.9280001 216.5320002 222.6160003 227.0920001 230.1640001 236.836 243.5079999 245.8239999 249.4239998 255.5079999 259.9839997 262.2999997","y":477.644,"children":["the patient would likely be on the medication (at "]}]},{"nodeType":"text","font-family":"Lato Charset1_ 6Yc9if48EC3E0EF9","font-size":"12px","fill":"#404040","fill-opacity":1,"children":[{"nodeType":"tspan","x":"10 13.072 19.3600001 25.4440002 30.6520004 35.1280002 37.4440002 41.4880003 48.1600002 52.9960002 55.3120002 59.788 66.4599999 69.5319999 74.7400001 77.0560001 81.5319999 86.3679999 89.4399999 95.524 98.596 102.1959999 104.7399998 107.0559998","y":492.044,"children":["least or this trial). "]}]},{"nodeType":"text","font-family":"LatoBold Charset1_ BoldC10979F9","font-size":"12px","fill":"#404040","fill-opacity":1,"children":[{"nodeType":"tspan","x":"10 18.9700003 25.7920003 32.2060003 37.4500003 39.7660003 45.0100003 51.8320003 58.2460003 60.5620003 66.8440004 73.6660004 78.9100004 88.402 94.816 99.718 102.034 106.6780001 113.5000001 119.9140001 122.2300001 129.0160004 135.2980005 139.9420006 143.1940007 149.6080007 156.4300007 161.0740008 163.7740008 169.0180008 171.3340008 178.174001 184.996001 191.410001 196.654001 201.2980011 204.5500012 211.3720012 218.1940012 223.4380012 228.4840012","y":520.844,"children":["Does she answer the patient’s questions?"]}]},{"nodeType":"text","font-family":"Lato Charset1_ 6Yc9if48EC3E0EF9","font-size":"12px","fill":"#404040","fill-opacity":1,"children":[{"nodeType":"tspan","x":"10 16.5879998 22.8759999 28.0840001 30.628 32.944 38.1520002 44.8240001 51.1120002 53.4280002 60.1360004 66.8080003 73.0960004 78.3040006 80.8480005 83.1640005 90.2440009 96.9160008 103.2040009 105.5200009 112.1440005 118.2280006 122.7040004 125.7760004 132.0640005 138.7360004 143.2120002 145.5280002 152.2000001 158.2840002 163.4920004 165.8080004 175.6600006 181.7440007 188.2240012 194.3680013 196.6840013 203.3920015 210.0640014 216.3520015 221.5600017 226.0360015 229.1080015 235.7800014 242.4520013 247.6600015 250.2040014 252.5200014 260.4760013 266.7640014 273.0520015 279.6760011 281.9920011","y":549.644,"children":["Yes, she does. The patient has many questions. Keep "]}]},{"nodeType":"text","font-family":"Lato Charset1_ 6Yc9if48EC3E0EF9","font-size":"12px","fill":"#404040","fill-opacity":1,"children":[{"nodeType":"tspan","x":"10 13.072 19.7439999 22.0599999 31.9120001 34.9840001 41.656 48.3640002 50.9080001 53.2240001 58.4320003 65.1040002 74.9560004 81.2440005 83.5600005 90.1840001 96.2680002 100.744 103.816 110.1040001 116.776 121.2519998 126.46 128.776 138.6280002 144.5200004 150.6640005 152.9800005 159.6520004 166.3240003 170.8000001 173.1160001 179.788 185.6800002 191.6680001 197.9560002 200.2720002 206.3560003 211.5640005 213.8800005 223.7320007 229.8160008 236.2960013 241.6480015 244.1920014 246.5080014 253.1800013 258.0160013 260.3320013","y":564.044,"children":["in mind, some patients may not have as many, or "]}]},{"nodeType":"text","font-family":"Lato Charset1_ 6Yc9if48EC3E0EF9","font-size":"12px","fill":"#404040","fill-opacity":1,"children":[{"nodeType":"tspan","x":"10 16.6719999 23.3439998 30.0159997 36.3039998 38.6199998 44.7039999 49.1799997 51.4959997 57.5799998 60.6519998 63.7239998 66.2679997 68.5839997 76.7439995 79.0599995 85.1919995 91.8639994 98.5359993 105.2439995 107.5599995 114.1839991 118.7919989 124.875999 130.4799991 134.9559989 138.0279989 143.631999 149.9199991 152.2359991 155.3079991 161.979999 167.5839991 170.6559991 177.327999 184.0359992 190.3239993 195.5319995 197.8479995 203.9319996 209.1399998 215.4279999 218.4999999 225.1719998 231.3039998 233.6199998 236.6919998 240.7359999 243.0519999 247.5279997 254.1999996 260.4879997 262.8039997","y":578.444,"children":["none at all. A good practice includes asking i the "]}]},{"nodeType":"text","font-family":"Lato Charset1_ 6Yc9if48EC3E0EF9","font-size":"12px","fill":"#404040","fill-opacity":1,"children":[{"nodeType":"tspan","x":"10 16.6239996 22.7079997 27.1839995 30.2559995 36.5439996 43.2159995 47.6919993 50.0079993 56.6799992 62.7639993 67.9719995 70.2879995 76.9959997 83.6679996 89.9559997 95.1639999 99.6399997 102.7119997 109.3839996 116.0559995 121.2639997 123.5799997 129.6639998 134.1399996 136.4559996 142.0599997 148.3479998 153.1839998 157.6599996 163.7439997 166.8159997 173.4879996 175.8039996 178.8519997 185.5239996 192.1959995 197.7999996 202.2759994 208.9479993 213.7839993 220.0719994 225.2799996 227.8239995 230.1399995 237.1119996 243.1599995 249.2439996 259.0959998 265.7199994 268.7919994 275.0799995 278.1039994 280.4199994 282.7359994","y":592.844,"children":["patient has questions at certain junctures. Example:  "]}]},{"nodeType":"text","font-family":"Lato Charset1_ 6Yc9if48EC3E0EF9","font-size":"12px","fill":"#404040","fill-opacity":1,"children":[{"nodeType":"tspan","x":"10 14.368 18.052 20.368 26.6560001 33.328 39.9999999 49.1920003 51.5080003 55.1920003 57.5080003 63.1120004 69.6280007 75.6160006 81.9040007 86.7400007 93.0280008 99.736001 102.052001 108.1360011 110.4520011 117.1600013 120.2320013 124.7080011 127.0240011 133.696001 137.7400011 140.0560011 143.1280011 149.800001 153.8440011 160.516001 165.352001 175.2040012 181.2880013 185.7640011 188.8360011 195.508001 202.1800009 204.4960009 209.7040011 216.376001 218.692001 222.7360011 228.8200012 232.8640013 235.4080012 237.7240012 246.9160016 253.5880015 259.6720016 264.1480014 266.4640014","y":607.244,"children":["“I know I covered a bit o inormation so ar, what "]}]},{"nodeType":"text","font-family":"Lato Charset1_ 6Yc9if48EC3E0EF9","font-size":"12px","fill":"#404040","fill-opacity":1,"children":[{"nodeType":"tspan","x":"10 16.7080002 23.3800001 29.6680002 34.8760004 39.3520002 42.4240002 49.0960001 55.768 60.9760002 63.2920002 70.0000004 76.6720003 78.9880003 84.9760002 91.6480001 98.32 100.636 107.3079999 113.2000001 119.188 125.4760001 127.7920001 133.8760002 138.352 140.668 145.1439998 151.8159997 154.8879997 160.0959999 162.4119999 169.0359995 175.7079994 178.7799994 185.4519993 189.9279991 194.7039991 199.0719991","y":621.644,"children":["questions do you have at this point?”"]}]},{"nodeType":"text","font-family":"LatoBold Charset1_ BoldC10979F9","font-size":"12px","fill":"#404040","fill-opacity":1,"children":[{"nodeType":"tspan","x":"10 18.9700003 25.7920003 32.2060003 37.4500003 39.7660003 45.0100003 51.8320003 58.2460003 60.5620003 66.6280003 72.8320003 79.6540003 82.9060004 89.7460006 92.0620006 102.1660007 108.5800007 115.4200009 118.672001 124.396001 130.6780011 133.9300012 136.2460012 139.4740011 145.7560012 150.6580012 156.8680012 163.6900012 170.5120012 175.5580012","y":650.444,"children":["Does she avoid medical jargon?"]}]},{"nodeType":"text","font-family":"Lato Charset1_ 6Yc9if48EC3E0EF9","font-size":"12px","fill":"#404040","fill-opacity":1,"children":[{"nodeType":"tspan","x":"10 13.684 18.1599998 20.4759998 23.5479998 28.756 31.072 34.144 43.9960002 50.6199998 57.2919997 62.1279997 66.6039995 72.6879996 79.3599995 83.8359993 86.1519993 90.6279991 97.299999 99.615999 106.2879989 111.4959991 117.7839992 120.0999992 126.7239988 129.7959988 135.8799989 138.9519989 145.6239988 147.9399988 151.0119988 157.0959989 163.7679988 169.8999988 176.5719987 182.6559988 188.7879988 195.0759989 197.6199988 199.9359988 208.695999 213.9039992 216.9759992 223.6479991 229.7799991 232.0959991 241.9479993 248.2359994 254.9439996 258.0159996 263.6199997 269.7039998 272.7759998 275.0919998","y":679.244,"children":["It is important to use plain language. Using medical "]}]},{"nodeType":"text","font-family":"Lato Charset1_ 6Yc9if48EC3E0EF9","font-size":"12px","fill":"#404040","fill-opacity":1,"children":[{"nodeType":"tspan","x":"10 14.4759998 20.7639999 25.5999999 35.4520001 38.5240001 45.196 51.8679999 54.9399999 61.6119998 67.7439998 73.8879999 76.2039999 86.0560001 91.9480003 98.0920004 100.4080004 106.0120005 112.6840004 119.3560003 123.4000004 130.0720003 135.2800005 141.5680006 143.8840006 150.5080002 156.5920003 161.0680001 164.1400001 170.4280002 177.1000001 181.5759999 186.7840001 189.328","y":693.644,"children":["terminology may conuse patients."]}]},{"nodeType":"text","font-family":"LatoBold Charset1_ BoldC10979F9","font-size":"12px","fill":"#404040","fill-opacity":1,"children":[{"nodeType":"tspan","x":"10 19.0720005 25.8940005 35.3860001 37.7020001 44.5420003 51.3640003 57.7780003 63.0220003 65.3380003 69.9820004 76.8040004 83.2180004 85.5340004 91.2580004 97.882 104.086 110.5 115.2280002 121.5100003 127.7200003 134.1340003 136.4500003 143.2720003 147.4780002 149.7940002 154.4380003 161.2600003 167.6740003 169.9900003 175.7140003 182.5360003 192.6400004 202.7440005 209.5660005 216.3880005 218.7040005 223.9480005 227.2000006 234.0400008 240.4540008 242.7700008 249.1840008 253.3900007 257.5960006 264.0100006 269.7340006 274.3780007 279.6220007 281.9380007","y":722.444,"children":["How does the coverage o the common side eects "]}]},{"nodeType":"text","font-family":"LatoBold Charset1_ BoldC10979F9","font-size":"12px","fill":"#404040","fill-opacity":1,"children":[{"nodeType":"tspan","x":"10 16.21 23.032 28.078 30.394","y":736.844,"children":["go? "]}]},{"nodeType":"text","font-family":"Lato Charset1_ 6Yc9if48EC3E0EF9","font-size":"12px","fill":"#404040","fill-opacity":1,"children":[{"nodeType":"tspan","x":"10 16.3600001 23.032 29.3200001 31.6360001 37.2400002 43.7560005 49.7440004 56.0320005 60.8680005 66.0760007 68.3920007 72.8680005 79.5400004 85.8280005 88.1440005 92.6200003 98.7640004 105.388 108.46 114.0640001 120.1480002 123.2200002 125.5360002 132.2080001 138.88 145.1680001 150.3760003 152.6920003 158.7760004 165.4480003 172.1560005 174.4720005 181.1800007 187.4680008 192.676001 198.2800011 203.1160011 206.1880011 212.8960013 219.1840014 224.3920016 226.7080016 231.1840014 237.8560013 244.1440014 253.9960016 256.3120016 259.3840016 266.0560015 268.3720015","y":765.644,"children":["She covers the typical ones and describes them in "]}]},{"nodeType":"text","font-family":"Lato Charset1_ 6Yc9if48EC3E0EF9","font-size":"12px","fill":"#404040","fill-opacity":1,"children":[{"nodeType":"tspan","x":"10 16.6239996 19.6959996 25.7799997 28.8519997 35.5239996 37.8399996 40.9119996 46.9959997 53.6679996 59.7999996 66.4719995 72.5559996 78.6879996 84.9759997 87.5199996 96.5559999 99.6279999 106.3360001 108.6520001 114.64 121.3119999 127.9839998 130.2999998 135.9039999 141.988 146.4639998 152.0679999 158.7399998 161.0559998 165.5319996 172.2039995 178.4919996 180.8079996 187.4319992 193.5159993 197.9919991 201.0639991 207.3519992 214.0239991 218.4999989 221.0439988 226.251999 228.567999 235.2759992 241.5639993 251.4159995 257.7039996 263.7879997 270.4599996 277.1319995 281.9679995 284.2839995","y":780.044,"children":["plain language.Did you catch the patient’s demeanor "]}]},{"nodeType":"text","font-family":"Lato Charset1_ 6Yc9if48EC3E0EF9","font-size":"12px","fill":"#404040","fill-opacity":1,"children":[{"nodeType":"tspan","x":"10 15.6040001 22.276 28.3600001 35.032 41.164 47.4520001 49.7680001 58.9600005 62.0320005 66.5080003 73.1800002 75.4960002 79.972 86.6439999 92.932 95.248 100.4560002 106.3840002 112.4320001 119.104 125.1880001 128.2600001 130.5760001 137.2840003 143.4280004 148.6360006 152.6800007 159.3520006 166.0240005 171.6280006 176.1040004 179.1760004 185.8480003 192.5200002 194.8360002 201.4599998 208.1319997 213.3399999 218.5480001 221.6200001 228.3280003 231.4000003 234.4720003 237.5440003 242.0200001 248.1640002 252.9400002 255.2560002 262.3360006 269.0080005 272.0800005 278.7520004 285.0400005 287.3560005","y":794.444,"children":["change with the sexual dysunction possibility? Think "]}]},{"nodeType":"text","font-family":"Lato Charset1_ 6Yc9if48EC3E0EF9","font-size":"12px","fill":"#404040","fill-opacity":1,"children":[{"nodeType":"tspan","x":"10 16.0840001 22.7920003 29.4640002 36.1360001 40.6119999 42.9279999 49.5999998 56.2719997 65.4640001 67.7800001 73.8640002 80.5360001 87.2440003 89.5600003 98.7520007 105.4240006 111.7120007 118.3840006 120.7000006 126.6880005 133.3600004 140.0320003 142.3480003 151.5400007 158.2120006 164.8840005 167.9560005 174.6640007 176.9800007 183.0640008 189.772001 196.4800012 201.3160012 207.6040013 212.8120015 218.0200017 220.3360017 223.4080017 227.8840015 230.4280014 232.7440014 240.4720011 243.5440011 249.6760011 256.348001 260.8240008 263.1400008","y":808.844,"children":["about how and when you would address it. Right "]}]},{"nodeType":"text","font-family":"Lato Charset1_ 6Yc9if48EC3E0EF9","font-size":"12px","fill":"#404040","fill-opacity":1,"children":[{"nodeType":"tspan","x":"10 14.4759998 21.1479997 27.4359998 34.1079997 38.8839997 41.1999997 47.3679999 53.452 57.9279998 64.2159999 69.0519999 73.8279999 76.1439999 85.2160004 91.8880003 96.3640001 98.6800001 104.7640002 109.24 111.556 117.6400001 120.7120001 123.7840001 128.5600001 130.8760001 133.1920001","y":823.244,"children":["then? Later? Not at all?  "]}]},{"nodeType":"text","font-family":"Lato Charset1_ 6Yc9if48EC3E0EF9","font-size":"12px","fill":"#404040","fill-opacity":1,"children":[{"nodeType":"tspan","x":"10 22.2279997 28.8999996 35.1879997 41.8599996 44.1759996 48.6519994 55.3239993 61.6119994 63.9279994 70.6359996 77.3079995 82.9119996 87.3879994 94.0599993 98.8959993 101.2119993 107.2959994 114.0039996 120.7119998 125.5479998 131.8359999 137.0440001 142.2520003 148.5400004 153.7480006 156.0640006 162.7360005 165.8080005 171.0160007 173.3320007 178.9360008 185.6080007 192.2800006 197.8840007 204.1720008 209.0080008 215.6800007 217.9960007 222.8320007 229.1200008 235.2520008 241.3360009 246.1720009 252.8800011 255.9520011 262.624001 268.756001 271.072001","y":852.044,"children":["When the doctor addresses his concern regarding "]}]},{"nodeType":"text","font-family":"Lato Charset1_ 6Yc9if48EC3E0EF9","font-size":"12px","fill":"#404040","fill-opacity":1,"children":[{"nodeType":"tspan","x":"10 15.2080002 21.1360002 27.1840001 33.856 39.9400001 43.0120001 45.3280001 50.5360003 53.6080003 60.3160005 66.6040006 68.9200006 75.2080007 79.2520008 83.2960009 89.584001 95.1880011 99.6640009 104.8720011 107.416001 109.732001 116.4400012 123.1120011 125.4280011 131.416001 138.0880009 144.7600008 147.0760008 151.1200009 157.408001 163.6960011 166.7680011 169.0840011 174.2920013 180.9640012 187.2520013 189.5680013 196.2760015 199.3480015 206.0560017 208.3720017 214.4560018 216.7720018 222.9040018 229.5760017 236.2480016 242.9560018 245.2720018 248.3200019 254.9920018 261.700002 264.016002 267.088002 273.7600019 276.0760019","y":866.444,"children":["sexual side eects, do you eel she did a good job in "]}]},{"nodeType":"text","font-family":"Lato Charset1_ 6Yc9if48EC3E0EF9","font-size":"12px","fill":"#404040","fill-opacity":1,"children":[{"nodeType":"tspan","x":"10 15.928 21.9759999 28.5999995 31.6719995 37.7559996 40.8279996 47.4999995 50.5719995 57.2439994 63.3759994 65.6919994 71.7759995 78.4479994 85.1559996 87.4719996 93.5559997 100.2639999 106.9720001 111.8080001 118.0960002 123.3040004 128.5120006 131.5840006 138.2560005 144.3880005 146.7040005 151.1800003 157.8520002 164.1400003 166.4560003 173.0799999 179.164 183.6399998 186.7119998 192.9999999 199.6719998 204.1479996 206.6919995 211.8999997 214.2159997 219.8199998 226.4919997 233.1639996 238.7679997 245.0559998 249.8919998 256.5639997 261.7719999 266.5479999 268.8639999","y":880.844,"children":["explaining and addressing the patient’s concerns? "]}]},{"nodeType":"text","font-family":"Lato Charset1_ 6Yc9if48EC3E0EF9","font-size":"12px","fill":"#404040","fill-opacity":1,"children":[{"nodeType":"tspan","x":"10 22.2279997 28.7080002 34.8520003 37.1680003 43.8400002 48.6760002 50.9920002 60.1840006 66.6640011 72.8080012 75.1240012 81.7960011 88.468001 92.9440008 97.7200008 100.0360008","y":895.244,"children":["Why or why not? "]}]},{"nodeType":"text","font-family":"LatoBold Charset1_ BoldC10979F9","font-size":"12px","fill":"#404040","fill-opacity":1,"children":[{"nodeType":"tspan","x":"10 19.0720005 25.8940005 35.3860001 37.7020001 47.1939997 53.6079997 56.8599998 60.1119999 62.4279999 69.2680001 76.0900001 82.5040001 87.7480001 90.0640001 95.3080001 102.1300001 108.5440001 110.8600001 117.1420002 123.9820004 130.8220006 135.7240006 142.1380006 147.3820006 152.6260006 154.9420006 159.5860007 166.4080007 172.8220007 175.1380007 180.3820007 186.7960007 191.6980007 194.9500008 201.7720008 208.5940008 213.8380008 216.1540008 221.3980008 224.6500009 231.4900011 237.9040011 240.2200011 246.6340011 250.840001 255.0460009 261.4600009 267.1840009 271.828001 277.072001 279.388001","y":924.044,"children":["How well does she address the serious side eects "]}]},{"nodeType":"text","font-family":"LatoBold Charset1_ BoldC10979F9","font-size":"12px","fill":"#404040","fill-opacity":1,"children":[{"nodeType":"tspan","x":"10 13.3840001 19.7980001 22.4980001 28.7080001 31.4080001 34.1080001 36.4240001 41.6680001 48.0820001 52.9840001 59.8060001 64.4500002 71.2720002 78.0940002 81.3460003 88.1680003 90.4840003 95.7280003 102.1299998 108.9519998 115.792 120.694 127.516 137.6200001 143.8180001 147.418 152.464","y":938.444,"children":["(e.g., serotonin syndrome)?"]}]},{"nodeType":"text","font-family":"Lato Charset1_ 6Yc9if48EC3E0EF9","font-size":"12px","fill":"#404040","fill-opacity":1,"children":[{"nodeType":"tspan","x":"10 16.3600001 23.032 29.3200001 31.6360001 37.9240002 47.7760004 54.4 61.0719999 67.156 72.3640002 75.4360002 80.9800003 87.2680004 92.4760006 94.7920006 99.2680004 105.9400003 112.2280004 114.5440004 119.7520006 126.0400007 130.8760007 133.9480007 140.6200006 147.2920005 152.5000007 159.1720006 165.4600007 170.6680009 175.8760011 178.420001 180.736001 187.0960011 193.768001 200.0560011 202.3720011 208.9960007 213.8320007 220.348001 226.4920011 229.5640011 236.2720013 242.5600014 247.7680016 250.0840016 255.6880017 258.7600017 265.0480018 271.1320019 275.9680019 278.2840019","y":967.244,"children":["She emphasizes the seriousness. She provides clear "]}]},{"nodeType":"text","font-family":"Lato Charset1_ 6Yc9if48EC3E0EF9","font-size":"12px","fill":"#404040","fill-opacity":1,"children":[{"nodeType":"tspan","x":"10 15.928 21.9759999 28.5999995 34.8879996 40.4919997 44.9679995 51.0519996 55.5279994 58.5999994 65.2719993 71.9439992 77.1519994 79.4679994 86.1399993 90.1839994 92.4999994 101.6919998 108.3639997 114.4479998 118.9239996 121.2399996 125.7159994 132.3879993 134.7039993 141.4119995 148.0839994 150.3999994 153.4719994 157.5159995 159.8319995 164.3079993 170.9799992 177.2679993 182.4759995 188.7639996 191.0799996 197.7519995 203.3559996 208.9599997 215.6319996 219.6759997 222.2199996 224.5359996 232.6959994 235.7679994 240.2439992 246.9159991 253.587999 260.2599989 266.3919989 273.0639988 275.3799988","y":981.644,"children":["expectations o what to do i these occur. Although "]}]},{"nodeType":"text","font-family":"Lato Charset1_ 6Yc9if48EC3E0EF9","font-size":"12px","fill":"#404040","fill-opacity":1,"children":[{"nodeType":"tspan","x":"10 15.2080002 21.8800001 28.1680002 30.4840002 36.0880003 42.7600002 49.4320001 52.5040001 59.2120003 61.5280003 68.2000002 74.0920004 80.0800003 86.3680004 88.6840004 91.7560004 98.0440005 102.0880006 106.5640004 108.8800004 111.9520004 116.4280002 118.7440002 124.8280003 129.3040001 131.6200001 136.0959999 142.7679998 148.8519999 153.3279997 155.8719996 158.1879996 163.3959998 170.0679997 176.3559998 178.6719998 184.7559999 187.8279999 193.0360001 199.708 202.024 208.6479996 213.4839996 219.9999999 226.144 229.216 235.9240002 242.2120003 247.4200005 249.7360005","y":996.044,"children":["she could have let it at that, she also provides "]}]},{"nodeType":"text","font-family":"Lato Charset1_ 6Yc9if48EC3E0EF9","font-size":"12px","fill":"#404040","fill-opacity":1,"children":[{"nodeType":"tspan","x":"10 14.836 21.1240001 27.2080002 32.4160004 37.6240006 44.2960005 48.9040003 54.9880004 61.6600003 67.2640004 73.5520005 75.8680005 81.9520006 88.6240005 95.3320007 97.6480007 102.1240005 108.7960004 115.0840005 120.2920007 126.5800008 128.8960008 134.9800009 139.8160009 146.104001 148.420001 152.8960008 159.5680007 162.6400007 169.3120006 175.4440006 180.6520008 182.9680008 187.4440006 194.1160005 200.2480005 206.3920006 208.7080006 217.900001 224.5720009 231.2440008 234.3160008 241.024001 243.340001 252.5320014 259.2040013 264.0400013 270.3280014 272.6440014","y":1010.444,"children":["reassurance and these are things they would work "]}]},{"nodeType":"text","font-family":"Lato Charset1_ 6Yc9if48EC3E0EF9","font-size":"12px","fill":"#404040","fill-opacity":1,"children":[{"nodeType":"tspan","x":"10 14.4759998 21.1479997 27.2799997 33.5679998 38.0439996 44.7159995 51.0039996 55.8399996 58.1559996 62.6319994 69.3039993 71.6199993 81.4719995 88.1439994 94.8159993 97.8879993 102.3639991 109.035999 113.0799991 115.623999","y":1024.844,"children":["together to monitor."]}]},{"nodeType":"text","font-family":"Lato Charset1_ 6Yc9if48EC3E0EF9","font-size":"12px","fill":"#404040","fill-opacity":1,"children":[{"nodeType":"tspan","x":"10 19.0360003 22.1080003 28.8160005 31.1320005 37.1200004 43.7920003 50.4640002 52.7800002 59.4520001 66.124 70.5999998 73.6719998 79.2759999 85.564 87.88 92.3559998 99.0279997 105.3159998 107.6319998 114.2559994 120.3399995 124.8159993 127.8879993 134.1759994 140.8479993 145.3239991 147.867999 153.0759992 155.3919992 162.0999994 168.3879995 178.2399997 184.5279998 190.6119999 197.2839998 203.9559997 208.7919997 211.1079997 216.7119998 223.3839997 229.4679998 236.1399997 242.2719997 248.5599998 250.8759998 260.0680002 263.1400002 267.616 274.2879999 276.6039999","y":1053.644,"children":["Did you notice the patient’s demeanor change with "]}]},{"nodeType":"text","font-family":"Lato Charset1_ 6Yc9if48EC3E0EF9","font-size":"12px","fill":"#404040","fill-opacity":1,"children":[{"nodeType":"tspan","x":"10 14.4759998 21.1479997 27.4359998 29.7519998 36.46 42.7480001 47.9560003 53.5600004 58.3960004 61.4680004 68.092 72.5679998 75.6399998 82.3119997 88.9839996 91.2999996 97.9719995 102.0159996 104.3319996 110.4159997 112.7319997 118.3359998 124.6239999 129.4599999 133.9359997 140.0199998 143.0919998 149.7639997 152.0799997 158.1639998 164.872 170.8599999 177.148 181.984 187.1920002 193.4800003 195.7960003 200.6320003 206.9200004 213.0040005 218.6080006 223.0840004 226.1560004 232.8280003 239.5000002 244.2760002","y":1068.044,"children":["the description o a certain adverse reaction?"]}]},{"nodeType":"text","font-family":"Lato Charset1_ 6Yc9if48EC3E0EF9","font-size":"12px","fill":"#404040","fill-opacity":1,"children":[{"nodeType":"tspan","x":"10 22.2279997 28.8999996 35.1879997 41.8599996 44.1759996 48.6519994 55.3239993 61.6119994 63.9279994 70.6359996 77.3079995 82.9119996 87.3879994 94.0599993 98.8959993 101.2119993 107.2959994 114.0039996 120.7119998 125.5479998 131.8359999 137.0440001 142.2520003 148.5400004 153.7480006 156.0640006 160.5400004 167.2120003 170.2840003 175.4920005 178.0360004 180.3520004 187.0600006 193.7320005 196.0480005 202.0360004 208.7080003 215.3800002 217.6960002 221.7400003 228.0280004 234.3160005 237.3880005 239.7040005 244.9120007 251.5840006 257.8720007 260.1880007 266.8960009 269.9680009 276.6760011 278.9920011 285.0760012 287.3920012","y":1096.844,"children":["When the doctor addresses this, do you eel she did a "]}]},{"nodeType":"text","font-family":"Lato Charset1_ 6Yc9if48EC3E0EF9","font-size":"12px","fill":"#404040","fill-opacity":1,"children":[{"nodeType":"tspan","x":"10 16.132 22.8039999 29.4759998 36.184 38.5 41.5480001 48.22 54.9280002 57.2440002 60.3160002 66.9880001 69.3040001 75.2320001 81.28 87.9039996 90.9759996 97.0599997 100.1319997 106.8039996 109.8759996 116.5479995 122.6799995 124.9959995 131.0799996 137.7519995 144.4599997 146.7759997 152.8599998 159.568 166.2760002 171.1120002 177.4000003 182.6080005 187.8160007 190.8880007 197.5600006 203.6920006 206.0080006 210.4840004 217.1560003 223.4440004 225.7600004 232.384 238.4680001 242.9439999 246.0159999 252.304 258.9759999 263.4519997 265.9959996 271.2039998 273.5199998","y":1111.244,"children":["good job in explaining and addressing the patient’s "]}]},{"nodeType":"text","font-family":"Lato Charset1_ 6Yc9if48EC3E0EF9","font-size":"12px","fill":"#404040","fill-opacity":1,"children":[{"nodeType":"tspan","x":"10 15.6040001 22.276 28.9479999 34.552 40.8400001 45.6760001 52.348 57.5560002 62.3320002 64.6480002","y":1125.644,"children":["concerns? "]}]},{"nodeType":"text","font-family":"LatoBold Charset1_ BoldC10979F9","font-size":"12px","fill":"#404040","fill-opacity":1,"children":[{"nodeType":"tspan","x":"10 19.0720005 25.8940005 35.3860001 37.7020001 47.1939997 53.6079997 56.8599998 60.1119999 62.4279999 69.2680001 76.0900001 82.5040001 87.7480001 90.0640001 95.3080001 102.1300001 108.5440001 110.8600001 117.1420002 123.9820004 130.8220006 135.7240006 142.1380006 147.3820006 152.6260006 154.9420006 159.5860007 166.4080007 172.8220007 175.1380007 181.9780009 185.230001 191.5120011 197.2360011 203.8540011 206.1700011 213.0100013 219.4720007 225.9520012 228.2680012 237.7600008 244.0420009 248.9440009 255.7660009 259.018001 265.840001 272.050001 274.366001","y":1154.444,"children":["How well does she address the black box warning "]}]},{"nodeType":"text","font-family":"LatoBold Charset1_ BoldC10979F9","font-size":"12px","fill":"#404040","fill-opacity":1,"children":[{"nodeType":"tspan","x":"10 13.5999999 18.8439999 25.6659999 28.918 34.642 37.8940001 44.7340003 51.0160004 54.2680005 56.5840005 59.8360006 66.6760008 73.0900008 79.3720009 84.016001 87.2680011 94.0900011 100.9120011 104.512001 109.558001","y":1168.844,"children":["(suicidal ideation)?"]}]},{"nodeType":"text","font-family":"Lato Charset1_ 6Yc9if48EC3E0EF9","font-size":"12px","fill":"#404040","fill-opacity":1,"children":[{"nodeType":"tspan","x":"10 16.3600001 23.032 29.3200001 31.6360001 34.7080001 41.38 45.4240001 52.096 56.932 66.7840002 71.9920004 74.3080004 80.9800003 84.0520003 93.9040005 96.2200005 102.8920004 106.9360005 109.2520005 113.7280003 120.4000002 126.6880003 129.0040003 134.2120005 140.5000006 145.3360006 148.4080006 155.0800005 161.7520004 166.9600006 173.6320005 179.9200006 185.1280008 190.336001 192.8800009 195.1960009 201.8200005 206.6560005 213.1720008 219.3160009 222.3880009 229.0960011 235.3840012 240.5920014 242.9080014 248.5120015 251.5840015 257.8720016 263.9560017 268.7920017 271.1080017","y":1197.644,"children":["She inorms him o the seriousness, provides clear "]}]},{"nodeType":"text","font-family":"Lato Charset1_ 6Yc9if48EC3E0EF9","font-size":"12px","fill":"#404040","fill-opacity":1,"children":[{"nodeType":"tspan","x":"10 16.132 22.8039999 25.8759999 32.5840001 38.6680002 45.3400001 50.9440002 57.2320003 59.5480003 66.2200002 70.2640003 72.5800003 81.7720007 88.4440006 94.5280007 99.0040005 101.3200005 105.7960003 112.4680002 114.7840002 121.4920004 128.1640003 130.4800003 133.5520003 137.5960004 139.9120004 144.3880002 151.0600001 157.3480002 162.5560004 168.8440005 171.1600005 177.4480006 187.3000008 193.5880009 198.4240009 204.5560009 210.844001 213.3880009 215.7040009 221.788001 228.4600009 235.1680011 237.4840011 241.9600009 248.6320008 254.7160009 259.1920007 261.5080007 265.9840005 272.6560004 278.7880004 284.9320005 287.2480005","y":1212.044,"children":["guidance o what to do i these emerge, and that they "]}]},{"nodeType":"text","font-family":"Lato Charset1_ 6Yc9if48EC3E0EF9","font-size":"12px","fill":"#404040","fill-opacity":1,"children":[{"nodeType":"tspan","x":"10 19.1920004 22.2640004 25.3360004 28.4080004 30.7240004 39.9160008 46.5880007 51.4240007 57.7120008 60.0280008 64.5040006 71.1760005 77.3080005 83.5960006 88.0720004 94.7440003 101.0320004 105.8680004 108.1840004 112.6600002 119.3320001 121.6480001 131.5000003 138.1720002 144.8440001 147.9160001 152.3919999 159.0639998 163.8999998 166.2159998 170.6919996 177.3639995 180.4359995 185.6439997 188.1879996","y":1226.444,"children":["will work together to monitor this."]}]},{"nodeType":"text","font-family":"LatoBold Charset1_ BoldC10979F9","font-size":"12px","fill":"#404040","fill-opacity":1,"children":[{"nodeType":"tspan","x":"10 19.0720005 25.8940005 35.3860001 37.7020001 44.5420003 51.3640003 53.6800003 59.8840003 66.7060003 73.5280003 75.8440003 80.0500002 86.4640002 92.8780002 96.1300003 98.4460003 103.6900003 110.5120003 116.9260003 119.2420003 126.0820005 132.9040005 139.3180005 144.5620005 146.8780005 156.3700001 159.6220002 164.2660003 171.0880003 173.4040003 176.6560004 183.4780004 187.6840003 194.5060003 199.4080003 209.5120004 212.7640005 219.5860005 225.7960005 228.1120005 234.9340005 239.1400004 241.4560004 246.1000005 252.9220005 259.3360005 261.6520005","y":1255.244,"children":["How do you eel she does with inorming o the "]}]},{"nodeType":"text","font-family":"LatoBold Charset1_ BoldC10979F9","font-size":"12px","fill":"#404040","fill-opacity":1,"children":[{"nodeType":"tspan","x":"10 16.2820001 19.5340002 24.1780003 30.5920003 35.4940003 42.3160003 48.5980004 53.2420005 56.4940006 62.6980006 69.1120006 71.4280006 74.6800007 81.5020007 86.1460008 92.5600008 97.4620008 103.6660008 110.0800008 116.9020008 121.5460009 124.798001 131.620001 138.442001 143.686001 146.002001 152.2840011 159.1060011 165.9460013 168.2620013 178.3660014 185.1880014 192.0280016 198.3100017 201.5620018 204.8140019 209.458002 212.7100021 219.1240021 224.3680021 229.4140021","y":1269.644,"children":["alternative interventions and modalities?"]}]},{"nodeType":"text","font-family":"Lato Charset1_ 6Yc9if48EC3E0EF9","font-size":"12px","fill":"#404040","fill-opacity":1,"children":[{"nodeType":"tspan","x":"10 19.0360003 25.7080002 28.0240002 34.0120001 40.684 47.3559999 49.6719999 53.716 60.0040001 66.2920002 69.3640002 71.6800002 76.156 82.8279999 88.912 93.3879998 95.7039998 100.1799996 106.8519995 113.1399996 115.4559996 122.0799992 128.1639993 132.6399991 135.7119991 141.9999992 148.6719991 153.1479989 155.4639989 161.067999 167.7399989 174.4119988 179.619999 182.691999 189.3999992 195.6879993 200.5239993 205.7319995 208.0479995 212.5239993 219.1959992 225.4839993 227.7999993 233.4039994 240.0759993 246.7479992 249.8199992 255.4239993 261.7119994 266.9199996 269.2359996","y":1298.444,"children":["Do you eel that the patient considers the choices "]}]},{"nodeType":"text","font-family":"Lato Charset1_ 6Yc9if48EC3E0EF9","font-size":"12px","fill":"#404040","fill-opacity":1,"children":[{"nodeType":"tspan","x":"10 16.6239996 21.4599996 27.7479997 32.9559999 39.244 45.9159999 50.3919997 56.6799998 63.388 65.704 70.1799998 76.8519997 79.1679997 85.8399996 88.9119996 98.7639998 101.0799998 107.1639999 113.8359998 120.544 122.86 128.4640001 135.136 141.8079999 148.4799998 153.688 159.9760001 165.1840003 167.5000003 176.6920007 179.7640007 184.2400005 190.9120004 197.5840003 204.2560002 208.732 211.048 217.7199999 224.3919998 231.1 237.7719999 244.06 246.376","y":1312.844,"children":["presented to him and chooses without undue "]}]},{"nodeType":"text","font-family":"Lato Charset1_ 6Yc9if48EC3E0EF9","font-size":"12px","fill":"#404040","fill-opacity":1,"children":[{"nodeType":"tspan","x":"10 13.072 19.7439999 26.8719997 33.5439996 39.8319997 46.5039996 52.1079997 58.3959998 63.1719998 65.4879998 67.8039998 76.8760003 83.5480002 92.7400006 95.0560006 101.7640008 108.4360007 110.7520007 116.7400006 123.4120005 130.0840004 132.4000004 138.6880005 145.3600004 152.0320003 161.2240007 166.0000007","y":1327.244,"children":["inuence?  How do you know?"]}]},{"nodeType":"text","font-family":"Lato Charset1_ 6Yc9if48EC3E0EF9","font-size":"12px","fill":"#404040","fill-opacity":1,"children":[{"nodeType":"tspan","x":"10 18.2200003 24.8920002 31.5640001 36.7720003 39.8440003 46.5520005 52.8400006 57.6760006 59.9920006 64.4680004 71.1400003 74.2120003 79.4200005 82.4440004 84.7600004 96.9880001 103.66 109.7440001 114.2199999 116.5359999 119.6079999 123.652 125.968 130.4439998 137.1159997 143.4039998 145.7199998 152.3439994 158.4279995 162.9039993 165.9759993 172.2639994 178.9359993 183.4119991 185.7279991 191.3319992 198.0039991 204.675999 211.3479989 216.5559991 222.8439992 228.0519994 230.3679994 236.4519995 238.7679995 248.6199997 255.2919996 261.9999998 268.0839999 271.1559999 274.2279999 278.7039997 284.8479998 287.1639998","y":1356.044,"children":["Consider this: What i the patient chooses a modality "]}]},{"nodeType":"text","font-family":"Lato Charset1_ 6Yc9if48EC3E0EF9","font-size":"12px","fill":"#404040","fill-opacity":1,"children":[{"nodeType":"tspan","x":"10 14.4759998 21.1479997 27.2319998 31.7079996 34.0239996 37.0959996 42.3039998 44.6199998 51.2919997 57.9639996 62.4399994 64.7559994 70.8399995 76.0479997 78.3639997 87.5560001 93.8440002 96.9160002 99.9880002 104.1520002 108.628 114.9160001 120.1240003 124.6000001 130.8880002 137.5960004 139.9120004 146.5840003 151.4200003 153.7360003 163.5880005 169.4800007 175.6240008 177.9400008 181.0120008 187.3000009 192.5080011 197.7160013 200.0320013 206.3200014 210.3640015 214.4080016 220.6960017 226.3000018 230.7760016 233.8480016 239.8360015 246.1240016 248.4400016 251.5120016 258.1840015 260.5000015","y":1370.444,"children":["that is not as well-tested or may less eective in "]}]},{"nodeType":"text","font-family":"Lato Charset1_ 6Yc9if48EC3E0EF9","font-size":"12px","fill":"#404040","fill-opacity":1,"children":[{"nodeType":"tspan","x":"10 14.4759998 19.3119998 25.5999999 31.684 36.1599998 39.2319998 45.9039997 52.0359997 54.3519997 60.4359998 62.7519998 68.3559999 75.0279998 81.6999997 88.4079999 91.4799999 95.9559997 99.0279997 105.6999996 112.3719995 117.1479995 119.4639995 121.7799995 125.4639995 129.5079996 131.8239996 137.9079997 140.2239997 146.8479993 152.9319994 157.4079992 160.4799992 166.7679993 173.4399992 177.915999 180.231999 183.303999 188.5119992 190.8279992 197.5359994 203.8239995 210.1119996 219.9639998 226.2519999 232.9600001 235.2760001 239.7519999 246.4239998 248.7399998 255.4119997 261.3039999 267.2919998 273.5799999 275.8959999","y":1384.844,"children":["treating a condition?  I a patient is deemed to have "]}]},{"nodeType":"text","font-family":"Lato Charset1_ 6Yc9if48EC3E0EF9","font-size":"12px","fill":"#404040","fill-opacity":1,"children":[{"nodeType":"tspan","x":"10 15.6040001 21.6880002 28.3119998 34.3959999 40 43.072 47.5479998 53.6919999 56.0079999 59.4160001 65.7040002 68.2480001 74.3800001 76.924 79.4679999 81.7839999 88.4559998 94.5399999 99.7480001 102.0640001 106.5399999 113.2119998 119.4999999 121.8159999 127.9 134.6080002 137.6800002 140.7520002 143.8240002 148.3 154.4440001 156.7600001 161.2359999 167.9079998 170.2239998 175.8279999 182.4999998 192.352 202.2040002 208.8760001 215.548 218.62 224.2240001 230.3080002 234.784 241.0720001 243.3880001 249.4720002 251.7880002","y":1399.244,"children":["capacity (e.g., has the ability to communicate a "]}]},{"nodeType":"text","font-family":"Lato Charset1_ 6Yc9if48EC3E0EF9","font-size":"12px","fill":"#404040","fill-opacity":1,"children":[{"nodeType":"tspan","x":"10 15.6040001 22.276 28.9479999 32.0199999 37.624 43.9120001 46.456 48.772 55.4439999 62.1159998 68.824 75.1120001 79.9480001 85.1560003 89.6320001 95.7160002 102.3880001 109.0960003 114.3040005 116.6200005 121.0960003 127.7680002 134.0560003 136.3720003 139.4440003 146.1160002 150.1600003 156.8320002 161.6680002 171.5200004 177.6040005 182.0800003 185.1520003 191.8240002 198.4960001 201.04 203.356 209.4400001 216.0639997 222.6879993 227.5239993 233.8119994 239.4159995 242.4879995 248.5719996 253.0479994 259.3359995 264.5439997 266.8599997 271.3359995 278.0079994 284.2959995 286.6119995","y":1413.644,"children":["choice, understands the inormation, appreciates the "]}]},{"nodeType":"text","font-family":"Lato Charset1_ 6Yc9if48EC3E0EF9","font-size":"12px","fill":"#404040","fill-opacity":1,"children":[{"nodeType":"tspan","x":"10 15.2080002 18.2800002 22.756 29.4279999 35.512 39.9879998 43.0599998 49.7319997 56.4039996 58.7199996 64.8039997 71.4759996 78.1839998 80.4999998 86.1039999 92.7759998 99.4479997 104.6559999 110.944 117.6520002 124.3240001 130.6120002 137.2840001 142.8880002 149.1760003 154.3840005 156.9280004 159.2440004 165.3280005 172.0000004 178.7080006 181.0240006 187.6480002 192.4840002 199.0000005 205.1440006 208.2160006 214.9240008 221.2120009 226.4200011 228.7360011 233.5720011 239.8600012 245.9440013 251.1520015 257.8240014 264.4960013 267.5680013 274.2400012 280.3720012 282.6880012","y":1428.044,"children":["situation and consequences, and provides reasoning "]}]},{"nodeType":"text","font-family":"Lato Charset1_ 6Yc9if48EC3E0EF9","font-size":"12px","fill":"#404040","fill-opacity":1,"children":[{"nodeType":"tspan","x":"10 16.0840001 22.7920003 29.4640002 36.1360001 40.6119999 42.9279999 47.4039997 52.2399997 58.5279998 64.6119999 69.0879997 78.9399999 85.228 91.8999999 96.3759997 99.9759996 102.5199995 104.8359995 109.3119993 115.9839992 122.2719993 124.5879993 131.2959995 137.5839996 143.1879997 146.2599997 151.4679999 154.5399999 161.2119998 167.8839997 170.1999997 175.4079999 182.0799998 188.7519997 195.4239996 198.4959996 205.2039998 207.5199998 214.228 220.5160001 222.8320001 227.6680001 233.9560002 239.1640004 245.788 252.0760001 257.6800002 262.156 268.4440001 275.1520003 277.6960002 280.0120002","y":1442.444,"children":["about treatment), the decision should be respected. "]}]},{"nodeType":"text","font-family":"LatoBold Charset1_ BoldC10979F9","font-size":"12px","fill":"#404040","fill-opacity":1,"children":[{"nodeType":"tspan","x":"10 19.0720005 25.8940005 35.3860001 37.7020001 44.5420003 47.7940004 54.6340006 56.9500006 61.5940007 68.4160007 74.8300007 77.1460007 83.9860009 87.238001 92.482001 98.206001 105.028001 110.272001 115.516001 118.7680011 125.5900011 132.4120011 134.7280011 141.5500011 145.756001 148.072001 154.894001 161.716001 164.032001 168.6760011 173.5780011 179.9920011 186.2740012 190.9180013 201.0220014 207.4360014 214.2580014 218.9020015 221.2180015 227.4280015 234.2500015 239.2960015 241.6120015","y":1471.244,"children":["How did the discussion o no treatment go? "]}]},{"nodeType":"text","font-family":"Lato Charset1_ 6Yc9if48EC3E0EF9","font-size":"12px","fill":"#404040","fill-opacity":1,"children":[{"nodeType":"tspan","x":"10 17.0800004 23.7520003 26.8240003 32.0320005 34.3480005 37.4200005 42.6280007 44.9440007 48.0160007 57.8680009 64.4920005 71.1640004 76.0000004 80.4760002 86.5600003 93.2320002 97.708 100.024 103.096 109.7679999 113.812 120.4839999 125.3199999 135.1720001 141.2560002 145.732 148.804 155.4759999 162.1479998 164.4639998 168.5079999 175.1799998 180.0159998 182.3319998 186.8079996 193.4799995 199.7679996 202.0839996 208.7079992 214.7919993 219.2679991 222.3399991 228.6279992 235.2999991 239.7759989 242.0919989 246.5679987 253.2399986 255.5559986","y":1500.044,"children":["This is important inormation or the patient to "]}]},{"nodeType":"text","font-family":"Lato Charset1_ 6Yc9if48EC3E0EF9","font-size":"12px","fill":"#404040","fill-opacity":1,"children":[{"nodeType":"tspan","x":"10 15.6040001 22.276 28.9479999 34.1560001 37.2280001 43.9360003 50.2240004 54.2680005 56.8120004 59.1280004 68.1640007 71.2360007 77.9440009 80.2600009 86.2480008 92.9200007 99.5920006 101.9080006 108.6160008 114.9040009 119.3800007 125.6680008 131.2720009 135.7480007 138.0640007 143.6680008 150.3400007 156.6280008 161.4640008 167.0680009 170.1400009 176.8120008 183.4840007 185.8000007 192.4720006 197.3080006 199.6240006 206.2480002 211.0840002 217.3720003 222.5800005 228.8680006 235.5400005 240.0160003 246.1000004 250.5760002 253.6480002 260.3200001 266.992 269.308 275.9799999 280.024 282.34","y":1514.444,"children":["consider. Did you detect coercion or presentation o "]}]},{"nodeType":"text","font-family":"Lato Charset1_ 6Yc9if48EC3E0EF9","font-size":"12px","fill":"#404040","fill-opacity":1,"children":[{"nodeType":"tspan","x":"10 13.072 19.7439999 25.828 31.4320001 37.0360002 43.7080001 48.3159999 54.4 58.8759998 65.1639999 67.4799999 74.1880001 80.2720002 84.748 90.8320001 93.1480001 96.5560003 102.8440004 105.9160004 110.3920002 117.0640001 123.3520002 128.1880002 130.5040002 137.1279998 141.9639998 148.2519999 153.4600001 159.7480002 166.4200001 170.8959999 177.184 183.8920002 186.2080002 192.8800001 197.7160001 200.0320001 206.704 213.3759999 217.8519997 220.1679997 226.7919993 231.6279993 237.9159994 243.1239996 249.4119997 256.0839996 260.5599994 266.8479995 273.5559997 277.1559996 279.4719996","y":1528.844,"children":["inaccurate data (either presented or not presented) "]}]},{"nodeType":"text","font-family":"Lato Charset1_ 6Yc9if48EC3E0EF9","font-size":"12px","fill":"#404040","fill-opacity":1,"children":[{"nodeType":"tspan","x":"10 14.4759998 21.1479997 27.2319998 31.7079996 34.0239996 43.8759998 49.768 55.9120001 58.2280001 64.9 70.7920002 76.7800001 83.0680002 85.3840002 90.5920004 99.7840008 105.676001 111.6640009 117.952001 124.6600012 126.9760012 131.452001 138.1240009 144.412001 146.728001 153.3520006 159.4360007 163.9120005 166.9840005 173.2720006 179.9440005 184.4200003 186.7360003 191.2120001 197.884 200.2 206.2840001 208.6000001 215.2239997 221.3079998 226.1439998 230.6199996 233.6919996 239.2959997 245.9679996 249.0399996 255.1239997 259.9599997 262.2759997","y":1543.244,"children":["that may have swayed the patient to a particular "]}]},{"nodeType":"text","font-family":"Lato Charset1_ 6Yc9if48EC3E0EF9","font-size":"12px","fill":"#404040","fill-opacity":1,"children":[{"nodeType":"tspan","x":"10 16.7080002 22.9960003 28.6000004 31.6720004 36.8800006 39.9520006 46.6240005 53.2960004 58.0720004 60.3880004 62.7040004 74.9320001 81.4120006 87.5560007 89.8720007 96.5440006 101.3800006 103.6960006 112.888001 119.3680015 125.5120016 127.8280016 134.5000015 141.1720014 145.6480012 150.4240012 152.7400012","y":1557.644,"children":["decision?  Why or why not? "]}]},{"nodeType":"text","font-family":"LatoBold Charset1_ BoldC10979F9","font-size":"12px","fill":"#404040","fill-opacity":1,"children":[{"nodeType":"tspan","x":"10 19.5939999 25.7979999 32.2119999 36.9400001 43.2220002 46.4740003 49.7260004 52.4260004 54.7420004 61.5640004 68.3860004 77.878 80.194 89.6859996 95.9679997 101.2119997 103.5279997 108.1719998 114.9939998 121.4079998 123.7239998 130.5100001 136.7920002 142.5160002 148.9300002 153.9760002","y":1586.444,"children":["Overall, how was the pace?"]}]},{"nodeType":"text","font-family":"Lato Charset1_ 6Yc9if48EC3E0EF9","font-size":"12px","fill":"#404040","fill-opacity":1,"children":[{"nodeType":"tspan","x":"10 21.6999998 27.7839999 32.9920001 35.3080001 38.3800001 42.8559999 45.1719999 49.6479997 56.3199996 62.9919995 65.3079995 70.5159997 73.5879997 80.2599996 89.0799993 91.6239992 93.9399992 98.415999 105.0879989 111.7599988 114.0759988 118.1199989 124.203999 129.4119992 133.887999 136.4319989 138.7479989 141.795999 148.4679989 153.6759991 158.1519989 160.4679989 165.3039989 168.3759989 174.5079989 181.1799988 185.6559986 190.4319986 192.7479986 201.7839989 208.4559988 214.7439989 219.9519991 222.2679991 225.3399991 229.8159989 232.1319989 238.215999 241.287999 244.359999 251.0319989 260.2239993 262.5399993 266.5839994 273.2559993 278.0919993 280.4079993","y":1615.244,"children":["Was it too slow, too ast, just right? Does it allow or "]}]},{"nodeType":"text","font-family":"Lato Charset1_ 6Yc9if48EC3E0EF9","font-size":"12px","fill":"#404040","fill-opacity":1,"children":[{"nodeType":"tspan","x":"10 16.7080002 23.3800001 29.6680002 34.8760004 39.3520002 42.4240002 49.0960001 55.768 60.9760002 63.2920002 69.3760003 76.0480002 82.7560004 85.0720004 94.9240006 101.5960005 108.2680004 111.3400004 115.8160002 122.4880001 127.3240001 130.3960001 137.068 143.2 145.516 149.5600001 156.232 161.068 163.384 167.8599998 174.5319997 180.8199998 183.1359998 189.7599994 195.8439995 200.3199993 203.3919993 209.6799994 216.3519993 220.8279991 223.371999 228.5799992 230.8959992 235.7319992 242.0199993 248.1039994 253.7079995 258.1839993 261.2559993 267.9279992 274.5999991 276.9159991","y":1629.644,"children":["questions and monitoring or the patient’s reaction "]}]},{"nodeType":"text","font-family":"Lato Charset1_ 6Yc9if48EC3E0EF9","font-size":"12px","fill":"#404040","fill-opacity":1,"children":[{"nodeType":"tspan","x":"10 14.4759998 21.1479997 23.4639997 30.0879993 36.1719994 41.0079994 45.4839992 48.5559992 54.1599993 60.8319992 63.9039992 69.9879993 74.8239993 77.1399993 82.7439994 89.4159993 96.0879992 100.563999 106.8519991 113.523999 117.9999988 120.3159988 123.723999 130.0119991 132.555999 138.687999 141.2319989 143.7759988 146.0919988 151.299999 154.371999 161.0799992 167.3679993 169.6839993 175.9719994 180.0159995 184.0599996 190.3479997 195.9519998 200.4279996 205.6359998 208.1799997 210.4959997 215.7039999 221.992 226.828 229.9 236.5719999 243.2439998 248.452 250.768","y":1644.044,"children":["to particular content (e.g., side eects, serious "]}]},{"nodeType":"text","font-family":"Lato Charset1_ 6Yc9if48EC3E0EF9","font-size":"12px","fill":"#404040","fill-opacity":1,"children":[{"nodeType":"tspan","x":"10 16.6239996 21.4599996 28.1319995 34.8399997 37.9119997 44.1999998 54.052 59.2600002 62.8600001 67.6360001 69.9520001","y":1658.444,"children":["problems)? "]}]}]},"commandset-315":{"nodeType":"g","children":[{"nodeType":"path","d":"M0,0L692.084106445313,0 692.084106445313,254 0,254z","id":"path-313","fill":"#E7E6E6","fill-opacity":1,"stroke-width":1,"stroke":"#9F9F9F","stroke-opacity":1,"stroke-linecap":"flat","stroke-linejoin":"round"}],"className":"eventable"},"commandset-316":{"nodeType":"g","children":[{"nodeType":"g","id":"shape-314","children":[{"nodeType":"path","d":"M0,0L304,0 304,83.1975250244141 0,83.1975250244141z","id":"path-314","fill":"none"}]},{"nodeType":"g","id":"shape-315","children":[{"nodeType":"use","transform":[{"type":"rotate","args":[0]}],"id":"text-315","data-reference-type":"text","data-reference-id":"01","data-shadow":false,"data-rotation":0,"x":0,"y":0}],"className":"uneventable"}],"className":"eventable"},"commandset-317":{"nodeType":"g","children":[{"nodeType":"text","font-family":"LatoBold Charset1_ BoldC10979F9","font-size":"13.333px","fill":"#3C3454","fill-opacity":1,"children":[{"nodeType":"tspan","x":"5 12.1533341 18.5133342 25.6400012 33.2200016 40.2000021 45.6466688 49.2600023 56.8400027 59.4133362 67.1466698 74.8800034","y":18.16,"children":["Scenario #3"]}]}]},"commandset-318":{"nodeType":"g","children":[{"nodeType":"g","id":"shape-316","children":[{"nodeType":"path","d":"M57.999989,0C60.761414,-5E-06 62.999992,2.238568 62.999996,4.999998 62.999996,4.999999 62.999996,5 62.999996,5.000001L62.999996,5.000001L62.999996,9.999999C62.999996,12.761422 60.761421,14.999998 58,14.999999L58,14.999999L5.000003,14.999999C2.23858,15 2E-06,12.761426 0,10.000003L0,10.000003L0,5.000003C-2E-06,2.23858 2.238572,2E-06 4.999995,0z","id":"path-316","fill":"#262626","fill-opacity":1,"stroke-width":1,"stroke":"#191919","stroke-opacity":1,"stroke-linecap":"flat","stroke-linejoin":"round"}]},{"nodeType":"g","id":"shape-317","children":[{"nodeType":"use","transform":[{"type":"rotate","args":[0]}],"id":"text-317","data-reference-type":"text","data-reference-id":"01","data-shadow":false,"data-rotation":0,"x":0,"y":0}],"className":"uneventable"}],"className":"eventable"},"commandset-319":{"nodeType":"g","children":[{"nodeType":"g","id":"shape-318","children":[{"nodeType":"path","d":"M57.999989,0C60.761414,-5E-06 62.999992,2.238568 62.999996,4.999998 62.999996,4.999999 62.999996,5 62.999996,5.000001L62.999996,5.000001L62.999996,9.999999C62.999996,12.761422 60.761421,14.999998 58,14.999999L58,14.999999L5.000003,14.999999C2.23858,15 2E-06,12.761426 0,10.000003L0,10.000003L0,5.000003C-2E-06,2.23858 2.238572,2E-06 4.999995,0z","id":"path-318","fill":"#202020","fill-opacity":1,"stroke-width":1,"stroke":"#191919","stroke-opacity":1,"stroke-linecap":"flat","stroke-linejoin":"round"}]},{"nodeType":"g","id":"shape-319","children":[{"nodeType":"use","transform":[{"type":"rotate","args":[0]}],"id":"text-319","data-reference-type":"text","data-reference-id":"01","data-shadow":false,"data-rotation":0,"x":0,"y":0}],"className":"uneventable"}],"className":"eventable"},"commandset-320":{"nodeType":"g","children":[{"nodeType":"g","id":"shape-320","children":[{"nodeType":"path","d":"M57.999989,0C60.761414,-5E-06 62.999992,2.238568 62.999996,4.999998 62.999996,4.999999 62.999996,5 62.999996,5.000001L62.999996,5.000001L62.999996,9.999999C62.999996,12.761422 60.761421,14.999998 58,14.999999L58,14.999999L5.000003,14.999999C2.23858,15 2E-06,12.761426 0,10.000003L0,10.000003L0,5.000003C-2E-06,2.23858 2.238572,2E-06 4.999995,0z","id":"path-320","fill":"#717171","fill-opacity":1,"stroke-width":1,"stroke":"#191919","stroke-opacity":1,"stroke-linecap":"flat","stroke-linejoin":"round"}]},{"nodeType":"g","id":"shape-321","children":[{"nodeType":"use","transform":[{"type":"rotate","args":[0]}],"id":"text-321","data-reference-type":"text","data-reference-id":"01","data-shadow":false,"data-rotation":0,"x":0,"y":0}],"className":"uneventable"}],"className":"eventable"},"commandset-321":{"nodeType":"g","children":[{"nodeType":"g","id":"shape-322","children":[{"nodeType":"path","d":"M57.999989,0C60.761414,-5E-06 62.999992,2.238568 62.999996,4.999998 62.999996,4.999999 62.999996,5 62.999996,5.000001L62.999996,5.000001L62.999996,9.999999C62.999996,12.761422 60.761421,14.999998 58,14.999999L58,14.999999L5.000003,14.999999C2.23858,15 2E-06,12.761426 0,10.000003L0,10.000003L0,5.000003C-2E-06,2.23858 2.238572,2E-06 4.999995,0z","id":"path-322","fill":"#636363","fill-opacity":1,"stroke-width":1,"stroke":"#191919","stroke-opacity":1,"stroke-linecap":"flat","stroke-linejoin":"round"}]},{"nodeType":"g","id":"shape-323","children":[{"nodeType":"use","transform":[{"type":"rotate","args":[0]}],"id":"text-323","data-reference-type":"text","data-reference-id":"01","data-shadow":false,"data-rotation":0,"x":0,"y":0}],"className":"uneventable"}],"className":"eventable"},"commandset-322":{"nodeType":"g","children":[{"nodeType":"text","font-family":"CalibriBold CharsetBoldE9C1A5D9","font-size":"9.333px","fill":"#FFFFFF","fill-opacity":1,"children":[{"nodeType":"tspan","x":"21.6640625 26.604166 28.8964834 33.914061 37.6373681 42.335935","y":11.19,"children":["Close"]}]}]},"commandset-323":{"nodeType":"g","children":[{"nodeType":"text","font-family":"LatoBold Charset1_ BoldC10979F9","font-size":"13.333px","fill":"#3C3454","fill-opacity":1,"children":[{"nodeType":"tspan","x":"5 12.1533341 18.5133342 25.6400012 33.2200016 40.2000021 45.6466688 49.2600023 56.8400027 59.4133362 67.1466698 74.8800034","y":18.16,"children":["Scenario #2"]}]}]},"commandset-324":{"nodeType":"g","children":[{"nodeType":"g","id":"shape-324","children":[{"nodeType":"path","d":"M0,0L304,0 304,68.0987701416016 0,68.0987701416016z","id":"path-324","fill":"none"}]},{"nodeType":"g","id":"shape-325","children":[{"nodeType":"use","transform":[{"type":"rotate","args":[0]}],"id":"text-325","data-reference-type":"text","data-reference-id":"01","data-shadow":false,"data-rotation":0,"x":0,"y":0}],"className":"uneventable"}],"className":"eventable"},"commandset-325":{"nodeType":"g","children":[{"nodeType":"text","font-family":"LatoBold Charset1_ BoldC10979F9","font-size":"13.333px","fill":"#3C3454","fill-opacity":1,"children":[{"nodeType":"tspan","x":"5 12.6333337 19.8333335 26.813334 38.0400014 45.5800014 49.1933349 56.3200019 58.8933354 66.626669 74.3600026","y":18.16,"children":["Example #1"]}]},{"nodeType":"text","font-family":"Lato Charset1_ 6Yc9if48EC3E0EF9","font-size":"12px","fill":"#3C3454","fill-opacity":1,"children":[{"nodeType":"tspan","x":"5 12.0800004 18.7520003 25.0400004 27.3560004 33.98 40.0640001 44.5399999 47.6119999 53.9 60.5719999 65.0479997 67.5919996 69.9079996 75.2359997 81.9079996 87.1159998 93.7879997 96.3319996 98.6479996 101.7199996 106.9279998 109.2439998 115.3279999 117.6439999 124.6039999 131.5639999 133.8799999 139.8679998 146.1559999 152.24 157.076 159.392 166.0639999 169.1359999 175.8440001 178.1600001 181.2320001 186.4400003 188.7560003 195.4640005 198.5360005 204.6200006 210.7520006 217.4240005 224.0960004 229.3040006 235.5920007 242.3000009 244.6160009 253.8080013 256.8800013 261.3560011 268.028001 270.344001","y":44.844,"children":["The patient, Josh, is a 29 year old is diagnosed with "]}]},{"nodeType":"text","font-family":"Lato Charset1_ 6Yc9if48EC3E0EF9","font-size":"12px","fill":"#3C3454","fill-opacity":1,"children":[{"nodeType":"tspan","x":"5 16.04 22.1240001 25.1720002 31.8440001 36.6800001 38.9960001 48.0320004 54.3200005 60.9440001 65.7800001 72.0680002 77.2760004 82.4840006 85.5560006 91.5440005 97.8320006 100.1480006 109.1840009 112.2560009 117.4640011 124.136001 128.972001 135.6800012 141.9680013 146.0120014 148.5560013 150.8720013","y":59.244,"children":["Major Depressive Disorder. "]}]}]},"commandset-326":{"nodeType":"g","children":[{"nodeType":"path","d":"M0,0L304,0 304,107 0,107z","id":"path-326","fill":"none"}],"className":"eventable"},"commandset-327":{"nodeType":"g","children":[{"nodeType":"g","id":"shape-327","children":[{"nodeType":"path","d":"M0,0L276,0 276,441 0,441z","id":"path-327","fill":"none"}]},{"nodeType":"g","id":"shape-328","children":[{"nodeType":"use","transform":[{"type":"rotate","args":[0]}],"id":"text-328","data-reference-type":"text","data-reference-id":"01","data-shadow":false,"data-rotation":0,"x":0,"y":0}],"className":"uneventable"}],"className":"eventable"},"commandset-328":{"nodeType":"g","children":[{"nodeType":"text","font-family":"Lato Charset1_ 6Yc9if48EC3E0EF9","font-size":"12px","fill":"#404040","fill-opacity":1,"children":[{"nodeType":"tspan","x":"10 21.04 26.9320002 33.0760003 35.3920003 42.0640002 46.9000002 49.2160002 59.0680004 64.9600006 71.1040007 73.4200007 80.0920006 86.7640005 91.2400003 93.5560003 98.3920003 104.6800004 111.3880006 118.0600005 121.1320005 125.9680005 132.2560006 134.5720006 139.0480004 145.7200003 148.7920003 154.0000005 156.5440004 158.8600004 161.9080005 168.5800004 173.7880006 178.2640004 180.5800004 187.2520003 193.5400004 198.3760004 204.6640005 206.9800005 213.0640006 218.2720008 220.5880008 226.6720009 228.9880009","y":16.844,"children":["May or may not require this, just here as a "]}]},{"nodeType":"text","font-family":"Lato Charset1_ 6Yc9if48EC3E0EF9","font-size":"12px","fill":"#404040","fill-opacity":1,"children":[{"nodeType":"tspan","x":"10 16.6239996 23.2959995 28.5039997 33.7119999 36.7839999 43.4920001 46.5640001 49.6360001 52.7080001 57.1839999 62.5360001 65.08","y":31.244,"children":["possibility."]}]},{"nodeType":"text","font-family":"Lato Charset1_ 6Yc9if48EC3E0EF9","font-size":"12px","fill":"#404040","fill-opacity":1,"children":[{"nodeType":"tspan","x":"10 19.0720005 25.1560006 35.0080008 37.3240008 42.532001 48.6160011 54.7480011 57.8200011 62.2960009 66.7720007 69.8440007 75.0520009 77.3680009 84.0400008 88.8760008 95.5480007 101.6320008 106.4680008 112.7560009 115.0720009 121.360001 124.432001 127.504001 131.9800008 134.5240007 136.8400007 143.1280008 149.8000007 152.1160007 161.9680009 168.052001 174.1000009 177.1720009 187.0240011 193.696001 198.9040012 201.2200012 207.8920011 210.9640011 217.6720013 224.3440012 226.6600012","y":60.044,"children":["Nam sagittis ornare elit, eu maximus nibh "]}]},{"nodeType":"text","font-family":"Lato Charset1_ 6Yc9if48EC3E0EF9","font-size":"12px","fill":"#404040","fill-opacity":1,"children":[{"nodeType":"tspan","x":"10 16.6719999 19.7439999 24.2199997 29.0559997 32.1279997 37.7319998 40.8039998 47.0919999 52.3000001 54.6160001 60.7000002 63.2440001 65.5600001 74.6320006 81.3040005 84.3760005 87.4480005 93.5320006 103.3840008 105.7000008 111.8440009 118.5160008 121.5880008 128.2120004 134.8840003 139.3600001 145.4440002 149.92 156.2080001 158.5240001 165.2320003 171.9040002 174.9760002 180.1840004 182.5000004 189.2080006 192.2800006 198.3640007 208.2160009 210.5320009 216.616001 221.0920008 223.4080008 229.0120009 235.6840008 242.3560007 248.4880007 255.1600006 261.4480007 263.9920006 266.3080006","y":74.444,"children":["ultricies a. Nullam vulputate quis diam at congue. "]}]},{"nodeType":"text","font-family":"Lato Charset1_ 6Yc9if48EC3E0EF9","font-size":"12px","fill":"#404040","fill-opacity":1,"children":[{"nodeType":"tspan","x":"10 21.04 27.7119999 32.5479999 39.2560001 42.3280001 44.6440001 54.4960003 60.5800004 66.6280003 69.7000003 79.5520005 86.2240004 91.4320006 93.7480006 100.0360007 106.7080006 109.0240006 115.3120007 120.5200009 124.9960007 127.3120007 130.3840007 137.0560006 139.3720006 145.4560007 152.1280006 157.7320007 162.2080005 168.8800004 172.9240005 175.4680004 177.7840004 186.8200007 193.4920006 196.5640006 201.7720008 204.0880008 210.1720009 215.776001 218.092001","y":88.844,"children":["Morbi maximus eu est in auctor. Duis ac "]}]},{"nodeType":"text","font-family":"Lato Charset1_ 6Yc9if48EC3E0EF9","font-size":"12px","fill":"#404040","fill-opacity":1,"children":[{"nodeType":"tspan","x":"10 15.6040001 22.276 32.1280002 41.9800004 48.6520003 55.3600005 62.0320004 64.3480004 70.6360005 75.4720005 82.1440004 87.3520006 89.8960005 92.2120005 97.4200007 103.7080008 110.416001 112.732001 118.7200009 125.008001 131.6800009 134.7520009 140.356001 147.0280009 150.1000009 156.184001 158.500001 168.3520012 174.4360013 179.6440015 184.8520017 190.9360018 193.4800017 195.7960017 204.016002 208.6240018 214.7080019 219.9160021 222.2320021","y":103.244,"children":["commodo eros, sed vehicula massa. Cras "]}]},{"nodeType":"text","font-family":"Lato Charset1_ 6Yc9if48EC3E0EF9","font-size":"12px","fill":"#404040","fill-opacity":1,"children":[{"nodeType":"tspan","x":"10 14.0440001 20.1280002 26.8000001 32.4040002 35.4760002 42.1840004 48.8560003 54.0640005 56.3800005 61.5880007 68.2600006 71.3320006 74.4040006 77.4760006 83.0800007 86.1520007 90.6280005 97.3000004 104.0080006 107.0800006 113.7520005 116.0680005 122.2120006 128.8840005 131.9560005 138.5800001 145.252 149.7279998 155.8119999 160.2879997 166.5759998 169.1199997 171.4359997 180.472 187.1439999 193.8159998 200.1039999 205.708 208.024 213.2320002 219.9040001 225.1120003 230.7160004 233.7880004 240.412 243.484 247.9599998 250.5039997 252.8199997","y":117.644,"children":["aucibus sollicitudin vulputate. Donec suscipit, "]}]},{"nodeType":"text","font-family":"Lato Charset1_ 6Yc9if48EC3E0EF9","font-size":"12px","fill":"#404040","fill-opacity":1,"children":[{"nodeType":"tspan","x":"10 16.6719999 22.96 29.6680002 36.3400001 42.6280002 44.9440002 51.2320003 55.7080001 58.0240001 62.8600001 69.532 76.2039999 82.8759998 88.4799999 95.1519998 100.36 102.676 112.5280002 119.2000001 122.2720001 125.3440001 128.4160001 133.6240003 136.1680002 138.4840002 144.5680003 151.2400002 155.716 162.0040001 164.3200001 170.308 176.5960001 179.6680001 182.7400001 187.2159999 189.5319999 193.576 199.8640001 204.7000001 214.5520003 220.8400004 227.5120003 231.9880001 238.66 248.5120002 250.8280002","y":132.044,"children":["neque et rhoncus mollis, ante velit ermentum "]}]},{"nodeType":"text","font-family":"Lato Charset1_ 6Yc9if48EC3E0EF9","font-size":"12px","fill":"#404040","fill-opacity":1,"children":[{"nodeType":"tspan","x":"10 13.072 19.1560001 24.7600002 31.4320001 36.6400003 39.1840002 41.5000002 47.7880003 53.9200003 60.2080004 64.6840002 67.0000002 76.8520004 82.9360005 88.9840004 92.0560004 101.9080006 108.5800005 113.7880007 116.1040007 122.0920006 128.3800007 131.4520007 134.5240007 139.0000005 141.3160005 147.4000006 154.0720005 158.5480003 164.8360004 167.1520004 170.2240004 176.9320006 179.2480006 185.1760006 191.2240005 193.7680004 196.0840004 207.1240004 213.7960003 218.6320003 225.3400005 228.4120005 230.7280005","y":146.444,"children":["lacus, eget maximus velit ante id ex. Morbi "]}]},{"nodeType":"text","font-family":"Lato Charset1_ 6Yc9if48EC3E0EF9","font-size":"12px","fill":"#404040","fill-opacity":1,"children":[{"nodeType":"tspan","x":"10 14.4759998 20.7639999 30.6160001 37.2399997 43.9119996 48.7479996 51.0639996 57.1479997 63.8199996 69.9519996 76.6239995 82.9119996 85.2279996 88.2999996 95.0079998 97.3239998 103.4679999 110.1399998 113.2119998 119.8359994 126.5079993 130.9839991 137.0679992 141.543999 147.8319991 150.1479991 154.1919992 160.2759993 166.9479992 172.5519993 175.6239993 182.3319995 189.0039994 194.2119996 196.7559995 199.0719995 208.144 214.2280001 224.0800003 226.3960003 233.0680002 237.544 239.86","y":160.844,"children":["tempor augue id vulputate aucibus. Nam ut "]}]},{"nodeType":"text","font-family":"Lato Charset1_ 6Yc9if48EC3E0EF9","font-size":"12px","fill":"#404040","fill-opacity":1,"children":[{"nodeType":"tspan","x":"10 15.6040001 22.276 28.9479999 35.6560001 38.7280001 48.5800003 54.8680004 61.5400003 66.0160001 72.688 82.5400002 84.8560002 90.0640004 96.3520005 106.2040007 108.7480006 111.0640006 117.0520005 123.3400006 126.4120006 128.7280006 135.4360008 138.5080008 144.5920009 151.2640008 157.972001 161.044001 165.5200008 167.8360008 173.8240007 180.1120008 183.1840008 186.2560008 190.7320006 193.2760005 195.5920005 204.664001 211.3360009 214.4080009 217.4800009 223.564001 233.4160012 235.7320012 241.7200011 248.0080012 251.0800012 253.3960012","y":175.244,"children":["condimentum sem, vel blandit velit. Nullam vel "]}]},{"nodeType":"text","font-family":"Lato Charset1_ 6Yc9if48EC3E0EF9","font-size":"12px","fill":"#404040","fill-opacity":1,"children":[{"nodeType":"tspan","x":"10 15.2080002 21.8800001 27.0880003 32.6920004 35.7640004 42.388 45.46 49.9359998 52.2519998 58.96 65.6319999 68.7039999 75.3759998 79.4199999 81.9639998 84.2799998 93.3520003 99.4360004 109.2880006 111.6040006 118.2760005 124.9480004 131.6200003 133.9360003 143.7880005 149.8720006 156.5440005 161.3800005 164.4520005 169.6600007 171.9760007 178.1200008 181.1920008 185.6680006 191.7520007 198.0400008 200.3560008 204.4000009 210.688001 213.760001 216.832001 222.0400012 224.3560012 230.5000013 236.5840014 241.4200014 244.4920014 251.1640013 256.3720015 258.6880015","y":189.644,"children":["suscipit dolor. Nam non mauris vitae elis varius "]}]},{"nodeType":"text","font-family":"Lato Charset1_ 6Yc9if48EC3E0EF9","font-size":"12px","fill":"#404040","fill-opacity":1,"children":[{"nodeType":"tspan","x":"10 16.6239996 23.2959995 28.1319995 32.6079993 37.0839991 40.1559991 44.6319989 51.3039988 56.1399988 58.4559988 64.7439989 70.8759989 77.163999 81.6399988 83.9559988 89.163999 92.235999 96.7119988 99.0279988 105.1119989 114.9639991 121.2519992 125.727999 128.043999 134.1279991 140.799999 145.2759988 151.5639989 154.1079988 156.4239988 165.4959993 172.1679992 175.2399992 178.3119992 184.3959993 186.7119993 196.5639995 202.6479996 208.6959995 211.7679995 221.6199997 228.2919996 233.4999998 235.8159998","y":204.044,"children":["porttitor eget sit amet ante. Nulla maximus "]}]},{"nodeType":"text","font-family":"Lato Charset1_ 6Yc9if48EC3E0EF9","font-size":"12px","fill":"#404040","fill-opacity":1,"children":[{"nodeType":"tspan","x":"10 16.6239996 21.4599996 27.7479997 32.2239995 35.2959995 41.9679994 51.8199996 54.1359996 60.8079995 67.0959996 73.8039998 80.4759997 86.7639998 89.3079997 91.6239997 97.7079998 102.1839996 104.4999996 110.1039997 116.7759996 123.4479995 128.6559997 134.9439998 140.5479999 145.0239997 151.3119998 155.7879996 162.4599995 167.2959995 169.6119995 175.5999994 181.8879995 184.9599995 188.0319995 192.5079993 194.8239993 201.4479989 208.1199988 212.9559988 217.4319986 221.9079984 224.9799984 229.4559982 236.1279981 240.9639981 243.2799981 249.267998 255.5559981 258.6279981 261.171998 263.487998","y":218.444,"children":["pretium neque, at consectetur velit porttitor vel. "]}]},{"nodeType":"text","font-family":"Lato Charset1_ 6Yc9if48EC3E0EF9","font-size":"12px","fill":"#404040","fill-opacity":1,"children":[{"nodeType":"tspan","x":"10 21.04 27.1240001 33.4120002 39.0160003 45.3040004 51.9760003 58.0600004 63.2680006 65.5840006 72.2080002 78.8800001 84.0880003 90.7600002 97.0480003 101.8840003 108.1720004 110.4880004 120.3400006 123.4120006 125.7280006 128.8000006 135.5080008 137.8240008 144.4960007 151.1680006 157.8400005 163.4440006 165.7600006 171.8920006 176.5000004 182.3920006 188.5360007 191.6080007 198.3160009 204.400001 206.716001 211.9240012 218.0080013 224.1400013 227.2120013 231.6880011 236.1640009 239.2360009 244.4440011 246.988001","y":232.844,"children":["Maecenas posuere mi id nunc gravida sagittis."]}]},{"nodeType":"text","font-family":"Lato Charset1_ 6Yc9if48EC3E0EF9","font-size":"12px","fill":"#404040","fill-opacity":1,"children":[{"nodeType":"tspan","x":"10 19.0360003 25.7080002 32.3800001 38.6680002 44.2720003 46.5880003 52.8760004 57.3520002 59.6680002 65.9560003 71.1640005 75.6400003 77.9560003 84.6640005 91.3360004 94.4080004 99.6160006 101.9320006 108.5560002 115.2280001 120.0640001 126.736 131.9440002 134.2600002 140.5480003 143.6200003 149.9080004 152.9800004 157.0240005 163.3120006 169.9840005 176.6920007 179.0080007 185.1400007 189.7480005 195.6400007 201.7840008 204.8560008 211.564001 217.6480011 220.192001 222.508001 231.2680012 235.744001 238.060001","y":261.644,"children":["Donec et est quis purus eleiend gravida. Ut "]}]},{"nodeType":"text","font-family":"Lato Charset1_ 6Yc9if48EC3E0EF9","font-size":"12px","fill":"#404040","fill-opacity":1,"children":[{"nodeType":"tspan","x":"10 19.8520002 25.9360003 29.0080003 35.2960004 40.5040006 47.1760005 53.2600006 59.9680008 66.0520009 68.5960008 70.9120008 77.5840007 80.6560007 85.8640009 88.9360009 91.2520009 97.396001 100.468001 104.9440008 111.0280009 117.316001 119.632001 126.3400012 129.4120012 135.5440012 142.2160011 145.2880011 150.4960013 155.7040015 158.7760015 168.6280017 170.9440017 176.9320016 183.2200017 189.8920016 192.9640016 198.5680017 205.2400016 208.3120016 214.3960017 216.9400016 219.2560016 223.3000017 229.5880018 232.6600018 235.7320018 240.940002 243.256002","y":276.044,"children":["malesuada, nisl vitae dignissim vehicula, elis "]}]},{"nodeType":"text","font-family":"Lato Charset1_ 6Yc9if48EC3E0EF9","font-size":"12px","fill":"#404040","fill-opacity":1,"children":[{"nodeType":"tspan","x":"10 16.2880001 21.1240001 27.796 33.0040002 35.3200002 38.3920002 45.0640001 51.7720003 58.4440002 63.2800002 67.756 70.828 76.0360002 78.3520002 83.5600004 89.8480005 99.7000007 102.2440006 104.5600006 110.8480007 117.5200006 119.8360006 126.4600002 133.1320001 137.9680001 142.4439999 146.9199997 149.9919997 154.4679995 161.1399994 165.9759994 168.2919994 172.3359995 178.6239996 181.6959996 184.7679996 189.9759998 192.2919998 196.7679996 203.4399995 208.2759995 212.7519993 219.4239992 224.2599992 226.5759992 233.2479991 239.919999 246.5919989 248.9079989 258.7599991 261.8319991 264.375999 266.691999","y":290.444,"children":["eros lobortis sem, eu porttitor elis tortor non mi. "]}]},{"nodeType":"text","font-family":"Lato Charset1_ 6Yc9if48EC3E0EF9","font-size":"12px","fill":"#404040","fill-opacity":1,"children":[{"nodeType":"tspan","x":"10 17.4639997 23.7519998 28.96 33.4359998 36.5079998 43.216 49.8879999 52.9599999 59.6319998 69.484 71.8 77.7879999 84.4599998 87.5319998 94.2039997 98.6799995 105.3039991 111.3879992 115.863999 118.179999 121.251999 127.5399991 133.1439992 137.619999 144.2919989 149.4999991 151.8159991 158.487999 164.7759991 170.3799992 172.6959992 179.4039994 186.0759993 189.1479993 191.4639993 197.7519994 200.8239994 207.1119995 216.9639997 223.2519998 229.9239997 234.3999995 241.0719994 250.9239996 253.2399996","y":304.844,"children":["Vestibulum volutpat lectus nec dui elementum "]}]},{"nodeType":"text","font-family":"Lato Charset1_ 6Yc9if48EC3E0EF9","font-size":"12px","fill":"#404040","fill-opacity":1,"children":[{"nodeType":"tspan","x":"10 16.6719999 19.7439999 24.2199997 29.0559997 32.1279997 37.7319998 44.0199999 49.2280001 51.772 54.088 61.0600001 65.5359999 68.6079999 74.692 84.5440002 86.8600002 93.4839998 100.1559997 105.3639999 112.0359998 118.3239999 123.1599999 129.448 131.764 137.9080001 140.9800001 146.968 153.2560001 158.0920001 162.6999999 168.784 171.1 177.7719999 184.4439998 191.1159997 196.7199998 199.2639997 201.5799997 207.5679996 213.8559997 220.5279996 226.8159997 233.4879996 239.5719997 244.0479995 247.1199995 252.3279997 254.6439997","y":319.244,"children":["ultrices. Etiam posuere viverra nunc, venenatis "]}]},{"nodeType":"text","font-family":"Lato Charset1_ 6Yc9if48EC3E0EF9","font-size":"12px","fill":"#404040","fill-opacity":1,"children":[{"nodeType":"tspan","x":"10 16.6239996 23.2959995 28.1319995 32.6079993 38.6919994 41.0079994 45.4839992 52.1559991 56.9919991 63.6159987 66.6879987 71.8959989 74.2119989 84.0639991 90.1479992 96.1959991 99.2679991 109.1199993 115.7919992 120.9999994 123.3159994 128.5239996 134.8119997 141.5199999 144.0639998 146.3799998 153.7119996 160.3839995 166.4679996 171.6759998 177.9639999 181.0359999 184.1079999 190.7799998 195.988 198.304 203.9080001 210.58 217.2519999 222.4600001 228.7480002 234.3520003 238.8280001 245.1160002 249.592 256.2639999 261.0999999 263.4159999","y":333.644,"children":["porta turpis maximus sed. Phasellus consectetur "]}]},{"nodeType":"text","font-family":"Lato Charset1_ 6Yc9if48EC3E0EF9","font-size":"12px","fill":"#404040","fill-opacity":1,"children":[{"nodeType":"tspan","x":"10 16.6719999 21.5079999 27.112 30.184 32.5 38.5840001 44.1880002 46.5040002 53.2120004 59.8840003 62.9560003 69.6280002 74.4640002 76.7800002 80.8240003 85.6600003 88.7320003 95.4040002 101.5360002 104.6080002 107.6800002 110.7520002 116.8360003 119.3800002 121.6960002 127.9840003 134.1160003 140.4040004 145.6120006 150.0880004 156.1720005 161.3800007 163.6960007 170.3680006 176.6560007 183.3280006 190.0360008 194.8720008 201.1600009 205.9960009 209.0680009 213.5440007 215.8600007 225.7120009 231.796001 238.4680009 243.3040009 246.3760009 251.5840011 253.9000011","y":348.044,"children":["orci ac dolor ringilla, egestas hendrerit mauris "]}]},{"nodeType":"text","font-family":"Lato Charset1_ 6Yc9if48EC3E0EF9","font-size":"12px","fill":"#404040","fill-opacity":1,"children":[{"nodeType":"tspan","x":"10 16.6719999 19.7439999 22.8159999 28.9 38.7520002 44.3560003 51.0280002 55.8640002 62.4879998 68.7759999 72.82 75.3639999 77.6799999 86.4400001 90.9159999 93.2319999 103.0840001 109.1680002 115.8400001 120.6760001 123.7480001 128.9560003 131.2720003 137.9800005 141.0520005 147.1360006 156.9880008 159.5320007 161.8480007 164.9200007 171.5920006 177.1960007 181.6720005 188.3440004 193.5520006 195.8680006 198.9400006 205.6120005 211.2160006 215.6920004 222.3640003 227.5720005 229.8880005 236.5600004 243.2320003 246.3040003 249.3760003 255.4600004 257.7760004","y":362.444,"children":["ullamcorper. Ut mauris diam, luctus luctus nulla "]}]},{"nodeType":"text","font-family":"Lato Charset1_ 6Yc9if48EC3E0EF9","font-size":"12px","fill":"#404040","fill-opacity":1,"children":[{"nodeType":"tspan","x":"10 13.072 19.7439999 22.2879998 24.6039998 29.0799996 32.1519996 38.8239995 44.4279996 47.4999996 54.2079998 60.8799997 67.5519996 72.0279994 74.3439994 80.6319995 86.7639995 93.0519996 98.2599998 102.7359996 108.8199997 114.0279999 116.3439999 120.8199997 127.4919996 132.3279996 136.8039994 143.4759993 147.5199994 150.0639993 152.3799993 158.7399994 165.4119993 170.6199995 177.2439991 183.5319992 190.2039991 196.9119993 199.9839993 205.1919995 210.3999997 216.6879998 219.0039998 225.2919999 229.7679997 232.0839997","y":376.844,"children":["in, tincidunt egestas tortor. Suspendisse et "]}]},{"nodeType":"text","font-family":"Lato Charset1_ 6Yc9if48EC3E0EF9","font-size":"12px","fill":"#404040","fill-opacity":1,"children":[{"nodeType":"tspan","x":"10 19.8520002 25.9360003 29.0080003 35.2960004 40.5040006 47.1760005 53.2600006 59.9680008 66.0520009 68.3680009 71.4400009 77.728001 83.3320011 87.8080009 94.4800008 99.688001 102.2320009 104.5480009 112.7080007 115.7800007 121.9240008 128.0080009 137.8600011 144.532001 149.7400012 152.0560012 158.1400013 163.7440014 166.0600014 172.7320013 177.5680013 184.2400012 190.3240013 192.6400013 198.7240014 204.3280015 206.6440015 212.5720015 218.6200014 220.9360014 224.0080014 230.0920015 235.6960016 238.7680016 245.4400015 248.5120015 254.5960016 256.9120016","y":391.244,"children":["malesuada lectus. Vivamus ac urna ac ex lacinia "]}]},{"nodeType":"text","font-family":"Lato Charset1_ 6Yc9if48EC3E0EF9","font-size":"12px","fill":"#404040","fill-opacity":1,"children":[{"nodeType":"tspan","x":"10 16.6719999 19.7439999 22.8159999 28.9 38.7520002 44.3560003 51.0280002 55.8640002 62.4879998 68.7759999 73.6119999 75.9279999 82.5999998 87.0759996 89.3919996 95.6799997 102.3519996 104.6679996 110.7519997 117.4239996 121.8999994 128.1879995 130.7319994","y":405.644,"children":["ullamcorper ut eu ante."]}]}]},"commandset-329":{"nodeType":"g","children":[{"nodeType":"text","font-family":"MontserratBold CharBold009E0C1D","font-size":"50.6px","fill":"#21255A","fill-opacity":1,"children":[{"nodeType":"tspan","x":"0 32.2829857 63.5539665 78.3292522 97.9621658 122.1491069 159.8463267 186.1584796 212.4706325 243.7416133 270.0537662 296.3659191 346.1060085 377.3769893 409.3057727 431.5699023","y":61.226,"children":["Self-Assessment"]}]}]},"commandset-330":{"nodeType":"g","children":[{"nodeType":"g","id":"shape-329","children":[{"nodeType":"path","d":"M0,0L150.000015258789,0 150.000015258789,51.5 0,51.5z","id":"path-329","fill":"none"}]},{"nodeType":"g","id":"shape-330","children":[{"nodeType":"use","transform":[{"type":"rotate","args":[0]}],"id":"text-330","data-reference-type":"text","data-reference-id":"01","data-shadow":false,"data-rotation":0,"x":0,"y":0}],"className":"uneventable"}],"className":"eventable"},"commandset-331":{"nodeType":"g","children":[{"nodeType":"text","font-family":"Lato Charset1_ 6Yc9if48EC3E0EF9","font-size":"16px","fill":"#3C3454","fill-opacity":1,"children":[{"nodeType":"tspan","x":"9.4559937 17.9359941 26.3199949 30.4159951 38.7999959 46.271996 52.2399964 55.3279965 64.2239974 73.1199983 81.5039991 84.5919992 93.4880001 98.8800003 101.9680004 107.9360008 116.8320017 125.2160025 132.1600027 140.5440035 143.6320036 146.7200037","y":20.792,"children":["Select one o these  "]}]},{"nodeType":"text","font-family":"Lato Charset1_ 6Yc9if48EC3E0EF9","font-size":"16px","fill":"#3C3454","fill-opacity":1,"children":[{"nodeType":"tspan","x":"19.303997 27.4159975 36.3599977 45.0479984 53.0319986 61.4159994 64.5039995 71.4479997 78.9199998 87.3040006 96.2000015 104.312002 110.7600024 114.8560026 123.7520035 130.6960037","y":39.992,"children":["above scenarios"]}]},{"nodeType":"text","font-family":"Lato Charset1_ 6Yc9if48EC3E0EF9","font-size":"16px","fill":"#3C3454","fill-opacity":1,"children":[{"nodeType":"tspan","x":"5.3680038 17.4160042 26.3120051 29.4000052 33.4960054 39.4640058 42.5520059 50.9360067 55.0320069 61.0000073 69.8960082 78.280009 84.7280094 87.8160095 95.92801 100.0240102 108.9200111 117.816012 126.2000128 129.2880129 138.1840138 144.6320142 147.7200143","y":71.192,"children":["Do it either alone or "]}]},{"nodeType":"text","font-family":"Lato Charset1_ 6Yc9if48EC3E0EF9","font-size":"16px","fill":"#3C3454","fill-opacity":1,"children":[{"nodeType":"tspan","x":"25.7039948 37.9599953 42.0559955 48.0239959 56.9199968 60.0079969 68.1199974 71.2079975 80.0399982 88.1519987 94.5999991 100.5679995 109.4640004 117.8480012 124.2960016","y":90.392,"children":["with a partner"]}]}]},"commandset-332":{"nodeType":"g","children":[{"nodeType":"g","id":"shape-331","children":[{"nodeType":"path","d":"M0,0L149.999969482422,0 149.999969482422,65 0,65z","id":"path-331","fill":"none"}]},{"nodeType":"g","id":"shape-332","children":[{"nodeType":"use","transform":[{"type":"rotate","args":[0]}],"id":"text-332","data-reference-type":"text","data-reference-id":"01","data-shadow":false,"data-rotation":0,"x":0,"y":0}],"className":"uneventable"}],"className":"eventable"},"commandset-333":{"nodeType":"g","children":[{"nodeType":"text","font-family":"Lato Charset1_ 6Yc9if48EC3E0EF9","font-size":"16px","fill":"#3C3454","fill-opacity":1,"children":[{"nodeType":"tspan","x":"17.2719955 28.9519958 35.895996 44.2799968 47.3679969 53.3359973 62.2319982 70.615999 73.7039991 80.6479993 89.5440002 98.3760009 107.2080016 111.3040018 115.400002 123.7840028 132.728003 135.8160031","y":20.792,"children":["Use the supplied "]}]},{"nodeType":"text","font-family":"Lato Charset1_ 6Yc9if48EC3E0EF9","font-size":"16px","fill":"#3C3454","fill-opacity":1,"children":[{"nodeType":"tspan","x":"11.7759933 19.2479935 28.1439944 36.5279952 43.9999953 52.3839961 56.4799963 60.5759965 67.5199967 73.4879971 76.5759972 79.6639973 85.6319977 94.5279986 97.6159987 105.0879988 113.9839997 122.3680005 129.8400006 138.2240014 141.3120015","y":39.992,"children":["checklist  to check "]}]},{"nodeType":"text","font-family":"Lato Charset1_ 6Yc9if48EC3E0EF9","font-size":"16px","fill":"#3C3454","fill-opacity":1,"children":[{"nodeType":"tspan","x":"12.1439896 20.1279898 29.0239907 37.9199916 44.367992 47.4559921 56.2879928 64.6719936 71.119994 76.5119942 85.4079951 91.8559955 104.9919952 113.1039957 121.9999966 129.4719967 137.8559975","y":59.192,"children":["your perormance"]}]}]},"commandset-334":{"nodeType":"g","children":[{"nodeType":"path","d":"M46,23C46,35.7025492461082 35.7025492461082,46 23,46 10.2974507538918,46 0,35.7025492461082 0,23 0,10.2974507538918 10.2974507538918,0 23,0 35.7025492461082,0 46,10.2974507538918 46,23z","id":"path-333","fill":"#FFFFFF","fill-opacity":1,"stroke-width":5,"stroke":"#4472C4","stroke-opacity":1,"stroke-linecap":"flat","stroke-linejoin":"round"}],"className":"eventable"},"commandset-335":{"nodeType":"g","children":[{"nodeType":"g","id":"shape-334","children":[{"nodeType":"path","d":"M0,0L21,0 21,42 0,42z","id":"path-334","fill":"none"}]},{"nodeType":"g","id":"shape-335","children":[{"nodeType":"use","transform":[{"type":"rotate","args":[0]}],"id":"text-335","data-reference-type":"text","data-reference-id":"01","data-shadow":false,"data-rotation":0,"x":0,"y":0}],"className":"uneventable"}],"className":"eventable"},"commandset-336":{"nodeType":"g","children":[{"nodeType":"text","font-family":"MontserratBold CharBold009E0C1D","font-size":"26.667px","fill":"#000000","fill-opacity":1,"children":[{"nodeType":"tspan","x":"5.126667 15.8733339","y":30.813,"children":["1"]}]}]},"commandset-337":{"nodeType":"g","children":[{"nodeType":"text","font-family":"MontserratBold CharBold009E0C1D","font-size":"26.667px","fill":"#000000","fill-opacity":1,"children":[{"nodeType":"tspan","x":"2.4333344 18.5666676","y":30.813,"children":["2"]}]}]},"commandset-338":{"nodeType":"g","children":[{"nodeType":"text","font-family":"MontserratBold CharBold009E0C1D","font-size":"26.667px","fill":"#000000","fill-opacity":1,"children":[{"nodeType":"tspan","x":"2.6199989 18.3799992","y":30.813,"children":["3"]}]}]},"commandset-339":{"nodeType":"g","children":[{"nodeType":"g","id":"shape-336","children":[{"nodeType":"path","d":"M0,0L150,0 150,67 0,67z","id":"path-336","fill":"none"}]},{"nodeType":"g","id":"shape-337","children":[{"nodeType":"use","transform":[{"type":"rotate","args":[0]}],"id":"text-337","data-reference-type":"text","data-reference-id":"01","data-shadow":false,"data-rotation":0,"x":0,"y":0}],"className":"uneventable"}],"className":"eventable"},"commandset-340":{"nodeType":"g","children":[{"nodeType":"text","font-family":"Lato Charset1_ 6Yc9if48EC3E0EF9","font-size":"16px","fill":"#3C3454","fill-opacity":1,"children":[{"nodeType":"tspan","x":"19.7119942 30.015995 38.3999958 45.8719959 54.7679968 61.2159972 70.1599974 73.2479975 81.2319977 90.1279986 99.0239995 105.4719999 112.4160001 120.8000009 124.8960011 130.2880013 133.3760014","y":20.792,"children":["Record yoursel "]}]},{"nodeType":"text","font-family":"Lato Charset1_ 6Yc9if48EC3E0EF9","font-size":"16px","fill":"#3C3454","fill-opacity":1,"children":[{"nodeType":"tspan","x":"41.9599991 50.8559999 59.8000001 65.7680005 73.880001 77.9760012 86.8720021 90.9680023 99.8640032 108.0400038 111.1280039","y":39.992,"children":["obtaining "]}]},{"nodeType":"text","font-family":"Lato Charset1_ 6Yc9if48EC3E0EF9","font-size":"16px","fill":"#3C3454","fill-opacity":1,"children":[{"nodeType":"tspan","x":"13.6319885 17.7279887 26.6239896 32.0159898 40.9119907 47.3599911 60.4959908 68.8799916 77.8239918 80.9119919 88.383992 97.2799929 106.1759938 113.119994 121.5039948 130.3999957 136.3679961","y":59.192,"children":["inormed consent"]}]}]},"commandset-341":{"nodeType":"g","children":[{"nodeType":"path","d":"M88.696838,10.884399C88.700623,10.968811 88.697815,11.053223 88.695862,11.137573 88.713684,10.710876 88.637756,10.296143 88.468201,9.90863 88.23761,9.38092 87.841125,8.899597 87.291931,8.495544 86.749207,8.096191 86.056458,7.771667 85.228943,7.550598L85.228943,7.550598L57.71344,0.22937C57.090149,0.062988 56.394714,-6.1E-05 55.671082,0.023743 54.950256,0.047546 54.197693,0.161621 53.459045,0.351807 52.72052,0.541931 51.990417,0.810547 51.31366,1.144531 50.635193,1.480896 50.007141,1.884949 49.471985,2.34729L49.471985,2.34729L3.345947,42.24823C2.524902,42.958923 1.84729,43.719604 1.323303,44.489807 0.796631,45.264648 0.425415,46.051514 0.227661,46.803833 0.026123,47.563293 -6.1E-05,48.288269 0.162964,48.933655 0.198547,49.076233 0.247375,49.211792 0.301697,49.34491 0.292297,49.319885 0.277283,49.294922 0.267029,49.268799 1.203369,51.758728 2.138733,54.247498 3.075989,56.736267 3.124756,56.867004 3.181885,56.995361 3.248474,57.117798 3.313171,57.241394 3.388123,57.36145 3.469666,57.474365 3.551208,57.58844 3.64209,57.699036 3.741455,57.803528 3.840881,57.908142 3.948608,58.006775 4.063843,58.100708L4.063843,58.100708L29.897888,78.999573C30.707703,79.655701 31.670349,80.075256 32.715393,80.268921 33.768005,80.465088 34.899231,80.431824 36.038025,80.18457 37.179626,79.937378 38.323059,79.475037 39.398132,78.815369 40.468445,78.158142 41.466736,77.30835 42.319641,76.285034L42.319641,76.285034L88.083801,21.376648C88.262878,21.160339 88.417542,20.942871 88.548767,20.721802 88.679016,20.503113 88.78302,20.282043 88.86554,20.059814 88.946106,19.841125 89.00531,19.621216 89.039978,19.402527 89.074646,19.185059 89.085876,18.96991 89.076477,18.758362 88.949036,16.134094 88.822449,13.509827 88.696838,10.884399z M0.435669,49.639648C0.409424,49.592102 0.390747,49.540955 0.369202,49.492249 0.411316,49.582581 0.458252,49.670532 0.510681,49.757263 0.486328,49.716919 0.457214,49.680054 0.435669,49.639648z M0.655029,49.984314C0.635315,49.95697 0.6203,49.927246 0.601624,49.898743 0.660645,49.985474 0.727234,50.069885 0.797485,50.150696 0.749695,50.093689 0.697205,50.041382 0.655029,49.984314z M0.925903,50.300476C0.914673,50.287354 0.906189,50.274292 0.893982,50.26239 1.001831,50.375305 1.118958,50.48584 1.249268,50.584473 1.13208,50.495361 1.025269,50.401489 0.925903,50.300476z M39.706482,67.459106C38.886414,68.39447 37.933167,69.175293 36.914368,69.783813 35.89093,70.393555 34.804504,70.825012 33.724792,71.065063 32.645081,71.305176 31.576599,71.351501 30.585022,71.19104 29.598938,71.031799 28.694519,70.668091 27.936218,70.090454L27.936218,70.090454L1.755371,50.135254C1.234253,49.738281 0.903442,49.218872 0.749695,48.623474 0.596985,48.032715 0.617554,47.365967 0.800293,46.668335 0.981262,45.975464 1.319519,45.252808 1.804138,44.537292 2.284058,43.82782 2.907349,43.125366 3.663696,42.46814L3.663696,42.46814L49.81781,2.448303C50.309875,2.021667 50.889099,1.648438 51.513367,1.338196 52.138489,1.029236 52.810608,0.781982 53.491882,0.606079 54.174255,0.431396 54.866882,0.326843 55.532288,0.30542 56.199768,0.281677 56.840759,0.342285 57.413513,0.496765L57.413513,0.496765L84.934631,7.870361C85.694763,8.073547 86.331238,8.374268 86.829895,8.743896 87.333191,9.115906 87.696838,9.560425 87.904846,10.046509 88.116638,10.537354 88.170959,11.072205 88.053894,11.620117 87.936707,12.172791 87.644348,12.739685 87.16449,13.287598L87.16449,13.287598L39.706482,67.459106z M87.987366,13.032043C87.891785,13.166382 87.789612,13.30188 87.672424,13.434998 87.789612,13.30188 87.891785,13.166382 87.987366,13.032043z M88.065125,12.919128C88.138245,12.809814 88.204773,12.699341 88.265686,12.588745 88.227234,12.657654 88.192566,12.725464 88.150452,12.793213 88.125061,12.835999 88.093201,12.876343 88.065125,12.919128z M88.313538,12.505554C88.382874,12.371216 88.441956,12.237 88.492493,12.103821 88.486877,12.118103 88.48407,12.133606 88.4776,12.149048 88.430725,12.267822 88.374451,12.386658 88.313538,12.505554z M88.52533,12.005188C88.561829,11.898254 88.591858,11.79126 88.617249,11.685486 88.592834,11.79248 88.561829,11.899414 88.52533,12.005188z M88.642517,11.576172C88.666931,11.444214 88.686584,11.313477 88.695007,11.18396 88.688416,11.292053 88.675354,11.400269 88.65741,11.508362 88.653748,11.532166 88.646179,11.553528 88.642517,11.576172z","fill-rule":"evenodd","id":"path-338","fill":"#000000","fill-opacity":1}],"className":"eventable"},"commandset-342":{"nodeType":"g","children":[{"nodeType":"path","d":"M6.289062,1.151611C6.170898,0.855713 5.974976,0.601318 5.696655,0.405212 5.421143,0.210327 5.09021,0.09259 4.727417,0.045105 4.367676,-6.1E-05 3.97583,0.024902 3.575562,0.116455 3.17627,0.207947 2.766724,0.364807 2.374023,0.583496 1.979492,0.802185 1.5979,1.082703 1.255859,1.420227 0.911011,1.757751 0.637207,2.121399 0.435791,2.488708 0.233276,2.859497 0.104004,3.232666 0.052368,3.591614 -0.000122,3.951782 0.026123,4.295227 0.13208,4.601868 0.238892,4.908508 0.427368,5.178345 0.699951,5.387512 0.973633,5.59668 1.306519,5.726196 1.675781,5.778503 2.045898,5.832031 2.448975,5.809387 2.863281,5.715515 3.276611,5.622803 3.699341,5.457642 4.106079,5.22821 4.511963,4.99884 4.900879,4.705261 5.248535,4.353516 5.595459,4.002869 5.866333,3.627258 6.061279,3.251709 6.254395,2.876099 6.37146,2.49939 6.409912,2.140442 6.446411,1.783875 6.407104,1.447571 6.289062,1.151611z M3.065674,4.341614L1.597046,3.246948 3.438721,1.421448 4.913086,2.488708 3.065674,4.341614z","fill-rule":"evenodd","id":"path-339","fill":"#000000","fill-opacity":1}],"className":"eventable"},"commandset-343":{"nodeType":"g","children":[{"nodeType":"path","d":"M-0.000122,-6.1E-05L1.229492,-6.1E-05 1.229492,2.155151 -0.000122,2.155151 -0.000122,-6.1E-05","id":"path-340","fill":"#000000","fill-opacity":1}],"className":"eventable"},"commandset-344":{"nodeType":"g","children":[{"nodeType":"path","d":"M1.686157,0.047424C1.572754,0.01416 1.447144,-6.1E-05 1.316895,0.002258 1.186523,0.003479 1.051636,0.022461 0.920288,0.054565 0.789185,0.08783 0.660767,0.135376 0.543579,0.195984 0.426392,0.254211 0.31958,0.327942 0.231445,0.409912 0.143311,0.494324 0.081543,0.581116 0.045898,0.665466 0.010254,0.751038 -0.000122,0.835449 0.015869,0.911499 0.03186,0.98877 0.07312,1.060059 0.137817,1.120667 0.203369,1.180115 0.293335,1.231201 0.406738,1.264465 0.521118,1.29895 0.647705,1.314392 0.778809,1.313232 0.911011,1.310852 1.046997,1.29303 1.180908,1.260925 1.314087,1.2276 1.444336,1.178894 1.563354,1.117126 1.681519,1.056458 1.790161,0.982849 1.878296,0.897217 1.965454,0.814026 2.026367,0.726074 2.060059,0.641724 2.093872,0.556152 2.100464,0.4729 2.083496,0.395691 2.065796,0.31842 2.02356,0.248291 1.956055,0.187683 1.890503,0.129456 1.800537,0.080688 1.686157,0.047424","id":"path-341","fill":"#000000","fill-opacity":1}],"className":"eventable"},"commandset-345":{"nodeType":"g","children":[{"nodeType":"path","d":"M7.270386,1.786255L1.29895,0.036743C1.208984,0.01178 1.110596,-6.1E-05 1.009277,-6.1E-05 0.908203,0.001099 0.803101,0.014221 0.700928,0.039124 0.599731,0.065308 0.500366,0.100952 0.408447,0.147339 0.318604,0.193665 0.236938,0.250732 0.170532,0.31488 0.103027,0.38147 0.056152,0.449219 0.030762,0.514526 0.005493,0.581116 -0.000122,0.645264 0.013916,0.707092 0.028931,0.7677 0.062622,0.822388 0.115112,0.869934 0.168579,0.91748 0.239868,0.955505 0.328857,0.981689L0.328857,0.981689L6.304932,2.769165C6.399658,2.798889 6.503662,2.81073 6.610474,2.81073 6.717285,2.81073 6.827881,2.796509 6.933838,2.769165 7.040649,2.744202 7.142822,2.705017 7.235596,2.657471 7.329346,2.607544 7.412842,2.548157 7.480347,2.479187 7.546753,2.411438 7.590942,2.340149 7.612427,2.272339 7.634888,2.202209 7.634888,2.134521 7.616211,2.071472 7.596436,2.008545 7.557983,1.951477 7.499023,1.90155 7.442749,1.854004 7.365967,1.813599 7.270386,1.786255","id":"path-342","fill":"#000000","fill-opacity":1}],"className":"eventable"},"commandset-346":{"nodeType":"g","children":[{"nodeType":"path","d":"M72.542053,9.75647L41.934509,-6.1E-05 -6.1E-05,37.744934 29.767761,58.149353 72.542053,9.75647","id":"path-343","fill":"#000000","fill-opacity":1}],"className":"eventable"},"commandset-347":{"nodeType":"g","children":[{"nodeType":"path","d":"M-1,-1L134,-1 134,74 -1,74z","id":"path-345","fill":"none","stroke-width":2,"stroke":"#2F528F","stroke-opacity":1,"stroke-linecap":"flat","stroke-linejoin":"round"},{"nodeType":"image","transform":[{"type":"scale","args":[0.5,0.5034482479095459]}],"id":"image-344","data-original-image":"01","x":0,"y":0,"opacity":1}],"className":"eventable"},"commandset-348":{"nodeType":"g","children":[{"nodeType":"defs","children":[{"nodeType":"filter","id":"filter-349","children":[{"nodeType":"feFlood","result":"floodOut","flood-color":"#000000","flood-opacity":0.69},{"nodeType":"feGaussianBlur","result":"gaussOut","in":"SourceAlpha","stdDeviation":[7,7]},{"nodeType":"feComposite","in":"floodOut","in2":"gaussOut","operator":"in"}],"filterUnits":"userSpaceOnUse","x":-45,"y":-45,"width":223,"height":163}]},{"nodeType":"use","transform":[{"type":"translate","args":[0,0]},{"type":"scale","args":[1,1]}],"xlink:href":"#pathwrap-348","filter":"url(#filter-349)","data-angle":0,"data-distance":0,"data-height":73,"data-scale":1,"data-adornment-type":"drop-shadow","data-width":133},{"nodeType":"g","id":"pathwrap-348","children":[{"nodeType":"path","d":"M0,0L133,0 133,73 0,73z","id":"path-350","fill":"none"},{"nodeType":"image","transform":[{"type":"scale","args":[0.5,0.5034482479095459]}],"id":"image-347","data-original-image":"01","x":0,"y":0,"opacity":1}]}],"className":"eventable"},"commandset-349":{"nodeType":"g","children":[{"nodeType":"path","d":"M-1,-1L64,-1 64,80 -1,80z","id":"path-352","fill":"none","stroke-width":2,"stroke":"#2F528F","stroke-opacity":1,"stroke-linecap":"flat","stroke-linejoin":"round"},{"nodeType":"image","transform":[{"type":"scale","args":[0.4921875,0.5]}],"id":"image-351","data-original-image":"01","x":0,"y":0,"opacity":1}],"className":"eventable"},"commandset-350":{"nodeType":"g","children":[{"nodeType":"defs","children":[{"nodeType":"filter","id":"filter-356","children":[{"nodeType":"feFlood","result":"floodOut","flood-color":"#000000","flood-opacity":0.69},{"nodeType":"feGaussianBlur","result":"gaussOut","in":"SourceAlpha","stdDeviation":[7,7]},{"nodeType":"feComposite","in":"floodOut","in2":"gaussOut","operator":"in"}],"filterUnits":"userSpaceOnUse","x":-45,"y":-45,"width":153,"height":169}]},{"nodeType":"use","transform":[{"type":"translate","args":[0,0]},{"type":"scale","args":[1,1]}],"xlink:href":"#pathwrap-355","filter":"url(#filter-356)","data-angle":0,"data-distance":0,"data-height":79,"data-scale":1,"data-adornment-type":"drop-shadow","data-width":63},{"nodeType":"g","id":"pathwrap-355","children":[{"nodeType":"path","d":"M0,0L63,0 63,79 0,79z","id":"path-357","fill":"none"},{"nodeType":"image","transform":[{"type":"scale","args":[0.4921875,0.5]}],"id":"image-354","data-original-image":"01","x":0,"y":0,"opacity":1}]}],"className":"eventable"},"commandset-351":{"nodeType":"g","children":[{"nodeType":"defs","children":[{"nodeType":"linearGradient","gradientTransform":[{"type":"rotate","args":[90,0.5,0.5]}],"id":"gradient-fill-359","children":[{"nodeType":"stop","offset":"0%","stop-color":"#F18B55","stop-opacity":1},{"nodeType":"stop","offset":"50.196%","stop-color":"#F67B28","stop-opacity":1},{"nodeType":"stop","offset":"100%","stop-color":"#E56A17","stop-opacity":1}]},{"nodeType":"filter","id":"filter-361","children":[{"nodeType":"feFlood","result":"floodOut","flood-color":"#000000","flood-opacity":0.36},{"nodeType":"feGaussianBlur","result":"gaussOut","in":"SourceAlpha","stdDeviation":[1.0499999523162842,1.0499999523162842]},{"nodeType":"feComposite","in":"floodOut","in2":"gaussOut","operator":"in"}],"filterUnits":"userSpaceOnUse","x":-6.75,"y":-6.75,"width":256.5,"height":82.5}]},{"nodeType":"use","transform":[{"type":"translate","args":[0,0]},{"type":"scale","args":[1,1]}],"xlink:href":"#pathwrap-360","filter":"url(#filter-361)","data-angle":90,"data-distance":2,"data-height":69,"data-scale":1,"data-adornment-type":"drop-shadow","data-width":243},{"nodeType":"g","id":"pathwrap-360","children":[{"nodeType":"g","id":"shape-362","children":[{"nodeType":"path","d":"M0,0L243,0 243,69 0,69z","id":"path-362","fill":"url(#gradient-fill-359)"}]},{"nodeType":"g","id":"shape-363","children":[{"nodeType":"use","transform":[{"type":"ro
[truncated: 107,245 more chars]
