# Supplementary material for: Obtaining and Documenting Informed Consent: An Advanced UME Cross-Specialty, Role-Playing Skill Builder
Source: MedEdPORTAL. 2026 Mar 3;22:11580. doi: 10.15766/mep_2374-8265.11580 (PMC12956033; doi:10.15766/mep_2374-8265.11580)
Supplement: Supplementary file 1 — Course Syllabus.docxPrereadings.pdfStatPearls Article.pdfADMSEP eModule folderClinical Vignettes.pdfRubric.pdfMARRQD, PARRQD Templates.docxOrientation.pptxObserver-Scribe Template.docxVignette Answers.pdf [file mep_2374-8265.11580-s001.zip › D. ADMSEP eModule folder/html5/lib/scripts/frame.desktop.min.js]

/*! ds-bootstrap - v1.0.0.33815 - 2025-01-18 0:1am UTC
* Copyright (c) 2025 ; Not Licensed */!function(){"use strict";function e(t){return e="function"==typeof Symbol&&"symbol"==typeof Symbol.iterator?function(e){return typeof e}:function(e){return e&&"function"==typeof Symbol&&e.constructor===Symbol&&e!==Symbol.prototype?"symbol":typeof e},e(t)}function t(t,n){for(var i=0;i<n.length;i++){var r=n[i];r.enumerable=r.enumerable||!1,r.configurable=!0,"value"in r&&(r.writable=!0),Object.defineProperty(t,(o=r.key,a=void 0,a=function(t,n){if("object"!==e(t)||null===t)return t;var i=t[Symbol.toPrimitive];if(void 0!==i){var r=i.call(t,n||"default");if("object"!==e(r))return r;throw new TypeError("@@toPrimitive must return a primitive value.")}return("string"===n?String:Number)(t)}(o,"string"),"symbol"===e(a)?a:String(a)),r)}var o,a}var n=DS,i=n._,r=n.pubSub,o=n.events,a=n.constants,l=n.utils,s=n.translationStore,c=[],u=function(){function e(t,n,l){var s=this;!function(e,t){if(!(e instanceof t))throw new TypeError("Cannot call a class as a function")}(this,e),this.frame=t,this.frame.blocked=!1,this.preso=l,this.setupControlOptions(),this.layouts={},this.dockedStates={},this.dockSettings={dockedState:a.docked.NONE,width:0},this.setLayout(this.frame.default_layout,a.refs.FRAME),DS.flagManager.multiLangSupport&&!i.isEmpty(n)&&this.setLocalizationData(n,!0),this.resourceDescription=this.frame.resourceData.description;var c=l.getFirstSlide();for(var u in this.slideWidth=c.get("width"),this.slideHeight=c.get("height"),this.temp=[],this.frame.layouts)this.temp.push(u);this.rtl="rtl"===this.frame.textdirection,this.hasModernText=0!==this.frame.renderingEngineType,this.dir=this.dir.bind(this),i.bindAll(this,"onLayoutChanged"),r.on(o.controlLayout.CHANGED,this.onLayoutChanged),r.on(o.controlLayout.UPDATE,(function(e,t,n){s.frame.controlLayouts[e]=n,s.setLayout(e,t)})),r.on(o.controlOptions.CHANGED,(function(e){var t=s.optionChangesRequireMenuRefresh(s.frame.controlOptions.menuOptions,e.menuOptions);s.frame.controlOptions=e,s.setupControlOptions(),r.trigger(o.controlOptions.RESET),t&&r.trigger(o.navData.REFRESH_VIEW)})),r.on(o.frame.FONT_SCALE,(function(e){s.frame.fontscale=e,r.trigger(o.controlOptions.RESET)})),r.on(o.glossary.UPDATE,(function(e){s.frame.glossaryData=e,r.trigger(o.glossary.REFRESH_VIEW)})),r.on(o.navData.UPDATE,(function(e){s.frame.navData=e,r.trigger(o.navData.REFRESH_VIEW)})),r.on(o.resources.UPDATE,(function(e){s.frame.resourceData.resources=e,r.trigger(o.resources.REFRESH_VIEW)})),r.on(o.resources.UPDATE_DESCRIPTION,(function(e){s.frame.resourceData.description=e,r.trigger(o.resources.REFRESH_VIEW)})),r.on(o.layer.DIALOG_SHOWN,(function(e){var t=DS.windowManager.getCurrentWindow();r.trigger(o.frameModel.BLOCKED_CHANGED,t.frame.id,!0,e)})),r.on(o.layer.DIALOG_HIDDEN,(function(){var e=DS.windowManager.getCurrentWindow();r.trigger(o.frameModel.BLOCKED_CHANGED,e.frame.id,!1)})),r.on(o.localization.LANGUAGE_UPDATED,(function(){s.setLocalizationData(DS.localizationManager.getCurrentFrameData())})),r.on(o.localization.REVIEW_FRAME_UPDATED,(function(){s.updateReviewStrings()}))}var n,u,f;return n=e,u=[{key:"traverseMenu",value:function(e,t){var n=this;t.forEach((function(i){e(i),null!=i.links&&t.length>0&&n.traverseMenu(e,i.links)}))}},{key:"updateMenuStrings",value:function(){var e=l.getPath(this.frame,"navData.outline.links",[]);this.traverseMenu((function(e){e.displaytext=s.getUpdatedTextData("menuItem","".concat(e.translationId,"-Name"),e.displaytext)}),e)}},{key:"updateGlossaryStrings",value:function(){(this.frame.glossaryData||[]).forEach((function(e){var t=e.translationId;e.title=s.getUpdatedTextData("glossaryItem","".concat(t,"-Term"),e.title),e.content=s.getUpdatedTextData("glossaryItem","".concat(t,"-Definition"),e.content)}))}},{key:"updateResourcesStrings",value:function(){l.getPath(this.frame,"resourceData.resources",[]).forEach((function(e){var t=e.translationId;e.title=s.getUpdatedTextData("resourceItem","".concat(t,"-Title"),e.title)}))}},{key:"updateNoteStrings",value:function(){(this.frame.notesData||[]).forEach((function(e){var t=e.slideId,n=i.last(t.split(".")),r=s.getUpdatedTextData("slideNote","".concat(n,"-Note"));null!=r&&null!=DS.renderHtmlString&&(e.content=DS.renderHtmlString(r))}))}},{key:"updateReviewStrings",value:function(){this.updateMenuStrings(),this.updateGlossaryStrings(),this.updateResourcesStrings(),this.updateNoteStrings(),this.title.text=s.getUpdatedTextData("projectTitle","project-Title",this.title.text),this.notifyStringsUpdated()}},{key:"setLocalizationData",value:function(e){var t=arguments.length>1&&void 0!==arguments[1]&&arguments[1];this.frame.stringTables=e.stringTables,this.frame.navData=e.navData,this.frame.resourceData=e.resourceData,this.frame.glossaryData=e.glossaryData,this.frame.notesData=e.notesData,this.frame.controlStrings=e.controlStrings.reduce((function(e,t){var n=t.id,i=t.value;return e[n]=i,e}),{}),this.title.text=this.frame.controlStrings.title,t||this.notifyStringsUpdated()}},{key:"notifyStringsUpdated",value:function(){r.trigger(o.strings.UPDATE_STRINGS),r.trigger(o.navData.REFRESH_VIEW),r.trigger(o.glossary.REFRESH_VIEW),r.trigger(o.resources.REFRESH_VIEW),r.trigger(o.transcript.REFRESH_VIEW),r.trigger(o.frame.REFLOW),r.trigger(o.frame.LOCALIZATION_UPDATED)}},{key:"setupControlOptions",value:function(){var e=this.frame.controlOptions.sidebarOptions;this.sidebarOpts=e,this.bottomBarOpts=this.frame.controlOptions.bottomBarOptions,this.topTabs=e.tabs.linkRight||[],this.topTabsLeft=e.tabs.linkLeft||[],this.topTabsRight=e.tabs.linkRight||[],this.sidebarTabs=e.tabs.sidebar||[],this.outlineInSidebar=this.sidebarTabs.some((function(e){return"outline"===e.name})),this.buttonOptions=this.frame.controlOptions.buttonoptions,this.title={enabled:e.titleEnabled,text:e.titleText}}},{key:"optionChangesRequireMenuRefresh",value:function(e,t){return e.wrapListItems!==t.wrapListItems||e.autonumber!==t.autonumber}},{key:"onLayoutChanged",value:function(e,t){this.setLayout(e,t)}},{key:"hasTopLinks",value:function(){return 0!==this.topTabsLeft.length||0!==this.topTabsRight.length}},{key:"getControlString",value:function(e){return s.getUpdatedTextData("frameLink","".concat(e,"-Link"),l.getPath(this.frame,"controlStrings.".concat(e),null))}},{key:"getString",value:function(e){var t=this.currLayout.string_table,n=this.frame.stringTables[t].string[e];return null==n?(c.includes(e)||(c.push(e),console.warn("could not find ".concat(e," in string table ").concat(t))),e.replace("acc_","").replace(/_/g," ")):n}},{key:"setDocked",value:function(e,t,n){t===a.docked.NONE?(this.dockedStates[e]=null,delete this.dockedStates[e]):this.dockedStates[e]={dockedState:t,width:n};var i=Object.keys(this.dockedStates);0===i.length?this.dockSettings={dockedState:a.docked.NONE,width:0}:t!==a.docked.NONE?this.dockSettings={dockedState:t,width:n}:this.dockSettings=this.dockedStates[i[0]]}},{key:"getDockedWidth",value:function(){var e=this.dockSettings,t=e.dockedState,n=e.width;return t!==DS.constants.docked.NONE?n:0}},{key:"setLayout",value:function(e,t){this.currLayout=this.frame.layouts[e],this.currControlLayout=this.frame.controlLayouts[e],this.layouts[t]=this.currControlLayout,r.trigger(o.frameModel.LAYOUT_CHANGED,this.currControlLayout,t)}},{key:"getWndControlLayout",value:function(e){return this.layouts[e]||this.currControlLayout}},{key:"dir",value:function(e){if(null!=e)return this.rtl?e.reverse():e}}],u&&t(n.prototype,u),f&&t(n,f),Object.defineProperty(n,"prototype",{writable:!1}),e}(),f=u;function d(e){return d="function"==typeof Symbol&&"symbol"==typeof Symbol.iterator?function(e){return typeof e}:function(e){return e&&"function"==typeof Symbol&&e.constructor===Symbol&&e!==Symbol.prototype?"symbol":typeof e},d(e)}function h(e,t,n){return(t=v(t))in e?Object.defineProperty(e,t,{value:n,enumerable:!0,configurable:!0,writable:!0}):e[t]=n,e}function p(e,t){return function(e){if(Array.isArray(e))return e}(e)||function(e,t){var n=null==e?null:"undefined"!=typeof Symbol&&e[Symbol.iterator]||e["@@iterator"];if(null!=n){var i,r,o,a,l=[],s=!0,c=!1;try{if(o=(n=n.call(e)).next,0===t){if(Object(n)!==n)return;s=!1}else for(;!(s=(i=o.call(n)).done)&&(l.push(i.value),l.length!==t);s=!0);}catch(e){c=!0,r=e}finally{try{if(!s&&null!=n.return&&(a=n.return(),Object(a)!==a))return}finally{if(c)throw r}}return l}}(e,t)||function(e,t){if(!e)return;if("string"==typeof e)return y(e,t);var n=Object.prototype.toString.call(e).slice(8,-1);"Object"===n&&e.constructor&&(n=e.constructor.name);if("Map"===n||"Set"===n)return Array.from(e);if("Arguments"===n||/^(?:Ui|I)nt(?:8|16|32)(?:Clamped)?Array$/.test(n))return y(e,t)}(e,t)||function(){throw new TypeError("Invalid attempt to destructure non-iterable instance.\nIn order to be iterable, non-array objects must have a [Symbol.iterator]() method.")}()}function y(e,t){(null==t||t>e.length)&&(t=e.length);for(var n=0,i=new Array(t);n<t;n++)i[n]=e[n];return i}function b(e,t){for(var n=0;n<t.length;n++){var i=t[n];i.enumerable=i.enumerable||!1,i.configurable=!0,"value"in i&&(i.writable=!0),Object.defineProperty(e,v(i.key),i)}}function v(e){var t=function(e,t){if("object"!==d(e)||null===e)return e;var n=e[Symbol.toPrimitive];if(void 0!==n){var i=n.call(e,t||"default");if("object"!==d(i))return i;throw new TypeError("@@toPrimitive must return a primitive value.")}return("string"===t?String:Number)(e)}(e,"string");return"symbol"===d(t)?t:String(t)}var g,m=DS,w=m._,S=m.scaler,k=m.detection,O=m.detection.orientation,E=m.utils,C=E.getPath,x=E.scaleVal,P=E.pxify,L=m.dom,T=L.addClass,j=L.removeClass,D=m.constants.refs.FRAME,A=document.getElementById(DS.constants.els.PRESO),I={x:"w",xl:"w",xp:"w",y:"h",yl:"h",yp:"h",wl:"w",wp:"w",hl:"h",hp:"h"},R=["wrapper","lightBoxWrapper"],B=function(e){null!=e.beforeUpdateHook&&e.beforeUpdateHook()},M=function(e,t,n){B(e),n=e.w>0?n:0,e.y=e.top=0,e.x=e.left=t.l+n,e.update(!0),t.l=e.x+e.w},H=function(e,t,n){B(e),n=e.w>0?n:0,e.y=e.top=0,e.x=e.left=t.r-e.w-n,e.update(!0),t.r=e.x},N=function(e,t,n){B(e),n=e.h>0?n:0,e.x=e.left=0,e.y=e.top=t.t+n,e.update(!0),t.t=e.y+e.h},F=function(e,t,n){B(e),n=e.h>0?n:0,e.x=e.left=0,e.y=e.top=t.b-e.h-n,e.update(!0),t.b=e.y},W={l:M,r:H,t:N,b:F},V=function(){function e(t,n){!function(e,t){if(!(e instanceof t))throw new TypeError("Cannot call a class as a function")}(this,e),this.ViewLogic=t,this.params=n,this.nameKey=null!=n&&n.nameKey||t.nameKey,this.enabled=!0}var t,n,i;return t=e,n=[{key:"init",value:function(e){if(this.hasInited)console.warn("has already initialized",this);else{var t;this.hasInited=!0;var n=this.ViewLogic,i=this.params;null==i&&null!=n?i=n:null!=n&&(t=!0),w.isFunction(i)&&(i=i(this.nameSpace||e)),i.w=i.w||i.minW||100,i.h=i.h||i.minH||100,this.orientationProps(i,"x","y","w","h","scale"),(i=Object.assign({position:"absolute",x:0,y:0,minW:0,maxW:Number.MAX_SAFE_INTEGER,minH:0,maxH:Number.MAX_SAFE_INTEGER,wPad:0,scale:1,visibility:"reflow",visual:!0,bgColor:null,overflow:"hidden",origin:"center center",z:null,opacity:null,visible:!0,attrs:{},noContent:!0,calcTextSize:!1},i)).calcTextSize&&(i.noContent=!1),this.noContent=i.noContent,this.lastWidthByText=0,this.lastHeightByText=0,this.padLeft=i.padLeft||0,this.padRight=i.padRight||0,this.childDef=i.childDef,this.childViews=i.childViews,this.updateHook=i.updateHook,this.onCaptionChanged=i.onCaptionChanged,i.childViews=null,i.updateHook=null,i.childDef=null,i.nameKey=null,i.onCaptionChanged=null,Object.assign(this,i.methods),i.methods=null,this.createDynamicGetters(i),i.visual&&(this.el=document.createElement(i.tag||"div"),this.initAttributes(i.attrs),this.initStyles(i),"button"===i.tag&&(this.el.style.cursor="pointer"),this.initContent(i),i.add&&A.appendChild(this.el),this.hasInitialized=!0),this.initVisibility(i),this.initChildRefs(),t&&(this.viewLogic=new n(this))}}},{key:"orientationProp",value:function(e,t){var n="".concat(t,"l"),i="".concat(t,"p");null!=e[n]&&null!=e[i]&&(e[t]=function(){return O.isLandscape?this[n]:this[i]})}},{key:"orientationProps",value:function(e){for(var t=this,n=arguments.length,i=new Array(n>1?n-1:0),r=1;r<n;r++)i[r-1]=arguments[r];i.forEach((function(n){return t.orientationProp(e,n)}))}},{key:"initContent",value:function(e){if(this.noContent){var t=this.html;null!=t&&(this.el.innerHTML=t)}else this.content=document.createElement("div"),this.content.setAttribute("class","view-content"),this.content.setAttribute("tabindex",-1),Object.assign(this.content.style,{position:"relative","text-align":"center",top:0}),Object.assign(this.content.style,e.contentStyle||{}),this.initAttributes(e.contentAttrs,this.content),null!=e.html&&(this.content.innerHTML=this.html),this.el.appendChild(this.content)}},{key:"initAttributes",value:function(e,t){for(var n in e)if(null!=e[n]){var i=e[n];"id"===n?i=w.kebabCase(i):"tabindex"===n&&-1!==i&&this.el.setAttribute("data-".concat(n),i),(t||this.el).setAttribute(n,i)}}},{key:"initStyles",value:function(e){if(Object.assign(this.el.style,{position:e.position,left:0,top:0,backgroundColor:e.bgColor,border:e.border,overflow:e.overflow,transformOrigin:e.origin,opacity:e.opacity,zIndex:e.z}),null!=C(e,"style.display")){var t=e.style.display;"boolean"==typeof t&&(e.style.display=t?"block":"none")}Object.assign(this.el.style,e.style)}},{key:"initVisibility",value:function(e){!1===e.visible&&this.setVisibility(!1)}},{key:"initChildRefs",value:function(){this.children=[],this.childList=[];for(var e=this.el.querySelectorAll("[data-ref]"),t=0;t<e.length;t++)this.children[e[t].dataset.ref]={el:e[t]}}},{key:"updateStrings",value:function(){null!=this.ariaStringId&&this.el.setAttribute("aria-label",G.model.getString(this.ariaStringId)),null!=this.updateDomStrings&&(this.updateDomStrings(),this.calcTextSize&&(this.doTextCalcs(),this.update()))}},{key:"updateHtml",value:function(){var e=this.html;null!=e&&(this.noContent?this.el.innerHTML=e:this.content.innerHTML=e)}},{key:"createDynamicGetters",value:function(t){for(var n in t)"id"!==n&&null!=t[n]&&e.prop(this,n,t[n])}},{key:"updateSize",value:function(){"button"===this.tag?(this.el.style.width=P(x(Math.max(this.w,24))),this.el.style.height=P(x(Math.max(this.h,24)))):(this.el.style.width=P(x(this.w)),this.el.style.height=P(x(this.h)))}},{key:"updateTrans",value:function(){var e=R.includes(this.nameKey)?w.identity:x,t=["translate(".concat(P(e(this.x)),", ").concat(P(e(this.y)),")")];if(this.xs)for(var n=0;n<this.xs.length;n++)t.push("translateX(".concat(P(e(this.xs[n])),")"));if(this.ys)for(var i=0;i<this.ys.length;i++)t.push("translateY(".concat(P(e(this.ys[i])),")"));k.deviceView.isMobile&&null!=this.scale&&t.push("scale(".concat(this.scale,")")),this.el.style.transform=t.join(" ")}},{key:"calcChildrensWidth",value:function(){var e=arguments.length>0&&void 0!==arguments[0]?arguments[0]:function(){return!0},t=0;return null!=this.children&&this.children.forEach((function(n){e(n)&&(n.update(),t+=n.w)})),t}},{key:"calcChildrensHeight",value:function(){var e=0;return null!=this.children&&this.children.forEach((function(t){t.update(),e+=t.h})),e}},{key:"positionChildren",value:function(e){var t=e.vertical,n=e.toTop,i=e.toLeft,r=e.pad,o=e.startPos,a=e.reverse,l=void 0!==a&&a,s=e.hook,c=void 0===s?w.noop:s,u=e.rtl,f=void 0!==u&&u,d=e.sizeToChildren,h=e.alignChild,y=t?n?F:N:i?H:M,b=Object.assign({l:o,r:o,t:o,b:o},e.bounds),v=l!==f?this.children.slice().reverse():this.children,g=p(t?["height","t"]:["width","l"],2),m=g[0],S=g[1],k=O.isLandscape?w.first:w.last;v.forEach((function(e){(e.beforeReflowHook||w.noop)();var t=h&&k(e.parentAlign);!e.visible&&"reflow"===e.visibility||"-"===t||(t?W[t](e,b,r):y(e,b,r),c(e))})),d&&(this[m]=b[S])}},{key:"flowChildren",value:function(e){(e=Object.assign({pad:0,sizeToChildren:!1,startPos:0,toLeft:!1,reverse:!1,fullUpdate:!1,rtl:!1,hook:function(){}},e)).fullUpdate?this.hasAllChildren()&&(this.positionChildren(e),this.updateSize()):this.positionChildren(e)}},{key:"isBlocked",value:function(){if(k.theme.isClassic)return!1;var e=G.getTopNameSpace(),t=G.getCurrentNameSpace(),n=G.getBlocker(t.name);return null!=e&&null!=n&&n.visible}},{key:"setEnabled",value:function(e,t){this.enabled!=e&&(this.enabled=e,e?j(this.el,"cs-disabled"):T(this.el,"cs-disabled"),this.el.setAttribute("aria-disabled",!e));var n=this.el.getAttribute("data-tabindex");null!=n&&this.el.setAttribute("tabindex",t&&!e||this.isBlocked()?-1:n)}},{key:"setVisibility",value:function(e,t){var n=this.visible!==e,i=!1;return"no-reflow"===this.visibility?(this.el.style.visibility=e?"visible":"hidden",this.el.style.pointerEvents=e?"":"none"):"reflow"===this.visibility&&(this.el.style.display=e?"block":"none",i=!0),t&&(this.layoutDefaultVisible=e),this.visible=e,n&&C(this,"viewLogic.didChangeVisibility")&&this.viewLogic.didChangeVisibility(e),i}},{key:"childVisibilityChanged",value:function(){null!=this.childVisibilityChangedHook?this.childVisibilityChangedHook():null!=this.parent&&this.parent.childVisibilityChanged()}},{key:"update",value:function(e){null==this.beforeUpdateHook||e||this.beforeUpdateHook(),this.updateSize(),this.updateTrans(),null!=this.updateHook&&this.updateHook()}},{key:"updateChildren",value:function(e){this.children.forEach((function(t){t.update(),e&&t.updateChildren(e)}))}},{key:"doTextCalcs",value:function(){var e=1/S.getScale(),t=this.content.style.width,n=this.el.style.display;(DS.flagManager.multiLangSupport||DS.flagManager.aiCourseTranslation)&&(this.el.style.display="block",this.content.style.width="fit-content");var i=this.content.clientWidth*e,r=this.content.clientHeight*e;(DS.flagManager.multiLangSupport||DS.flagManager.aiCourseTranslation)&&(this.content.style.width=t,this.el.style.display=n),this.lastWidthByText=i+4+this.padLeft+this.padRight,this.lastHeightByText=r+4}},{key:"wasAppended",value:function(){var e=this;this.calcTextSize&&this.doTextCalcs(),null!=this.childViews&&this.childViews.forEach((function(t){"string"==typeof t&&(t=G.getOrCreateView(t)),t.init(e.nameSpace),e.append(t)}))}},{key:"setChildNum",value:function(e){this.defaultChildNum=e}},{key:"hasAllChildren",value:function(){return this.hasInitialized&&this.children.length===this.defaultChildNum}},{key:"append",value:function(e,t){if(e.parent=this,this.children[w.camelCase(e.nameKey)]=e,t?this.children.unshift(e):this.children.push(e),this.noContent||e.outsideContent?this.el.appendChild(e.el):this.content.appendChild(e.el),e.wasAppended(),e.update(),null==e.nameSpace){for(var n=this;null!=n&&null==n.nameSpace;)n=n.parent;e.nameSpace=n.nameSpace,G.hasNamespace(n.nameSpace)?G.getNamespace(n.nameSpace)[e.nameKey]=e:console.warn("could not find namespace ".concat(n.nameSpace," when appending"))}}},{key:"destroy",value:function(){null!=this.children&&this.children.forEach((function(e){return e.destroy()})),null!=this.viewLogic&&this.viewLogic.teardown(),null!=this.el.parentNode&&this.el.parentNode.removeChild(this.el),this.nameSpace=null}},{key:"startFloat",value:function(){this.floating=!0,this.lastFloatParent=this.el.parentNode,this.shouldReparent&&G.getNamespace(this.nameSpace).wrapper.el.appendChild(this.el)}},{key:"endFloat",value:function(){this.floating&&(this.floating=!1,this.shouldReparent&&this.lastFloatParent.appendChild(this.el))}},{key:"right",value:function(){return this.floating?0:this.x+this.w}},{key:"bottom",value:function(){return this.floating?0:this.y+this.h}},{key:"getBox",value:function(){if(null==G.getNamespace(this.nameSpace).wrapper)return null;var e=k.theme.isClassic&&G.getNamespace(this.nameSpace).wrapper.dimScale||1,t=(G.getNamespace(this.nameSpace).wrapper.scale||1)*e,n=this.x,i=this.y,r=this.w,o=this.h,a=this.offsets,l=(a=void 0===a?{}:a).l,s=void 0===l?0:l,c=a.t,u=this;for(n=(n+s)*t,i=(i+(void 0===c?0:c))*t;u=u.parent;){var f=null!=u.parent?t:1,d=u.offsets,h=(d=void 0===d?{}:d).l,p=void 0===h?0:h,y=d.t,b=void 0===y?0:y;n+=(u.x+p)*f,i+=(u.y+b)*f}return{x:n,y:i,w:r*=t,h:o*=t}}}],n&&b(t.prototype,n),i&&b(t,i),Object.defineProperty(t,"prototype",{writable:!1}),e}();V.propFns={"fit-to-text-w":function(){return Math.max(this.minW,this.lastWidthByText)+this.wPad},"fit-to-text-h":function(){return Math.max(this.minH,this.lastHeightByText)},"vertical-center":function(){return this.parent.h/2-this.h/2},"horizontal-center":function(){return this.parent.w/2-this.w/2}},V.prop=function(e,t,n){if("number"==typeof n)e[t]=n;else if("string"==typeof n&&null!=V.propFns[n])Object.defineProperties(e,h({},t,{get:V.propFns[n],set:w.noop}));else if("string"==typeof n&&n.endsWith("%")){var i=parseFloat(n)/100,r=null!=I[t]?I[t]:t;Object.defineProperties(e,h({},t,{get:function(){return this.parent[r]?e.parent[r]*i:0},set:w.noop}))}else if(w.isFunction(n)){var o;if("w"===t||"h"===t){var a=n.bind(e),l=t.toUpperCase(),s=e["min".concat(l)],c=e["max".concat(l)];o=function(){var e=a();return e<s?e=s:e>c&&(e=c),e}.bind(e)}else o=n;Object.defineProperties(e,h({},t,{get:o,set:w.noop}))}else e[t]=n;e[t]=n};var U={},K={},z={},Q=function(e){var t,n,i=d(e);return"string"===i?t=e:"object"===i?n=e[t=Object.keys(e)[0]]:console.warn("invalid view definition. ".concat(e," is a ").concat(d(e))),{viewName:t,children:n}},G={nameSpaces:{},nsStack:[],getNamespace:function(e){return this.nameSpaces[e]},hasNamespace:function(e){return null!=this.nameSpaces[e]},setModel:function(e){return this.model=e,this},resetStates:function(e){var t=this.getNamespace(e);w.forEach(t,(function(e){return e&&e.setEnabled&&e.setEnabled(!0)}))},updateVisibility:function(e,t){var n=!1;for(var i in e){var r=this.nameSpaces[t][i];if(null!=r)r.setVisibility(e[i],!0)&&(n=!0)}return n},def:function(e,t,n){null==n?t.nameKey=e:n.nameKey=e;var i=new V(t,n);return null==U[e]?(U[e]=i,K[e]={ViewLogic:t,p:n},z[e]=0):console.warn("views connot share the same name ".concat(e)),i},addNameSpace:function(e){g=e,this.nameSpaces[g]=this.nameSpaces[g]||{name:e,topLevelElements:[],isAttached:!0,tabReachable:!0,detach:function(){this.isAttached=!1,this.topLevelElements.forEach((function(e){return A.removeChild(e.el)}))},reattach:function(){this.isAttached=!0,this.topLevelElements.forEach((function(e){return A.appendChild(e.el)}))},updateTabIndex:function(){var e=this,t=!(arguments.length>0&&void 0!==arguments[0])||arguments[0],n=arguments.length>1&&void 0!==arguments[1]&&arguments[1],i=function(t){if(!t.dataset.leavealone){var n=t.getAttribute("data-tabindex");null==n&&(n=t.tabIndex,t.setAttribute("data-tabindex",n)),t.tabIndex=e.tabReachable?n:-1}};this.topLevelElements.forEach((function(r){var o=function(e,t){t?e.el.removeAttribute("aria-hidden"):e.el.setAttribute("aria-hidden",!0)};t&&(r.children.some((function(e){return"startoverlay"===e.nameKey}))?r.children.filter((function(e){return"startoverlay"!==e.nameKey})).forEach((function(t){return o(t,e.tabReachable)})):o(r,e.tabReachable)),r.el.querySelectorAll(n?"[tabIndex]:not(.acc-shadow-el):not(.slide-object)":"[tabIndex]").forEach((function(e){return i(e)})),"lightBoxClose"===r.nameKey&&i(r.el)}))}}},update:function(e){function t(t,n){return e.apply(this,arguments)}return t.toString=function(){return e.toString()},t}((function(e,t){e.forEach((function(e){w.isFunction(e)?e():Array.isArray(e)?update(e,t):null==e||!e.update||e.noUpdate&&!t||(e.update(),t&&e.updateHtml())}))})),getViewConfig:function(e){var t=K[e];return{name:e,ViewLogic:t.ViewLogic,p:t.p}},getOrCreateView:function(e){if(++z[e]>1){var t=K[e],n=t.ViewLogic,i=t.p;return new V(n,i)}return U[e]},tree:function(e,t){for(var n=this,i=[],r=function t(i){if(null!==i){var r=Q(i),o=r.viewName,a=r.children,l=n.nameSpaces[e][o]=n.getOrCreateView(o);if(null!=l){if(l.nameSpace=e,C(a,"length")>0){l.setChildNum(a.length),l.hasChildren=!0;for(var s=0;s<a.length;s++)t(a[s])}}else console.warn("could not find view '".concat(o,"'"))}},o=function t(r,o){if(null!==r){var a=Q(r),l=a.viewName,s=a.children,c=n.nameSpaces[e][l];if(null!=c){if(c.init(e),null!=o?o.append(c):n.nameSpaces[e].topLevelElements.push(c),null!=c.childDef&&c.childDef(),i.push(c),c.hasChildren)for(var u=0;u<s.length;u++)t(s[u],c)}else console.warn("could not find view '".concat(l,"'"))}},a=0;a<t.length;a++)r(t[a]);for(var l=0;l<t.length;l++)o(t[l]);return i},getCurrentNameSpace:function(){return this.nameSpaces[g]},getTopNameSpace:function(){return w.last(this.nsStack)},getCurrentNameSpaceString:function(){return g},getFrameNameSpace:function(){return this.nameSpaces[D]},getBlocker:function(e){switch(e){case DS.constants.refs.FRAME:return G.getNamespace(e).frameBlocker;case"LightboxWnd":return G.getNamespace(e).lightBoxBlocker;case"LightboxControlsWnd":return G.getNamespace(e).lightBoxControlsBlocker;default:return null}}};function Z(e){return function(e){if(Array.isArray(e))return e}(e)||X(e)||Y(e)||function(){throw new TypeError("Invalid attempt to destructure non-iterable instance.\nIn order to be iterable, non-array objects must have a [Symbol.iterator]() method.")}()}function q(e){return function(e){if(Array.isArray(e))return $(e)}(e)||X(e)||Y(e)||function(){throw new TypeError("Invalid attempt to spread non-iterable instance.\nIn order to be iterable, non-array objects must have a [Symbol.iterator]() method.")}()}function Y(e,t){if(e){if("string"==typeof e)return $(e,t);var n=Object.prototype.toString.call(e).slice(8,-1);return"Object"===n&&e.constructor&&(n=e.constructor.name),"Map"===n||"Set"===n?Array.from(e):"Arguments"===n||/^(?:Ui|I)nt(?:8|16|32)(?:Clamped)?Array$/.test(n)?$(e,t):void 0}}function X(e){if("undefined"!=typeof Symbol&&null!=e[Symbol.iterator]||null!=e["@@iterator"])return Array.from(e)}function $(e,t){(null==t||t>e.length)&&(t=e.length);for(var n=0,i=new Array(t);n<t;n++)i[n]=e[n];return i}var J,ee=DS,te=ee._,ne=ee.pubSub,ie=ee.events,re={},oe=!1,ae={},le=function(e){try{var t=q(document.styleSheets).find(e);J=q(t.rules)}catch(e){}};if(le((function(e){return null!=e.href&&e.href.includes("output.min.css")})),ne.on(ie.scheme.CHANGED,(function(e){le((function(t){return null!=t.ownerNode&&t.ownerNode.id===e})),ae={}})),null!=J){var se=function(e,t){var n,i;if(oe){n="".concat(t,".cs-").concat(G.model.frame.default_layout);var r=e.split(" ");i=(r=r.map((function(e){return(e.startsWith(".")?".":"")+te.compact(e.split(".")).reverse().join(".")}))).join(" ")}else{G.model;n=".cs-".concat(G.model.frame.default_layout).concat(t),i=e}return"".concat(n," ").concat(i)};re.getColor=function(e,t,n){var i=arguments.length>3&&void 0!==arguments[3]?arguments[3]:"",r=se(t,i);if(null==ae[r]){var o=J.find((function(e){return e.selectorText===r}));null==o&&(oe=!oe,r=se(t,i),o=J.find((function(e){return e.selectorText===r}))||{}),ae[r]=o.style||{}}return ae[r][n]||""}}else{var ce=function(e,t){var n=document.createElement(e);return n.setAttribute("class",t),n},ue=/^\./,fe=/\./g;re.getColor=function(e,t,n){var i,r,o=(arguments.length>4&&void 0!==arguments[4]&&arguments[4]||t).split(/\s+/),a=G.getNamespace(e).wrapper.el;o.forEach((function(e,t){if(ue.test(e))s=e.replace(fe," "),i=ce("div",s);else{var n=Z(e.split(".")),o=n[0],l=n.slice(1);i=ce(o,l.join(" "))}var s;0===t&&(i.style.position="absolute",i.style.display="none",r=i),a.appendChild(i),a=i}));var l=window.getComputedStyle(i).getPropertyValue(n);return""===l&&"border-color"===n&&(l=window.getComputedStyle(i).getPropertyValue("border-top-color")),r.parentNode.removeChild(r),l||""}}var de=re;function he(e){return he="function"==typeof Symbol&&"symbol"==typeof Symbol.iterator?function(e){return typeof e}:function(e){return e&&"function"==typeof Symbol&&e.constructor===Symbol&&e!==Symbol.prototype?"symbol":typeof e},he(e)}function pe(e,t){for(var n=0;n<t.length;n++){var i=t[n];i.enumerable=i.enumerable||!1,i.configurable=!0,"value"in i&&(i.writable=!0),Object.defineProperty(e,(r=i.key,o=void 0,o=function(e,t){if("object"!==he(e)||null===e)return e;var n=e[Symbol.toPrimitive];if(void 0!==n){var i=n.call(e,t||"default");if("object"!==he(i))return i;throw new TypeError("@@toPrimitive must return a primitive value.")}return("string"===t?String:Number)(e)}(r,"string"),"symbol"===he(o)?o:String(o)),i)}var r,o}var ye,be,ve,ge,me=DS,we=me.dom,Se=me._,ke=me.detection,Oe=me.pubSub,Ee=me.events,Ce=function(){function e(){!function(e,t){if(!(e instanceof t))throw new TypeError("Cannot call a class as a function")}(this,e),Se.bindAll(this,"onLoaderShow","onLoaderMute","onLoaderUnmute","onLoaderHide","onRemoveLoaderTitle");var t={};t[Ee.loader.SHOW]=this.onLoaderShow,t[Ee.loader.MUTE]=this.onLoaderMute,t[Ee.loader.UNMUTE]=this.onLoaderUnmute,t[Ee.loader.HIDE]=this.onLoaderHide,t[Ee.loader.REMOVE_TITLE]=this.onRemoveLoaderTitle,t[Ee.startOverlay.READY]=this.onLoaderHide,we.addClass(document.body,"theme-".concat(window.globals.themeName)),document.body.classList.contains("view-tablet")&&we.addClass(document.body,"is-touchable-tablet"),ke.env.is360&&we.addClass(document.body,"is-360"),Oe.on(t),this.setupBrandingColor()}var t,n,i;return t=e,(n=[{key:"setupBrandingColor",value:function(){window.requestAnimationFrame((function(){var e=de.getColor(DS.constants.refs.FRAME,".cs-brandhighlight-bg","background-color",".cs-base.cs-custom-theme");null!=e&&(DS.constants.theme.brandingHighlight=e,Oe.trigger(Ee.app.BRANDING_COLOR,e))}))}},{key:"onRemoveLoaderTitle",value:function(){var e=document.querySelector("body > .mobile-load-title-overlay");null!=e&&e.parentNode.removeChild(e)}},{key:"getSpinLoader",value:function(){return document.querySelector("body > .slide-loader")}},{key:"onLoaderMute",value:function(){var e=this.getSpinLoader();null!=e&&(e.style.opacity=0)}},{key:"showLoaderDelayed",value:function(e){clearTimeout(this.loaderTimeout),this.loaderTimeout=setTimeout(this.onLoaderShow,e)}},{key:"onLoaderHide",value:function(){clearTimeout(this.loaderTimeout),this.getSpinLoader().style.display="none",we.addClass(document.getElementById("preso"),"hide-slide-loader"),Oe.trigger(Ee.app.HIDE_LOADER)}},{key:"onLoaderUnmute",value:function(){var e=this.getSpinLoader();null!=e&&(e.style.opacity=1)}},{key:"onLoaderShow",value:function(e){e>0?this.showLoaderDelayed(e):(this.getSpinLoader().style.display="block",we.removeClass(document.getElementById("preso"),"hide-slide-loader"),Oe.trigger(Ee.app.SHOW_LOADER))}}])&&pe(t.prototype,n),i&&pe(t,i),Object.defineProperty(t,"prototype",{writable:!1}),e}(),xe=DS,Pe=xe.globalEventHelper.addWindowListener,Le=xe.events,Te=Le.ds,_e=Te.FRAME_DATA_LOADED,je=Te.PRESO_READY,De=Le.window.STACKING_CHANGED,Ae=Le.frame,Ie=Ae.MODEL_READY,Re=Ae.SCALE,Be=Le.resume.SET_DATA,Me=Le.startOverlay.READY,He=Le.controlOptions.RESET,Ne=Le.sidebar.ACTIVE_TAB_SET,Fe=Le.renderTree.DESTROYED,We=xe.constants,Ve=(We.els.PRESO,We.refs.FRAME),Ue=xe.detection.theme,Ke=xe.pubSub,ze=xe.focusManager,Qe=(xe.flagManager,xe.playerGlobals),Ge=xe.stringTabler,Ze=xe.shortcutManager,qe=xe.dom,Ye={},Xe=function(e){var t=G.nsStack.indexOf(e);t>=0&&G.nsStack.splice(t,1)},$e=function(){var e=!(arguments.length>0&&void 0!==arguments[0])||arguments[0];G.nsStack.forEach((function(t,n,i){t.tabReachable=n===i.length-1&&e,t.updateTabIndex()}))},Je=function(e){ye={createWindow:function(t){var n,i,r=this,o=G.getNamespace(t),a=function(){return function(e){var t=G.getNamespace(e),n=t.isAttached;t.reattach(),Xe(t),G.nsStack.push(t),n||Ye[e].all();var i=G.nsStack.length;G.nsStack.forEach((function(e,t){var n=e.slide.el;t===i-1?(qe.addClass(n,"primary-slide"),qe.removeClass(n,"secondary-slide")):(qe.removeClass(n,"primary-slide"),qe.addClass(n,"secondary-slide"))})),$e(),Ke.trigger(De,e)}(t)},l=function(e,n,i){if(e===t){var r=i?i.getWndBlockerBackground():"",a=G.getBlocker(e);null!=a&&(a.setBackgroundColor(r),a.setVisibility(n)),o.tabReachable=!n,o.updateTabIndex(!1,!0)}};return null==o&&(G.addNameSpace(t),i=e[t](be),n=_.flow(Pe("resize",(function(){i.resize(),Ke.trigger(Re)})),DS.pubSub.addListener(DS.events.utilityWindow.DOCKED,(function(){i.resize(),Ke.trigger(Re)}))),t===Ve?be.setLayout(be.frame.default_layout,Ve):i.all(),o=G.getNamespace(t),Ye[t]=i,o.moveToTop=a,Ue.isUnified&&(Ke.on(DS.events.frameModel.BLOCKED_CHANGED,l),Ke.on(DS.events.window.MAIN_CHANGED,(function(e,t){return l(t,!1)})))),a(),Ke.on(He,(function e(){var t=function(){var e=[],t=G.getNamespace(Ve).tabs.viewLogic.getSelectedTab();return t&&e.push(t.nameKey),_.each(G.getNamespace(Ve).topTabs.children,(function(t){_.each(_.filter(t.children,"viewLogic.showing",!0),(function(t){return e.push(t.nameKey)}))})),e}();Xe(G.getNamespace(Ve)),i.destroy(),DS.pubSub.trigger(Fe),G.nameSpaces[Ve]=null,n(),Ke.off(He,e),r.createWindow("_frame"),i.rerender(),t.forEach((function(e){Ke.trigger(Ne,e)}))})),{id:t,el:o.slide.el,wndEl:o.wrapper.el,captionEl:(o.captionContainer||{}).el,x:function(){return o.wrapper.x},y:function(){return o.wrapper.y},close:function(){o.zoomBounds=null,o.detach(),Xe(o),G.nsStack[G.nsStack.length-1].moveToTop(),ze.reCenter()},moveToTop:a,getWinScale:function(){return o.slide.winScale||1},getPinchZoomBounds:function(){return o.slide.pinchZoomBounds},onPinchZoom:Ye[t].pinchZoom?function(e){o.zoomBounds=e,Ye[t].pinchZoom()}:function(){},onWndBlockedChanged:l}},getSidebarPosition:function(){return be.sidebarOpts.sidebarPos},getDefaultLayout:function(){return ve.default_layout},getFonts:function(){return ve.fonts},getFontScale:function(){return be.frame.fontscale},getCaptionData:function(){var e=be.frame.controlOptions.controls,t={font:e.font,enabled:e.closed_captions},n=be.frame.controlOptions.ccOptions||{};return t.font=n.font,t.size=n.size,t.placement=n.placement,t.backgroundColor=n.backgroundColor,t.color=n.color,t.text=n.text,t},getNavData:function(){return be.frame.navData.outline.links},isReadOnlyOnce:function(){return ve.controlOptions.controls.readonlyOnce},topmostUnreachable:function(){return G.nsStack},setAllAccVisibility:function(e){_.forEach(G.nameSpaces,(function(t){var n=t.wrapper;e?n.el.removeAttribute("aria-hidden"):n.el.setAttribute("aria-hidden",!0)}))}},Ke.on(Be,$e),Ke.on(Me,(function(){$e(!1)})),Qe.player=ye},et=function(){ye.hasData=!0,Ke.trigger(_e,ye)},tt=DS,nt=tt.MicroScrollBar,it=tt.detection,rt=function(e){return null!=e&&2===e.split(".").length},ot=function(e,t){return e.some((function(e){var n=t[e.name];return null==n||"outline"===e.name&&n.enabled||!0===n}))};function at(e){return at="function"==typeof Symbol&&"symbol"==typeof Symbol.iterator?function(e){return typeof e}:function(e){return e&&"function"==typeof Symbol&&e.constructor===Symbol&&e!==Symbol.prototype?"symbol":typeof e},at(e)}function lt(e,t){for(var n=0;n<t.length;n++){var i=t[n];i.enumerable=i.enumerable||!1,i.configurable=!0,"value"in i&&(i.writable=!0),Object.defineProperty(e,(r=i.key,o=void 0,o=function(e,t){if("object"!==at(e)||null===e)return e;var n=e[Symbol.toPrimitive];if(void 0!==n){var i=n.call(e,t||"default");if("object"!==at(i))return i;throw new TypeError("@@toPrimitive must return a primitive value.")}return("string"===t?String:Number)(e)}(r,"string"),"symbol"===at(o)?o:String(o)),i)}var r,o}var st,ct=DS.detection,ut=new(function(){function e(){!function(e,t){if(!(e instanceof t))throw new TypeError("Cannot call a class as a function")}(this,e),this.minSize=Math.min(window.innerWidth,window.innerHeight),this.isMobileChrome=ct.os.isIOS&&ct.browser.isChrome}var t,n,i;return t=e,(n=[{key:"shouldUseCache",value:function(){return this.isMobileChrome&&document.activeElement.classList.contains("acc-textinput")}},{key:"height",get:function(){return this.shouldUseCache()?(this.cachedOuterHeight!==window.outerHeight&&(this.cachedHeight=window.outerHeight-(this.cachedOuterHeight-this.cachedHeight),this.cachedOuterHeight=window.outerHeight),this.cachedHeight):(this.cachedOuterHeight=window.outerHeight,this.cachedHeight=window.innerHeight,window.innerHeight)}},{key:"width",get:function(){return window.innerWidth}}])&&lt(t.prototype,n),i&&lt(t,i),Object.defineProperty(t,"prototype",{writable:!1}),e}()),ft="wrapper";G.def(ft,(function(){var e=G.model.frame;return{attrs:{id:ft,class:"cs-base cs-".concat(e.default_layout," fn-").concat(e.default_layout," cs-custom-theme")},style:{fontSize:"".concat(e.fontscale,"%")},x:0,y:0,w:function(){return ut.width},h:function(){return ut.height},updateHook:function(){this.el.style.fontSize="".concat(e.fontscale,"%")},add:!0}}));var dt,ht="-20px",pt="-30px";var yt={setTooltipOn:function(e,t,n){var i,r,o=t.left,a=t.top,l=t.width,s=t.height;null==st&&(i=G.model,r=de.getColor(DS.constants.refs.FRAME,".cs-button .cs-icon","fill"),(st=document.createElement("div")).id="tooltip",st.style.left=ht,st.style.top=pt,st.style.borderColor=r,st.classList.add("cs-base","cs-".concat(i.frame.default_layout)),document.getElementById("app-top").appendChild(st),st.addEventListener("mouseleave",yt.runObjHoverOut)),dt=e,st.style.display="block",st.innerText=n;var c=st.getBoundingClientRect().width,u=window.innerWidth,f=o+(l/2-c/2);f+c>=u-10?f=u-10-c:f<=10&&(f=10);var d=a-(s+10);d<=10&&(d=a+s+10),st.style.left="".concat(f,"px"),st.style.top="".concat(d,"px")},hideTooltip:function(e){null==st||null!=e&&e!==dt||(st.style.display="none",st.innerText="",st.style.left=0,dt=void 0)},updateTooltip:function(e,t){var n=st.getBoundingClientRect().width;st.innerText=t,st.style.left="".concat(e-n/2,"px")},runObjHoverOut:function(){null!=dt?dt.onHoverOut():yt.hideTooltip()}},bt=yt;function vt(e){return vt="function"==typeof Symbol&&"symbol"==typeof Symbol.iterator?function(e){return typeof e}:function(e){return e&&"function"==typeof Symbol&&e.constructor===Symbol&&e!==Symbol.prototype?"symbol":typeof e},vt(e)}function gt(e,t){for(var n=0;n<t.length;n++){var i=t[n];i.enumerable=i.enumerable||!1,i.configurable=!0,"value"in i&&(i.writable=!0),Object.defineProperty(e,(r=i.key,o=void 0,o=function(e,t){if("object"!==vt(e)||null===e)return e;var n=e[Symbol.toPrimitive];if(void 0!==n){var i=n.call(e,t||"default");if("object"!==vt(i))return i;throw new TypeError("@@toPrimitive must return a primitive value.")}return("string"===t?String:Number)(e)}(r,"string"),"symbol"===vt(o)?o:String(o)),i)}var r,o}var mt=DS,wt=mt.dom,St=mt.pubSub,kt=mt.events,Ot=mt._,Et=mt.constants,Ct=mt.keyManager,xt=mt.focusManager,Pt=(mt.flagManager,mt.stringTabler),Lt=mt.detection,Tt="click",_t=function(){return Lt.deviceView.isUnifiedDesktop},jt=function(){function e(t){var n=this;for(var i in function(e,t){if(!(e instanceof t))throw new TypeError("Cannot call a class as a function")}(this,e),this.el=t.el,this.view=t,this.model=t.model,t.children)this[i+"El"]=t.children[i].el;DS.flagManager.multiLangSupport||DS.flagManager.aiCourseTranslation?(t.simpleView||(DS._.bindAll(this,"onFocus","onBlur","onLayoutChange"),this.el.addEventListener("focusin",this.onFocus),this.el.addEventListener("focusout",this.onBlur),St.on(kt.frameModel.LAYOUT_CHANGED,this.onLayoutChange)),St.on(kt.strings.UPDATE_STRINGS,(function(){return n.onStringsUpdated()}))):(DS._.bindAll(this,"onFocus","onBlur","onLayoutChange"),this.el.addEventListener("focusin",this.onFocus),this.el.addEventListener("focusout",this.onBlur),St.on(kt.frameModel.LAYOUT_CHANGED,this.onLayoutChange)),_t()&&(Ot.bindAll(this,"onHoverIn","onHoverOut","onMainKeydown"),document.body.addEventListener("mouseenter",this.onHoverOut),this.el.addEventListener("mouseenter",this.onHoverIn),this.el.addEventListener("mouseleave",this.onHoverOut),this.el.addEventListener("mouseup",this.onHoverOut),document.addEventListener("keydown",this.onMainKeydown))}var t,n,i;return t=e,(n=[{key:"onClick",value:function(e){this.el.addEventListener(Tt,e.bind(this))}},{key:"onClickEl",value:function(e,t){e.addEventListener(Tt,t.bind(this))}},{key:"on",value:function(e,t){this.el.addEventListener(e,t.bind(this))}},{key:"getViewBox",value:function(){return this.view.getBox()}},{key:"onFocus",value:function(e){var t=this.getViewBox(),n=t.x,i=t.y,r=t.w,o=t.h;xt.setFocusRectOn(this.el,{left:n,top:i,width:r,height:o}),this.onHoverIn(e),this.hasFocus=!0}},{key:"onBlur",value:function(e){xt.takeFocusOff(),this.onHoverOut(e),this.hasFocus=!1}},{key:"getTooltipString",value:function(){return Pt.getString(this.tooltipKey)}},{key:"onHoverIn",value:function(e){var t=this;if(_t()&&this.hasTooltip&&(null==this.hideTooltipWhenOpen||!this.isOpen)){var n=this.getTooltipString(e);if(null==n&&"seek"===this.view.nameKey)return void setTimeout((function(){return t.onHoverIn(e)}),200);bt.hideTooltip();var i=this.getViewBox(e),r=i.x,o=i.y,a=i.w,l=i.h;bt.setTooltipOn(this,{left:r,top:o,width:a,height:l},n),this.tooltipMoves&&this.setForFollowMouse(),this.tooltipOn=!0}}},{key:"dismissTooltip",value:function(){bt.hideTooltip(this),this.tooltipMoves&&this.stopFollowMouse(),this.tooltipOn=!1}},{key:"onHoverOut",value:function(){var e=this;_t()&&this.hasTooltip&&this.tooltipOn&&setTimeout((function(){var t=document.elementFromPoint(wt.mouseX,wt.mouseY);null!=t&&(e.el.contains(t)||"tooltip"===t.id||e.dismissTooltip())}),200)}},{key:"onMainKeydown",value:function(e){Ct.isKey(e.which,Et.keys.ESCAPE)&&(e.stopPropagation(),this.dismissTooltip())}},{key:"teardown",value:function(){St.off(kt.frameModel.LAYOUT_CHANGED,this.onLayoutChange),Lt.deviceView.isUnifiedDesktop&&(document.body.removeEventListener("mouseenter",this.onHoverOut),this.el.removeEventListener("mouseenter",this.onHoverIn),this.el.removeEventListener("mouseleave",this.onHoverOut),this.el.removeEventListener("mousedown",this.dismissTooltip),document.removeEventListener("keydown",this.onMainKeydown),this.tooltipOn&&(this.onHoverOut(),this.tooltipMoves&&this.stopFollowMouse()))}},{key:"onLayoutChange",value:function(){}},{key:"onStringsUpdated",value:function(){this.view.updateStrings()}}])&&gt(t.prototype,n),i&&gt(t,i),Object.defineProperty(t,"prototype",{writable:!1}),e}(),Dt=jt;function At(e){return At="function"==typeof Symbol&&"symbol"==typeof Symbol.iterator?function(e){return typeof e}:function(e){return e&&"function"==typeof Symbol&&e.constructor===Symbol&&e!==Symbol.prototype?"symbol":typeof e},At(e)}function It(e,t){for(var n=0;n<t.length;n++){var i=t[n];i.enumerable=i.enumerable||!1,i.configurable=!0,"value"in i&&(i.writable=!0),Object.defineProperty(e,(r=i.key,o=void 0,o=function(e,t){if("object"!==At(e)||null===e)return e;var n=e[Symbol.toPrimitive];if(void 0!==n){var i=n.call(e,t||"default");if("object"!==At(i))return i;throw new TypeError("@@toPrimitive must return a primitive value.")}return("string"===t?String:Number)(e)}(r,"string"),"symbol"===At(o)?o:String(o)),i)}var r,o}function Rt(e,t){return Rt=Object.setPrototypeOf?Object.setPrototypeOf.bind():function(e,t){return e.__proto__=t,e},Rt(e,t)}function Bt(e){var t=function(){if("undefined"==typeof Reflect||!Reflect.construct)return!1;if(Reflect.construct.sham)return!1;if("function"==typeof Proxy)return!0;try{return Boolean.prototype.valueOf.call(Reflect.construct(Boolean,[],(function(){}))),!0}catch(e){return!1}}();return function(){var n,i=Mt(e);if(t){var r=Mt(this).constructor;n=Reflect.construct(i,arguments,r)}else n=i.apply(this,arguments);return function(e,t){if(t&&("object"===At(t)||"function"==typeof t))return t;if(void 0!==t)throw new TypeError("Derived constructors may only return object or undefined");return function(e){if(void 0===e)throw new ReferenceError("this hasn't been initialised - super() hasn't been called");return e}(e)}(this,n)}}function Mt(e){return Mt=Object.setPrototypeOf?Object.getPrototypeOf.bind():function(e){return e.__proto__||Object.getPrototypeOf(e)},Mt(e)}var Ht="frame",Nt=function(e){!function(e,t){if("function"!=typeof t&&null!==t)throw new TypeError("Super expression must either be null or a function");e.prototype=Object.create(t&&t.prototype,{constructor:{value:e,writable:!0,configurable:!0}}),Object.defineProperty(e,"prototype",{writable:!1}),t&&Rt(e,t)}(o,e);var t,n,i,r=Bt(o);function o(e){var t;return function(e,t){if(!(e instanceof t))throw new TypeError("Cannot call a class as a function")}(this,o),(t=r.call(this,e)).onScroll=function(e){e.preventDefault(),t.el.scrollTop=0,t.el.scrollLeft=0},t.el.addEventListener("scroll",t.onScroll),t}return t=o,(n=[{key:"teardown",value:function(){this.el.removeEventListener("scroll",this.onScroll)}},{key:"onFocus",value:function(){}},{key:"onBlur",value:function(){}}])&&It(t.prototype,n),i&&It(t,i),Object.defineProperty(t,"prototype",{writable:!1}),o}(Dt);function Ft(e){return Ft="function"==typeof Symbol&&"symbol"==typeof Symbol.iterator?function(e){return typeof e}:function(e){return e&&"function"==typeof Symbol&&e.constructor===Symbol&&e!==Symbol.prototype?"symbol":typeof e},Ft(e)}function Wt(e,t){for(var n=0;n<t.length;n++){var i=t[n];i.enumerable=i.enumerable||!1,i.configurable=!0,"value"in i&&(i.writable=!0),Object.defineProperty(e,(r=i.key,o=void 0,o=function(e,t){if("object"!==Ft(e)||null===e)return e;var n=e[Symbol.toPrimitive];if(void 0!==n){var i=n.call(e,t||"default");if("object"!==Ft(i))return i;throw new TypeError("@@toPrimitive must return a primitive value.")}return("string"===t?String:Number)(e)}(r,"string"),"symbol"===Ft(o)?o:String(o)),i)}var r,o}function Vt(e,t){return Vt=Object.setPrototypeOf?Object.setPrototypeOf.bind():function(e,t){return e.__proto__=t,e},Vt(e,t)}function Ut(e){var t=function(){if("undefined"==typeof Reflect||!Reflect.construct)return!1;if(Reflect.construct.sham)return!1;if("function"==typeof Proxy)return!0;try{return Boolean.prototype.valueOf.call(Reflect.construct(Boolean,[],(function(){}))),!0}catch(e){return!1}}();return function(){var n,i=zt(e);if(t){var r=zt(this).constructor;n=Reflect.construct(i,arguments,r)}else n=i.apply(this,arguments);return function(e,t){if(t&&("object"===Ft(t)||"function"==typeof t))return t;if(void 0!==t)throw new TypeError("Derived constructors may only return object or undefined");return Kt(e)}(this,n)}}function Kt(e){if(void 0===e)throw new ReferenceError("this hasn't been initialised - super() hasn't been called");return e}function zt(e){return zt=Object.setPrototypeOf?Object.getPrototypeOf.bind():function(e){return e.__proto__||Object.getPrototypeOf(e)},zt(e)}G.def(Ht,Nt,(function(){var e=G.model;return{attrs:{id:Ht,class:"cs-base cs-".concat(e.frame.default_layout," fn-").concat(e.frame.default_layout)},w:"100%",h:"100%",html:'<div class="top-ui-bg"></div><div class="bottom-ui-bg"></div><div class="left-ui-bg"></div><div class="right-ui-bg"></div>'}}));var Qt,Gt,Zt=DS,qt=Zt.detection,Yt=Zt.events,Xt=Zt.pubSub,$t=function(){return document.getElementById("app-top")||document.body},Jt=DS.utils.pxify,en=function(e){!function(e,t){if("function"!=typeof t&&null!==t)throw new TypeError("Super expression must either be null or a function");e.prototype=Object.create(t&&t.prototype,{constructor:{value:e,writable:!0,configurable:!0}}),Object.defineProperty(e,"prototype",{writable:!1}),t&&Vt(e,t)}(o,e);var t,n,i,r=Ut(o);function o(e){var t;return function(e,t){if(!(e instanceof t))throw new TypeError("Cannot call a class as a function")}(this,o),(t=r.call(this,e)).visualNode=function(){var e=document.createElement("div");e.className="skipnav transparent";var t=function(){e.innerText=G.model.getString("acc_skipnavigation"),$t().appendChild(e),window.requestAnimationFrame((function(){Gt=e.clientHeight,Qt=e.clientWidth,e.className="skipnav",null!=e.parentNode&&e.parentNode.removeChild(e)}))};return Xt.on(Yt.strings.UPDATE_STRINGS,(function(){t()})),t(),e}(),DS._.bindAll(Kt(t),"onButtonClick"),t.onClick(t.onButtonClick),t}return t=o,n=[{key:"onFocus",value:function(){if(!qt.device.isMobile){DS.focusManager.takeFocusOff();var e=G.getTopNameSpace().slide,t=e.getBox(),n=t.x,i=t.y,r=t.w,o=t.h;Object.assign(this.visualNode.style,{top:Jt(i+o-Gt-50),left:Jt(n+r-Qt-50)}),e.el.style.opacity=.6,$t().appendChild(this.visualNode),Xt.trigger(Yt.skipNav.FOCUSED)}}},{key:"onBlur",value:function(){var e=G.getTopNameSpace().slide,t=this.visualNode.parentNode;e.el.style.opacity=1,null!=t&&t.removeChild(this.visualNode)}},{key:"onButtonClick",value:function(e){this.el.focus(),setTimeout((function(){DS.focusManager.onSlideStarted(null,DS.windowManager.getCurrentWindowSlide())}),100)}}],n&&Wt(t.prototype,n),i&&Wt(t,i),Object.defineProperty(t,"prototype",{writable:!1}),o}(Dt),tn=en,nn="skipnav";function rn(e){return rn="function"==typeof Symbol&&"symbol"==typeof Symbol.iterator?function(e){return typeof e}:function(e){return e&&"function"==typeof Symbol&&e.constructor===Symbol&&e!==Symbol.prototype?"symbol":typeof e},rn(e)}function on(e,t,n){return(t=function(e){var t=function(e,t){if("object"!==rn(e)||null===e)return e;var n=e[Symbol.toPrimitive];if(void 0!==n){var i=n.call(e,t||"default");if("object"!==rn(i))return i;throw new TypeError("@@toPrimitive must return a primitive value.")}return("string"===t?String:Number)(e)}(e,"string");return"symbol"===rn(t)?t:String(t)}(t))in e?Object.defineProperty(e,t,{value:n,enumerable:!0,configurable:!0,writable:!0}):e[t]=n,e}G.def(nn,tn,(function(){var e=G.model,t=e.getString("acc_skipnavigation");return{tag:"button",ariaStringId:"acc_skipnavigation",attrs:{id:nn,"aria-label":t,tabindex:0},visible:e.sidebarOpts.sidebarEnabled,x:-100,y:-100,w:1,h:1,html:t,methods:{updateDomStrings:function(){this.el.textContent=e.getString("acc_skipnavigation")}}}}));var an=DS,ln=an._,sn=an.pubSub,cn=an.events,un=an.detection,fn=an.constants.MOBILE_UI_SIZE,dn="top ".concat(150,"ms ease-in-out");function hn(e){return hn="function"==typeof Symbol&&"symbol"==typeof Symbol.iterator?function(e){return typeof e}:function(e){return e&&"function"==typeof Symbol&&e.constructor===Symbol&&e!==Symbol.prototype?"symbol":typeof e},hn(e)}function pn(e,t){for(var n=0;n<t.length;n++){var i=t[n];i.enumerable=i.enumerable||!1,i.configurable=!0,"value"in i&&(i.writable=!0),Object.defineProperty(e,(r=i.key,o=void 0,o=function(e,t){if("object"!==hn(e)||null===e)return e;var n=e[Symbol.toPrimitive];if(void 0!==n){var i=n.call(e,t||"default");if("object"!==hn(i))return i;throw new TypeError("@@toPrimitive must return a primitive value.")}return("string"===t?String:Number)(e)}(r,"string"),"symbol"===hn(o)?o:String(o)),i)}var r,o}function yn(e,t){return yn=Object.setPrototypeOf?Object.setPrototypeOf.bind():function(e,t){return e.__proto__=t,e},yn(e,t)}function bn(e){var t=function(){if("undefined"==typeof Reflect||!Reflect.construct)return!1;if(Reflect.construct.sham)return!1;if("function"==typeof Proxy)return!0;try{return Boolean.prototype.valueOf.call(Reflect.construct(Boolean,[],(function(){}))),!0}catch(e){return!1}}();return function(){var n,i=gn(e);if(t){var r=gn(this).constructor;n=Reflect.construct(i,arguments,r)}else n=i.apply(this,arguments);return function(e,t){if(t&&("object"===hn(t)||"function"==typeof t))return t;if(void 0!==t)throw new TypeError("Derived constructors may only return object or undefined");return vn(e)}(this,n)}}function vn(e){if(void 0===e)throw new ReferenceError("this hasn't been initialised - super() hasn't been called");return e}function gn(e){return gn=Object.setPrototypeOf?Object.getPrototypeOf.bind():function(e){return e.__proto__||Object.getPrototypeOf(e)},gn(e)}var mn=DS,wn=mn.pubSub,Sn=mn.events,kn=mn._,On=mn.utils,En=(mn.flagManager,function(e){!function(e,t){if("function"!=typeof t&&null!==t)throw new TypeError("Super expression must either be null or a function");e.prototype=Object.create(t&&t.prototype,{constructor:{value:e,writable:!0,configurable:!0}}),Object.defineProperty(e,"prototype",{writable:!1}),t&&yn(e,t)}(o,e);var t,n,i,r=bn(o);function o(e){var t;return function(e,t){if(!(e instanceof t))throw new TypeError("Cannot call a class as a function")}(this,o),t=r.call(this,e),kn.bindAll(vn(t),"onSlideChange","onAriaToggle"),wn.on(Sn.slide.HAS_MOUNTED,t.onSlideChange),wn.on(Sn.slide.ARIA_TOGGLE,t.onAriaToggle),t.teardownPushableSlide=function(e){var t;if(!un.deviceView.isPhone)return ln.noop;function n(){e.view.el.style.transition=null,e.view.el.style.top="0px"}function i(t){e.view.el.style.transition=dn;var n=.45*window.innerHeight-10,i=-(e.view.bottom()-n),r=e.view.y+i,o=0;r<fn&&un.theme.isUnified?o=fn-r+10:r<0&&(o=-1*r+10),e.view.el.style.top="".concat(i+o,"px")}function r(){e.view.el.style.transition=dn,e.view.el.style.top="".concat(0,"px")}return sn.on((on(t={},cn.threeSixtyImage.UN_PUSH_LABEL,n),on(t,cn.threeSixtyImage.PUSH_UP_BY_LABEL,i),on(t,cn.threeSixtyImage.PUSH_DOWN_BY_LABEL,r),t)),function(){n(),sn.off(cn.threeSixtyImage.UN_PUSH_LABEL,n),sn.off(cn.threeSixtyImage.PUSH_UP_BY_LABEL,i),sn.off(cn.threeSixtyImage.PUSH_DOWN_BY_LABEL,r)}}(vn(t)),t}return t=o,(n=[{key:"onAriaToggle",value:function(e){e.hidden?(this.el.setAttribute("aria-hidden",!0),this.el.setAttribute("tabindex",0)):(this.el.removeAttribute("aria-hidden"),this.el.removeAttribute("tabindex"))}},{key:"teardown",value:function(){wn.off(Sn.slide.HAS_MOUNTED,this.onSlideChange),this.teardownPushableSlide()}},{key:"onSlideChange",value:function(e){null!=this.labelEl&&this.view.nameSpace===e.props.windowId&&(this.labelEl.textContent="".concat(G.model.getString("slide"),": ").concat(On.stripTags(e.props.model.title())))}},{key:"onFocus",value:function(){}},{key:"onBlur",value:function(){}}])&&pn(t.prototype,n),i&&pn(t,i),Object.defineProperty(t,"prototype",{writable:!1}),o}(Dt)),Cn=En,xn=10,Pn=20,Ln=65,Tn=1e3,_n=DS,jn=_n.scaler,Dn=_n.MicroScrollBar,An=_n.utils.pxify,In="slide",Rn=DS;Rn.pubSub,Rn.events;G.def(In,Cn,(function(e){var t=G.getNamespace(e),n=(t.frame,t.sidebar),i=t.topBar,r=t.bottomBar,o=G.model;return{attrs:{id:In,class:"window-slide ".concat(e,"-slide")},origin:"0 0",w:function(){return jn.zoomMode?this.availW-(this.currWinScale<=1?9:0):Math.round(o.slideWidth*this.currWinScale)},h:function(){return jn.zoomMode?Math.min(this.availH-(this.currWinScale<=1?9:0),window.innerHeight-(this.y+(this.bottomBarExists()?r.h:0))):Math.round(o.slideHeight*this.currWinScale)},z:1,style:{overflow:"scroll"},methods:{topBarExists:function(){return null!=i&&i.visible&&(o.sidebarOpts.titleEnabled||o.sidebarOpts.sidebarEnabled||o.hasTopLinks()||o.frame.controlOptions.controls.elapsedandtotaltime)},bottomBarExists:function(){var e=!1;return null!=r&&r.visible&&r.children&&(e=r.children.some((function(e){return e.visible}))),o.bottomBarOpts.bottomBarEnabled&&e},calcSidebarOffsets:function(){var e=null!=n&&n.visible,t=e&&"left"===n.pos;this.sidebarWidthOffset=t?n.right():e?window.innerWidth-n.x:0,this.sidebarXOffset=t?n.right():0},calcWinScale:function(){var e=this.topBarExists(),t=this.bottomBarExists(),n=t?r.h:0,a=e?i.h:0,l=a+n,s=n|a?Pn:0;this.offY=0,this.minY=0,!e&&t?(this.offY=-r.h,l+=15,this.minY=15):e&&!t&&(this.offY=25,l+=15,this.minY=15);var c=o.dockSettings,u=c.dockedState,f=c.width,d=u!==DS.constants.docked.NONE;this.availW=window.innerWidth-this.sidebarWidthOffset-(d?f:0),this.availH=window.innerHeight-l,this.currWinScale=Math.min((this.availW-s)/o.slideWidth,this.availH/o.slideHeight)},beforeUpdateHook:function(){this.calcSidebarOffsets(),this.calcWinScale()}},winScale:function(){return jn.zoomMode?1:this.currWinScale},x:function(){var e=o.dockSettings,t=e.dockedState,n=e.width,i="left"===t?n:0;if(!jn.zoomMode){var r=o.slideWidth*this.currWinScale;return Math.round(i+this.sidebarXOffset+(this.availW-r)/2)}return i+this.sidebarXOffset},y:function(){return Math.max(jn.zoomMode?i.h:this.minY,Math.round((window.innerHeight-o.slideHeight*this.winScale)/2+this.offY))},add:!0,updateHook:function(){var e=this;if(jn.zoomMode){null==this.scrollbar&&(this.scrollbar=new Dn(this.el,"slide"),this.hscrollbar=new Dn(this.el,"slide",!0)),this.scrollbar.scrollBar.style.left=An(this.x+this.w),this.scrollbar.scrollBar.style.top=An(this.y),this.scrollbar.scrollBar.style.height=An(this.availH),this.hscrollbar.scrollBar.style.left=An(this.x),this.hscrollbar.scrollBar.style.top=An(this.y+this.h),this.hscrollbar.scrollBar.style.width=An(this.availW),this.scrollbar.setEnabled(!0),this.hscrollbar.setEnabled(!0);window.requestAnimationFrame((function t(){e.el.getElementsByClassName("slide").length>0?(e.scrollbar.update(),e.hscrollbar.update()):window.requestAnimationFrame(t)}))}else this.scrollbar&&(this.scrollbar.setEnabled(!1),this.hscrollbar.setEnabled(!1))},html:'<div id="slide-label" data-ref="label" aria-live="polite"></div>\n      <main class="slide-container" data-ref="container" aria-live="off" tabindex="-1"></main>',noContent:!0}}));var Bn="logo";DS.flagManager;function Mn(e){return function(e){if(Array.isArray(e))return Hn(e)}(e)||function(e){if("undefined"!=typeof Symbol&&null!=e[Symbol.iterator]||null!=e["@@iterator"])return Array.from(e)}(e)||function(e,t){if(!e)return;if("string"==typeof e)return Hn(e,t);var n=Object.prototype.toString.call(e).slice(8,-1);"Object"===n&&e.constructor&&(n=e.constructor.name);if("Map"===n||"Set"===n)return Array.from(e);if("Arguments"===n||/^(?:Ui|I)nt(?:8|16|32)(?:Clamped)?Array$/.test(n))return Hn(e,t)}(e)||function(){throw new TypeError("Invalid attempt to spread non-iterable instance.\nIn order to be iterable, non-array objects must have a [Symbol.iterator]() method.")}()}function Hn(e,t){(null==t||t>e.length)&&(t=e.length);for(var n=0,i=new Array(t);n<t;n++)i[n]=e[n];return i}G.def(Bn,(function(e){var t,n=G.model,i=G.getNamespace(e).sidebar,r=i.w,o=.75*r;return{id:Bn,attrs:{class:"logo cs-logo",role:"banner"},w:"100%",h:170,html:function(){(t=document.createElement("img")).onload=function(){r=t.naturalWidth,o=t.naturalHeight,t.onload=null,i.updateChildren(!0)},t.src=DS.utils.resolveAssetUrl(n.sidebarOpts.html5_logo_url),n.sidebarOpts.logoAltText&&(t.alt=n.sidebarOpts.logoAltText),this.el.appendChild(t)},visible:n.sidebarOpts.logoEnabled,updateHook:function(){o/170>r/i.data.actualWidth()?(t.style.width="auto",t.style.height="100%"):(t.style.width="100%",t.style.height="auto")}}}));var Nn="sidebar",Fn=DS,Wn=Fn.utils,Vn=Fn.TweenLite,Un=Fn.dom,Kn=Fn.events,zn=Fn.pubSub,Qn=Fn.detection;G.def(Nn,(function(e){var t=G.model,n=de.getColor(e,".cs-brandhighlight-bg","background-color",".cs-base.cs-custom-theme"),i=t.sidebarOpts.sidebarPos;Un.addClass(document.body,"sidebar-".concat(i));var r=.25,o=function(){var e=t.dockSettings||{},n=e.dockedState,i=e.width,r=n!==DS.constants.docked.NONE,o=window.innerWidth-(r?i:0),a=Qn.device.isPhone?.8*window.innerWidth:o/4;return Wn.clamp(245,400,a)},a=function(){return"left"===i?0:window.innerWidth-o()},l={x:a()},s=[];return{tag:"section",attrs:{id:Nn,class:"cs-left area-secondary-wrapper","aria-label":"sidebar"},overflow:"visible",visible:t.sidebarOpts.sidebarEnabled,pos:i,noContent:!1,shouldReparent:!1,xs:[0],data:{actualWidth:o},x:function(){var e=this,t=a();if(this.collapsed&&("left"===this.pos?t-=o():t+=o()),this.animate&&!this.animating){var n="left"===this.pos?-30:30;this.collapsed&&this.floating?(Un.addClass(document.body,"sidebar-closing"),Vn.to(this.content,r,{opacity:0,x:n,ease:"power4.out",onComplete:function(){Un.removeClass(document.body,"sidebar-closing"),Un.addClass(document.body,"sidebar-closed")}})):(Un[this.collapsed?"addClass":"removeClass"](document.body,"sidebar-closed"),Vn.set(this.content,{x:n,opacity:0}),Vn.to(this.content,r,{x:0,delay:.11,ease:"power2.out"}),Vn.to(this.content,r,{opacity:1,delay:.11,ease:"none",overwrite:!1}));var i=window.innerWidth,s=Vn.to(l,r,{x:t,onComplete:function(){e.animating=!1,e.animate=!1},onUpdate:function(){"right"===e.pos&&window.innerWidth!=i&&(s.kill(),e.animating=!1),zn.trigger(Kn.frame.REFLOW),zn.trigger(Kn.frame.SCALE)}});this.animating=!0}return this.animating||(l.x=t),this.floating?"right"===this.pos?(this.xs[0]=l.x-window.innerWidth,window.innerWidth):(this.xs[0]=l.x,0):(this.xs[0]=0,l.x)},w:function(){return this.visible?o():0},h:"100%",html:"\n      <style>\n        .selected-animation-done:after {\n          background: ".concat(n,';\n        }\n      </style>\n      <div class="slider-mask" data-ref="sliderMask">\n        <div class="tab-selected-slider cs-brandhighlight-bg" data-ref="tabSelectedSlider"></div>\n      </div>\n    '),updateHook:function(){this.hasAllChildren()&&this[this.collapsed?"onSidebarHide":"onSidebarShow"]()},methods:{onSidebarHide:function(){this.onSidebarShow(),(s=Mn(this.el.querySelectorAll('[tabindex="0"]:not(#hamburger)'))).forEach((function(e){e.tabIndex=-1})),this.content.setAttribute("aria-hidden",!0)},onSidebarShow:function(){s.forEach((function(e){e.tabIndex=0})),this.content.removeAttribute("aria-hidden")}}}}));var Gn=function(){return"no icon"},Zn={next:function(){return'\n  <svg class="cs-icon next-icon" width="10px" height="18px" viewBox="0 -1 10 18" focusable="false">\n    <path transform="rotate(180, 5, 8)" d="M2.81685219,7.60265083 L9.00528946,1.41421356 L7.5910759,-1.27897692e-13 L1.55431223e-13,7.5910759 L0.0115749356,7.60265083 L1.55431223e-13,7.61422577 L7.5910759,15.2053017 L9.00528946,13.7910881 L2.81685219,7.60265083 Z" stroke="none" fillRule="evenodd"></path>\n  </svg>'},prev:function(){return'\n  <svg class="cs-icon prev-icon" width="10px" height="18px" viewBox="0 -1 10 18" focusable="false">\n    <path transform="translate(0, 1)" d="M2.81685219,7.60265083 L9.00528946,1.41421356 L7.5910759,-1.27897692e-13 L1.55431223e-13,7.5910759 L0.0115749356,7.60265083 L1.55431223e-13,7.61422577 L7.5910759,15.2053017 L9.00528946,13.7910881 L2.81685219,7.60265083 Z" stroke="none" fillRule="evenodd"></path>\n  </svg>\n'},submit:function(){return'\n   <svg class="cs-icon check-icon" width="17px" height="18px" viewBox="0 0 17 16" focusable="false">\n\n  <path stroke="none" transform="translate(0, 1)" d="\n  M 17 1.4\n  L 15.6 0 5.7 9.9 1.4 5.65 0 7.05 5.65 12.75 5.7 12.75 17 1.4 Z"/>\n\n  </svg>'},replay:function(){return'<svg class="cs-icon" x="0px" y="0px" width="16px" height="16px" viewBox="0 0 16 16" focusable="false">\n    <path fill="#FFFFFF" stroke="none" d="\n      M 10.95 8.75\n      Q 11 9 11 9.25 10.95 11.15 9.7 12.4 8.4 13.7 6.5 13.75 4.6 13.7 3.3 12.4 2.05 11.15 2 9.25 2.05 7.3 3.3 6.05 4.398828125 4.998828125 6 4.75\n      L 6 6.9\n      Q 6.05 7.75 6.85 7.35\n      L 11.35 4.3\n      Q 11.7 4.05 11.7 3.75 11.7 3.45 11.35 3.2\n      L 6.85 0.15\n      Q 6.05 -0.3 6 0.6\n      L 6 2.75\n      Q 3.4517578125 3.001171875 1.8 4.75 0.05 6.6 0 9.25 0.05 12 1.9 13.85 3.75 15.65 6.5 15.75 9.25 15.65 11.1 13.85 12.95 12 13 9.25 13 9 13 8.75\n      L 10.95 8.75 Z"/>\n    </svg>'},play:function(){return'<svg id="icon-play" class="cs-icon play-icon" width="11" height="13" viewBox="0 0 11 13" focusable="false">\n    <path fill="#FFFFFF" stroke="none" d="\n      M 0.851 13.011\n      C 0.381 13.295 0 13.068 0 12.526\n      L 0 0.771\n      C 0 0.219 0.378 0 0.854 0.288\n      L 10.507 6.132\n      C 10.979 6.417 10.981 6.878 10.504 7.168\n      L 6.307 9.708\n      L 0.851 13.011 Z" />\n  </svg>'},pause:function(){return'<svg id="icon-pause" class="cs-icon pause-icon" width="9" height="14" viewBox="0 0 9 14" focusable="false">\n    <rect x="0" width="3" height="14"/>\n    <rect x="6" width="3" height="14"/>\n  </svg>'},volume:function(e,t){var n=Math.min(1,e/5),i=Math.min(1,Math.max(0,e/5-.5));return'<svg class="cs-icon volume-icon '.concat(t?"volume-icon-selected":"",'" width="16px" height="14px" viewBox="0 0 16 14" focusable="false">\n      <rect x="0" y="4" width="3" height="6"></rect>\n      <polygon points="4 4 9 0 9 14 4 10"></polygon>\n      <g transform="translate(10, 0)">\n        <mask id="vol-mask" fill="white">\n          <rect id="path-1" x="0" y="0" width="8" height="14" style="fill: white;"></rect>\n        </mask>\n        <circle strokeWidth="1.5" style="opacity: ').concat(i,';" mask="url(#vol-mask)" fill="none" cx="-1" cy="7" r="6.5"></circle>\n        <circle strokeWidth="1.5" style="opacity: ').concat(n,';" mask="url(#vol-mask)" fill="none" cx="-1" cy="7" r="3.5"></circle>\n      </g>\n    </g>\n  </svg>')},captionsOn:function(e){return'<svg class="cs-icon captions-icon" width="19px" height="16px" viewBox="0 0 19 16" focusable="false">\n            <path fill="#FFFFFF" stroke="none" d="M 19 2 Q 19 1.15 18.4 0.6 17.85 0 17 0 L 2 0 Q 1.15 0 0.6 0.6 0 1.15 0 2 L 0 12 Q 0 12.85 0.6 13.4 1.15 14 2 14 L 7.6 14 9.5 15.9 11.4 14 17 14 Q 17.85 14 18.4 13.4 19 12.85 19 12 L 19 2 M 15.7 4.2 L 15.25 4.85 Q 15.15 4.9 15.1 5 15 5.05 14.85 5.05 14.75 5.05 14.6 4.95 14.5 4.9 14.3 4.8 14.15 4.65 13.9 4.6 13.65 4.5 13.3 4.5 12.85 4.5 12.5 4.7 12.15 4.85 11.9 5.15 11.7 5.45 11.6 5.9 11.45 6.35 11.45 6.9 11.5 7.45 11.6 7.9 11.7 8.35 11.95 8.65 12.2 8.95 12.5 9.15 12.85 9.3 13.25 9.3 13.65 9.3 13.9 9.2 14.2 9.1 14.35 8.95 14.5 8.85 14.65 8.75 14.8 8.65 14.95 8.65 15.15 8.65 15.25 8.8 L 15.75 9.4 Q 15.45 9.75 15.15 10 14.8 10.2 14.45 10.35 14.05 10.5 13.7 10.55 13.3 10.6 12.95 10.6 12.25 10.6 11.65 10.35 11.1 10.1 10.65 9.65 10.2 9.15 9.95 8.45 9.7 7.75 9.7 6.9 9.7 6.1 9.95 5.4 10.15 4.75 10.6 4.25 11.05 3.75 11.7 3.5 12.35 3.2 13.2 3.2 14 3.2 14.6 3.45 15.2 3.7 15.7 4.2 M 5.85 4.7 Q 5.5 4.85 5.25 5.15 5.05 5.45 4.95 5.9 4.8 6.35 4.8 6.9 4.85 7.45 4.95 7.9 5.05 8.35 5.3 8.65 5.55 8.95 5.85 9.15 6.2 9.3 6.6 9.3 7 9.3 7.25 9.2 7.55 9.1 7.7 8.95 7.85 8.85 8 8.75 8.15 8.65 8.3 8.65 8.5 8.65 8.6 8.8 L 9.1 9.4 Q 8.8 9.75 8.5 10 8.15 10.2 7.8 10.35 7.4 10.5 7.05 10.55 6.65 10.6 6.3 10.6 5.6 10.6 5 10.35 4.45 10.1 4 9.65 3.55 9.15 3.3 8.45 3.05 7.75 3.05 6.9 3.05 6.1 3.3 5.4 3.5 4.75 3.95 4.25 4.4 3.75 5.05 3.5 5.7 3.2 6.55 3.2 7.35 3.2 7.95 3.45 8.55 3.7 9.05 4.2 L 8.6 4.85 Q 8.5 4.9 8.45 5 8.35 5.05 8.2 5.05 8.1 5.05 7.95 4.95 7.85 4.9 7.65 4.8 7.5 4.65 7.25 4.6 7 4.5 6.65 4.5 6.2 4.5 5.85 4.7 Z"/>\n          </svg>'},captionsOff:function(e){return'<svg class="cs-icon captions-icon" width="19px" height="16px" viewBox="0 0 19 16" focusable="false">\n            <g>\n              <path d="M 11.45 3.5 Q 10.8 3.75 10.35 4.25 9.9 4.75 9.7 5.4 9.45 6.1 9.45 6.9 9.45 7.75 9.7 8.45 9.95 9.15 10.4 9.65 10.85 10.1 11.4 10.35 12 10.6 12.7 10.6 13.05 10.6 13.45 10.55 13.8 10.5 14.2 10.35 14.55 10.2 14.9 10 15.2 9.75 15.5 9.4 L 15 8.8 Q 14.9 8.65 14.7 8.65 14.55 8.65 14.4 8.75 14.25 8.85 14.1 8.95 13.95 9.1 13.65 9.2 13.4 9.3 13 9.3 12.6 9.3 12.25 9.15 11.95 8.95 11.7 8.65 11.45 8.35 11.35 7.9 11.25 7.45 11.2 6.9 11.2 6.35 11.35 5.9 11.45 5.45 11.65 5.15 11.9 4.85 12.25 4.7 12.6 4.5 13.05 4.5 13.4 4.5 13.65 4.6 13.9 4.65 14.05 4.8 14.25 4.9 14.35 4.95 14.5 5.05 14.6 5.05 14.75 5.05 14.85 5 14.9 4.9 15 4.85 L 15.45 4.2 Q 14.95 3.7 14.35 3.45 13.75 3.2 12.95 3.2 12.1 3.2 11.45 3.5 M 5.6 4.7 Q 5.95 4.5 6.4 4.5 6.75 4.5 7 4.6 7.25 4.65 7.4 4.8 7.6 4.9 7.7 4.95 7.85 5.05 7.95 5.05 8.1 5.05 8.2 5 8.25 4.9 8.35 4.85 L 8.8 4.2 Q 8.3 3.7 7.7 3.45 7.1 3.2 6.3 3.2 5.45 3.2 4.8 3.5 4.15 3.75 3.7 4.25 3.25 4.75 3.05 5.4 2.8 6.1 2.8 6.9 2.8 7.75 3.05 8.45 3.3 9.15 3.75 9.65 4.2 10.1 4.75 10.35 5.35 10.6 6.05 10.6 6.4 10.6 6.8 10.55 7.15 10.5 7.55 10.35 7.9 10.2 8.25 10 8.55 9.75 8.85 9.4 L 8.35 8.8 Q 8.25 8.65 8.05 8.65 7.9 8.65 7.75 8.75 7.6 8.85 7.45 8.95 7.3 9.1 7 9.2 6.75 9.3 6.35 9.3 5.95 9.3 5.6 9.15 5.3 8.95 5.05 8.65 4.8 8.35 4.7 7.9 4.6 7.45 4.55 6.9 4.55 6.35 4.7 5.9 4.8 5.45 5 5.15 5.25 4.85 5.6 4.7 Z" />\n              <path class="icon-stroke-only" stroke-width="1.5" stroke-linejoin="round" stroke-linecap="round" fill="none" d="M 9.5 15.2 L 7.8 13.5 2 13.5 Q 1.35 13.5 0.95 13.05 0.5 12.65 0.5 12 L 0.5 2 Q 0.5 1.35 0.95 0.95 1.35 0.5 2 0.5 L 17 0.5 Q 17.65 0.5 18.05 0.95 18.5 1.35 18.5 2 L 18.5 12 Q 18.5 12.65 18.05 13.05 17.65 13.5 17 13.5 L 11.2 13.5 9.5 15.2 Z" />\n            </g>\n          </svg>'},captions:function(){return'\n    <svg class="cs-icon captions-icon" width="19px" height="16px" viewBox="0 0 19 16" focusable="false">\n      <g>\n        <path d="M 11.45 3.5 Q 10.8 3.75 10.35 4.25 9.9 4.75 9.7 5.4 9.45 6.1 9.45 6.9 9.45 7.75 9.7 8.45 9.95 9.15 10.4 9.65 10.85 10.1 11.4 10.35 12 10.6 12.7 10.6 13.05 10.6 13.45 10.55 13.8 10.5 14.2 10.35 14.55 10.2 14.9 10 15.2 9.75 15.5 9.4 L 15 8.8 Q 14.9 8.65 14.7 8.65 14.55 8.65 14.4 8.75 14.25 8.85 14.1 8.95 13.95 9.1 13.65 9.2 13.4 9.3 13 9.3 12.6 9.3 12.25 9.15 11.95 8.95 11.7 8.65 11.45 8.35 11.35 7.9 11.25 7.45 11.2 6.9 11.2 6.35 11.35 5.9 11.45 5.45 11.65 5.15 11.9 4.85 12.25 4.7 12.6 4.5 13.05 4.5 13.4 4.5 13.65 4.6 13.9 4.65 14.05 4.8 14.25 4.9 14.35 4.95 14.5 5.05 14.6 5.05 14.75 5.05 14.85 5 14.9 4.9 15 4.85 L 15.45 4.2 Q 14.95 3.7 14.35 3.45 13.75 3.2 12.95 3.2 12.1 3.2 11.45 3.5 M 5.6 4.7 Q 5.95 4.5 6.4 4.5 6.75 4.5 7 4.6 7.25 4.65 7.4 4.8 7.6 4.9 7.7 4.95 7.85 5.05 7.95 5.05 8.1 5.05 8.2 5 8.25 4.9 8.35 4.85 L 8.8 4.2 Q 8.3 3.7 7.7 3.45 7.1 3.2 6.3 3.2 5.45 3.2 4.8 3.5 4.15 3.75 3.7 4.25 3.25 4.75 3.05 5.4 2.8 6.1 2.8 6.9 2.8 7.75 3.05 8.45 3.3 9.15 3.75 9.65 4.2 10.1 4.75 10.35 5.35 10.6 6.05 10.6 6.4 10.6 6.8 10.55 7.15 10.5 7.55 10.35 7.9 10.2 8.25 10 8.55 9.75 8.85 9.4 L 8.35 8.8 Q 8.25 8.65 8.05 8.65 7.9 8.65 7.75 8.75 7.6 8.85 7.45 8.95 7.3 9.1 7 9.2 6.75 9.3 6.35 9.3 5.95 9.3 5.6 9.15 5.3 8.95 5.05 8.65 4.8 8.35 4.7 7.9 4.6 7.45 4.55 6.9 4.55 6.35 4.7 5.9 4.8 5.45 5 5.15 5.25 4.85 5.6 4.7 Z" />\n        <path class="icon-stroke-only" stroke-width="1.5" stroke-linejoin="round" stroke-linecap="round" fill="none" d="M 9.5 15.2 L 7.8 13.5 2 13.5 Q 1.35 13.5 0.95 13.05 0.5 12.65 0.5 12 L 0.5 2 Q 0.5 1.35 0.95 0.95 1.35 0.5 2 0.5 L 17 0.5 Q 17.65 0.5 18.05 0.95 18.5 1.35 18.5 2 L 18.5 12 Q 18.5 12.65 18.05 13.05 17.65 13.5 17 13.5 L 11.2 13.5 9.5 15.2 Z" />\n      </g>\n    </svg>'},carrot:function(e){return'\n    <svg style="left:calc('.concat(e,');" class="cs-icon cs-icon-carrot carrot"width="30" height="30" viewBox="0 0 30 30" focusable="false">\n      <g transform="translate(8, 8)">\n        <polygon style="fill:currentColor !important" points="1,1.5 5,5 1,8.5"/>\n      </g>\n  </svg>')},search:function(){return'\n    <svg class="search-icon" width="13px" height="15px" viewBox="0 0 13 15" focusable="false"\n      <g fill="none" fill-rule="evenodd">\n        <g stroke-width="2">\n          <circle cx="5.6" cy="5.6" r="4.6"/>\n          <path d="M8 9l4 5"/>\n        </g>\n      </g>\n    </svg>\n    '},searchClear:function(){return'\n    <svg class="cs-icon icon" width="11px" height="11px" viewBox="0 0 11 11">\n    <g id="Desktop-Color-Contrast" stroke="none" stroke-width="1" fill="none" fill-rule="evenodd">\n        <g id="Search" transform="translate(-290.000000, -69.000000)" fill="fill:currentColor !important" fill-rule="nonzero">\n            <g id="search" transform="translate(13.000000, 59.000000)">\n                <polygon id="ic_close" points="286.777666 10 282.500215 14.2779053 278.222334 10 277 11.2222382 281.277881 15.5002869 277 19.7779053 278.222334 21 282.500215 16.7222382 286.777666 21 288 19.7779053 283.722119 15.5002869 288 11.2222382"></polygon>\n            </g>\n        </g>\n    </g>\n    </svg>\n    '},filter:function(){return'<svg class="cs-icon icon-gear" width="14" height="14" viewBox="0 0 14 14" focusable="false">\n    <path id="icon-gear" transform="translate(0,3)" d="M11.1,9.8C11.1,9.8,11.1,9.8,11.1,9.8C11.1,9.8,11.1,9.7,11.1,9.8c0-0.1,0.1-0.1,0.1-0.1c0,0,0,0,0,0c0,0,0,0,0,0c0,0,0,0,0,0c0,0,0,0,0,0c0,0,0,0,0-0.1c0,0,0,0,0-0.1c0,0,0,0,0,0c0,0,0,0,0,0c0,0,0,0,0,0c0,0,0,0,0,0c0,0,0,0,0-0.1c0,0,0,0,0,0c0,0,0,0,0,0c0,0,0,0,0,0c0,0,0-0.1,0.1-0.1c0,0,0,0,0,0c0-0.1,0.1-0.1,0.1-0.2c0,0,0,0,0,0c0-0.1,0-0.1,0.1-0.2c0,0,0,0,0,0c0.1-0.2,0.2-0.5,0.2-0.7l2-0.4V6.4l-2-0.4c0-0.3-0.1-0.5-0.2-0.7c0,0,0,0,0,0c0-0.1,0-0.1-0.1-0.2c0,0,0,0,0,0c0-0.1,0-0.1-0.1-0.2c0,0,0,0,0,0c0,0,0-0.1-0.1-0.1c0,0,0,0,0,0c0,0,0,0,0,0c0,0,0,0,0,0c0,0,0,0,0-0.1c0,0,0,0,0,0c0,0,0,0,0,0c0,0,0,0,0,0c0,0,0,0,0,0c0,0,0,0,0-0.1c0,0,0,0,0-0.1c0,0,0,0,0,0c0,0,0,0,0,0c0,0,0,0,0,0c0,0,0,0,0,0c0,0,0,0,0-0.1c0,0,0,0,0,0c0,0,0,0,0,0c0,0,0,0,0,0c0,0,0,0,0,0l1.2-1.7l-0.9-0.9L9.7,2.8c0,0,0,0,0,0c0,0,0,0,0,0c0,0,0,0,0,0c0,0,0,0,0,0c0,0,0,0-0.1,0c0,0,0,0,0,0c0,0,0,0,0,0c0,0,0,0,0,0c0,0,0,0,0,0c0,0,0,0-0.1,0c0,0,0,0-0.1,0c0,0,0,0,0,0c0,0,0,0,0,0c0,0,0,0,0,0c0,0,0,0,0,0c0,0,0,0-0.1,0c0,0,0,0,0,0c0,0,0,0,0,0c0,0,0,0,0,0c0,0-0.1,0-0.1-0.1c0,0,0,0,0,0c-0.1,0-0.1-0.1-0.2-0.1c0,0,0,0,0,0c-0.1,0-0.1,0-0.2-0.1c0,0,0,0,0,0C8.3,2.1,8.1,2.1,7.8,2L7.4,0H6.2L5.9,2c-0.3,0-0.5,0.1-0.7,0.2c0,0,0,0,0,0C5,2.3,5,2.3,4.9,2.3c0,0,0,0,0,0c-0.1,0-0.1,0-0.2,0.1c0,0,0,0,0,0c0,0-0.1,0-0.1,0.1c0,0,0,0,0,0c0,0,0,0,0,0c0,0,0,0,0,0c0,0,0,0-0.1,0c0,0,0,0,0,0c0,0,0,0,0,0c0,0,0,0,0,0c0,0,0,0,0,0c0,0,0,0-0.1,0c0,0,0,0-0.1,0c0,0,0,0,0,0c0,0,0,0,0,0c0,0,0,0,0,0c0,0,0,0,0,0c0,0,0,0-0.1,0c0,0,0,0,0,0c0,0,0,0,0,0c0,0,0,0,0,0c0,0,0,0,0,0L2.3,1.6L1.4,2.5l1.2,1.7c0,0,0,0,0,0c0,0,0,0,0,0c0,0,0,0,0,0c0,0,0,0,0,0c0,0,0,0,0,0.1c0,0,0,0,0,0c0,0,0,0,0,0c0,0,0,0,0,0c0,0,0,0,0,0c0,0,0,0,0,0.1c0,0,0,0,0,0.1c0,0,0,0,0,0c0,0,0,0,0,0c0,0,0,0,0,0c0,0,0,0,0,0c0,0,0,0,0,0.1c0,0,0,0,0,0c0,0,0,0,0,0c0,0,0,0,0,0c0,0,0,0.1-0.1,0.1c0,0,0,0,0,0C2.2,5,2.2,5,2.2,5.1c0,0,0,0,0,0c0,0.1,0,0.1-0.1,0.2c0,0,0,0,0,0C2,5.5,1.9,5.8,1.9,6l-2,0.4v1.2l2,0.4c0,0.3,0.1,0.5,0.2,0.7c0,0,0,0,0,0c0,0.1,0,0.1,0.1,0.2c0,0,0,0,0,0c0,0.1,0,0.1,0.1,0.2c0,0,0,0,0,0c0,0,0,0.1,0.1,0.1c0,0,0,0,0,0c0,0,0,0,0,0c0,0,0,0,0,0c0,0,0,0,0,0.1c0,0,0,0,0,0c0,0,0,0,0,0c0,0,0,0,0,0c0,0,0,0,0,0c0,0,0,0,0,0.1c0,0,0,0,0,0.1c0,0,0,0,0,0c0,0,0,0,0,0c0,0,0,0,0,0c0,0,0,0,0,0c0,0,0,0,0,0.1c0,0,0,0,0,0c0,0,0,0,0,0c0,0,0,0,0,0c0,0,0,0,0,0l-1.2,1.7l0.9,0.9L4,11.2c0,0,0,0,0,0c0,0,0,0,0,0c0,0,0,0,0,0c0,0,0,0,0,0c0,0,0,0,0.1,0c0,0,0,0,0,0c0,0,0,0,0,0c0,0,0,0,0,0c0,0,0,0,0,0c0,0,0,0,0.1,0c0,0,0,0,0.1,0c0,0,0,0,0,0c0,0,0,0,0,0c0,0,0,0,0,0c0,0,0,0,0,0c0,0,0,0,0.1,0c0,0,0,0,0,0c0,0,0,0,0,0c0,0,0,0,0,0c0,0,0.1,0,0.1,0.1c0,0,0,0,0,0c0.1,0,0.1,0.1,0.2,0.1c0,0,0,0,0,0c0.1,0,0.1,0,0.2,0.1c0,0,0,0,0,0c0.2,0.1,0.5,0.2,0.7,0.2l0.4,2h1.2l0.4-2c0.3,0,0.5-0.1,0.7-0.2c0,0,0,0,0,0c0.1,0,0.1,0,0.2-0.1c0,0,0,0,0,0c0.1,0,0.1,0,0.2-0.1c0,0,0,0,0,0c0,0,0.1,0,0.1-0.1c0,0,0,0,0,0c0,0,0,0,0,0c0,0,0,0,0,0c0,0,0,0,0.1,0c0,0,0,0,0,0c0,0,0,0,0,0c0,0,0,0,0,0c0,0,0,0,0,0c0,0,0,0,0.1,0c0,0,0,0,0.1,0c0,0,0,0,0,0c0,0,0,0,0,0c0,0,0,0,0,0c0,0,0,0,0,0c0,0,0,0,0.1,0c0,0,0,0,0,0c0,0,0,0,0,0c0,0,0,0,0,0c0,0,0,0,0,0l1.7,1.2l0.9-0.9L11.1,9.8C11,9.8,11,9.8,11.1,9.8C11,9.8,11.1,9.8,11.1,9.8z M6.8,9.2c-1.2,0-2.2-1-2.2-2.2c0-1.2,1-2.2,2.2-2.2C8,4.8,9,5.8,9,7C9,8.2,8,9.2,6.8,9.2z"/>\n  </svg>'},close:function(){return'\n    <svg class="cs-icon icon-close" width="20" height="20" viewBox="0 0 36 36" focusable="false">\n      <polygon points="36,2.826 33.174,0 18,15.174 2.826,0 0,2.826 15.174,18 0,33.174 2.826,36 18,20.826 33.174,36 36,33.174 20.826,18" />\n    </svg>'},clear:function(){return'<svg class="cs-icon icon-clear" width="13" height="14" viewBox="0 0 13 14" focusable="false">\n    <use xlink:href="#icon-clear" fill="rgba(240, 240, 240, 1)" transform="translate(0, 1)" />\n    <path id="icon-clear" transform="translate(3,3)" d="M6.5,0C2.9,0,0,2.9,0,6.5C0,10.1,2.9,13,6.5,13c3.6,0,6.5-2.9,6.5-6.5C13,2.9,10.1,0,6.5,0z M1.5,6.5c0-2.8,2.2-5,5-5c1.2,0,2.4,0.5,3.2,1.2L2.2,9.1C1.8,8.3,1.5,7.5,1.5,6.5z M6.5,11.5c-1.2,0-2.3-0.5-3.2-1.2L10.8,4c0.4,0.7,0.7,1.6,0.7,2.5C11.5,9.3,9.3,11.5,6.5,11.5z"/>\n  </svg>'},hamburger:function(){return'\n    <svg class="cs-icon" width="30px" height="12px" viewBox="0 10 30 12" focusable="false">\n      <path transform="translate(0, 1)" d="M0,15 L17,15 L17,17 L0,17 L0,15 Z M0,11 L17,11 L17,13 L0,13 L0,11 Z M0,19 L17,19 L17,21 L0,21 L0,19 Z" ></path>\n    </svg>\n  '},file:function(){return'\n    <svg width="20px" height="27px" viewBox="0 0 40 50" role="presentation" focusable="false">\n      <g stroke="none" strokeWidth="1" fill="none" fillRule="evenodd">\n        <g>\n          <path class="file-icon-bg" d="M2.00804893,0 C0.899034128,0 0,0.889064278 0,1.99091407 L0,48.0090859 C0,49.1086374 0.892756032,50 1.99862555,50 L37.2170607,50 C38.3208711,50 39.2156863,49.1011186 39.2156863,47.993136 L39.2156863,13.6363636 L26.1437908,0 L2.00804893,0 Z"></path>\n          <path class="file-icon-fold" d="M26.1437908,0 L26.1437908,11.7296861 C26.1437908,12.8319383 27.0422752,13.7254902 28.1433598,13.7254902 L39.2156863,13.7254902"></path>\n        </g>\n      </g>\n    </svg>'},link:function(e){return'\n  <svg class="link-icon" preserveAspectRatio="none" x="0px" y="0px" width="18px" height="18px" viewBox="0 0 18 18" role="presentation" focusable="false">\n      <path fill="'.concat(e,'" stroke="none" d="\n            M 1.45 8.5\n            Q 0.0453125 10.0015625 0 11.9\n            L 0 12.15\n            Q 0.0453125 14.0484375 1.45 15.55\n            L 1.5 15.6\n            Q 3.0015625 17.0046875 4.85 17.05\n            L 5.1 17.05\n            Q 7.0150390625 17.0046875 8.5 15.6\n            L 10.65 13.45\n            Q 10.95 13.15 10.95 12.75 10.95 12.35 10.65 12.05 10.3689453125 11.7689453125 10 11.75\n            L 9.95 11.75\n            Q 9.55 11.75 9.2 12.05\n            L 7.1 14.15\n            Q 6.2 15.05 5 15.05 3.8 15.05 2.9 14.15 2 13.25 2 12.05 2 10.8826171875 2.85 9.95\n            L 5 7.8\n            Q 5.3 7.5 5.3 7.1\n            L 5.3 7.05\n            Q 5.2810546875 6.6810546875 5 6.4 4.7 6.1 4.3 6.1 3.9 6.1 3.55 6.4\n            L 1.45 8.5\n            M 12.05 5\n            Q 11.75 4.7 11.35 4.7 10.95 4.7 10.65 5\n            L 5 10.65\n            Q 4.7 10.95 4.7 11.35 4.7 11.75 5 12.05 5.3 12.35 5.7 12.35 6.1 12.35 6.4 12.05\n            L 12.05 6.4\n            Q 12.35 6.1 12.35 5.7 12.35 5.3 12.05 5\n            M 15.6 1.5\n            L 15.55 1.45\n            Q 14 0 12.05 0\n            L 12 0\n            Q 10.05 0 8.5 1.45\n            L 6.4 3.55\n            Q 6.1 3.9 6.1 4.3 6.1 4.7 6.4 5 6.7 5.3 7.1 5.3 7.5 5.3 7.8 5\n            L 9.95 2.85\n            Q 10.8826171875 2 12.05 2 13.25 2 14.15 2.9 15.05 3.8 15.05 5 15.05 6.2 14.15 7.1\n            L 12.05 9.2\n            Q 11.75 9.55 11.75 9.95 11.75 10.35 12.05 10.65 12.35 10.95 12.75 10.95 13.15 10.95 13.45 10.65\n            L 15.6 8.5\n            Q 17.05 6.96875 17.05 5 17.05 3.05 15.6 1.5 Z"/>\n          </svg>')},settings:function(){return'\n    <svg class="cs-icon" data-ref="settings" width="16px" height="16px" viewBox="0 0 16 16" focusable="false">\n      <path d="M8.94,0 C9.82,0 10.55,0.62 10.63,1.45 L10.73,2.36 C11.1,2.52 11.45,2.71 11.78,2.94 L12.66,2.56 C13.46,2.22 14.39,2.5 14.83,3.23 L15.77,4.77 C16.21,5.5 16,6.4 15.29,6.9 L14.51,7.42 C14.54,8.19 14.53,8.38 14.51,8.58 L15.29,9.11 C16,9.6 16.21,10.51 15.77,11.23 L14.83,12.77 C14.39,13.49 13.46,13.78 12.66,13.44 L11.78,13.06 C11.45,13.29 11.1,13.48 10.73,13.64 L10.63,14.55 C10.55,15.38 9.82,16 8.94,16 L7.06,16 C6.18,16 5.45,15.38 5.37,14.55 L5.27,13.64 C4.9,13.48 4.55,13.29 4.22,13.06 L3.34,13.44 C2.54,13.78 1.61,13.5 1.17,12.77 L0.23,11.23 C-0.21,10.51 0,9.6 0.71,9.11 L1.49,8.58 C1.46,7.81 1.47,7.62 1.49,7.42 L0.71,6.89 C0,6.40 -0.21,5.49 0.23,4.77 L1.17,3.23 C1.61,2.51 2.54,2.22 3.34,2.56 L4.22,2.94 C4.55,2.71 4.9,2.52 5.27,2.36 L5.37,1.45 C5.45,0.62 6.18,0 7.06,0 Z M7.96,4.53 C5.91,4.53 4.25,6.11 4.25,8.06 C4.25,10.01 5.91,11.59 7.96,11.59 C10.02,11.59 11.68,10.01 11.68,8.06 C11.68,6.11 10.02,4.53 7.96,4.53 Z"></path>\n    </svg>\n    '},playbackSpeed:function(){return'\n    <svg class="cs-icon" width="15" height="15" viewBox="0 0 15 15" focusable="false">\n      <path d="M5.9 4.0L10.4 7.4L5.9 10.8V4.0ZM1.5 8.2H0.0C0.1 9.6 0.6 10.9 1.5 12.0L2.6 11.0C2.0 10.1 1.6 9.2 1.5 8.2H1.5ZM15 7.4H14.9C14.9 5.6 14.3 3.8 13.0 2.4C11.8 1.0 10.0 0.1 8.2 0.0V1.5C10.1 1.7 11.8 2.9 12.8 4.7C13.7 6.4 13.7 8.5 12.8 10.2C11.8 12.0 10.1 13.1 8.2 13.4V14.9C10.0 14.7 11.8 13.8 13.0 12.5C14.3 11.1 14.9 9.3 14.9 7.4L15 7.4ZM3.6 12.1L2.5 13.1C3.7 14.1 5.1 14.8 6.7 14.9V13.4V13.4C5.5 13.3 4.5 12.8 3.6 12.1V12.1ZM2.6 3.9L1.5 2.8C0.6 3.9 0.1 5.3 0 6.7H1.5H1.5C1.6 5.7 2.0 4.7 2.6 3.9H2.6ZM6.7 1.5V0.0C5.1 0.1 3.7 0.7 2.5 1.7L3.6 2.8C4.5 2.1 5.5 1.6 6.7 1.5V1.5Z" stroke="none" />\n    </svg>\n  '},track:function(e,t){return'\n    <svg xmlns:xlink="http://www.w3.org/1999/xlink" width="24px" height="16px" viewBox="0 0 24 16" focusable="false">\n      <defs>\n        <rect id="'.concat(t,'-track" x="2" y="3.5" width="20" height="9" rx="4.5"></rect>\n        <filter x="-12.5%" y="-27.8%" width="125.0%" height="155.6%" filterUnits="objectBoundingBox" id="').concat(t,'-trackFilter">\n          <feGaussianBlur stdDeviation="1.5" in="SourceAlpha" result="shadowBlurInner1"></feGaussianBlur>\n          <feOffset dx="0" dy="1" in="shadowBlurInner1" result="shadowOffsetInner1"></feOffset>\n          <feComposite in="shadowOffsetInner1" in2="SourceAlpha" operator="arithmetic" k2="-1" k3="1" result="shadowInnerInner1"></feComposite>\n          <feColorMatrix values="0 0 0 0 0   0 0 0 0 0   0 0 0 0 0  0 0 0 0.5 0" type="matrix" in="shadowInnerInner1"></feColorMatrix>\n        </filter>\n      </defs>\n      <g class="thumb-off" stroke="none" stroke-width="1" fill="none" fill-rule="evenodd">\n        <g>\n          <use class="track" fill-rule="evenodd" xlink:href="#').concat(t,'-track"></use>\n          <use fill="black" fill-opacity="1" filter="url(#').concat(t,'-trackFilter)" xlink:href="#').concat(t,'-track"></use>\n          <use class="border" stroke-width="1" xlink:href="#').concat(t,'-track"></use>\n          <circle class="thumb" stroke-width="0" cx="8" cy="8" r="6"></circle>\n        </g>\n      </g>\n      <g class="thumb-on" stroke="none" stroke-width="1" fill="none" fill-rule="evenodd">\n        <g>\n          <use class="track" fill-rule="evenodd" xlink:href="#').concat(t,'-track"></use>\n          <use fill="black" fill-opacity="1" filter="url(#').concat(t,'-trackFilter)" xlink:href="#').concat(t,'-track"></use>\n          <use class="border" stroke-width="1" xlink:href="#').concat(t,'-track"></use>\n          <circle fill="').concat(e,'" stroke-width="0" cx="16" cy="8" r="6"></circle>\n        </g>\n      </g>\n    </svg>\n  ')},downArrow:function(e,t){return'\n    <div style="height: 100%; width: 100%; background-color: '.concat(e,"; border-right: 1px solid; border-bottom: 1px solid; border-color: ").concat(t,'; border-bottom-right-radius: 3px; transform: rotate(45deg);" />\n    ')},checkmark:function(){return'<svg  class="cs-icon check-icon" focusable="false" width="16px" height="16px" viewBox="0 0 16 16" version="1.1" xmlns="http://www.w3.org/2000/svg" xmlns:xlink="http://www.w3.org/1999/xlink">\n      <g stroke="none" stroke-width="1" fill="none" fill-rule="evenodd">\n          <polygon style="fill:currentColor !important" points="12.04 4 13.45 5.41 6.25 12.62 2 8.36 3.41 6.95 6.25 9.79"></polygon>\n      </g>\n    </svg>'},lock:function(){return'<svg width="16px" height="12px" viewBox="0 0 9 12" version="1.1" xmlns="http://www.w3.org/2000/svg" xmlns:xlink="http://www.w3.org/1999/xlink">\n    <g stroke="none" stroke-width="1" fill="none" fill-rule="evenodd">\n        <g fill="#FFFFFF" fill-rule="nonzero">\n            <path style="fill:currentColor !important" d="M7.875,4 L7.3125,4 L7.3125,2.85714286 C7.3125,1.28 6.0525,0 4.5,0 C2.9475,0 1.6875,1.28 1.6875,2.85714286 L1.6875,4 L1.125,4 C0.50625,4 0,4.51428571 0,5.14285714 L0,10.8571429 C0,11.4857143 0.50625,12 1.125,12 L7.875,12 C8.49375,12 9,11.4857143 9,10.8571429 L9,5.14285714 C9,4.51428571 8.49375,4 7.875,4 Z M6.24375,4 L2.75625,4 L2.75625,2.85714286 C2.75625,1.88 3.538125,1.08571429 4.5,1.08571429 C5.461875,1.08571429 6.24375,1.88 6.24375,2.85714286 L6.24375,4 Z"></path>\n        </g>\n    </g>\n</svg>'},lockedViewed:function(){return'<svg width="16px" height="12px" viewBox="0 0 9 12" version="1.1" xmlns="http://www.w3.org/2000/svg" xmlns:xlink="http://www.w3.org/1999/xlink">\n    <g stroke="none" stroke-width="1" fill="none" fill-rule="evenodd">\n        <g fill="#FFFFFF" fill-rule="nonzero">\n            <path style="fill:currentColor !important" d="M7.875,4 L7.3125,4 L7.3125,2.85714286 C7.3125,1.28 6.0525,0 4.5,0 C2.9475,0 1.6875,1.28 1.6875,2.85714286 L1.6875,4 L1.125,4 C0.50625,4 0,4.51428571 0,5.14285714 L0,10.8571429 C0,11.4857143 0.50625,12 1.125,12 L7.875,12 C8.49375,12 9,11.4857143 9,10.8571429 L9,5.14285714 C9,4.51428571 8.49375,4 7.875,4 Z M7.11248548,6.17405922 C7.38175483,6.47268397 7.38175483,6.92847965 7.0966461,7.21138731 L4.53066757,9.75755627 C4.38811321,9.8990101 4.19804072,9.96187847 4.02380761,9.96187847 C3.83373513,9.96187847 3.65950202,9.8990101 3.51694766,9.75755627 L2.34544071,8.45018243 C2.06033199,8.16727477 2.06033199,7.71147909 2.34544071,7.42857143 C2.63054944,7.14566377 3.08989127,7.14566377 3.375,7.42857143 L4.02380761,8.21728122 L6.08292619,6.17405922 C6.36803491,5.89115155 6.82737675,5.89115155 7.11248548,6.17405922 Z M4.5,1.08571429 C5.461875,1.08571429 6.24375,1.88 6.24375,2.85714286 L6.24375,4 L2.75625,4 L2.75625,2.85714286 C2.75625,1.88 3.538125,1.08571429 4.5,1.08571429 Z"></path>\n        </g>\n    </g>\n</svg>'},languagePicker:function(){return'\n<svg class="cs-icon" viewBox="0 0 48 48" width="16" height="16" xmlns="http://www.w3.org/2000/svg">\n  <path d="M23.99 4c-11.05 0-19.99 8.95-19.99 20s8.94 20 19.99 20c11.05 0 20.01-8.95 20.01-20s-8.96-20-20.01-20zm13.85 12h-5.9c-.65-2.5-1.56-4.9-2.76-7.12 3.68 1.26 6.74 3.81 8.66 7.12zm-13.84-7.93c1.67 2.4 2.97 5.07 3.82 7.93h-7.64c.85-2.86 2.15-5.53 3.82-7.93zm-15.48 19.93c-.33-1.28-.52-2.62-.52-4s.19-2.72.52-4h6.75c-.16 1.31-.27 2.64-.27 4 0 1.36.11 2.69.28 4h-6.76zm1.63 4h5.9c.65 2.5 1.56 4.9 2.76 7.13-3.68-1.26-6.74-3.82-8.66-7.13zm5.9-16h-5.9c1.92-3.31 4.98-5.87 8.66-7.13-1.2 2.23-2.11 4.63-2.76 7.13zm7.95 23.93c-1.66-2.4-2.96-5.07-3.82-7.93h7.64c-.86 2.86-2.16 5.53-3.82 7.93zm4.68-11.93h-9.36c-.19-1.31-.32-2.64-.32-4 0-1.36.13-2.69.32-4h9.36c.19 1.31.32 2.64.32 4 0 1.36-.13 2.69-.32 4zm.51 11.12c1.2-2.23 2.11-4.62 2.76-7.12h5.9c-1.93 3.31-4.99 5.86-8.66 7.12zm3.53-11.12c.16-1.31.28-2.64.28-4 0-1.36-.11-2.69-.28-4h6.75c.33 1.28.53 2.62.53 4s-.19 2.72-.53 4h-6.75z"/>\n</svg>\n  '}},qn={play:function(){return'<svg id="icon-play" class="cs-icon play-icon" width="14" height="16" viewBox="0 0 14 16" focusable="false">\n    <path d="M1.4 15.4C0.8 15.8 0 15.3 0 14.5L0 1.4C0 0.6 0.8 0.1 1.4 0.5L12.9 7.1C13.5 7.5 13.5 8.4 12.9 8.8L8.0 11.6L1.4 15.4Z" stroke="none" />\n  </svg>'}},Yn=function(e){return DS.detection.env.isPerpetual?Zn[e]||Gn:qn[e]||Zn[e]||Gn},Xn=function(){var e=arguments.length>0&&void 0!==arguments[0]?arguments[0]:0;return window.innerWidth-e<900};function $n(e){return $n="function"==typeof Symbol&&"symbol"==typeof Symbol.iterator?function(e){return typeof e}:function(e){return e&&"function"==typeof Symbol&&e.constructor===Symbol&&e!==Symbol.prototype?"symbol":typeof e},$n(e)}function Jn(e,t){for(var n=0;n<t.length;n++){var i=t[n];i.enumerable=i.enumerable||!1,i.configurable=!0,"value"in i&&(i.writable=!0),Object.defineProperty(e,(r=i.key,o=void 0,o=function(e,t){if("object"!==$n(e)||null===e)return e;var n=e[Symbol.toPrimitive];if(void 0!==n){var i=n.call(e,t||"default");if("object"!==$n(i))return i;throw new TypeError("@@toPrimitive must return a primitive value.")}return("string"===t?String:Number)(e)}(r,"string"),"symbol"===$n(o)?o:String(o)),i)}var r,o}function ei(e,t){return ei=Object.setPrototypeOf?Object.setPrototypeOf.bind():function(e,t){return e.__proto__=t,e},ei(e,t)}function ti(e){var t=function(){if("undefined"==typeof Reflect||!Reflect.construct)return!1;if(Reflect.construct.sham)return!1;if("function"==typeof Proxy)return!0;try{return Boolean.prototype.valueOf.call(Reflect.construct(Boolean,[],(function(){}))),!0}catch(e){return!1}}();return function(){var n,i=ii(e);if(t){var r=ii(this).constructor;n=Reflect.construct(i,arguments,r)}else n=i.apply(this,arguments);return function(e,t){if(t&&("object"===$n(t)||"function"==typeof t))return t;if(void 0!==t)throw new TypeError("Derived constructors may only return object or undefined");return ni(e)}(this,n)}}function ni(e){if(void 0===e)throw new ReferenceError("this hasn't been initialised - super() hasn't been called");return e}function ii(e){return ii=Object.setPrototypeOf?Object.getPrototypeOf.bind():function(e){return e.__proto__||Object.getPrototypeOf(e)},ii(e)}var ri=DS,oi=ri.pubSub,ai=ri.events,li=ri.constants,si=ri.focusManager,ci=ri.globalEventHelper.addWindowListener,ui=ri.dom,fi=ui.addClass,di=ui.removeClass,hi=!1,pi=!0,yi="floating-sidebar",bi=function(e){!function(e,t){if("function"!=typeof t&&null!==t)throw new TypeError("Super expression must either be null or a function");e.prototype=Object.create(t&&t.prototype,{constructor:{value:e,writable:!0,configurable:!0}}),Object.defineProperty(e,"prototype",{writable:!1}),t&&ei(e,t)}(o,e);var t,n,i,r=ti(o);function o(e){var t;return function(e,t){if(!(e instanceof t))throw new TypeError("Cannot call a class as a function")}(this,o),t=r.call(this,e),_.bindAll(ni(t),"onToggle","onResize","onOver","onOut"),t.nameSpace=G.getNamespace(t.view.nameSpace),t.sidebar=t.nameSpace.sidebar,t.removeCollapseSidebarListener=null,t.toggle=!1,t.onClick(t.onToggle),(G.model.sidebarOpts.closed&&pi||hi)&&(fi(document.body,"sidebar-closed"),t.sidebar.collapsed=!0),t.onClickEl(t.nameSpace.sidebarOverlay.el,t.onToggle),oi.on(ai.sidebar.CLOSE,(function(){t.sidebar.collapsed||t.onToggle()})),oi.on(ai.sidebar.OPEN,(function(){t.sidebar.collapsed&&t.onToggle()})),oi.on(ai.frame.RESIZE,t.onResize),ci("resize",t.onResize),t.onResize(null,!0),t.wrapperEl.addEventListener("mouseenter",t.onOver),t.wrapperEl.addEventListener("mouseleave",t.onOut),pi=!1,t}return t=o,n=[{key:"keyUpCollapseSidebar",value:function(e){e.keyCode!==li.keys.ESCAPE||this.sidebar.collapsed||("hamburger"===si.lastFocusedElement().id?this.onToggle():this.onToggle(!1))}},{key:"getViewBox",value:function(){var e=this.el.getBoundingClientRect();return{x:e.left+10,y:e.top+10,w:e.width-5,h:e.height}}},{key:"onOver",value:function(e){fi(this.wrapperEl,"menu-icon-wrapper-hover")}},{key:"onOut",value:function(e){di(this.wrapperEl,"menu-icon-wrapper-hover")}},{key:"setExpandedAttr",value:function(){return this.el.setAttribute("aria-expanded",!this.sidebar.collapsed),this}},{key:"animateSidebar",value:function(){this.animate||(this.sidebar.animate=!0,this.sidebar.update())}},{key:"onResize",value:function(e,t){var n=G.model.dockSettings,i=n.dockedState,r=n.width,o=i!==li.docked.NONE?r:0;Xn(o)&&this.sidebar.visible?(this.sidebar.startFloat(),fi(document.body,yi),null==this.removeCollapseSidebarListener&&(this.removeCollapseSidebarListener=ci("keyup",this.keyUpCollapseSidebar.bind(this)))):(this.sidebar.endFloat(),di(document.body,yi),null!=this.removeCollapseSidebarListener&&(this.removeCollapseSidebarListener(),this.removeCollapseSidebarListener=null));var a=window.innerWidth-o;!this.sidebar.collapsed&&Xn(o)&&(this.prevWidth>a||t)?(this.sidebar.autoCollapsed=!0,this.sidebar.collapsed=!0,this.setExpandedAttr().animateSidebar()):this.sidebar.autoCollapsed&&!this.sidebar.floating&&this.prevWidth<a&&(this.sidebar.collapsed=!1,this.sidebar.autoCollapsed=!1,this.setExpandedAttr().animateSidebar()),this.prevWidth=a}},{key:"onToggle",value:function(){var e=this,t=!(arguments.length>0&&void 0!==arguments[0])||arguments[0];this.sidebar.collapsed=!this.sidebar.collapsed,this.sidebar.collapsed||(this.sidebar.autoCollapsed=!1),t?(this.onBlur(),this.setExpandedAttr().animateSidebar(),setTimeout((function(){e.sidebar.collapsed?e.onFocus():e.sidebar.el.querySelector('[tabIndex="0"]').focus()}),250)):this.setExpandedAttr().animateSidebar(),oi.trigger(ai.hamburger.TOGGLE,this.sidebar.collapsed)}},{key:"teardown",value:function(){hi=this.sidebar.collapsed,oi.off(ai.sidebar.CLOSE),oi.off(ai.sidebar.OPEN)}}],n&&Jn(t.prototype,n),i&&Jn(t,i),Object.defineProperty(t,"prototype",{writable:!1}),o}(Dt),vi=bi,gi="hamburger";G.def(gi,vi,(function(e){var t=G.model,n=G.getNamespace(e).sidebar;return{tag:"button",ariaStringId:"sidebar_toggle",attrs:{id:gi,"aria-expanded":!t.sidebarOpts.closed,"aria-controls":"sidebar","aria-label":"".concat(t.getString("sidebar_toggle")),tabIndex:0},x:function(){return"left"===n.pos?n.data.actualWidth():-65},w:50,h:65,outsideContent:!0,html:'\n      <div class="menu-icon-wrapper" data-ref="wrapper">\n        '.concat(Yn("hamburger")(),"\n      </div>\n    ")}}));var mi=DS.detection.deviceView,wi="topBar";G.def(wi,(function(e){var t=G.getNamespace(e),n=(t.sidebar,t.title,t.frame),i=t.slide,r=G.model;return{tag:"section",noTabIndex:!0,attrs:{id:wi,"aria-label":"top bar"},overflow:"visible",x:function(){var e=r.dockSettings,t=e.dockedState,n=e.width,o="left"===t?n:0;return i.sidebarXOffset+o},y:0,w:function(){var e=r.dockSettings,t=e.dockedState,o=e.width,a="none"!==t?o:0;return n.w-(i.sidebarWidthOffset+a)},h:function(){return mi.isMobile||i.topBarExists()?Ln:0}}}));var Si="title",ki=DS,Oi=ki.detection,Ei=ki.utils;function Ci(e){return Ci="function"==typeof Symbol&&"symbol"==typeof Symbol.iterator?function(e){return typeof e}:function(e){return e&&"function"==typeof Symbol&&e.constructor===Symbol&&e!==Symbol.prototype?"symbol":typeof e},Ci(e)}function xi(e,t){return function(e){if(Array.isArray(e))return e}(e)||function(e,t){var n=null==e?null:"undefined"!=typeof Symbol&&e[Symbol.iterator]||e["@@iterator"];if(null!=n){var i,r,o,a,l=[],s=!0,c=!1;try{if(o=(n=n.call(e)).next,0===t){if(Object(n)!==n)return;s=!1}else for(;!(s=(i=o.call(n)).done)&&(l.push(i.value),l.length!==t);s=!0);}catch(e){c=!0,r=e}finally{try{if(!s&&null!=n.return&&(a=n.return(),Object(a)!==a))return}finally{if(c)throw r}}return l}}(e,t)||function(e,t){if(!e)return;if("string"==typeof e)return Pi(e,t);var n=Object.prototype.toString.call(e).slice(8,-1);"Object"===n&&e.constructor&&(n=e.constructor.name);if("Map"===n||"Set"===n)return Array.from(e);if("Arguments"===n||/^(?:Ui|I)nt(?:8|16|32)(?:Clamped)?Array$/.test(n))return Pi(e,t)}(e,t)||function(){throw new TypeError("Invalid attempt to destructure non-iterable instance.\nIn order to be iterable, non-array objects must have a [Symbol.iterator]() method.")}()}function Pi(e,t){(null==t||t>e.length)&&(t=e.length);for(var n=0,i=new Array(t);n<t;n++)i[n]=e[n];return i}function Li(e,t,n){return(t=_i(t))in e?Object.defineProperty(e,t,{value:n,enumerable:!0,configurable:!0,writable:!0}):e[t]=n,e}function Ti(e,t){for(var n=0;n<t.length;n++){var i=t[n];i.enumerable=i.enumerable||!1,i.configurable=!0,"value"in i&&(i.writable=!0),Object.defineProperty(e,_i(i.key),i)}}function _i(e){var t=function(e,t){if("object"!==Ci(e)||null===e)return e;var n=e[Symbol.toPrimitive];if(void 0!==n){var i=n.call(e,t||"default");if("object"!==Ci(i))return i;throw new TypeError("@@toPrimitive must return a primitive value.")}return("string"===t?String:Number)(e)}(e,"string");return"symbol"===Ci(t)?t:String(t)}function ji(e,t){return ji=Object.setPrototypeOf?Object.setPrototypeOf.bind():function(e,t){return e.__proto__=t,e},ji(e,t)}function Di(e){var t=function(){if("undefined"==typeof Reflect||!Reflect.construct)return!1;if(Reflect.construct.sham)return!1;if("function"==typeof Proxy)return!0;try{return Boolean.prototype.valueOf.call(Reflect.construct(Boolean,[],(function(){}))),!0}catch(e){return!1}}();return function(){var n,i=Ii(e);if(t){var r=Ii(this).constructor;n=Reflect.construct(i,arguments,r)}else n=i.apply(this,arguments);return function(e,t){if(t&&("object"===Ci(t)||"function"==typeof t))return t;if(void 0!==t)throw new TypeError("Derived constructors may only return object or undefined");return Ai(e)}(this,n)}}function Ai(e){if(void 0===e)throw new ReferenceError("this hasn't been initialised - super() hasn't been called");return e}function Ii(e){return Ii=Object.setPrototypeOf?Object.getPrototypeOf.bind():function(e){return e.__proto__||Object.getPrototypeOf(e)},Ii(e)}G.def(Si,Dt,(function(e){var t,n=G.model,i=G.model.frame,r=G.getNamespace(e),o=r.hamburger,a=r.sidebar,l="right"===a.pos&&!n.rtl,s=i.fontscale/100;t=1.23077*s*13+xn;var c=!Oi.deviceView.isPhone&&n.sidebarOpts.titleEnabled;return{simpleView:!0,id:Si,tag:"h1",attrs:{class:"presentation-title cs-title"},overflow:"visible",x:function(){var e=a.visible?o.w:11,t=n.rtl?this.parent.w-this.w-11-11:11+e;return"right"===a.pos&&o.visible&&(t-=e),t},y:"vertical-center",calcTextSize:!0,w:"fit-to-text-w",h:22,html:function(){return"<div data-ref='label' class=\"presentation-title-text\">".concat(c?n.title.text:"","</div> ").concat(l?'<div class="top-tabs-line" style="height:'.concat(t,'px;"></div>'):"")},methods:{updateDomStrings:function(){c&&(this.viewLogic.labelEl.textContent=Ei.decodeHtml(n.title.text))}},visible:c}}));var Ri=DS,Bi=Ri.detection,Mi=Ri.events,Hi=Ri.pubSub,Ni=Ri.svgUtils,Fi=Ri._.bindAll,Wi={remaining:function(e,t){return DS.utils.formatSecondsAsTime(t-e,!0)},totalelapsed:function(e,t){return[e,t].map((function(e){return DS.utils.formatSecondsAsTime(e,!0)})).join(" / ")},elapsed:function(e){return DS.utils.formatSecondsAsTime(e,!0)},none:function(){return""}},Vi=function(e){!function(e,t){if("function"!=typeof t&&null!==t)throw new TypeError("Super expression must either be null or a function");e.prototype=Object.create(t&&t.prototype,{constructor:{value:e,writable:!0,configurable:!0}}),Object.defineProperty(e,"prototype",{writable:!1}),t&&ji(e,t)}(o,e);var t,n,i,r=Di(o);function o(e){var t,n;return function(e,t){if(!(e instanceof t))throw new TypeError("Cannot call a class as a function")}(this,o),n=r.call(this,e),Fi(Ai(n),"onShow","onHide","onTick"),Hi.on((Li(t={},Mi.timer.SHOW,n.onShow),Li(t,Mi.timer.HIDE,n.onHide),t)),n.timeFormat=n.getTimeFormat(),n.isPieProgress=Bi.theme.isUnified,n}return t=o,(n=[{key:"getTimeFormat",value:function(){if(!Bi.deviceView.isClassicMobile){var e=G.model.sidebarOpts.timeFormat;if(e&&null!=Wi[e.toLowerCase()])return e.toLowerCase();if(!G.model.sidebarOpts.timeEnabled)return"none"}return"remaining"}},{key:"teardown",value:function(){var e;Hi.off((Li(e={},Mi.timer.SHOW,this.onShow),Li(e,Mi.timer.HIDE,this.onHide),e))}},{key:"onTick",value:function(e,t,n){if(this.view.children.timerText.el.innerHTML=Wi[this.timeFormat](t,n),!Bi.deviceView.isClassicMobile){var i=Ni.wheelPath(9,9,9,0,360*(1-e),this.isPieProgress);this.view.children.timerPath.el.setAttributeNS(null,"d",i)}}},{key:"onShow",value:function(e){null!=this.currentTimer&&this.onHide(),this.currentTimer=e,this.currentTimer.on("tick",this.onTick),this.toggleVisibility(!0),window.requestAnimationFrame(DS.pubSub.trigger.bind(DS.pubSub,DS.events.timer.SHOWN))}},{key:"onHide",value:function(){null!=this.currentTimer&&(this.currentTimer.off("tick",this.onTick),this.currentTimer=null,window.requestAnimationFrame(DS.pubSub.trigger.bind(DS.pubSub,DS.events.timer.HIDDEN))),this.toggleVisibility(!1)}},{key:"toggleVisibility",value:function(e){var t=xi(e?["add","remove"]:["remove","add"],2),n=t[0],i=t[1];document.body.classList[n]("timer-shown"),this.el.classList[i]("hidden"),this.el.classList[n]("shown"),this.view.setVisibility(e),this.view.parent.updateChildren(!0)}},{key:"onFocus",value:function(){var e=this.view.children.timerText.el.getBoundingClientRect(),t=e.left,n=e.top,i=e.width,r=e.height;t-=8,n-=8,i+=37,r+=12,DS.focusManager.setFocusRectOn(this.el,{left:t,top:n,width:i,height:r})}}])&&Ti(t.prototype,n),i&&Ti(t,i),Object.defineProperty(t,"prototype",{writable:!1}),o}(Dt),Ui=Vi,Ki=DS.detection,zi="timer";G.def(zi,Ui,(function(e){var t=G.getNamespace(e),n=t.topBar,i=t.title,r=t.sidebar,o=t.hamburger,a=t.topEllipsis;return{noTabIndex:!0,attrs:{id:zi,"aria-label":"timer",class:"timer cs-timer"},overflow:"visible",visible:!1,methods:{hasUpperRightElement:function(){var e="right"===r.pos&&o.visible,t="left"===r.pos&&a.visible;return e||t}},x:function(){var e=G.model.rtl?n.w-240-(i.visible?i.w:0):n.w-230;return"right"===r.pos&&o.visible&&(e-=o.w),Ki.deviceView.isPhone&&(e+=4,Ki.orientation.isLandscape?e=window.innerWidth-this.w-5:this.hasUpperRightElement()?e-=58:e-=xn),e},y:function(){var e=Pn;return Ki.deviceView.isPhone&&Ki.orientation.isLandscape&&this.hasUpperRightElement()&&(e+=Pn),e},w:220,h:22,html:function(){return'\n        <div class="timer-wheel cs-pie">\n          '.concat('\n          <svg\n            style="width: 18px; height: 18px; overflow: visible;"\n            width="18"\n            height="18"\n            xmlns:xlink="http://www.w3.org/1999/xlink"\n            focusable="false"\n            >\n\n            <circle class="circle-progress-pie"\n              cx="9" cy="9" r="'.concat(8,'"\n              stroke-width="').concat(2,'"\n              fill="transparent" />\n\n            <path data-ref="timerPath"\n              d=""\n              class="cs-brandhighlight-fill"\n              transform="rotate(-90 9 9)"\n              stroke="none" />\n\n          </svg>\n          '),"\n        </div>\n        <div class=\"timer-text\" data-ref='timerText' tabindex='0' data-tabindex='0'></div>\n        ")}}}));var Qi=function(e,t){return'\n    <div class="panel-arrow" data-ref="arrow" style="height: 17px; width: 17px; position: absolute;">\n      <div class="panel-arrow-path"\n        style="\n          height: 100%;\n          width: 100%;\n          background-color: '.concat(e,";\n          border-left: 1px solid;\n          border-top: 1px solid;\n          border-color: ").concat(t,';\n          border-top-left-radius: 3px;\n          transform: rotate(45deg);\n          "\n        />\n    </div>')};function Gi(e){return Gi="function"==typeof Symbol&&"symbol"==typeof Symbol.iterator?function(e){return typeof e}:function(e){return e&&"function"==typeof Symbol&&e.constructor===Symbol&&e!==Symbol.prototype?"symbol":typeof e},Gi(e)}function Zi(e,t){for(var n=0;n<t.length;n++){var i=t[n];i.enumerable=i.enumerable||!1,i.configurable=!0,"value"in i&&(i.writable=!0),Object.defineProperty(e,er(i.key),i)}}function qi(e,t){return qi=Object.setPrototypeOf?Object.setPrototypeOf.bind():function(e,t){return e.__proto__=t,e},qi(e,t)}function Yi(e){var t=function(){if("undefined"==typeof Reflect||!Reflect.construct)return!1;if(Reflect.construct.sham)return!1;if("function"==typeof Proxy)return!0;try{return Boolean.prototype.valueOf.call(Reflect.construct(Boolean,[],(function(){}))),!0}catch(e){return!1}}();return function(){var n,i=$i(e);if(t){var r=$i(this).constructor;n=Reflect.construct(i,arguments,r)}else n=i.apply(this,arguments);return function(e,t){if(t&&("object"===Gi(t)||"function"==typeof t))return t;if(void 0!==t)throw new TypeError("Derived constructors may only return object or undefined");return Xi(e)}(this,n)}}function Xi(e){if(void 0===e)throw new ReferenceError("this hasn't been initialised - super() hasn't been called");return e}function $i(e){return $i=Object.setPrototypeOf?Object.getPrototypeOf.bind():function(e){return e.__proto__||Object.getPrototypeOf(e)},$i(e)}function Ji(e,t,n){return(t=er(t))in e?Object.defineProperty(e,t,{value:n,enumerable:!0,configurable:!0,writable:!0}):e[t]=n,e}function er(e){var t=function(e,t){if("object"!==Gi(e)||null===e)return e;var n=e[Symbol.toPrimitive];if(void 0!==n){var i=n.call(e,t||"default");if("object"!==Gi(i))return i;throw new TypeError("@@toPrimitive must return a primitive value.")}return("string"===t?String:Number)(e)}(e,"string");return"symbol"===Gi(t)?t:String(t)}var tr=DS,nr=(tr.detection,tr.events),ir=tr.pubSub,rr=tr.utils.pxify,or=Object.freeze({unknown:0,tabLinkPanel:1,topEllipsesPanel:2}),ar=function(e){!function(e,t){if("function"!=typeof t&&null!==t)throw new TypeError("Super expression must either be null or a function");e.prototype=Object.create(t&&t.prototype,{constructor:{value:e,writable:!0,configurable:!0}}),Object.defineProperty(e,"prototype",{writable:!1}),t&&qi(e,t)}(o,e);var t,n,i,r=Yi(o);function o(e){var t;return function(e,t){if(!(e instanceof t))throw new TypeError("Cannot call a class as a function")}(this,o),Ji(Xi(t=r.call(this,e)),"onTabLinkPanelShown",(function(e){var n=e.view.panel.children.arrow;t.showArrowShadow(n),t.lastWidget=or.tabLinkPanel})),Ji(Xi(t),"onTabLinkHidePanel",(function(){t.lastWidget===or.tabLinkPanel&&t.hideArrowShadow()})),Ji(Xi(t),"onTopEllipsesPanelShown",(function(e){e.view.children.topEllipsisPanel;var n=e.view.children.arrow;t.showArrowShadow(n),t.lastWidget=or.topEllipsesPanel})),Ji(Xi(t),"onTopEllipsesHidePanel",(function(){t.lastWidget===or.topEllipsesPanel&&t.hideArrowShadow()})),Ji(Xi(t),"showArrowShadow",(function(e){var n=e.el;if(t.isVisible(n)){var i=DS.views.getTopNameSpace().sidebar.el.getBoundingClientRect(),r=n.getBoundingClientRect(),o=i.x>=0,a=i.x<r.x&&o?i.width:0,l=r.x-a,s=r.y+t.view.h/2+1;t.el.style.transform="translate(".concat(rr(l),", ").concat(rr(s),")"),t.el.style.display="block",t.el.getBoundingClientRect().x!==r.x&&(t.el.style.display="none")}})),Ji(Xi(t),"hideArrowShadow",(function(){t.el.style.display="none"})),Ji(Xi(t),"isVisible",(function(e){return"block"===window.getComputedStyle(e).display})),Ji(Xi(t),"applyPanelShadowForIE11",(function(e){e.el.style.boxShadow="0 0 40px rgba(0, 0, 0, 0.20)"})),t.lastWidget=or.unknown,ir.on(nr.tabLink.PANEL_SHOWN,t.onTabLinkPanelShown),ir.on(nr.tabLink.HIDE_PANEL,t.onTabLinkHidePanel),ir.on(nr.topEllipsesPanel.PANEL_SHOWN,t.onTopEllipsesPanelShown),ir.on(nr.topEllipsesPanel.HIDE_PANEL,t.onTopEllipsesHidePanel),t}return t=o,n&&Zi(t.prototype,n),i&&Zi(t,i),Object.defineProperty(t,"prototype",{writable:!1}),t}(Dt),lr=ar,sr="arrowShadow";function cr(e){return cr="function"==typeof Symbol&&"symbol"==typeof Symbol.iterator?function(e){return typeof e}:function(e){return e&&"function"==typeof Symbol&&e.constructor===Symbol&&e!==Symbol.prototype?"symbol":typeof e},cr(e)}function ur(e,t){return function(e){if(Array.isArray(e))return e}(e)||function(e,t){var n=null==e?null:"undefined"!=typeof Symbol&&e[Symbol.iterator]||e["@@iterator"];if(null!=n){var i,r,o,a,l=[],s=!0,c=!1;try{if(o=(n=n.call(e)).next,0===t){if(Object(n)!==n)return;s=!1}else for(;!(s=(i=o.call(n)).done)&&(l.push(i.value),l.length!==t);s=!0);}catch(e){c=!0,r=e}finally{try{if(!s&&null!=n.return&&(a=n.return(),Object(a)!==a))return}finally{if(c)throw r}}return l}}(e,t)||function(e,t){if(!e)return;if("string"==typeof e)return fr(e,t);var n=Object.prototype.toString.call(e).slice(8,-1);"Object"===n&&e.constructor&&(n=e.constructor.name);if("Map"===n||"Set"===n)return Array.from(e);if("Arguments"===n||/^(?:Ui|I)nt(?:8|16|32)(?:Clamped)?Array$/.test(n))return fr(e,t)}(e,t)||function(){throw new TypeError("Invalid attempt to destructure non-iterable instance.\nIn order to be iterable, non-array objects must have a [Symbol.iterator]() method.")}()}function fr(e,t){(null==t||t>e.length)&&(t=e.length);for(var n=0,i=new Array(t);n<t;n++)i[n]=e[n];return i}function dr(e,t){for(var n=0;n<t.length;n++){var i=t[n];i.enumerable=i.enumerable||!1,i.configurable=!0,"value"in i&&(i.writable=!0),Object.defineProperty(e,(r=i.key,o=void 0,o=function(e,t){if("object"!==cr(e)||null===e)return e;var n=e[Symbol.toPrimitive];if(void 0!==n){var i=n.call(e,t||"default");if("object"!==cr(i))return i;throw new TypeError("@@toPrimitive must return a primitive value.")}return("string"===t?String:Number)(e)}(r,"string"),"symbol"===cr(o)?o:String(o)),i)}var r,o}function hr(){return hr="undefined"!=typeof Reflect&&Reflect.get?Reflect.get.bind():function(e,t,n){var i=function(e,t){for(;!Object.prototype.hasOwnProperty.call(e,t)&&null!==(e=vr(e)););return e}(e,t);if(i){var r=Object.getOwnPropertyDescriptor(i,t);return r.get?r.get.call(arguments.length<3?e:n):r.value}},hr.apply(this,arguments)}function pr(e,t){return pr=Object.setPrototypeOf?Object.setPrototypeOf.bind():function(e,t){return e.__proto__=t,e},pr(e,t)}function yr(e){var t=function(){if("undefined"==typeof Reflect||!Reflect.construct)return!1;if(Reflect.construct.sham)return!1;if("function"==typeof Proxy)return!0;try{return Boolean.prototype.valueOf.call(Reflect.construct(Boolean,[],(function(){}))),!0}catch(e){return!1}}();return function(){var n,i=vr(e);if(t){var r=vr(this).constructor;n=Reflect.construct(i,arguments,r)}else n=i.apply(this,arguments);return function(e,t){if(t&&("object"===cr(t)||"function"==typeof t))return t;if(void 0!==t)throw new TypeError("Derived constructors may only return object or undefined");return br(e)}(this,n)}}function br(e){if(void 0===e)throw new ReferenceError("this hasn't been initialised - super() hasn't been called");return e}function vr(e){return vr=Object.setPrototypeOf?Object.getPrototypeOf.bind():function(e){return e.__proto__||Object.getPrototypeOf(e)},vr(e)}G.def(sr,lr,(function(e){var t=de.getColor(e,".cs-topmenu-item.active .cs-panel","background-color");return{attrs:{id:sr},w:17,overflow:"visible",h:17,html:Qi(t,t),style:{display:"none"}}}));var gr=DS,mr=gr._,wr=gr.keyManager,Sr=gr.focusManager,kr=gr.windowManager,Or=gr.pubSub,Er=gr.events,Cr=gr.detection,xr=gr.globalEventHelper,Pr=xr.addBodyListener,Lr=xr.removeBodyListener,Tr=xr.addWindowListener,_r=function(e){!function(e,t){if("function"!=typeof t&&null!==t)throw new TypeError("Super expression must either be null or a function");e.prototype=Object.create(t&&t.prototype,{constructor:{value:e,writable:!0,configurable:!0}}),Object.defineProperty(e,"prototype",{writable:!1}),t&&pr(e,t)}(o,e);var t,n,i,r=yr(o);function o(e){var t;return function(e,t){if(!(e instanceof t))throw new TypeError("Cannot call a class as a function")}(this,o),t=r.call(this,e),mr.bindAll(br(t),"onKeydown","onResizeRefresh"),t.active=[],Or.on(Er.sidebar.ACTIVE_TAB_SET,t.onActiveTabSet.bind(br(t))),DS.flagManager.aiCourseTranslation&&Or.on(Er.frame.SHOW_TAB_ITEM,t.onShowTabItem.bind(br(t))),Cr.theme.isUnified&&(t.removeResize=Tr("resize",t.onResizeRefresh)),t}return t=o,(n=[{key:"onResizeRefresh",value:function(){var e=this;clearTimeout(this.forceRefresh),this.forceRefresh=setTimeout((function(){e.view.update()}),200)}},{key:"onShowTabItem",value:function(e,t){var n=this.view.children.find((function(t){return t.nameKey.includes(e)}));null!=n?(n.viewLogic.showPanel(),Or.trigger(Er.sidebar.OPEN)):document.body.classList.contains("floating-sidebar")&&Or.trigger(Er.sidebar.CLOSE)}},{key:"onActiveTabSet",value:function(e){var t=this.view.children.find((function(t){return t.nameKey.includes(e)}));null!=t&&t.viewLogic.showPanel()}},{key:"onLayoutChange",value:function(e){var t=this;if(null!=G.model&&0!==this.view.children.length){var n=(G.model.sidebarTabs||[]).reduce((function(n,i){var r=i.name,o=e[r],a="".concat(r,"Tab");return(mr.isObject(o)?!0===o.enabled:!0===o)&&null!=t.view.children[a]&&n.push(t.view.children[a]),n}),[]);if(this.view.children.forEach((function(e){e.el.setAttribute("aria-selected",!1),e.el.tabIndex=-1})),0===this.active.length&&n.length>0||!n.includes(this.currentTab)){var i=ur(n,1)[0];this.currentTab=i}if(null!=this.currentTab){this.currentTab.el.setAttribute("aria-selected",!0);var r=kr.getCurrentWindow();null!=r&&null!=r.getId&&"_frame"!==r.getId()||(this.currentTab.el.tabIndex=0)}this.active=n}}},{key:"onFocus",value:function(e){this.isFocused||(this.isFocused=!0,this.getInitialActive().setCurrent(),Pr("keydown",this.onKeydown))}},{key:"onBlur",value:function(e){this.el.contains(e.relatedTarget)||(this.isFocused=!1,hr(vr(o.prototype),"onBlur",this).call(this),Lr("keydown",this.onKeydown))}},{key:"onKeydown",value:function(e){var t=this.currentTab;wr.isActionKey(e.which)?(this.activeTab=this.currentTab,this.activateTab()):wr.isRightKey(e.which)?this.currentTab=this.getNextTab(this.currentTab.model.idx):wr.isLeftKey(e.which)?this.currentTab=this.getPrevTab(this.currentTab.model.idx):wr.isHomeKey(e.which)?this.currentTab=this.getFirstTab():wr.isEndKey(e.which)&&(this.currentTab=this.getLastTab()),t!==this.currentTab&&(null!=t&&(t.el.tabIndex=-1),this.setCurrent())}},{key:"activateTab",value:function(){null!=this.activeTab&&(mr.forEach(this.view.children,(function(e){return e.el.setAttribute("aria-selected",!1)})),this.activeTab.el.setAttribute("aria-selected",!0),this.activeTab.viewLogic.showPanel())}},{key:"setAsActive",value:function(e){this.activeTab=this.currentTab=e}},{key:"tabDidChangeVisibility",value:function(){this.view.visible&&(null!=this.activeTab&&this.activeTab.visible||(this.currentTab=this.activeTab=mr.first(this.getLiveChildren())),this.activateTab())}},{key:"setCurrent",value:function(){var e=this.currentTab;if(null!=e){e.el.tabIndex=0,e.el.focus();var t=e.getBox(),n=t.x,i=t.y,r=t.w,o=t.h;Sr.setFocusRectOn(e.el,{left:n,top:i,width:r,height:o})}}},{key:"getInitialActive",value:function(){return this.currentTab=this.activeTab=this.getLiveChildren().find((function(e){return e.el===document.activeElement})),this}},{key:"getNextTab",value:function(e){var t=this.getLiveChildren(),n=t.findIndex((function(t){return t.model.idx===e}))+1;return n===t.length&&(n=0),t[n]}},{key:"getPrevTab",value:function(e){var t=this.getLiveChildren(),n=t.findIndex((function(t){return t.model.idx===e}))-1;return-1===n&&(n=t.length-1),t[n]}},{key:"getFirstTab",value:function(){return this.view.children.find((function(e){return e.viewLogic.isLive()}))}},{key:"getLastTab",value:function(){return this.view.children.slice().reverse().find((function(e){return e.viewLogic.isLive()}))}},{key:"getLiveChildren",value:function(){return this.view.children.filter((function(e){return e.viewLogic.isLive()}))}},{key:"getSelectedTab",value:function(){return this.view.children.find((function(e){return!0===e.viewLogic.isActive}))}},{key:"teardown",value:function(){Or.off(Er.sidebar.ACTIVE_TAB_SET),o.lastSelectedTab=this.getSelectedTab(),null!=this.removeResize&&this.removeResize()}}])&&dr(t.prototype,n),i&&dr(t,i),Object.defineProperty(t,"prototype",{writable:!1}),o}(Dt);function jr(e){return jr="function"==typeof Symbol&&"symbol"==typeof Symbol.iterator?function(e){return typeof e}:function(e){return e&&"function"==typeof Symbol&&e.constructor===Symbol&&e!==Symbol.prototype?"symbol":typeof e},jr(e)}function Dr(e,t){for(var n=0;n<t.length;n++){var i=t[n];i.enumerable=i.enumerable||!1,i.configurable=!0,"value"in i&&(i.writable=!0),Object.defineProperty(e,(r=i.key,o=void 0,o=function(e,t){if("object"!==jr(e)||null===e)return e;var n=e[Symbol.toPrimitive];if(void 0!==n){var i=n.call(e,t||"default");if("object"!==jr(i))return i;throw new TypeError("@@toPrimitive must return a primitive value.")}return("string"===t?String:Number)(e)}(r,"string"),"symbol"===jr(o)?o:String(o)),i)}var r,o}function Ar(e,t){return Ar=Object.setPrototypeOf?Object.setPrototypeOf.bind():function(e,t){return e.__proto__=t,e},Ar(e,t)}function Ir(e){var t=function(){if("undefined"==typeof Reflect||!Reflect.construct)return!1;if(Reflect.construct.sham)return!1;if("function"==typeof Proxy)return!0;try{return Boolean.prototype.valueOf.call(Reflect.construct(Boolean,[],(function(){}))),!0}catch(e){return!1}}();return function(){var n,i=Rr(e);if(t){var r=Rr(this).constructor;n=Reflect.construct(i,arguments,r)}else n=i.apply(this,arguments);return function(e,t){if(t&&("object"===jr(t)||"function"==typeof t))return t;if(void 0!==t)throw new TypeError("Derived constructors may only return object or undefined");return function(e){if(void 0===e)throw new ReferenceError("this hasn't been initialised - super() hasn't been called");return e}(e)}(this,n)}}function Rr(e){return Rr=Object.setPrototypeOf?Object.getPrototypeOf.bind():function(e){return e.__proto__||Object.getPrototypeOf(e)},Rr(e)}var Br=function(e){!function(e,t){if("function"!=typeof t&&null!==t)throw new TypeError("Super expression must either be null or a function");e.prototype=Object.create(t&&t.prototype,{constructor:{value:e,writable:!0,configurable:!0}}),Object.defineProperty(e,"prototype",{writable:!1}),t&&Ar(e,t)}(o,e);var t,n,i,r=Ir(o);function o(e){var t;return function(e,t){if(!(e instanceof t))throw new TypeError("Cannot call a class as a function")}(this,o),(t=r.call(this,e)).searchEnabled=G.model.frame.controlOptions.controls.search,t.onClick(t.showPanel),t}return t=o,(n=[{key:"didChangeVisibility",value:function(e){this.view.parent.viewLogic.tabDidChangeVisibility()}},{key:"showPanel",value:function(e){if(!this.isActive){var t=this.view.parent,n=t.children;for(var i in n)n[i].viewLogic.hidePanel();this.el.classList.add("cs-selected"),this.el.setAttribute("aria-selected","true"),this.isActive=!0,t.viewLogic.setAsActive(this.view),DS.pubSub.trigger(DS.events.tab.SHOW,this.model.name)}}},{key:"hidePanel",value:function(){this.el.classList.remove("cs-selected"),this.el.setAttribute("aria-selected","false"),this.isActive=!1}},{key:"isLive",value:function(){var e=G.model.currControlLayout[this.model.name];return _.isObject(e)?e.enabled:e}}])&&Dr(t.prototype,n),i&&Dr(t,i),Object.defineProperty(t,"prototype",{writable:!1}),o}(Dt),Mr=Br;function Hr(e){return Hr="function"==typeof Symbol&&"symbol"==typeof Symbol.iterator?function(e){return typeof e}:function(e){return e&&"function"==typeof Symbol&&e.constructor===Symbol&&e!==Symbol.prototype?"symbol":typeof e},Hr(e)}function Nr(e,t){for(var n=0;n<t.length;n++){var i=t[n];i.enumerable=i.enumerable||!1,i.configurable=!0,"value"in i&&(i.writable=!0),Object.defineProperty(e,zr(i.key),i)}}function Fr(){return Fr="undefined"!=typeof Reflect&&Reflect.get?Reflect.get.bind():function(e,t,n){var i=function(e,t){for(;!Object.prototype.hasOwnProperty.call(e,t)&&null!==(e=Kr(e)););return e}(e,t);if(i){var r=Object.getOwnPropertyDescriptor(i,t);return r.get?r.get.call(arguments.length<3?e:n):r.value}},Fr.apply(this,arguments)}function Wr(e,t){return Wr=Object.setPrototypeOf?Object.setPrototypeOf.bind():function(e,t){return e.__proto__=t,e},Wr(e,t)}function Vr(e){var t=function(){if("undefined"==typeof Reflect||!Reflect.construct)return!1;if(Reflect.construct.sham)return!1;if("function"==typeof Proxy)return!0;try{return Boolean.prototype.valueOf.call(Reflect.construct(Boolean,[],(function(){}))),!0}catch(e){return!1}}();return function(){var n,i=Kr(e);if(t){var r=Kr(this).constructor;n=Reflect.construct(i,arguments,r)}else n=i.apply(this,arguments);return function(e,t){if(t&&("object"===Hr(t)||"function"==typeof t))return t;if(void 0!==t)throw new TypeError("Derived constructors may only return object or undefined");return Ur(e)}(this,n)}}function Ur(e){if(void 0===e)throw new ReferenceError("this hasn't been initialised - super() hasn't been called");return e}function Kr(e){return Kr=Object.setPrototypeOf?Object.getPrototypeOf.bind():function(e){return e.__proto__||Object.getPrototypeOf(e)},Kr(e)}function zr(e){var t=function(e,t){if("object"!==Hr(e)||null===e)return e;var n=e[Symbol.toPrimitive];if(void 0!==n){var i=n.call(e,t||"default");if("object"!==Hr(i))return i;throw new TypeError("@@toPrimitive must return a primitive value.")}return("string"===t?String:Number)(e)}(e,"string");return"symbol"===Hr(t)?t:String(t)}var Qr=DS,Gr=Qr.TweenLite,Zr=Qr.dom,qr=Qr._,Yr=Qr.events,Xr=Qr.pubSub,$r=Qr.utils.pxify,Jr=function(e){!function(e,t){if("function"!=typeof t&&null!==t)throw new TypeError("Super expression must either be null or a function");e.prototype=Object.create(t&&t.prototype,{constructor:{value:e,writable:!0,configurable:!0}}),Object.defineProperty(e,"prototype",{writable:!1}),t&&Wr(e,t)}(o,e);var t,n,i,r=Vr(o);function o(e){var t,n,i,a;!function(e,t){if(!(e instanceof t))throw new TypeError("Cannot call a class as a function")}(this,o),t=r.call(this,e),n=Ur(t),a="search_toggle",(i=zr(i="tooltipKey"))in n?Object.defineProperty(n,i,{value:a,enumerable:!0,configurable:!0,writable:!0}):n[i]=a,qr.bindAll(Ur(t),"onToggleSearchInput","hideSlider"),t.nameSpace=G.getCurrentNameSpace();var l=t.nameSpace.sidebar.children;return t.tabSelectedSlider=l.tabSelectedSlider.el,t.sliderMask=l.sliderMask.el,t.updateSliderLayout(),t}return t=o,n=[{key:"hasTooltip",get:function(){return"searchTab"===this.view.nameKey}},{key:"updateSliderLayout",value:function(){var e=this;if(Zr.hasClass(this.el,"cs-selected")){var t=this.nameSpace.tabs,n=Math.floor(t.y+t.h);this.sliderMask.style.height=$r(n),window.requestAnimationFrame((function(){Gr.set(e.tabSelectedSlider,{x:e.view.x,y:n-1,width:e.view.w||0}),e.hideSlider()}))}}},{key:"onToggleSearchInput",value:function(e){o.showingSearch||(Xr.trigger(Yr.sidebar.SHOW_SEARCH),this.view.parent.children.outlineTab.viewLogic.showPanel()),this.view.el.setAttribute("aria-expanded",!o.showingSearch)}},{key:"didChangeVisibility",value:function(e){Fr(Kr(o.prototype),"didChangeVisibility",this).call(this,e),this.tabSelectedSlider.style.opacity=0}},{key:"hideSlider",value:function(){this.tabSelectedSlider.style.display="none",Zr.addClass(this.el,"selected-animation-done"),this.tabSelectedSlider.style.opacity=1}},{key:"showSlider",value:function(){var e=document.querySelector(".selected-animation-done");null!=e&&Zr.removeClass(e,"selected-animation-done"),Zr.removeClass(this.el,"selected-animation-done"),this.tabSelectedSlider.style.display="block"}},{key:"animateSlider",value:function(){this.showSlider(),Gr.to(this.tabSelectedSlider,.25,{x:this.view.x,width:this.view.w||0,onComplete:this.hideSlider})}},{key:"showPanel",value:function(e){"searchTab"!==this.view.nameKey?(Fr(Kr(o.prototype),"showPanel",this).call(this,e),this.animateSlider(),o.showingSearch=!1):(this.onToggleSearchInput(),o.showingSearch=!0)}},{key:"isLive",value:function(){return Fr(Kr(o.prototype),"isLive",this).call(this)||"searchTab"===this.view.nameKey}},{key:"getViewBox",value:function(){var e=this.view.getBox();return e.h-=20,e}}],n&&Nr(t.prototype,n),i&&Nr(t,i),Object.defineProperty(t,"prototype",{writable:!1}),o}(Mr),eo=Jr,to=DS,no=to._,io=to.scaler,ro=to.utils.getPath,oo=to.dom,ao=to.constants.refs.FRAME,lo="tabs",so=(G.def(lo,_r,(function(e){var t=G.model,n=G.model.rtl,i=G.getNamespace(e),r=i.sidebar,o=i.logo,a=t.frame.controlOptions.controls.search&&t.outlineInSidebar;return{ariaStringId:"sidebar-tabs",attrs:{id:lo,role:"tablist",tabindex:-1,"aria-label":"sidebar-tabs",class:"tabs"},overflow:"visible",x:0,y:function(){return o?o.bottom():0},w:function(){return r.data.actualWidth()},h:65,updateHook:function(){var e=this.w-13,t=this.children.length,i=e/t,r={startPos:13,pad:7};n&&(r.toLeft=!0,r.startPos=e),this.flowChildren(r);for(var o=0,l=0;l<t;l++)o+=this.children[l].lastWidthByText;a?n||(o+=33):e-=50;var s,c=o>e;c?oo.addClass(this.el,"overflow-tabs"):oo.removeClass(this.el,"overflow-tabs");for(var u=0;u<t;u++)s=this.children[u],a&&u===t-1?(s.x=n?xn:e-s.lastWidthByText,s.update()):s.width=c?Math.min(s.lastWidthByText,i-3):s.lastWidthByText},childDef:function(){so(G.model,a)},methods:{updateDomStrings:function(){var e=this;requestAnimationFrame((function(){e.updateHook()}))}}}})),function(e,t){var n=!1,i=ro(e,"sidebarTabs",[]);e.outlineInSidebar&&t&&!i.some((function(e){return"search"===e.name}))&&i.push({name:"search",idx:i.length-1,isIcon:!0,properties:{}}),i.forEach((function(t,i){var r=function(e,t,n,i){var r=t.name,o=e.getString("search"===r?"search_toggle":r),a=e.currControlLayout[r],l=!i&&(no.isObject(a)?a.enabled:a),s=r+"Tab",c=null!=_r.lastSelectedTab?_r.lastSelectedTab.nameKey===s:l,u=G.def(s,eo,{model:Object.assign(t,{idx:n}),tag:"button",attrs:{id:s,class:"tab cs-tabs ".concat(c?"cs-selected":""),role:"tab","aria-selected":c?"true":"false","aria-label":o,"aria-controls":"".concat(r,"-panel"),tabindex:0===n?0:-1,"aria-expanded":"search"!==r&&null},calcTextSize:!0,w:function(){return this.width||this.lastWidthByText},noUpdate:!0,h:65,html:function(){return t.isIcon?Yn(r)():o},updateHook:function(){u.viewLogic.updateSliderLayout(),this.lastWidthByText<=10&&this.doTextCalcs()},methods:{doTextCalcs:function(){var e=1/io.getScale(),t=this.content.style.width;(DS.flagManager.multiLangSupport||DS.flagManager.aiCourseTranslation)&&(this.content.style.width="fit-content");var n=this.content.scrollWidth*e,i=this.content.clientHeight*e;(DS.flagManager.multiLangSupport||DS.flagManager.aiCourseTranslation)&&(this.content.style.width=t),this.lastWidthByText=n+4+this.padLeft+this.padRight,this.lastHeightByText=i+4},updateStrings:function(){var n=t.name,i="search"===n?"search_toggle":n;this.el.setAttribute("aria-label",e.getString(i)),t.isIcon||(this.content.textContent=e.getString(i)),this.doTextCalcs()}}});return u.init(),G.getNamespace(ao).tabs.append(u),c}(e,t,i,n);n=r||n}))});function co(e){return co="function"==typeof Symbol&&"symbol"==typeof Symbol.iterator?function(e){return typeof e}:function(e){return e&&"function"==typeof Symbol&&e.constructor===Symbol&&e!==Symbol.prototype?"symbol":typeof e},co(e)}function uo(e,t){for(var n=0;n<t.length;n++){var i=t[n];i.enumerable=i.enumerable||!1,i.configurable=!0,"value"in i&&(i.writable=!0),Object.defineProperty(e,(r=i.key,o=void 0,o=function(e,t){if("object"!==co(e)||null===e)return e;var n=e[Symbol.toPrimitive];if(void 0!==n){var i=n.call(e,t||"default");if("object"!==co(i))return i;throw new TypeError("@@toPrimitive must return a primitive value.")}return("string"===t?String:Number)(e)}(r,"string"),"symbol"===co(o)?o:String(o)),i)}var r,o}function fo(){return fo="undefined"!=typeof Reflect&&Reflect.get?Reflect.get.bind():function(e,t,n){var i=function(e,t){for(;!Object.prototype.hasOwnProperty.call(e,t)&&null!==(e=bo(e)););return e}(e,t);if(i){var r=Object.getOwnPropertyDescriptor(i,t);return r.get?r.get.call(arguments.length<3?e:n):r.value}},fo.apply(this,arguments)}function ho(e,t){return ho=Object.setPrototypeOf?Object.setPrototypeOf.bind():function(e,t){return e.__proto__=t,e},ho(e,t)}function po(e){var t=function(){if("undefined"==typeof Reflect||!Reflect.construct)return!1;if(Reflect.construct.sham)return!1;if("function"==typeof Proxy)return!0;try{return Boolean.prototype.valueOf.call(Reflect.construct(Boolean,[],(function(){}))),!0}catch(e){return!1}}();return function(){var n,i=bo(e);if(t){var r=bo(this).constructor;n=Reflect.construct(i,arguments,r)}else n=i.apply(this,arguments);return function(e,t){if(t&&("object"===co(t)||"function"==typeof t))return t;if(void 0!==t)throw new TypeError("Derived constructors may only return object or undefined");return yo(e)}(this,n)}}function yo(e){if(void 0===e)throw new ReferenceError("this hasn't been initialised - super() hasn't been called");return e}function bo(e){return bo=Object.setPrototypeOf?Object.getPrototypeOf.bind():function(e){return e.__proto__||Object.getPrototypeOf(e)},bo(e)}var vo=DS,go=vo._,mo=vo.pubSub,wo=vo.detection,So=vo.globalEventHelper,ko=(So.addDocumentListener,So.removeDocumentListener,vo.keyManager.isTabKey,vo.playerGlobals),Oo=vo.utils,Eo=function(e){!function(e,t){if("function"!=typeof t&&null!==t)throw new TypeError("Super expression must either be null or a function");e.prototype=Object.create(t&&t.prototype,{constructor:{value:e,writable:!0,configurable:!0}}),Object.defineProperty(e,"prototype",{writable:!1}),t&&ho(e,t)}(o,e);var t,n,i,r=po(o);function o(e){var t;return function(e,t){if(!(e instanceof t))throw new TypeError("Cannot call a class as a function")}(this,o),t=r.call(this,e),go.bindAll(yo(t),"onShow"),mo.on(DS.events.tab.SHOW,t.onShow),t}return t=o,(n=[{key:"getFirstChild",value:function(){return go.first(this.view.children)}},{key:"focusChild",value:function(){this.getFirstChild().viewLogic.focusSelf()}},{key:"onFocus",value:function(){}},{key:"onBlur",value:function(e){if(!ko.presentation.isPreview()||window.globals.HAS_SLIDE)if(DS.flagManager.aiCourseTranslation){var t=Oo.getPath(this,this.view.lnk);wo.deviceView.isDesktop&&null!=t&&!t.translationShown&&this.isTargetOutsidePanel(e.relatedTarget)&&(fo(bo(o.prototype),"onBlur",this).call(this,e),t.viewLogic.hidePanel())}else wo.deviceView.isDesktop&&null!=this.view.lnk&&this.isTargetOutsidePanel(e.relatedTarget)&&(fo(bo(o.prototype),"onBlur",this).call(this,e),this.view.lnk.viewLogic.hidePanel())}},{key:"isTargetOutsidePanel",value:function(e){return null==e||!this.el.contains(e)&&go.camelCase(e.id)!==this.view.lnk.nameKey&&go.camelCase(e.parentElement.id)!==this.view.lnk.nameKey}},{key:"onShow",value:function(e){var t="".concat(e,"Panel");if(this.view.nameKey===t){var n=this.view.parent.children,i=this.getFirstChild();for(var r in n)r.indexOf("Panel")>-1&&n[r].viewLogic.onHide();this.el.style.display="block",null!=i.onPanelVisible&&i.onPanelVisible()}}},{key:"onHide",value:function(){this.el.style.display="none"}},{key:"isTopLink",value:function(){return null!=this.view.tabsId}},{key:"getTopTabsView",value:function(){return this.view.lnk.parent.parent}},{key:"teardown",value:function(){mo.off(DS.events.tab.SHOW,this.onShow)}}])&&uo(t.prototype,n),i&&uo(t,i),Object.defineProperty(t,"prototype",{writable:!1}),o}(Dt),Co=Eo;function xo(e){return xo="function"==typeof Symbol&&"symbol"==typeof Symbol.iterator?function(e){return typeof e}:function(e){return e&&"function"==typeof Symbol&&e.constructor===Symbol&&e!==Symbol.prototype?"symbol":typeof e},xo(e)}function Po(e,t){for(var n=0;n<t.length;n++){var i=t[n];i.enumerable=i.enumerable||!1,i.configurable=!0,"value"in i&&(i.writable=!0),Object.defineProperty(e,(r=i.key,o=void 0,o=function(e,t){if("object"!==xo(e)||null===e)return e;var n=e[Symbol.toPrimitive];if(void 0!==n){var i=n.call(e,t||"default");if("object"!==xo(i))return i;throw new TypeError("@@toPrimitive must return a primitive value.")}return("string"===t?String:Number)(e)}(r,"string"),"symbol"===xo(o)?o:String(o)),i)}var r,o}function Lo(e,t){return Lo=Object.setPrototypeOf?Object.setPrototypeOf.bind():function(e,t){return e.__proto__=t,e},Lo(e,t)}function To(e){var t=function(){if("undefined"==typeof Reflect||!Reflect.construct)return!1;if(Reflect.construct.sham)return!1;if("function"==typeof Proxy)return!0;try{return Boolean.prototype.valueOf.call(Reflect.construct(Boolean,[],(function(){}))),!0}catch(e){return!1}}();return function(){var n,i=_o(e);if(t){var r=_o(this).constructor;n=Reflect.construct(i,arguments,r)}else n=i.apply(this,arguments);return function(e,t){if(t&&("object"===xo(t)||"function"==typeof t))return t;if(void 0!==t)throw new TypeError("Derived constructors may only return object or undefined");return function(e){if(void 0===e)throw new ReferenceError("this hasn't been initialised - super() hasn't been called");return e}(e)}(this,n)}}function _o(e){return _o=Object.setPrototypeOf?Object.getPrototypeOf.bind():function(e){return e.__proto__||Object.getPrototypeOf(e)},_o(e)}var jo=DS.detection,Do=function(e){!function(e,t){if("function"!=typeof t&&null!==t)throw new TypeError("Super expression must either be null or a function");e.prototype=Object.create(t&&t.prototype,{constructor:{value:e,writable:!0,configurable:!0}}),Object.defineProperty(e,"prototype",{writable:!1}),t&&Lo(e,t)}(o,e);var t,n,i,r=To(o);function o(){return function(e,t){if(!(e instanceof t))throw new TypeError("Cannot call a class as a function")}(this,o),r.apply(this,arguments)}return t=o,n=[{key:"focusSelf",value:function(){var e=this.view.children,t=e.search,n=e.outline;if(null!=t){var i=t.viewLogic.searchInputEl;jo.deviceView.isUnifiedMobile?(i.style.pointerEvents="none",setTimeout((function(){i.style.pointerEvents="all"}),100)):i.focus()}else n.viewLogic.focusSelf()}},{key:"onFocus",value:function(){}}],n&&Po(t.prototype,n),i&&Po(t,i),Object.defineProperty(t,"prototype",{writable:!1}),o}(Dt),Ao=Do;function Io(e){return Io="function"==typeof Symbol&&"symbol"==typeof Symbol.iterator?function(e){return typeof e}:function(e){return e&&"function"==typeof Symbol&&e.constructor===Symbol&&e!==Symbol.prototype?"symbol":typeof e},Io(e)}function Ro(e,t){for(var n=0;n<t.length;n++){var i=t[n];i.enumerable=i.enumerable||!1,i.configurable=!0,"value"in i&&(i.writable=!0),Object.defineProperty(e,(r=i.key,o=void 0,o=function(e,t){if("object"!==Io(e)||null===e)return e;var n=e[Symbol.toPrimitive];if(void 0!==n){var i=n.call(e,t||"default");if("object"!==Io(i))return i;throw new TypeError("@@toPrimitive must return a primitive value.")}return("string"===t?String:Number)(e)}(r,"string"),"symbol"===Io(o)?o:String(o)),i)}var r,o}function Bo(e,t){return Bo=Object.setPrototypeOf?Object.setPrototypeOf.bind():function(e,t){return e.__proto__=t,e},Bo(e,t)}function Mo(e){var t=function(){if("undefined"==typeof Reflect||!Reflect.construct)return!1;if(Reflect.construct.sham)return!1;if("function"==typeof Proxy)return!0;try{return Boolean.prototype.valueOf.call(Reflect.construct(Boolean,[],(function(){}))),!0}catch(e){return!1}}();return function(){var n,i=No(e);if(t){var r=No(this).constructor;n=Reflect.construct(i,arguments,r)}else n=i.apply(this,arguments);return function(e,t){if(t&&("object"===Io(t)||"function"==typeof t))return t;if(void 0!==t)throw new TypeError("Derived constructors may only return object or undefined");return Ho(e)}(this,n)}}function Ho(e){if(void 0===e)throw new ReferenceError("this hasn't been initialised - super() hasn't been called");return e}function No(e){return No=Object.setPrototypeOf?Object.getPrototypeOf.bind():function(e){return e.__proto__||Object.getPrototypeOf(e)},No(e)}var Fo=DS,Wo=Fo.pubSub,Vo=Fo.events,Uo=Fo.TweenLite,Ko=Fo.focusManager,zo=Fo._.bindAll,Qo=Fo.dom.addClass,Go=Fo.detection,Zo=!1,qo=function(e){!function(e,t){if("function"!=typeof t&&null!==t)throw new TypeError("Super expression must either be null or a function");e.prototype=Object.create(t&&t.prototype,{constructor:{value:e,writable:!0,configurable:!0}}),Object.defineProperty(e,"prototype",{writable:!1}),t&&Bo(e,t)}(o,e);var t,n,i,r=Mo(o);function o(e){var t;!function(e,t){if(!(e instanceof t))throw new TypeError("Cannot call a class as a function")}(this,o);var n=(t=r.call(this,e)).view.children.searchForm.el,i=t.view.children.searchInput.el;return n.addEventListener("submit",t.onSearch.bind(Ho(t))),Go.deviceView.isMobile&&(zo(Ho(t),"onMobileOutlineShown"),i.addEventListener("input",t.onSearch.bind(Ho(t))),Wo.on(Vo.mobile.OUTLINE_SHOWN,t.onMobileOutlineShown)),t.ensureEventSubscriptions(),t}return t=o,n=[{key:"teardown",value:function(){Wo.off(Vo.mobile.OUTLINE_SHOWN,this.onMobileOutlineShown),Wo.off(Vo.controlOptions.RESET,this.onControlOptionsReset,this),Zo=!1}},{key:"ensureEventSubscriptions",value:function(){Zo||(Wo.on(Vo.controlOptions.RESET,this.onControlOptionsReset,this),Zo=!0)}},{key:"onControlOptionsReset",value:function(){this.view.updateHtml(),this.view.update()}},{key:"onMobileOutlineShown",value:function(){document.getElementById("outline-panel").appendChild(this.el),Qo(document.body,"tab-shown")}},{key:"onFocus",value:function(e){Ko.setFocusRectOn(this.view.el)}},{key:"onSearch",value:function(e){e.preventDefault();var t=this.view.parent.children.searchResults,n=this.view.children.bottomDiv,i=document.querySelector("#outline-content ul");Uo.to(i,.2,{alpha:0,onComplete:function(){t.el.style.opacity=0,Uo.to(t.el,.2,{alpha:1,onComplete:function(){return t.viewLogic.onAfterVisible()}}),n.el.style.opacity=0,t.setVisibility(!0)}}),t.viewLogic.performSearch(this.searchInputEl.value),Qo(document.body,"search-results-active")}},{key:"updateVisibility",value:function(e){var t=this.view,n=t.searchResults,i=t.searchResults.visible,r=t.visible;this.view.setVisibility(e),n.setVisibility(e&&this.searchResultsOpen),r&&(this.searchResultsOpen=i)}}],n&&Ro(t.prototype,n),i&&Ro(t,i),Object.defineProperty(t,"prototype",{writable:!1}),o}(Dt),Yo=qo;function Xo(e){return Xo="function"==typeof Symbol&&"symbol"==typeof Symbol.iterator?function(e){return typeof e}:function(e){return e&&"function"==typeof Symbol&&e.constructor===Symbol&&e!==Symbol.prototype?"symbol":typeof e},Xo(e)}function $o(e,t){for(var n=0;n<t.length;n++){var i=t[n];i.enumerable=i.enumerable||!1,i.configurable=!0,"value"in i&&(i.writable=!0),Object.defineProperty(e,(r=i.key,o=void 0,o=function(e,t){if("object"!==Xo(e)||null===e)return e;var n=e[Symbol.toPrimitive];if(void 0!==n){var i=n.call(e,t||"default");if("object"!==Xo(i))return i;throw new TypeError("@@toPrimitive must return a primitive value.")}return("string"===t?String:Number)(e)}(r,"string"),"symbol"===Xo(o)?o:String(o)),i)}var r,o}function Jo(){return Jo="undefined"!=typeof Reflect&&Reflect.get?Reflect.get.bind():function(e,t,n){var i=function(e,t){for(;!Object.prototype.hasOwnProperty.call(e,t)&&null!==(e=ia(e)););return e}(e,t);if(i){var r=Object.getOwnPropertyDescriptor(i,t);return r.get?r.get.call(arguments.length<3?e:n):r.value}},Jo.apply(this,arguments)}function ea(e,t){return ea=Object.setPrototypeOf?Object.setPrototypeOf.bind():function(e,t){return e.__proto__=t,e},ea(e,t)}function ta(e){var t=function(){if("undefined"==typeof Reflect||!Reflect.construct)return!1;if(Reflect.construct.sham)return!1;if("function"==typeof Proxy)return!0;try{return Boolean.prototype.valueOf.call(Reflect.construct(Boolean,[],(function(){}))),!0}catch(e){return!1}}();return function(){var n,i=ia(e);if(t){var r=ia(this).constructor;n=Reflect.construct(i,arguments,r)}else n=i.apply(this,arguments);return function(e,t){if(t&&("object"===Xo(t)||"function"==typeof t))return t;if(void 0!==t)throw new TypeError("Derived constructors may only return object or undefined");return na(e)}(this,n)}}function na(e){if(void 0===e)throw new ReferenceError("this hasn't been initialised - super() hasn't been called");return e}function ia(e){return ia=Object.setPrototypeOf?Object.getPrototypeOf.bind():function(e){return e.__proto__||Object.getPrototypeOf(e)},ia(e)}var ra=DS,oa=ra.pubSub,aa=ra.events,la=ra.TweenLite,sa=ra._.bindAll,ca=ra.dom,ua=ca.addClass,fa=ca.removeClass,da=ra.focusManager,ha=ra.detection,pa=function(e){!function(e,t){if("function"!=typeof t&&null!==t)throw new TypeError("Super expression must either be null or a function");e.prototype=Object.create(t&&t.prototype,{constructor:{value:e,writable:!0,configurable:!0}}),Object.defineProperty(e,"prototype",{writable:!1}),t&&ea(e,t)}(o,e);var t,n,i,r=ta(o);function o(e){var t;!function(e,t){if(!(e instanceof t))throw new TypeError("Cannot call a class as a function")}(this,o),t=r.call(this,e),sa(na(t),"onShowSearch","onHideSearch","onFocus"),t.nameSpace=G.getCurrentNameSpace(),t.toggle=!1,oa.on(aa.sidebar.SHOW_SEARCH,t.onShowSearch),oa.on(aa.sidebar.HIDE_SEARCH,t.onHideSearch),t.searchInput=t.view.children.searchForm.el,t.searchInput.style.display="none",t.searchInput.style.opacity=0,G.model.outlineInSidebar||(t.toggle=!0,t.searchInput.style.opacity=1,t.searchInput.style.display="block");return t.searchInputField=t.view.children.searchInput.el,t.searchInputField.addEventListener("input",t.onSearchTermChanged.bind(na(t))),ha.browser.isWebKit||t.searchInputField.addEventListener("keydown",(function(e){27===e.keyCode&&t.clearSearch()})),t.onClickEl(t.clearEl,(function(e){t.onFocus(e),t.clearSearch(),t.searchInputField.focus()})),t}return t=o,n=[{key:"onShowSearch",value:function(e){var t=this;this.toggle||(this.toggle=!0,this.view.update(),this.view.parent.children.outline.update(),this.searchInput.style.display="block",la.to(this.searchInput,.2,{opacity:1,delay:.2,onComplete:function(){t.searchInputField.focus()}}),ua(document.body,"search-input-shown"))}},{key:"onHideSearch",value:function(e){var t=this;this.toggle=!1,this.view.update(),la.to(this.searchInput,.2,{opacity:0,delay:0,onComplete:function(){t.view.parent.children.outline.update(),eo.showingSearch=!1,t.searchInput.style.display="none"}}),fa(document.body,"search-input-shown")}},{key:"onFocus",value:function(e){da.setFocusRectOn(e.target)}},{key:"onBlur",value:function(e){var t=this.view.parent.children.searchResults;G.model.outlineInSidebar&&!t.visible&&this.onHideSearch()}},{key:"onSearch",value:function(e){this.isSearchFieldEmtpy()?e.preventDefault():(Jo(ia(o.prototype),"onSearch",this).call(this,e),fa(this.clearEl,"hidden"),oa.trigger(aa.search.UPDATE_PANEL))}},{key:"onSearchTermChanged",value:function(){this.isSearchFieldEmtpy()&&this.clearSearch()}},{key:"clearSearch",value:function(){ua(this.clearEl,"hidden"),oa.trigger(aa.search.CLEAR)}},{key:"isSearchFieldEmtpy",value:function(){var e=this.searchInputEl.value;return null==e||""===e}}],n&&$o(t.prototype,n),i&&$o(t,i),Object.defineProperty(t,"prototype",{writable:!1}),o}(Yo),ya=pa,ba="search",va=G.def(ba,ya,(function(){var e=G.model;return{ariaStringId:"acc_search_input",attrs:{class:ba,"aria-label":e.getString("acc_search_input"),role:"search",tabIndex:-1},z:3,x:0,y:0,w:"100%",h:function(){return this.viewLogic.toggle?60:0},html:function(){return'\n      <div class="search-ui">\n        <div data-ref="bottomDiv">\n        </div>\n        <form id="outline-search" data-ref="searchForm" class="search-input cs-outlinesearch cs-searchinput">\n          <input tabindex="0" class="cs-input " data-ref="searchInput" type="search" placeholder="'.concat(e.getString("search"),'">\n        </form>\n        <div data-ref="clear" class="search-clear hidden">\n          <button class="btn cs-button">\n            <span data-ref="searchClearLabel" class="search-clear-close" aria-label="').concat(e.getString("close"),'">').concat(Yn("searchClear")(),"</span>\n          </button>\n        </div>\n      </div>")},methods:{updateDomStrings:function(){this.viewLogic.searchInputEl.setAttribute("placeholder",e.getString("search")),this.viewLogic.searchClearLabelEl.setAttribute("aria-label",e.getString("close"))}},updateHook:function(){this.viewLogic.ensureEventSubscriptions()}}}));function ga(e){return ga="function"==typeof Symbol&&"symbol"==typeof Symbol.iterator?function(e){return typeof e}:function(e){return e&&"function"==typeof Symbol&&e.constructor===Symbol&&e!==Symbol.prototype?"symbol":typeof e},ga(e)}function ma(e,t){for(var n=0;n<t.length;n++){var i=t[n];i.enumerable=i.enumerable||!1,i.configurable=!0,"value"in i&&(i.writable=!0),Object.defineProperty(e,(r=i.key,o=void 0,o=function(e,t){if("object"!==ga(e)||null===e)return e;var n=e[Symbol.toPrimitive];if(void 0!==n){var i=n.call(e,t||"default");if("object"!==ga(i))return i;throw new TypeError("@@toPrimitive must return a primitive value.")}return("string"===t?String:Number)(e)}(r,"string"),"symbol"===ga(o)?o:String(o)),i)}var r,o}function wa(){return wa="undefined"!=typeof Reflect&&Reflect.get?Reflect.get.bind():function(e,t,n){var i=function(e,t){for(;!Object.prototype.hasOwnProperty.call(e,t)&&null!==(e=Ea(e)););return e}(e,t);if(i){var r=Object.getOwnPropertyDescriptor(i,t);return r.get?r.get.call(arguments.length<3?e:n):r.value}},wa.apply(this,arguments)}function Sa(e,t){return Sa=Object.setPrototypeOf?Object.setPrototypeOf.bind():function(e,t){return e.__proto__=t,e},Sa(e,t)}function ka(e){var t=function(){if("undefined"==typeof Reflect||!Reflect.construct)return!1;if(Reflect.construct.sham)return!1;if("function"==typeof Proxy)return!0;try{return Boolean.prototype.valueOf.call(Reflect.construct(Boolean,[],(function(){}))),!0}catch(e){return!1}}();return function(){var n,i=Ea(e);if(t){var r=Ea(this).constructor;n=Reflect.construct(i,arguments,r)}else n=i.apply(this,arguments);return function(e,t){if(t&&("object"===ga(t)||"function"==typeof t))return t;if(void 0!==t)throw new TypeError("Derived constructors may only return object or undefined");return Oa(e)}(this,n)}}function Oa(e){if(void 0===e)throw new ReferenceError("this hasn't been initialised - super() hasn't been called");return e}function Ea(e){return Ea=Object.setPrototypeOf?Object.getPrototypeOf.bind():function(e){return e.__proto__||Object.getPrototypeOf(e)},Ea(e)}var Ca=DS,xa=Ca.focusManager,Pa=Ca.keyManager,La=Ca.detection,Ta=Ca.globalEventHelper,_a=Ta.addDocumentListener,ja=Ta.removeDocumentListener,Da=(Ca.utils.getPath,Ca.dom),Aa=Da.parentNodesOf,Ia=Da.addClass,Ra=Da.removeClass,Ba=Ca._,Ma=Ba.first,Ha=Ba.last,Na=Ba.bindAll,Fa=function(e){!function(e,t){if("function"!=typeof t&&null!==t)throw new TypeError("Super expression must either be null or a function");e.prototype=Object.create(t&&t.prototype,{constructor:{value:e,writable:!0,configurable:!0}}),Object.defineProperty(e,"prototype",{writable:!1}),t&&Sa(e,t)}(o,e);var t,n,i,r=ka(o);function o(e){var t;return function(e,t){if(!(e instanceof t))throw new TypeError("Cannot call a class as a function")}(this,o),t=r.call(this,e),Na(Oa(t),"onKeydown","addEvents","onClickItem"),t.addEvents(),t}return t=o,(n=[{key:"focusSelf",value:function(){this.hasListItems()&&this.getItems().find((function(e){return 0===e.tabIndex})).focus()}},{key:"addEvents",value:function(){var e=this;La.device.isMobile?(this.el.addEventListener("touchmove",(function(t){e.moved=!0})),this.onClick((function(t){e.moved||e.onClickItem(t),e.moved=!1}))):this.onClick(this.onClickItem)}},{key:"onClickItem",value:function(){}},{key:"onFocus",value:function(){!this.isFocused&&this.hasListItems()&&(this.isFocused=!0,this.currentItem=this.currentItem||Ma(this.getItems()),Ia(this.currentItem,"hover"),Pa.isShowFocus&&this.centerOnFocused(),xa.setFocusRectOn(this.getFocusRectTarget()),_a("keydown",this.onKeydown))}},{key:"onBlur",value:function(e){this.el.contains(e.relatedTarget)||(wa(Ea(o.prototype),"onBlur",this).call(this,e),null!=this.currentItem&&(Ra(this.currentItem,"hover"),this.currentItem.style.backgroundColor=""),ja("keydown",this.onKeydown),this.isFocused=!1)}},{key:"onKeydown",value:function(e){var t=this.currentItem;Pa.isActionKey(e.which)?(this.activateItem(e),Pa.isSpaceKey(e.which)&&e.preventDefault()):Pa.isDownishKey(e.which)?this.currentItem=this.getNextItem(this.getItemContent()):Pa.isUpishKey(e.which)?this.currentItem=this.getPrevItem(this.getItemContent()):Pa.isHomeKey(e.which)?this.currentItem=this.getFirstItem():Pa.isEndKey(e.which)&&(this.currentItem=this.getLastItem()),t!==this.currentItem&&(e.preventDefault(),t.tabIndex=-1,Ra(t,"hover"),this.focusOnCurrent())}},{key:"hasListItems",value:function(){return!1}},{key:"getFocusRectTarget",value:function(){return this.currentItem}},{key:"focusOnCurrent",value:function(){this.centerOnFocused(),document.activeElement!==this.currentItem&&(this.currentItem.tabIndex=0,Ia(this.currentItem,"hover"),this.currentItem.focus()),xa.setFocusRectOn(this.getFocusRectTarget())}},{key:"activateItem",value:function(){this.onClickItem({target:this.currentItem.firstElementChild})}},{key:"getNextItem",value:function(e){var t=this,n=this.getItems().findIndex((function(n){return t.findIndexCb(n,e)}))+1;return n===this.getItems().length&&(n=0),this.getItems()[n]}},{key:"getPrevItem",value:function(e){var t=this,n=this.getItems().findIndex((function(n){return t.findIndexCb(n,e)}))-1;return-1===n&&(n=this.getItems().length-1),this.getItems()[n]}},{key:"getLastItem",value:function(){return Ha(this.getItems())}},{key:"getFirstItem",value:function(){return Ma(this.getItems())}},{key:"getItemContent",value:function(){return this.currentItem.textContent.trim()}},{key:"findIndexCb",value:function(e,t){return e.textContent.trim()===t}},{key:"getItems",value:function(){return[]}},{key:"getScrollEl",value:function(){return this.el}},{key:"getOffsetEl",value:function(){return this.el}},{key:"getOffsetTop",value:function(e){return function(e){return Aa(e,(function(e){return"li"===e.nodeName.toLowerCase()})).reduce((function(e,t){return e+t.offsetTop}),0)}(e)}},{key:"getOffsetHeight",value:function(e){return e.offsetHeight}},{key:"centerOnFocused",value:function(){if(null!=this.currentItem){var e=this.getOffsetEl(),t=this.getOffsetHeight(e),n=this.getScrollEl().scrollTop,i=this.getOffsetTop(this.currentItem),r=i+this.getOffsetHeight(this.currentItem);r-n>t?e.scrollTop=r-t+10:i<n+10&&(e.scrollTop=i-10)}}}])&&ma(t.prototype,n),i&&ma(t,i),Object.defineProperty(t,"prototype",{writable:!1}),o}(Dt),Wa=Fa;function Va(e){return Va="function"==typeof Symbol&&"symbol"==typeof Symbol.iterator?function(e){return typeof e}:function(e){return e&&"function"==typeof Symbol&&e.constructor===Symbol&&e!==Symbol.prototype?"symbol":typeof e},Va(e)}function Ua(e){return function(e){if(Array.isArray(e))return Qa(e)}(e)||function(e){if("undefined"!=typeof Symbol&&null!=e[Symbol.iterator]||null!=e["@@iterator"])return Array.from(e)}(e)||za(e)||function(){throw new TypeError("Invalid attempt to spread non-iterable instance.\nIn order to be iterable, non-array objects must have a [Symbol.iterator]() method.")}()}function Ka(e,t){return function(e){if(Array.isArray(e))return e}(e)||function(e,t){var n=null==e?null:"undefined"!=typeof Symbol&&e[Symbol.iterator]||e["@@iterator"];if(null!=n){var i,r,o,a,l=[],s=!0,c=!1;try{if(o=(n=n.call(e)).next,0===t){if(Object(n)!==n)return;s=!1}else for(;!(s=(i=o.call(n)).done)&&(l.push(i.value),l.length!==t);s=!0);}catch(e){c=!0,r=e}finally{try{if(!s&&null!=n.return&&(a=n.return(),Object(a)!==a))return}finally{if(c)throw r}}return l}}(e,t)||za(e,t)||function(){throw new TypeError("Invalid attempt to destructure non-iterable instance.\nIn order to be iterable, non-array objects must have a [Symbol.iterator]() method.")}()}function za(e,t){if(e){if("string"==typeof e)return Qa(e,t);var n=Object.prototype.toString.call(e).slice(8,-1);return"Object"===n&&e.constructor&&(n=e.constructor.name),"Map"===n||"Set"===n?Array.from(e):"Arguments"===n||/^(?:Ui|I)nt(?:8|16|32)(?:Clamped)?Array$/.test(n)?Qa(e,t):void 0}}function Qa(e,t){(null==t||t>e.length)&&(t=e.length);for(var n=0,i=new Array(t);n<t;n++)i[n]=e[n];return i}function Ga(e,t){return Ga=Object.setPrototypeOf?Object.setPrototypeOf.bind():function(e,t){return e.__proto__=t,e},Ga(e,t)}function Za(e){var t=function(){if("undefined"==typeof Reflect||!Reflect.construct)return!1;if(Reflect.construct.sham)return!1;if("function"==typeof Proxy)return!0;try{return Boolean.prototype.valueOf.call(Reflect.construct(Boolean,[],(function(){}))),!0}catch(e){return!1}}();return function(){var n,i=Ya(e);if(t){var r=Ya(this).constructor;n=Reflect.construct(i,arguments,r)}else n=i.apply(this,arguments);return function(e,t){if(t&&("object"===Va(t)||"function"==typeof t))return t;if(void 0!==t)throw new TypeError("Derived constructors may only return object or undefined");return qa(e)}(this,n)}}function qa(e){if(void 0===e)throw new ReferenceError("this hasn't been initialised - super() hasn't been called");return e}function Ya(e){return Ya=Object.setPrototypeOf?Object.getPrototypeOf.bind():function(e){return e.__proto__||Object.getPrototypeOf(e)},Ya(e)}function Xa(e,t){for(var n=0;n<t.length;n++){var i=t[n];i.enumerable=i.enumerable||!1,i.configurable=!0,"value"in i&&(i.writable=!0),Object.defineProperty(e,(r=i.key,o=void 0,o=function(e,t){if("object"!==Va(e)||null===e)return e;var n=e[Symbol.toPrimitive];if(void 0!==n){var i=n.call(e,t||"default");if("object"!==Va(i))return i;throw new TypeError("@@toPrimitive must return a primitive value.")}return("string"===t?String:Number)(e)}(r,"string"),"symbol"===Va(o)?o:String(o)),i)}var r,o}function $a(e,t,n){return t&&Xa(e.prototype,t),n&&Xa(e,n),Object.defineProperty(e,"prototype",{writable:!1}),e}function Ja(e,t){if(!(e instanceof t))throw new TypeError("Cannot call a class as a function")}var el=function(e){return rt(e.slideid)},tl=DS,nl=tl.windowManager,il=tl.focusManager,rl=tl.TweenLite,ol=tl.events,al=tl.pubSub,ll=tl.keyManager,sl=tl.resolver,cl=tl.dom,ul=(cl.hasClass,cl.removeClass),fl=cl.addClass,dl=cl.getParentWithClass,hl=tl._,pl=hl.bindAll,yl=(hl.first,tl.utils),bl=yl.stripTags,vl=(yl.stripPlayer,yl.prefixWithPlayer),gl=tl.globalEventHelper,ml=gl.addDocumentListener,wl=(gl.removeDocumentListener,tl.detection),Sl=wl.theme,kl=wl.os,Ol=$a((function e(t,n,i){Ja(this,e),this.slideId=t,this.title=n,this.text=i})),El=function(e){!function(e,t){if("function"!=typeof t&&null!==t)throw new TypeError("Super expression must either be null or a function");e.prototype=Object.create(t&&t.prototype,{constructor:{value:e,writable:!0,configurable:!0}}),Object.defineProperty(e,"prototype",{writable:!1}),t&&Ga(e,t)}(n,e);var t=Za(n);function n(e){var i;Ja(this,n),i=t.call(this,e),pl(qa(i),"traverseLinks","performSearch","onSlideChanged","onClear","onReset","loadSlideBankSearchData"),i.animationDuration=.2;var r=G.model.frame.notesData||[];return i.notesBySlideId=r.map((function(e){return new Ol(vl(e.slideId),DS.utils.getPath(sl.resolvePath(e.slideId,DS.presentation),"title"),bl(e.content).trim())})),i.slideTextData=G.model.frame.navData.search||[],i.slideTextBySlideId=i.slideTextData.filter((function(e){return!e.slidebank})).map((function(e){return new Ol(vl(e.slideid),DS.utils.getPath(sl.resolvePath(e.slideid,DS.presentation),"title"),bl(e.Text).trim())})),i.menuOptions=G.model.frame.controlOptions.menuOptions,i.wrapListItems=i.menuOptions.wrapListItems,i.links=G.model.frame.navData.outline.links,i.hasSlideBankSlides=i.slideTextData.some((function(e){return e.slidebank})),i.hasSlideBankSlides&&al.on(ol.player.RESET,i.onReset),null!=i.clearEl&&i.onClickEl(i.clearEl,i.onClear),al.on(ol.search.CLEAR,i.onClear),i.onClickEl(i.searchFilterEl,i.onToggleSearchOptions),i.onClick(i.onClickLink),al.on(ol.window.MAIN_CHANGED,i.onSlideChanged),i}return $a(n,[{key:"loadSlideBankSearchData",value:function(){this.slideBankTextBySlideId=this.slideTextData.filter((function(e){return e.slidebank})).reduce((function(e,t){var n=sl.getSlideBankSlideInstance(t.slideid);return null!==n&&e.push(new Ol(n.absoluteId,n.title(),bl(t.Text))),e}),[])}},{key:"teardown",value:function(){al.off(ol.window.MAIN_CHANGED,this.onSlideChanged),window.globals.HAS_SLIDE&&al.off(ol.search.CLEAR,this.onClear)}},{key:"onSlideChanged",value:function(e){var t=this.resultsEl.querySelector(".cs-selected"),n=this.resultsEl.querySelector('[data-slide-id="'.concat(e.absoluteId,'"]'));null!=t&&ul(t,"cs-selected"),null!=n&&(fl(n,"cs-selected"),fl(n,"cs-viewed"),this.updateAriaLabel(n))}},{key:"onReset",value:function(){this.onClear(),this.loadSlideBankSearchData()}},{key:"onFocus",value:function(e){e.relatedTarget;var t=e.target;if(this.el.contains(t)){if(t===this.searchFilterEl||t===this.clearEl)return il.setFocusRectOn(t),this.isFocused=!1,!1;if(t===this.notesCheckEl||t===this.slideCheckEl)return il.setFocusRectOn(t.parentElement),this.isFocused=!1,!1;if(!this.isFocused&&(!Sl.isUnified||ll.isShowFocus)){var n=Ka(this.getItems(),1)[0];this.isFocused=!0,null!=n&&(this.currentItem=n,this.lastSelected!==this.currentItem&&this.focusOnCurrent(),ml("keydown",this.onKeydown))}}return!1}},{key:"getIsSearchVisible",value:function(){return this.searchOptionsEl.classList.contains("visible")}},{key:"setCheckboxesVisible",value:function(e){this.notesCheckEl.hidden=e,this.slideCheckEl.hidden=e}},{key:"onToggleSearchOptions",value:function(e){var t=this,n=this.getIsSearchVisible(),i=n?"remove":"add";this.searchOptionsEl.classList[i]("visible"),n?(clearTimeout(this.checkBoxTimeout),this.checkBoxTimeout=setTimeout((function(){t.setCheckboxesVisible(n)}),200)):this.setCheckboxesVisible(n)}},{key:"onClickLink",value:function(e){if("locked"!==this.menuOptions.flow){var t=dl(e.target,"listitem"),n=t.dataset.slideId;null==n||"restricted"===this.menuOptions.flow&&!e.target.classList.contains("cs-viewed")||(fl(t,"cs-viewed"),this.updateAriaLabel(t),al.trigger(ol.request.NEXT_SLIDE,n))}}},{key:"updateAriaLabel",value:function(e){Sl.isUnified&&Ua(e.querySelector(".outline-states").children).forEach((function(t){if("none"===window.getComputedStyle(t).display);else{var n=t.getAttribute("aria-label"),i=e.getAttribute("data-slide-title");e.children[0].textContent=i+" "+n}}))}},{key:"traverseLinks",value:function(e){for(var t=0;t<e.length;t++){var n=e[t];el(n)||this.searchResults.has(n.slideid)||(this.noSearchTerm||n.displaytext.toLowerCase().indexOf(this.term)>=0)&&this.searchResults.set(n.slideid,n.displaytext),null!=n.links&&this.traverseLinks(n.links)}}},{key:"getDefaultSate",value:function(e){var t=nl.getCurrentWindow().getCurrentSlide().absoluteId===e||sl.resolvePath(e).viewed,n=this.menuOptions.flow;if(t)switch(n){case"free":case"restricted":return G.model.getString("acc_visited");case"locked":return"".concat(G.model.getString("acc_visited"),", ").concat(G.model.getString("acc_locked"))}else switch(n){case"free":return"";case"restricted":case"locked":return G.model.getString("acc_locked")}}},{key:"performSearch",value:function(){var e=this,t=arguments.length>0&&void 0!==arguments[0]?arguments[0]:"";if(window.globals.HAS_SLIDE){this.term=t.toLowerCase(),this.items=null,this.noSearchTerm=""===t,this.searchResults=new Map,this.resultsEl.innerHTML="",this.slideTextEnabled=this.slideCheckEl.checked,this.notesEnabled=this.notesCheckEl.checked;var n=G.model.frame.navData.links;null!=n&&this.traverseLinks(n),this.hasSlideBankSlides&&void 0===this.slideBankTextBySlideId&&this.loadSlideBankSearchData();var i=function(t){t.forEach((function(t){(t.text.toLowerCase().indexOf(e.term)>=0||t.title.toLowerCase().indexOf(e.term)>=0)&&e.searchResults.set(t.slideId,t.title)}))},r=!this.noSearchTerm;this.slideTextEnabled&&r&&i(this.slideTextBySlideId),this.hasSlideBankSlides&&r&&i(this.slideBankTextBySlideId),this.notesEnabled&&r&&i(this.notesBySlideId);kl.isIOS;var o=this.wrapListItems?"":"no-wrap",a=nl.getCurrentWindow().getCurrentSlide().absoluteId,l=0;this.searchResults.forEach((function(t,n){0;var i=a===n?"cs-selected":"",r=document.createElement("li"),s=sl.resolvePath(n).viewed?"cs-viewed":"",c=e.menuOptions.flow,u=e.getDefaultSate(n),f='\n      <div role="menuitem" class="cs-listitem listitem '.concat(i," ").concat(o," ").concat(s," ").concat("free"!==c&&"cs-"+c,'"\n           data-slide-id="').concat(n,'"\n           data-slide-title="').concat(t,'"\n           tabindex="').concat(l,'"\n           role = "treeitem">\n          <span style="position: absolute; opacity: 0;">').concat(t," ").concat(u,"</span>");Sl.isUnified?f+='\n           <span class="linkText" aria-hidden="true">\n             '.concat(t,'\n           </span>\n           <span class="outline-states" aria-hidden="true">\n             <span class="visitedIcon" aria-label="').concat(G.model.getString("acc_visited"),'">\n               ').concat(Yn("checkmark")(),'\n             </span>\n             <span class="lockedIcon" aria-label="').concat(G.model.getString("acc_locked"),'">\n               ').concat(Yn("lock")(),'\n             </span>\n             <span class="lockedViewedIcon" aria-label="').concat(G.model.getString("acc_visited"),", ").concat(G.model.getString("acc_locked"),'">\n               ').concat(Yn("lockedViewed")(),"\n             </span>\n           </span>\n        </div>\n      "):f+="\n             ".concat(t,"\n        </div>"),r.innerHTML=f,e.resultsEl.appendChild(r),l=-1}))}}},{key:"onClear",value:function(){var e=this,t=this.view.parent.children,n=t.outline,i=t.search;this.outlineUl=this.outlineUl||document.querySelector("#outline-content ul"),n.setVisibility(!0),rl.to(this.el,this.animationDuration,{alpha:0,onComplete:function(){rl.to(e.outlineUl,e.animationDuration,{alpha:1}),e.view.setVisibility(!1),i.children.bottomDiv.el.style.opacity=1,ll.isShowFocus&&e.el.contains(document.activeElement)&&n.el.focus()}}),this.term="",i.children.searchInput.el.value="",ul(document.body,"search-results-active"),al.trigger(ol.search.UPDATE_PANEL)}},{key:"hasListItems",value:function(){return!_.isEmpty(this.getItems())}},{key:"getItems",value:function(){return this.items=this.items||Ua(this.el.querySelectorAll(".cs-listitem")),this.items}},{key:"activateItem",value:function(){this["locked"!==this.menuOptions.flow?"onClickLink":"onCarrotClick"]({target:this.currentItem})}},{key:"findIndexCb",value:function(e,t){return e===t}},{key:"getItemContent",value:function(){return this.currentItem}},{key:"onAfterVisible",value:function(){this.view.parent.children.outline.setVisibility(!1)}}]),n}(Wa),Cl=El,xl="searchResults",Pl=G.def(xl,Cl,(function(e){var t=G.model,n=t.rtl?"rtl":"";return{attrs:{id:xl+"-content",class:"cs-menu cs-panel panel ".concat(n),tabindex:-1},z:2,x:0,y:68,w:"100%",overflow:"scroll",h:function(){return this.parent.h-58-2-xn},visible:!1,html:'\n      <span class="cs-outline search-content">\n        <div style="display:none">\n          <span class="flex-static-auto">\n            <h4 data-ref="title" class=\'cs-heading search-heading panel-section-heading\'>\n              '.concat(t.getString("search_results"),'\n            </h4>\n            <button class="btn-unstyled search-filter cs-search-filter" tabindex="0" data-ref="searchFilter">\n              <span data-ref="searchFilterLabel">').concat(t.getString("filter"),"</span>\n              ").concat(Yn("filter")(),'\n            </button>\n          </span>\n\n          <div class="search-options flex-static-auto" data-ref="searchOptions">\n            <p data-ref="searchOptionsLabel">').concat(t.getString("search_in"),'</p>\n            <label>\n              <input data-ref="notesCheck" type="checkbox" checked>\n              <span data-ref="notesCheckLabel">').concat(t.getString("transcript_chk"),'</span>\n            </label>\n            <label>\n              <input data-ref="slideCheck" type="checkbox" checked>\n              <span data-ref="slideCheckLabel">').concat(t.getString("slide_text_chk"),'</span>\n            </label>\n          </div>\n        </div>\n        <div class="search-results is-scrollable" tabindex="-1" data-ref="searchResults">\n          <ul data-ref="results"></ul>\n        </div>\n      </span>\n    '),methods:{updateDomStrings:function(){this.viewLogic.titleEl.textContent=t.getString("search_results"),this.viewLogic.searchFilterLabelEl.textContent=t.getString("filter"),this.viewLogic.searchOptionsLabelEl.textContent=t.getString("search_in"),this.viewLogic.notesCheckLabelEl.textContent=t.getString("transcript_chk"),this.viewLogic.slideCheckLabelEl.textContent=t.getString("slide_text_chk")}}}}));function Ll(e){return Ll="function"==typeof Symbol&&"symbol"==typeof Symbol.iterator?function(e){return typeof e}:function(e){return e&&"function"==typeof Symbol&&e.constructor===Symbol&&e!==Symbol.prototype?"symbol":typeof e},Ll(e)}function Tl(e){return function(e){if(Array.isArray(e))return _l(e)}(e)||function(e){if("undefined"!=typeof Symbol&&null!=e[Symbol.iterator]||null!=e["@@iterator"])return Array.from(e)}(e)||function(e,t){if(!e)return;if("string"==typeof e)return _l(e,t);var n=Object.prototype.toString.call(e).slice(8,-1);"Object"===n&&e.constructor&&(n=e.constructor.name);if("Map"===n||"Set"===n)return Array.from(e);if("Arguments"===n||/^(?:Ui|I)nt(?:8|16|32)(?:Clamped)?Array$/.test(n))return _l(e,t)}(e)||function(){throw new TypeError("Invalid attempt to spread non-iterable instance.\nIn order to be iterable, non-array objects must have a [Symbol.iterator]() method.")}()}function _l(e,t){(null==t||t>e.length)&&(t=e.length);for(var n=0,i=new Array(t);n<t;n++)i[n]=e[n];return i}function jl(e,t){for(var n=0;n<t.length;n++){var i=t[n];i.enumerable=i.enumerable||!1,i.configurable=!0,"value"in i&&(i.writable=!0),Object.defineProperty(e,(r=i.key,o=void 0,o=function(e,t){if("object"!==Ll(e)||null===e)return e;var n=e[Symbol.toPrimitive];if(void 0!==n){var i=n.call(e,t||"default");if("object"!==Ll(i))return i;throw new TypeError("@@toPrimitive must return a primitive value.")}return("string"===t?String:Number)(e)}(r,"string"),"symbol"===Ll(o)?o:String(o)),i)}var r,o}function Dl(){return Dl="undefined"!=typeof Reflect&&Reflect.get?Reflect.get.bind():function(e,t,n){var i=function(e,t){for(;!Object.prototype.hasOwnProperty.call(e,t)&&null!==(e=Bl(e)););return e}(e,t);if(i){var r=Object.getOwnPropertyDescriptor(i,t);return r.get?r.get.call(arguments.length<3?e:n):r.value}},Dl.apply(this,arguments)}function Al(e,t){return Al=Object.setPrototypeOf?Object.setPrototypeOf.bind():function(e,t){return e.__proto__=t,e},Al(e,t)}function Il(e){var t=function(){if("undefined"==typeof Reflect||!Reflect.construct)return!1;if(Reflect.construct.sham)return!1;if("function"==typeof Proxy)return!0;try{return Boolean.prototype.valueOf.call(Reflect.construct(Boolean,[],(function(){}))),!0}catch(e){return!1}}();return function(){var n,i=Bl(e);if(t){var r=Bl(this).constructor;n=Reflect.construct(i,arguments,r)}else n=i.apply(this,arguments);return function(e,t){if(t&&("object"===Ll(t)||"function"==typeof t))return t;if(void 0!==t)throw new TypeError("Derived constructors may only return object or undefined");return Rl(e)}(this,n)}}function Rl(e){if(void 0===e)throw new ReferenceError("this hasn't been initialised - super() hasn't been called");return e}function Bl(e){return Bl=Object.setPrototypeOf?Object.getPrototypeOf.bind():function(e){return e.__proto__||Object.getPrototypeOf(e)},Bl(e)}var Ml,Hl,Nl,Fl=DS,Wl=Fl.detection,Vl=Fl.pubSub,Ul=Fl._,Kl=Fl.events,zl=Fl.keyManager,Ql=Fl.resolver,Gl=Fl.windowManager,Zl=Fl.utils.prefixWithPlayer,ql=Fl.focusManager.setFocusRectOn,Yl=Fl.globalEventHelper.addDocumentListener,Xl=Fl.dom,$l=Xl.parentNodesOf,Jl=Xl.getParentWithClass,es=Xl.hasClass,ts=Xl.addClass,ns=Xl.removeClass,is=function(e){return $l(e,(function(e){return"li"===e.nodeName.toLowerCase()}))},rs=function(e){return is(e).slice(1).some((function(e){return es(e,"item-collapsed")}))},os=function(e){!function(e,t){if("function"!=typeof t&&null!==t)throw new TypeError("Super expression must either be null or a function");e.prototype=Object.create(t&&t.prototype,{constructor:{value:e,writable:!0,configurable:!0}}),Object.defineProperty(e,"prototype",{writable:!1}),t&&Al(e,t)}(o,e);var t,n,i,r=Il(o);function o(e){var t;return function(e,t){if(!(e instanceof t))throw new TypeError("Cannot call a class as a function")}(this,o),t=r.call(this,e),Ul.bindAll(Rl(t),"updateVisitedSlides","onSlideChanged","onSelectFirstSlideLink","addSlideToVisited","visuallyUpdateLinks","collapseLastItem","onClickLink","onCarrotClick","onClickItem","centerOnFocused","setDrawSlides","mouseDown","mouseUp"),t.visitedSlides=new Set,t.menuOptions=G.model.frame.controlOptions.menuOptions,Vl.once(Kl.resume.SET_DATA,t.updateVisitedSlides),Vl.on(Kl.window.MAIN_CHANGED,t.onSlideChanged),Vl.on(Kl.mobile.OUTLINE_SHOWN,t.centerOnFocused),Vl.on(Kl.navData.SELECT_FIRST_SLIDE_LINK,t.onSelectFirstSlideLink),t.removeDocListeners=Ul.flow(Yl("mousedown",t.mouseDown),Yl("mouseup",t.mouseUp)),null!=DS.presentation.getDrawPromise&&DS.presentation.getDrawPromise().then(t.setDrawSlides),t.isTopTabChild=G.model.topTabs.some((function(e){return"outline"===e.name})),DS.flagManager.aiCourseTranslation&&Vl.on(Kl.frame.SHOW_TAB_ITEM,t.onShowTabItem.bind(Rl(t))),Vl.on(Kl.navData.REFRESH_VIEW,(function(){if(DS.flagManager.multiLangSupport){var e=DS.utils.getPath(t.el.querySelector(".cs-selected"),"dataset.ref");t.view.updateHtml(),t.view.update(),t.view.initChildRefs(),t.visuallyUpdateLinks();var n=DS.utils.getPath(t.view,["children",e,"el"]);null!=n&&ts(n,"cs-selected")}else t.view.updateHtml(),t.view.update()})),t}return t=o,n=[{key:"teardown",value:function(){Vl.off(Kl.window.MAIN_CHANGED,this.onSlideChanged),Vl.off(Kl.mobile.OUTLINE_SHOWN,this.centerOnFocused),this.removeDocListeners()}},{key:"focusSelf",value:function(){this.getItems().find((function(e){return 0===e.parentNode.tabIndex})).parentNode.focus()}},{key:"onFocus",value:function(){var e=this;this.isMouseDown||(null!=this.view.parent.children.search&&Wl.theme.isUnified?setTimeout((function(){e.el.contains(document.activeElement)&&Dl(Bl(o.prototype),"onFocus",e).call(e)}),500):Dl(Bl(o.prototype),"onFocus",this).call(this))}},{key:"mouseDown",value:function(){this.isMouseDown=!0}},{key:"mouseUp",value:function(){this.isMouseDown=!1}},{key:"onClickItem",value:function(e){var t=this;if(Wl.theme.isUnified){var n=Jl(e.target,"listitem");es(e.target,"carrot")&&(t.onCarrotClick(n),1)||n&&es(n.parentNode,"item-collapsible")&&(t.onCarrotClick(n),!es(n,"is-promoted-slide"))||"locked"!==t.menuOptions.flow&&t.onClickLink(n)}else("locked"!==this.menuOptions.flow?this.onClickLink:this.onCarrotClick)(e.target)}},{key:"visuallyUpdateLinks",value:function(){var e=this;this.visitedSlides.forEach((function(t){var n=e.view.children[t];null!=n&&(Wl.theme.isUnified?e.updateViewedState(n.el):ts(n.el,"cs-viewed"))})),Wl.theme.isUnified&&(this.setComplete("div.is-promoted-slide"),this.setComplete("div.is-scene",1))}},{key:"setComplete",value:function(e){var t=this,n=arguments.length>1&&void 0!==arguments[1]?arguments[1]:0,i=this.el.querySelectorAll(e);Array.from(i).forEach((function(e){Array.from(e.parentNode.querySelectorAll("div")).slice(n).every((function(e){return es(e,"cs-viewed")}))&&(ts(e,"cs-complete"),t.updateAriaLabel(e))}))}},{key:"updateVisitedSlides",value:function(e,t){null!=e&&(e.forEach(this.addSlideToVisited),this.visuallyUpdateLinks())}},{key:"getNextItem",value:function(e){var t,n=this,i=this.getItems(),r=i.findIndex((function(t){return n.findIndexCb(t,e)}));do{(r+=1)===i.length&&(r=0),t=i[r]}while(rs(t));return t}},{key:"getPrevItem",value:function(e){var t,n=this,i=this.getItems(),r=i.findIndex((function(t){return n.findIndexCb(t,e)}));do{-1==(r-=1)&&(r=i.length-1),t=i[r]}while(rs(t));return t}},{key:"addSlideToVisited",value:function(e){var t=e.absoluteId,n=e.getScene().absoluteId;this.visitedSlides.add(n).add(t)}},{key:"isCurrentLinkParent",value:function(e,t){return e.el===this.view.children[t].el&&e.el.getAttribute("data-has-links")&&!e.el.getAttribute("data-is-scene")}},{key:"onSelectFirstSlideLink",value:function(){var e=this.view.el.querySelector("ul > li > div:not(.is-scene)");if(null!=e){var t=e.getAttribute("data-ref");this.selectLink(e,t)}}},{key:"onSlideChanged",value:function(e){if(this.addSlideToVisited(e),!this.currentItem||Jl(this.currentItem,"listitem").getAttribute("data-ref")!=e.absoluteId){var t=e.absoluteId,n=this.view.children[t];if(null==n){var i=e.getSlideDraw();null!=i&&(t=i.absoluteId,n=this.view.children[t])}null!=n&&this.selectLink(n.el,t)}}},{key:"selectLink",value:function(e,t){var n=this;this.onClickLink(e,!0),$l(e,(function(i){i.classList.contains("item-collapsed")&&(n.isCurrentLinkParent(e,t)||(ns(i,"item-collapsed"),i.setAttribute("aria-expanded",!0)))}),(function(e){return n.el===e}))}},{key:"collapsibleParents",value:function(e){var t=this;return $l(e,(function(e){return e.classList.contains("item-collapsible")}),(function(e){return t.el===e}))}},{key:"collapseLastItem",value:function(e){var t=this;null!=this.lastExpandedEls&&this.menuOptions.autocollapse&&this.lastExpandedEls.forEach((function(n){n.contains(e)||es(n,"item-collapsed")||t.toggleScene(n)}))}},{key:"toggleScene",value:function(e){var t,n=es(e,"item-collapsed");if(t=n?"remove":"add",e.classList[t]("item-collapsed"),e.setAttribute("aria-expanded",n),Wl.theme.isUnified){var i=Array.from(e.querySelectorAll("div.listitem")),r=i[0];!function(e,t){if(!n){var i=e.slice(1).filter((function(e){return!es(e,"is-promoted-slide")&&!es(e,"is-scene")}));i.some((function(e){return es(e,"cs-viewed")}))&&ns(t,"cs-unvisited"),i.every((function(e){return es(e,"cs-viewed")}))&&ts(t,"cs-complete")}}(i,r),this.updateAriaLabel(r)}Vl.trigger(Kl.menuLinksListItem.TOGGLE)}},{key:"updateAriaLabel",value:function(e){var t=[].slice.call(e.querySelector(".outline-states").children),n=e.getAttribute("data-slide-title"),i=e.children[0];t.some((function(e){if("none"!==window.getComputedStyle(e).display){var t=e.getAttribute("aria-label");return i.textContent=n+" "+t,!0}}))||(i.textContent=n)}},{key:"onCarrotClick",value:function(e){if(null!==e){var t=Jl(e,"item-collapsible");this.toggleScene(t)}}},{key:"onClickLink",value:function(e,t){var n=this;if(e)if(Wl.theme.isUnified){var i=e.getAttribute("data-ref"),r=null!=i;if("restricted"!==this.menuOptions.flow||t||this.visitedSlides.has(i)){if(null!=this.currentItem&&e!==this.currentItem&&(this.currentItem.tabIndex=-1,ns(this.currentItem,"hover")),this.currentItem=e,null!=i&&(this.collapseLastItem(e),this.lastExpandedEls=this.collapsibleParents(e),this.lastExpandedEls.forEach((function(e){var t=e.firstElementChild;i.includes(t.getAttribute("data-ref"))&&(ts(t,"cs-viewed"),n.updateAriaLabel(t))}))),es(e,"listitem")){this.updateViewedState(e);var o=this.el.querySelector(".cs-selected");es(e,"is-scene")||(null!=o&&(ns(o,"cs-selected"),this.updateAriaLabel(o)),ts(e,"cs-selected"),window.requestAnimationFrame((function(){return n.updateAriaLabel(e)})))}else this.onCarrotClick(e);if(r&&!t){var a=Gl.getCurrentWindowSlide().absoluteId;i!=a&&(Vl.trigger(Kl.request.NEXT_SLIDE,i),Wl.theme.isUnified&&Vl.trigger(Kl.topEllipsesPanel.HIDE)),Wl.deviceView.isMobile&&(Vl.trigger(Kl.tab.HIDE),(Wl.deviceView.isPhone||Wl.theme.isClassic)&&Vl.trigger(Kl.sidebar.CLOSE))}null!=this.currentItem&&null!=this.focusor&&ql(this.currentItem)}}else this.onClickLinkOld(e,t)}},{key:"onClickLinkOld",value:function(e,t){var n=e.getAttribute("data-ref"),i=null!=n,r=rt(n);if("UL"!==e.nodeName)if("restricted"!==this.menuOptions.flow||t||this.visitedSlides.has(n)){if(null!=this.currentItem&&e!==this.currentItem&&(this.currentItem.tabIndex=-1,ns(this.currentItem,"hover")),this.currentItem=e,(r||es(e.parentNode,"item-collapsible"))&&this.toggleScene(e.parentNode),null!=n&&(this.collapseLastItem(e),this.lastExpandedEls=this.collapsibleParents(e),Array.from(this.lastExpandedEls).forEach((function(e){var t=e.firstElementChild;n.includes(t.getAttribute("data-ref"))&&ts(t,"cs-viewed")}))),es(e,"listitem")){ts(e,"cs-viewed");var o=this.el.querySelector(".cs-selected");null!=o&&ns(o,"cs-selected"),ts(e,"cs-selected")}else this.onCarrotClick(e);if(i&&!t){var a=Gl.getCurrentWindowSlide().absoluteId;r||n==a||(Vl.trigger(Kl.request.NEXT_SLIDE,n),Wl.theme.isUnified&&Vl.trigger(Kl.topEllipsesPanel.HIDE)),Wl.deviceView.isMobile&&(Vl.trigger(Kl.tab.HIDE),(Wl.deviceView.isPhone||Wl.theme.isClassic)&&Vl.trigger(Kl.sidebar.CLOSE))}null!=this.currentItem&&null!=this.focusor&&ql(this.currentItem)}else es(e,"carrot")&&this.onCarrotClick(e)}},{key:"updateViewedState",value:function(e){ts(e,"cs-viewed");var t=is(e).pop();if(!es(e,"is-scene")&&null!=t){var n=t.querySelector("div.listitem");ns(n,"cs-unvisited")}this.updateAriaLabel(e)}},{key:"isExpanded",value:function(){return!!this.currentItem.dataset.hasLinks&&es(this.parentElement,"item-collapsed")}},{key:"onKeydown",value:function(e){var t=this.currentItem;if(zl.isActionKey(e.which))this.activateItem(),zl.isSpaceKey(e.which)&&e.preventDefault();else if(zl.isRightKey(e.which)&&t.dataset.hasLinks)es(this.currentItem.parentNode,"item-collapsed")?this.onCarrotClick(this.currentItem.firstElementChild):this.currentItem=this.getNextItem(this.getItemContent());else if(zl.isDownKey(e.which))this.currentItem=this.getNextItem(this.getItemContent());else if(zl.isUpKey(e.which))this.currentItem=this.getPrevItem(this.getItemContent());else if(zl.isLeftKey(e.which))if(t.dataset.hasLinks&&!es(t.parentNode,"item-collapsed"))this.onCarrotClick(this.currentItem.firstElementChild);else{var n=Jl(this.currentItem,"item-collapsible");null!=n&&(this.currentItem=n.querySelector(".cs-listitem"))}else zl.isHomeKey(e.which)?this.currentItem=this.getFirstItem():zl.isEndKey(e.which)&&(this.currentItem=this.getLastItem());t!==this.currentItem&&(e.preventDefault(),ns(t,"hover"),t.parentNode.tabIndex=-1,this.focusOnCurrent())}},{key:"focusOnCurrent",value:function(){this.centerOnFocused(),document.activeElement!==this.currentItem.parentNode&&(this.currentItem.parentNode.tabIndex=0,ts(this.currentItem,"hover"),this.currentItem.parentNode.focus()),ql(this.currentItem)}},{key:"hasListItems",value:function(){return!Ul.isEmpty(G.model.frame.navData.outline.links)}},{key:"getItems",value:function(){return this.links=this.links||Tl(this.el.querySelectorAll(".cs-listitem")),this.links}},{key:"activateItem",value:function(){var e="locked"!==this.menuOptions.flow&&null==this.currentItem.dataset.isScene,t=e?"onClickLink":"onCarrotClick",n=e?this.currentItem:this.currentItem.querySelector(".carrot");this[t](n)}},{key:"findIndexCb",value:function(e,t){return e===t}},{key:"getItemContent",value:function(){return this.currentItem}},{key:"getTreeRootEl",value:function(){return this.el.querySelector("ul")}},{key:"getOffsetEl",value:function(){return Wl.deviceView.isMobile?this.el.parentNode:this.el}},{key:"getOffsetTop",value:function(e){return Wl.deviceView.isMobile?Ul.first($l(e,(function(e){return"li"===e.nodeName.toLowerCase()}))).offsetTop:Dl(Bl(o.prototype),"getOffsetTop",this).call(this,e)}},{key:"onShowTabItem",value:function(e,t){if("outline"===e&&null!=t){var n=this.getItems().find((function(e){return e.dataset.translationId===t}));null!=n&&n.scrollIntoView({block:"nearest",behavior:"smooth"})}}},{key:"scrollToCurrent",value:function(){var e=this;Wl.deviceView.isMobile&&(this.currentItem=this.getItems().find((function(t){return t.getAttribute("data-ref")===e.currentSlideId}))),Dl(Bl(o.prototype),"scrollToCurrent",this).call(this)}},{key:"setDrawSlides",value:function(){var e=this;this.view.draws.forEach((function(t){var n=t.link,i=t.links,r=Ql.resolvePath(Zl(n.drawid)),o=function(){var t=n.spliceNum||1,o=r.slides();i.splice.apply(i,[n.index,t].concat(Tl(o.map(e.createNewLink)))),n.spliceNum=o.length,e.view.updateHtml(),e.view.initChildRefs()};r.on(Kl.draw.RESET_COMPLETE,o),null!=r.slides()&&o()}))}},{key:"createNewLink",value:function(e){var t={kind:"slidelink",expand:!1,type:"slide"};return t.slideid=e.absoluteId,t.slidetitle=t.displaytext=e.get("title"),t}}],n&&jl(t.prototype,n),i&&jl(t,i),Object.defineProperty(t,"prototype",{writable:!1}),o}(Wa),as=os,ls="rtl",ss=function(){return G.model.rtl?ls:""},cs=function(e){G.model.rtl&&!e.contains(ls)?e.add(ls):!G.model.rtl&&e.contains(ls)&&e.remove(ls)},us=DS.detection,fs="outline",ds=function(e){for(var t="";e;)t=e.index+1+"."+t,e=null!=e.parent&&"slidelink"===e.parent.kind&&e.parent;return t+" "},hs=function(){var e=de.getColor(DS.constants.refs.FRAME,".cs-brandhighlight-bg","background-color",".cs-base.cs-custom-theme");if(null==Ml||Nl!==!!G.model.rtl||Hl!==e){var t=de.getColor(DS.constants.refs.FRAME,".cs-tabs.cs-selected","color");Ml=".item-collapsible:not(.item-collapsed) .is-scene {\n      color: ".concat(t," !important;\n    }\n  \n    .is-scene:not(.item-collapsed) .cs-icon-carrot * {\n      fill: ").concat(t," !important;\n    }"),Nl=!!G.model.rtl,Hl=e;var n=window.btoa("\n      <svg xmlns='http://www.w3.org/2000/svg' version='1.1'\n            width='6px' height='40px' viewBox='0 0 6 40' preserveAspectRatio='none'>\n        <g stroke='none' fill='".concat(Hl,"'>\n          <polygon points='0 0 6 0 6 20 6 40 0 40'></polygon>\n        </g>\n      </svg>"));Ml+="\n      .cs-listitem.cs-selected {\n        background-position: ".concat(Nl?"right":"left",' top !important;\n        background-repeat: no-repeat !important;\n        background-size: 6px 100% !important;\n        background-image: url("data:image/svg+xml;base64,').concat(n,'") !important;    \n      }')}return Ml},ps=G.def(fs,as,(function(){var e=G.model;return{tag:"nav",attrs:{id:fs+"-content",class:"is-scrollable cs-outline ".concat(ss()),tabindex:-1,"aria-label":e.getString("outline-container")},y:function(){return null!=this.parent.children.search?this.parent.children.search.h+xn:xn},w:"100%",h:function(){return this.parent.h-(null!=this.parent.children.search?this.parent.children.search.h+xn:xn)},overflow:"auto",draws:[],html:function(){var t=this,n={},i=0;DS.flagManager.multiLangSupport&&this.el.querySelectorAll("[data-collapsible-id]").forEach((function(e){var t=e.dataset.collapsibleId;n[t]=!e.classList.contains("item-collapsed")}));var r=e.frame.navData.outline.links||[],o=e.frame.controlOptions.menuOptions,a=o.wrapListItems,l=o.autonumber,s=o.tooltips,c=o.flow;this.el.depth=0;var u=this.el;return u.innerHTML="\n      <style id='sceneStyle'>\n        ".concat(hs(),"\n      </style>\n      "),function r(o,u,f){var d=document.createElement("ul");d.depth=u.depth+1,d.tabIndex=-1,null!=f?d.setAttribute("role","group"):(d.setAttribute("aria-label",e.getString("outline")),d.setAttribute("role","tree")),u.appendChild(d);for(var h=0;h<o.length;h++){var p=document.createElement("li"),y=o[h];y.parent=f,y.index=h,p.depth=d.depth,p.tabIndex=1===p.depth&&0===h?0:-1,p.setAttribute("role","treeitem"),d.appendChild(p);var b=null!=y.links,v=15*p.depth+19,g=y.slideid;null==g&&t.draws.push({link:y,links:o,i:h});var m=rt(g),w=e.rtl,S="free"===c||b&&y.expand?"":e.getString("acc_locked"),k=l?"".concat(ds(y)," "):"",O=DS.flagManager.aiCourseTranslation&&o[h].translationId,E='\n              <div \n                class="cs-listitem listitem '.concat(m?"is-scene cs-unvisited":""," ").concat(a?"":"no-wrap"," ").concat("free"!==c&&"cs-"+c," ").concat(!m&&b?"is-promoted-slide":"",'"\n                style="padding-').concat(w?"right":"left",": ").concat(v,'px;"\n                data-ref="').concat(g,'"\n                ').concat(O?'data-translation-id="'.concat(O,'"'):"",'\n                data-slide-title="').concat(k).concat(o[h].displaytext,'"\n                ').concat(m?'data-is-scene="true"':"","\n                ").concat(b?'data-has-links="true"':"",'\n                title="').concat(s?y.displaytext:"",'"\n                tabIndex="-1"\n                role = "none">\n                <span style="position: absolute; opacity: 0;">').concat(k).concat(y.displaytext," ").concat(S,"</span>\n\n                ").concat(b?Yn("carrot")("".concat(w?-1:1,"px")):"",'\n                <span class="linkText" aria-hidden="true">\n                  ').concat(k).concat(y.displaytext,'\n                </span>\n                <span class="outline-states" aria-hidden="true">\n                  <span class="visitedIcon" aria-label="').concat(e.getString("acc_visited"),'">\n                    ').concat(Yn("checkmark")(),'\n                  </span>\n                  <span class="lockedIcon" aria-label="').concat(e.getString("acc_locked"),'">\n                    ').concat(Yn("lock")(),'\n                  </span>\n                  <span class="lockedViewedIcon" aria-label="').concat(e.getString("acc_visited"),", ").concat(e.getString("acc_locked"),'">\n                    ').concat(Yn("lockedViewed")(),"\n                  </span>\n                </span>\n              </div>\n            ");p.innerHTML=E,b&&(DS.flagManager.multiLangSupport&&p.setAttribute("data-collapsible-id",i),p.setAttribute("aria-expanded",y.expand),p.classList.add("item-collapsible"),null!=n[i]?n[i]||p.classList.add("item-collapsed"):y.expand||p.classList.add("item-collapsed"),r(y.links,p,y),i++)}}(r,u),u.innerHTML},updateHook:function(){var e=document.getElementById("sceneStyle");if(us.browser.isIE){var t=document.createElement("style");t.setAttribute("id","dynamicStyle"),t.setAttribute("type","text/css"),t.cssText=hs(),document.head.querySelector("#dynamicStyle")||document.head.appendChild(t)}else null!=e&&(e.innerText=hs());cs(this.el.classList)}}}));function ys(e){return function(e){if(Array.isArray(e))return bs(e)}(e)||function(e){if("undefined"!=typeof Symbol&&null!=e[Symbol.iterator]||null!=e["@@iterator"])return Array.from(e)}(e)||function(e,t){if(!e)return;if("string"==typeof e)return bs(e,t);var n=Object.prototype.toString.call(e).slice(8,-1);"Object"===n&&e.constructor&&(n=e.constructor.name);if("Map"===n||"Set"===n)return Array.from(e);if("Arguments"===n||/^(?:Ui|I)nt(?:8|16|32)(?:Clamped)?Array$/.test(n))return bs(e,t)}(e)||function(){throw new TypeError("Invalid attempt to spread non-iterable instance.\nIn order to be iterable, non-array objects must have a [Symbol.iterator]() method.")}()}function bs(e,t){(null==t||t>e.length)&&(t=e.length);for(var n=0,i=new Array(t);n<t;n++)i[n]=e[n];return i}var vs="outlineSearch",gs=G.def(vs,Ao,(function(){var e=G.model,t=e.frame,n=e.outlineInSidebar,i=DS.presentation,r=t.controlOptions.controls.search||i.isPreview()&&!window.globals.HAS_SLIDE;return{attrs:{id:"".concat(vs,"-content"),class:"outline-search ".concat(ss()),tabindex:-1},w:function(){var e=this.parent.childWidth||this.parent.w;return e-2},h:function(){var e=this.parent.h;return e-2},updateHook:function(){cs(this.el.classList)},overflow:n?"hidden":"visible",model:t,childViews:[].concat(ys(r?[va,Pl]:[]),[ps])}}));function ms(e){return ms="function"==typeof Symbol&&"symbol"==typeof Symbol.iterator?function(e){return typeof e}:function(e){return e&&"function"==typeof Symbol&&e.constructor===Symbol&&e!==Symbol.prototype?"symbol":typeof e},ms(e)}function ws(e){return function(e){if(Array.isArray(e))return Ss(e)}(e)||function(e){if("undefined"!=typeof Symbol&&null!=e[Symbol.iterator]||null!=e["@@iterator"])return Array.from(e)}(e)||function(e,t){if(!e)return;if("string"==typeof e)return Ss(e,t);var n=Object.prototype.toString.call(e).slice(8,-1);"Object"===n&&e.constructor&&(n=e.constructor.name);if("Map"===n||"Set"===n)return Array.from(e);if("Arguments"===n||/^(?:Ui|I)nt(?:8|16|32)(?:Clamped)?Array$/.test(n))return Ss(e,t)}(e)||function(){throw new TypeError("Invalid attempt to spread non-iterable instance.\nIn order to be iterable, non-array objects must have a [Symbol.iterator]() method.")}()}function Ss(e,t){(null==t||t>e.length)&&(t=e.length);for(var n=0,i=new Array(t);n<t;n++)i[n]=e[n];return i}function ks(e,t){for(var n=0;n<t.length;n++){var i=t[n];i.enumerable=i.enumerable||!1,i.configurable=!0,"value"in i&&(i.writable=!0),Object.defineProperty(e,Ps(i.key),i)}}function Os(e,t){return Os=Object.setPrototypeOf?Object.setPrototypeOf.bind():function(e,t){return e.__proto__=t,e},Os(e,t)}function Es(e){var t=function(){if("undefined"==typeof Reflect||!Reflect.construct)return!1;if(Reflect.construct.sham)return!1;if("function"==typeof Proxy)return!0;try{return Boolean.prototype.valueOf.call(Reflect.construct(Boolean,[],(function(){}))),!0}catch(e){return!1}}();return function(){var n,i=xs(e);if(t){var r=xs(this).constructor;n=Reflect.construct(i,arguments,r)}else n=i.apply(this,arguments);return function(e,t){if(t&&("object"===ms(t)||"function"==typeof t))return t;if(void 0!==t)throw new TypeError("Derived constructors may only return object or undefined");return Cs(e)}(this,n)}}function Cs(e){if(void 0===e)throw new ReferenceError("this hasn't been initialised - super() hasn't been called");return e}function xs(e){return xs=Object.setPrototypeOf?Object.getPrototypeOf.bind():function(e){return e.__proto__||Object.getPrototypeOf(e)},xs(e)}function Ps(e){var t=function(e,t){if("object"!==ms(e)||null===e)return e;var n=e[Symbol.toPrimitive];if(void 0!==n){var i=n.call(e,t||"default");if("object"!==ms(i))return i;throw new TypeError("@@toPrimitive must return a primitive value.")}return("string"===t?String:Number)(e)}(e,"string");return"symbol"===ms(t)?t:String(t)}var Ls=DS,Ts=(Ls._,Ls.focusManager),_s=Ls.detection,js=Ls.pubSub,Ds=Ls.events,As=Ls.dom,Is=As.addClass,Rs=As.removeClass,Bs=(Ls.keyManager.isTabKey,function(e){!function(e,t){if("function"!=typeof t&&null!==t)throw new TypeError("Super expression must either be null or a function");e.prototype=Object.create(t&&t.prototype,{constructor:{value:e,writable:!0,configurable:!0}}),Object.defineProperty(e,"prototype",{writable:!1}),t&&Os(e,t)}(o,e);var t,n,i,r=Es(o);function o(e){var t,n,i,a;return function(e,t){if(!(e instanceof t))throw new TypeError("Cannot call a class as a function")}(this,o),t=r.call(this,e),n=Cs(t),a=void 0,(i=Ps(i="s"))in n?Object.defineProperty(n,i,{value:a,enumerable:!0,configurable:!0,writable:!0}):n[i]=a,t.view.isUnified&&(t.getScrollEl=function(){return t.termsEl},t.getOffsetTop=function(e){return e.offsetTop},t.getOffsetHeight=function(e){return e.offsetHeight+e.nextElementSibling.clientHeight}),t.hasDefinition=_s.deviceView.isDesktop&&!t.view.isUnified,js.on(Ds.glossary.REFRESH_VIEW,(function(){t.view.updateHtml(),t.view.update()})),DS.flagManager.aiCourseTranslation&&js.on(Ds.frame.SHOW_TAB_ITEM,t.onShowTabItem.bind(Cs(t))),t}return t=o,(n=[{key:"onClickItem",value:function(e){var t=e.target;if(this.hasDefinition&&null!=t&&"p"!==t.nodeName.toLowerCase()){var n=null!=this.activeItem;n&&(this.activeItem.firstElementChild.setAttribute("aria-expanded",!1),this.activeItem.style.backgroundColor="",this.closeItem(this.activeItem)),n&&this.lastSelected==t||(t.setAttribute("aria-expanded",!0),this.openItem(t.parentElement)),this.lastSelected=t}}},{key:"getNextItem",value:function(e){var t,n=this.getItems(),i=this.getItems().indexOf(this.currentItem);do{(i+=1)===n.length&&(i=0),t=n[i]}while("none"===t.parentElement.style.display);return t}},{key:"getPrevItem",value:function(e){var t,n=this.getItems(),i=this.getItems().indexOf(this.currentItem);do{-1==(i-=1)&&(i=n.length-1),t=n[i]}while("none"===t.parentElement.style.display);return t}},{key:"hasListItems",value:function(){return!DS._.isEmpty(this.model.frame.glossaryData)}},{key:"getItems",value:function(){return this.links=this.links||ws(this.el.querySelectorAll(".term")),this.links}},{key:"openItem",value:function(e){Is(e,"cs-selected"),e.nextElementSibling.style.display="block",Is(e.nextElementSibling,"open"),this.activeItem=e}},{key:"closeItem",value:function(e){var t=this;Rs(e,"cs-selected"),Rs(e.nextElementSibling,"open"),this.activeItem=null,TweenLite.to(e,.2,{opacity:1,onComplete:function(){e.nextElementSibling.style.display="none",Ts.setFocusRectOn(t.currentItem)}})}},{key:"onShowTabItem",value:function(e,t){if("glossary"===e&&null!=t){var n=ws(this.el.querySelectorAll("[data-translation-id]")).find((function(e){return e.dataset.translationId===t}));null!=n&&n.scrollIntoView({block:"nearest",behavior:"smooth"})}}}])&&ks(t.prototype,n),i&&ks(t,i),Object.defineProperty(t,"prototype",{writable:!1}),o}(Wa)),Ms=Bs;function Hs(e){return Hs="function"==typeof Symbol&&"symbol"==typeof Symbol.iterator?function(e){return typeof e}:function(e){return e&&"function"==typeof Symbol&&e.constructor===Symbol&&e!==Symbol.prototype?"symbol":typeof e},Hs(e)}function Ns(e){return function(e){if(Array.isArray(e))return Fs(e)}(e)||function(e){if("undefined"!=typeof Symbol&&null!=e[Symbol.iterator]||null!=e["@@iterator"])return Array.from(e)}(e)||function(e,t){if(!e)return;if("string"==typeof e)return Fs(e,t);var n=Object.prototype.toString.call(e).slice(8,-1);"Object"===n&&e.constructor&&(n=e.constructor.name);if("Map"===n||"Set"===n)return Array.from(e);if("Arguments"===n||/^(?:Ui|I)nt(?:8|16|32)(?:Clamped)?Array$/.test(n))return Fs(e,t)}(e)||function(){throw new TypeError("Invalid attempt to spread non-iterable instance.\nIn order to be iterable, non-array objects must have a [Symbol.iterator]() method.")}()}function Fs(e,t){(null==t||t>e.length)&&(t=e.length);for(var n=0,i=new Array(t);n<t;n++)i[n]=e[n];return i}function Ws(e,t){for(var n=0;n<t.length;n++){var i=t[n];i.enumerable=i.enumerable||!1,i.configurable=!0,"value"in i&&(i.writable=!0),Object.defineProperty(e,(r=i.key,o=void 0,o=function(e,t){if("object"!==Hs(e)||null===e)return e;var n=e[Symbol.toPrimitive];if(void 0!==n){var i=n.call(e,t||"default");if("object"!==Hs(i))return i;throw new TypeError("@@toPrimitive must return a primitive value.")}return("string"===t?String:Number)(e)}(r,"string"),"symbol"===Hs(o)?o:String(o)),i)}var r,o}function Vs(e,t){return Vs=Object.setPrototypeOf?Object.setPrototypeOf.bind():function(e,t){return e.__proto__=t,e},Vs(e,t)}function Us(e){var t=function(){if("undefined"==typeof Reflect||!Reflect.construct)return!1;if(Reflect.construct.sham)return!1;if("function"==typeof Proxy)return!0;try{return Boolean.prototype.valueOf.call(Reflect.construct(Boolean,[],(function(){}))),!0}catch(e){return!1}}();return function(){var n,i=zs(e);if(t){var r=zs(this).constructor;n=Reflect.construct(i,arguments,r)}else n=i.apply(this,arguments);return function(e,t){if(t&&("object"===Hs(t)||"function"==typeof t))return t;if(void 0!==t)throw new TypeError("Derived constructors may only return object or undefined");return Ks(e)}(this,n)}}function Ks(e){if(void 0===e)throw new ReferenceError("this hasn't been initialised - super() hasn't been called");return e}function zs(e){return zs=Object.setPrototypeOf?Object.getPrototypeOf.bind():function(e){return e.__proto__||Object.getPrototypeOf(e)},zs(e)}var Qs=DS,Gs=(Qs.detection,Qs.pubSub),Zs=Qs.events,qs=Qs.keyManager.isSpaceKey,Ys=function(e){!function(e,t){if("function"!=typeof t&&null!==t)throw new TypeError("Super expression must either be null or a function");e.prototype=Object.create(t&&t.prototype,{constructor:{value:e,writable:!0,configurable:!0}}),Object.defineProperty(e,"prototype",{writable:!1}),t&&Vs(e,t)}(o,e);var t,n,i,r=Us(o);function o(e){var t;return function(e,t){if(!(e instanceof t))throw new TypeError("Cannot call a class as a function")}(this,o),t=r.call(this,e),Gs.on(Zs.resources.REFRESH_VIEW,(function(){t.view.updateHtml(),t.view.update()})),DS.flagManager.aiCourseTranslation&&Gs.on(Zs.frame.SHOW_TAB_ITEM,t.onShowTabItem.bind(Ks(t))),t}return t=o,(n=[{key:"onClickItem",value:function(){}},{key:"hasListItems",value:function(){return(this.model.resourceData.resources||[]).length>0}},{key:"getItems",value:function(){return this.items=this.items||Ns(this.el.querySelectorAll(".resource a")),this.items}},{key:"activateItem",value:function(e){qs(e.keyCode)&&DS.windowOpen.open({url:this.currentItem.dataset.url})}},{key:"getOffsetTop",value:function(e){return this.currentItem.offsetTop}},{key:"getFocusRectTarget",value:function(){return this.currentItem.parentNode}},{key:"onShowTabItem",value:function(e,t){if("resource"===e&&null!=t){var n=this.getItems().find((function(e){return e.dataset.translationId===t}));null!=n&&n.scrollIntoView({block:"nearest",behavior:"smooth"})}}}])&&Ws(t.prototype,n),i&&Ws(t,i),Object.defineProperty(t,"prototype",{writable:!1}),o}(Ms),Xs=Ys;function $s(e){return function(e){if(Array.isArray(e))return Js(e)}(e)||function(e){if("undefined"!=typeof Symbol&&null!=e[Symbol.iterator]||null!=e["@@iterator"])return Array.from(e)}(e)||function(e,t){if(!e)return;if("string"==typeof e)return Js(e,t);var n=Object.prototype.toString.call(e).slice(8,-1);"Object"===n&&e.constructor&&(n=e.constructor.name);if("Map"===n||"Set"===n)return Array.from(e);if("Arguments"===n||/^(?:Ui|I)nt(?:8|16|32)(?:Clamped)?Array$/.test(n))return Js(e,t)}(e)||function(){throw new TypeError("Invalid attempt to spread non-iterable instance.\nIn order to be iterable, non-array objects must have a [Symbol.iterator]() method.")}()}function Js(e,t){(null==t||t>e.length)&&(t=e.length);for(var n=0,i=new Array(t);n<t;n++)i[n]=e[n];return i}var ec=DS.utils,tc=ec.pxify,nc=ec.getPath,ic="resources",rc=["xls","pdf","doc","ppt","rtf","zip","link","file"],oc={docx:"doc",pptx:"ppt",xlsx:"xls"},ac=G.def(ic,Xs,(function(e){var t=G.model.frame,n=de.getColor(e,".cs-brandhighlight-bg","background-color",".cs-base.cs-custom-theme").replace(/\).*/,")");return{attrs:{id:"".concat(ic,"-content"),class:"cs-resource ".concat(ss()," resources"),tabindex:-1},w:function(){return this.parent.childWidth||this.parent.w},h:function(){return this.parent.h-10},overflow:"",model:t,html:function(){return'\n      <div class="resources-content scrolling-panel panel-content">\n        <ul class="resources-list" role="menu">\n          '.concat(nc(t,"resourceData.resources",[]).reduce((function(e,t,i){var r=function(e){var t=e.url,n=t.includes("http")?"link":t.split(".").pop().toLowerCase();return oc[n]&&(n=oc[n]),rc.includes(n)?n:"file"}(t),o="href=\"javascript:DS.windowOpen.open({ url: '".concat(t.url,"' })\""),a=DS.flagManager.aiCourseTranslation&&t.translationId;return"".concat(e,'\n              <li class="cs-listitem resource" tabIndex="-1">\n                <a ').concat(o,' \n                  data-url="').concat(t.url,'" \n                  tabindex="').concat(0===i?0:-1,'" \n                  role="menuitem" \n                  ').concat(a?'data-translation-id="'.concat(a,'"'):"",'\n                >\n                  <div class="file-icon resource-ext-').concat(r,'">\n                    ').concat(Yn("link"===r?"link":"file")(n),'\n                    <div class="file-icon-text">\n                    ').concat(r,'\n                    </div>\n                  </div>\n                  <div class="file-name">').concat(t.title,"</div>\n                </a>\n              </li>")}),""),"\n        </ul>\n      </div>")},updateHook:function(){cs(this.el.classList)},methods:{onPanelVisible:function(){$s(this.el.querySelectorAll(".resource")).forEach((function(e){var t=e.querySelector(".file-name").scrollHeight;e.clientHeight<t&&(e.style.height=tc(t+8))}))}}}})),lc=DS,sc=lc.slideObjectUtils,cc=lc.utils.getPath,uc=lc.constants,fc="glossary",dc=G.def(fc,Ms,(function(){var e=G.model;return sc.activeMobileMenuItem(e.frame.glossaryData,"no-glossary"),{attrs:{id:"".concat(fc,"-content"),class:"".concat(ss()," cs-glossary"),tabindex:-1},w:"100%",h:function(){return this.parent.h-xn+2},model:e,isUnified:!0,html:function(){return'\n      <div data-ref="terms" class="glossary-content scrolling-panel">\n        <dl>\n        '.concat(cc(e,"frame.glossaryData",[]).map((function(e,t){var n="glossary-def-".concat(t),i=DS.flagManager.aiCourseTranslation&&e.translationId;return'\n              <dt \n                class="cs-heading glossary-item glossary-term term"  \n                tabindex="'.concat(0===t?0:-1,'" \n                aria-describedby="').concat(n,'"\n                ').concat(i?'data-translation-id="'.concat(i,'.Term"'):"","\n              >\n                ").concat(e.title,'\n              </dt>\n              <dd \n                id="').concat(n,'" \n                class="glossary-item glossary-desc" \n                tabindex="-1"\n                ').concat(i?'data-translation-id="'.concat(i,'.Definition"'):"","\n              >\n                ").concat(e.content.toString().split(uc.LINE_BREAK_REGEX).map((function(e){return"<p class=".concat(0===e.length?"empty-p":"",">").concat(e,"</p>")})).join(""),"\n              </dd>\n            ")})).join(""),"\n        </dl>\n      </div>")},updateHook:function(){cs(this.el.classList)}}}));function hc(e){return hc="function"==typeof Symbol&&"symbol"==typeof Symbol.iterator?function(e){return typeof e}:function(e){return e&&"function"==typeof Symbol&&e.constructor===Symbol&&e!==Symbol.prototype?"symbol":typeof e},hc(e)}function pc(e,t){for(var n=0;n<t.length;n++){var i=t[n];i.enumerable=i.enumerable||!1,i.configurable=!0,"value"in i&&(i.writable=!0),Object.defineProperty(e,(r=i.key,o=void 0,o=function(e,t){if("object"!==hc(e)||null===e)return e;var n=e[Symbol.toPrimitive];if(void 0!==n){var i=n.call(e,t||"default");if("object"!==hc(i))return i;throw new TypeError("@@toPrimitive must return a primitive value.")}return("string"===t?String:Number)(e)}(r,"string"),"symbol"===hc(o)?o:String(o)),i)}var r,o}function yc(e,t){return yc=Object.setPrototypeOf?Object.setPrototypeOf.bind():function(e,t){return e.__proto__=t,e},yc(e,t)}function bc(e){var t=function(){if("undefined"==typeof Reflect||!Reflect.construct)return!1;if(Reflect.construct.sham)return!1;if("function"==typeof Proxy)return!0;try{return Boolean.prototype.valueOf.call(Reflect.construct(Boolean,[],(function(){}))),!0}catch(e){return!1}}();return function(){var n,i=gc(e);if(t){var r=gc(this).constructor;n=Reflect.construct(i,arguments,r)}else n=i.apply(this,arguments);return function(e,t){if(t&&("object"===hc(t)||"function"==typeof t))return t;if(void 0!==t)throw new TypeError("Derived constructors may only return object or undefined");return vc(e)}(this,n)}}function vc(e){if(void 0===e)throw new ReferenceError("this hasn't been initialised - super() hasn't been called");return e}function gc(e){return gc=Object.setPrototypeOf?Object.getPrototypeOf.bind():function(e){return e.__proto__||Object.getPrototypeOf(e)},gc(e)}var mc=/color:#ffffff/gi,wc=DS,Sc=wc.detection,kc=wc.events,Oc=wc.focusManager,Ec=wc.pubSub,Cc=(wc.utils,wc.slideObjectUtils),xc=function(e){!function(e,t){if("function"!=typeof t&&null!==t)throw new TypeError("Super expression must either be null or a function");e.prototype=Object.create(t&&t.prototype,{constructor:{value:e,writable:!0,configurable:!0}}),Object.defineProperty(e,"prototype",{writable:!1}),t&&yc(e,t)}(o,e);var t,n,i,r=bc(o);function o(e){var t;return function(e,t){if(!(e instanceof t))throw new TypeError("Cannot call a class as a function")}(this,o),t=r.call(this,e),Ec.on(kc.window.MAIN_CHANGED,t.onSlideChanged.bind(vc(t))),(DS.flagManager.multiLangSupport||DS.flagManager.aiCourseTranslation)&&Ec.on(kc.transcript.REFRESH_VIEW,t.onRefreshView.bind(vc(t))),Sc.deviceView.isClassicMobile?Ec.on(kc.mobile.NOTES_SHOWN,t.onHamburgerToggle.bind(vc(t),!1)):Sc.deviceView.isUnifiedMobile&&Ec.on(kc.hamburger.TOGGLE,t.onHamburgerToggle.bind(vc(t))),t.forceScrollToTop=!1,t}return t=o,(n=[{key:"onHamburgerToggle",value:function(e){this.forceScrollToTop&&!e&&(this.getScrollElement().scrollTop=0,this.forceScrollToTop=!1)}},{key:"onFocus",value:function(){this.el.focus(),Oc.setFocusRectOn(this.el.parentNode)}},{key:"focusSelf",value:function(){this.onFocus()}},{key:"handleTab",value:function(){return this.el.parentElement.focus(),!0}},{key:"onSlideChanged",value:function(e){if(this.lasSlideId!=e.absoluteId){this.lasSlideId=e.absoluteId;var t=(this.model.notesData||[]).find((function(t){return e.absoluteId.includes(t.slideId)}));null!=this.titleEl&&(this.titleEl.innerHTML=e.get("title"));var n=null==t?"":t.content;Sc.deviceView.isClassicMobile&&(n=n.replace(mc,"color:#515557")),this.contentEl.innerHTML=n,Ec.trigger(kc.transcript.CHANGED),Cc.activeMobileMenuItem(n,"no-transcript"),this.scrollToTop()}}},{key:"onRefreshView",value:function(){var e=DS.windowManager.getMainWindowSlide();null!=e&&this.onSlideChanged(e)}},{key:"scrollToTop",value:function(){Sc.deviceView.isDesktop?this.view.el.scrollTop=0:Sc.theme.isClassic?0===this.getScrollElement().scrollTop?this.forceScrollToTop=!0:this.getScrollElement().scrollTop=0:G.getNamespace(this.view.nameSpace).sidebar.collapsed?this.forceScrollToTop=!0:this.getScrollElement().scrollTop=0}},{key:"getScrollElement",value:function(){return Sc.deviceView.isClassicMobile?this.view.parent.el:this.view.el}},{key:"getViewBox",value:function(){return this.view.parent.getBox()}},{key:"teardown",value:function(){Ec.off(kc.window.MAIN_CHANGED,this.onSlideChanged.bind(this)),DS.flagManager.multiLangSupport&&Ec.off(kc.transcript.REFRESH_VIEW,this.onRefreshView.bind(this)),Sc.deviceView.isClassicMobile?Ec.off(kc.mobile.NOTES_SHOWN,this.onHamburgerToggle.bind(this,!1)):Sc.deviceView.isUnifiedMobile&&Ec.off(kc.hamburger.TOGGLE,this.onHamburgerToggle.bind(this))}}])&&pc(t.prototype,n),i&&pc(t,i),Object.defineProperty(t,"prototype",{writable:!1}),o}(Dt),Pc=xc,Lc="transcript",Tc={outline:gs,resources:ac,glossary:dc,transcript:G.def(Lc,Pc,(function(){var e=G.model,t=e.rtl?"rtl":"";return{attrs:{id:Lc+"-content",class:"cs-transcript ".concat(t),tabindex:0},w:"100%",h:function(){return this.parent.h-20},html:'\n      <div data-ref="content" class="note-content scrolling-panel"></div>\n    ',model:e.frame}}))},_c=DS.utils.getPath,jc=DS.constants.refs.FRAME,Dc="sidebarPanels",Ac=(G.def(Dc,(function(e){var t=G.getNamespace(e),n=t.sidebar,i=t.tabs,r=t.logo;return{attrs:{id:Dc},x:0,z:1,y:function(){return i.bottom()},w:function(){return n.data.actualWidth()},h:function(){var e=r?r.h+xn:0;return n.h-i.h-e},childDef:function(){Ac(G.model,e)}}})),function(e,t){_c(e,"sidebarTabs",[]).forEach((function(e,n){!function(e,t,n,i){var r=t.name,o=r+"Panel",a=0===n,l=G.def(o,Co,{attrs:{id:o,class:"cs-menu cs-panel is-scrollable panel","aria-labelledby":r+"-tab",role:"tabpanel",tabindex:-1},visibility:"no-reflow",style:{display:a},x:0,y:0,w:"100%",h:"100%",html:""});l.init(),G.getNamespace(jc).sidebarPanels.append(l);var s=Tc[r];null!=s&&(s.nameSpace=i,s.init(),l.append(s))}(0,e,n,t)}))}),Ic="topTabs";function Rc(e){return Rc="function"==typeof Symbol&&"symbol"==typeof Symbol.iterator?function(e){return typeof e}:function(e){return e&&"function"==typeof Symbol&&e.constructor===Symbol&&e!==Symbol.prototype?"symbol":typeof e},Rc(e)}function Bc(e,t){for(var n=0;n<t.length;n++){var i=t[n];i.enumerable=i.enumerable||!1,i.configurable=!0,"value"in i&&(i.writable=!0),Object.defineProperty(e,(r=i.key,o=void 0,o=function(e,t){if("object"!==Rc(e)||null===e)return e;var n=e[Symbol.toPrimitive];if(void 0!==n){var i=n.call(e,t||"default");if("object"!==Rc(i))return i;throw new TypeError("@@toPrimitive must return a primitive value.")}return("string"===t?String:Number)(e)}(r,"string"),"symbol"===Rc(o)?o:String(o)),i)}var r,o}function Mc(e,t){return Mc=Object.setPrototypeOf?Object.setPrototypeOf.bind():function(e,t){return e.__proto__=t,e},Mc(e,t)}function Hc(e){var t=function(){if("undefined"==typeof Reflect||!Reflect.construct)return!1;if(Reflect.construct.sham)return!1;if("function"==typeof Proxy)return!0;try{return Boolean.prototype.valueOf.call(Reflect.construct(Boolean,[],(function(){}))),!0}catch(e){return!1}}();return function(){var n,i=Nc(e);if(t){var r=Nc(this).constructor;n=Reflect.construct(i,arguments,r)}else n=i.apply(this,arguments);return function(e,t){if(t&&("object"===Rc(t)||"function"==typeof t))return t;if(void 0!==t)throw new TypeError("Derived constructors may only return object or undefined");return function(e){if(void 0===e)throw new ReferenceError("this hasn't been initialised - super() hasn't been called");return e}(e)}(this,n)}}function Nc(e){return Nc=Object.setPrototypeOf?Object.getPrototypeOf.bind():function(e){return e.__proto__||Object.getPrototypeOf(e)},Nc(e)}G.def(Ic,(function(){return{attrs:{id:Ic,role:"navigation"},w:"100%",overflow:"visible",h:"100%"}}));var Fc=function(e){!function(e,t){if("function"!=typeof t&&null!==t)throw new TypeError("Super expression must either be null or a function");e.prototype=Object.create(t&&t.prototype,{constructor:{value:e,writable:!0,configurable:!0}}),Object.defineProperty(e,"prototype",{writable:!1}),t&&Mc(e,t)}(o,e);var t,n,i,r=Hc(o);function o(e){var t;return function(e,t){if(!(e instanceof t))throw new TypeError("Cannot call a class as a function")}(this,o),(t=r.call(this,e)).onClick(t.onClickLink),t}return t=o,(n=[{key:"onClickLink",value:function(){var e=this,t=this.model.properties.data;DS.pubSub.trigger(DS.events.customlink.EVENT,t),this.view.parent.children.forEach((function(t){t.viewLogic!==e&&t.viewLogic.showing&&t.viewLogic.hidePanel()}))}},{key:"isLive",value:function(){return!0}}])&&Bc(t.prototype,n),i&&Bc(t,i),Object.defineProperty(t,"prototype",{writable:!1}),o}(Dt),Wc=Fc;function Vc(e){return Vc="function"==typeof Symbol&&"symbol"==typeof Symbol.iterator?function(e){return typeof e}:function(e){return e&&"function"==typeof Symbol&&e.constructor===Symbol&&e!==Symbol.prototype?"symbol":typeof e},Vc(e)}function Uc(e,t){for(var n=0;n<t.length;n++){var i=t[n];i.enumerable=i.enumerable||!1,i.configurable=!0,"value"in i&&(i.writable=!0),Object.defineProperty(e,(r=i.key,o=void 0,o=function(e,t){if("object"!==Vc(e)||null===e)return e;var n=e[Symbol.toPrimitive];if(void 0!==n){var i=n.call(e,t||"default");if("object"!==Vc(i))return i;throw new TypeError("@@toPrimitive must return a primitive value.")}return("string"===t?String:Number)(e)}(r,"string"),"symbol"===Vc(o)?o:String(o)),i)}var r,o}function Kc(){return Kc="undefined"!=typeof Reflect&&Reflect.get?Reflect.get.bind():function(e,t,n){var i=function(e,t){for(;!Object.prototype.hasOwnProperty.call(e,t)&&null!==(e=Zc(e)););return e}(e,t);if(i){var r=Object.getOwnPropertyDescriptor(i,t);return r.get?r.get.call(arguments.length<3?e:n):r.value}},Kc.apply(this,arguments)}function zc(e,t){return zc=Object.setPrototypeOf?Object.setPrototypeOf.bind():function(e,t){return e.__proto__=t,e},zc(e,t)}function Qc(e){var t=function(){if("undefined"==typeof Reflect||!Reflect.construct)return!1;if(Reflect.construct.sham)return!1;if("function"==typeof Proxy)return!0;try{return Boolean.prototype.valueOf.call(Reflect.construct(Boolean,[],(function(){}))),!0}catch(e){return!1}}();return function(){var n,i=Zc(e);if(t){var r=Zc(this).constructor;n=Reflect.construct(i,arguments,r)}else n=i.apply(this,arguments);return function(e,t){if(t&&("object"===Vc(t)||"function"==typeof t))return t;if(void 0!==t)throw new TypeError("Derived constructors may only return object or undefined");return Gc(e)}(this,n)}}function Gc(e){if(void 0===e)throw new ReferenceError("this hasn't been initialised - super() hasn't been called");return e}function Zc(e){return Zc=Object.setPrototypeOf?Object.getPrototypeOf.bind():function(e){return e.__proto__||Object.getPrototypeOf(e)},Zc(e)}var qc=DS.dom.isWithin,Yc=DS.globalEventHelper,Xc=Yc.addDocumentListener,$c=Yc.removeDocumentListener,Jc=DS,eu=Jc.pubSub,tu=Jc.events,nu=Jc._,iu=Jc.playerGlobals,ru=Jc.dom,ou=ru.addClass,au=ru.removeClass,lu=function(e){!function(e,t){if("function"!=typeof t&&null!==t)throw new TypeError("Super expression must either be null or a function");e.prototype=Object.create(t&&t.prototype,{constructor:{value:e,writable:!0,configurable:!0}}),Object.defineProperty(e,"prototype",{writable:!1}),t&&zc(e,t)}(o,e);var t,n,i,r=Qc(o);function o(e){var t;return function(e,t){if(!(e instanceof t))throw new TypeError("Cannot call a class as a function")}(this,o),t=r.call(this,e),nu.bindAll(Gc(t),"hidePanel","onCheckShouldHide"),t.onClick(t.onClickLink),t.showing=!1,eu.on(tu.sidebar.ACTIVE_TAB_SET,t.onActiveTabSet.bind(Gc(t))),DS.flagManager.aiCourseTranslation&&eu.on(tu.frame.SHOW_TAB_ITEM,t.onShowTabItem.bind(Gc(t))),t}return t=o,n=[{key:"onShowTabItem",value:function(e){this.hidePanel(),this.view.nameKey.includes(e)&&this.showPanel(!0)}},{key:"onActiveTabSet",value:function(e){this.view.parent.children.find((function(t){return t.nameKey.includes(e)}))&&this.hidePanel(),this.view.nameKey.includes(e)&&this.showPanel()}},{key:"onClickLink",value:function(e){this.showing?this.hidePanel():this.showPanel()}},{key:"showPanel",value:function(){var e=arguments.length>0&&void 0!==arguments[0]&&arguments[0];this.translationShown=e,this.el.style.border="1px solid ".concat(this.view.selectedBorderColor),this.el.setAttribute("aria-expanded",!0),ou(this.el,"cs-selected"),ou(this.el,"active"),this.view.panel.el.style.display="block",this.view.panel.viewLogic.focusChild(),Xc("mouseup",this.onCheckShouldHide),eu.on(tu.controlLayout.CHANGED,this.hidePanel),this.showing=!0}},{key:"hidePanel",value:function(){this.translationShown=!1,this.el.style.border="1px solid rgba(0, 0, 0, 0)",this.el.setAttribute("aria-expanded",!1),au(this.el,"cs-selected"),au(this.el,"active"),this.view.panel.el.style.display="none",$c("mouseup",this.onCheckShouldHide),eu.off(tu.controlLayout.CHANGED,this.hidePanel),this.showing=!1}},{key:"onBlur",value:function(e){iu.presentation.isPreview()&&!window.globals.HAS_SLIDE||this.onCheckShouldHide({target:e.relatedTarget}),Kc(Zc(o.prototype),"onBlur",this).call(this,e)}},{key:"onCheckShouldHide",value:function(e){null!=e.target&&(qc(e.target,"panel")||this.el.contains(e.target))||this.hidePanel()}},{key:"isLive",value:function(){var e=G.model.currControlLayout[this.model.name];return nu.isObject(e)?e.enabled:e}},{key:"teardown",value:function(){eu.off(tu.controlLayout.CHANGED,this.hidePanel),eu.off(tu.sidebar.ACTIVE_TAB_SET)}}],n&&Uc(t.prototype,n),i&&Uc(t,i),Object.defineProperty(t,"prototype",{writable:!1}),o}(Dt),su=lu;function cu(e){return cu="function"==typeof Symbol&&"symbol"==typeof Symbol.iterator?function(e){return typeof e}:function(e){return e&&"function"==typeof Symbol&&e.constructor===Symbol&&e!==Symbol.prototype?"symbol":typeof e},cu(e)}function uu(e,t){for(var n=0;n<t.length;n++){var i=t[n];i.enumerable=i.enumerable||!1,i.configurable=!0,"value"in i&&(i.writable=!0),Object.defineProperty(e,(r=i.key,o=void 0,o=function(e,t){if("object"!==cu(e)||null===e)return e;var n=e[Symbol.toPrimitive];if(void 0!==n){var i=n.call(e,t||"default");if("object"!==cu(i))return i;throw new TypeError("@@toPrimitive must return a primitive value.")}return("string"===t?String:Number)(e)}(r,"string"),"symbol"===cu(o)?o:String(o)),i)}var r,o}function fu(){return fu="undefined"!=typeof Reflect&&Reflect.get?Reflect.get.bind():function(e,t,n){var i=function(e,t){for(;!Object.prototype.hasOwnProperty.call(e,t)&&null!==(e=yu(e)););return e}(e,t);if(i){var r=Object.getOwnPropertyDescriptor(i,t);return r.get?r.get.call(arguments.length<3?e:n):r.value}},fu.apply(this,arguments)}function du(e,t){return du=Object.setPrototypeOf?Object.setPrototypeOf.bind():function(e,t){return e.__proto__=t,e},du(e,t)}function hu(e){var t=function(){if("undefined"==typeof Reflect||!Reflect.construct)return!1;if(Reflect.construct.sham)return!1;if("function"==typeof Proxy)return!0;try{return Boolean.prototype.valueOf.call(Reflect.construct(Boolean,[],(function(){}))),!0}catch(e){return!1}}();return function(){var n,i=yu(e);if(t){var r=yu(this).constructor;n=Reflect.construct(i,arguments,r)}else n=i.apply(this,arguments);return function(e,t){if(t&&("object"===cu(t)||"function"==typeof t))return t;if(void 0!==t)throw new TypeError("Derived constructors may only return object or undefined");return pu(e)}(this,n)}}function pu(e){if(void 0===e)throw new ReferenceError("this hasn't been initialised - super() hasn't been called");return e}function yu(e){return yu=Object.setPrototypeOf?Object.getPrototypeOf.bind():function(e){return e.__proto__||Object.getPrototypeOf(e)},yu(e)}var bu=DS,vu=bu._,gu=bu.events,mu=bu.pubSub,wu=bu.detection,Su=bu.keyManager,ku=bu.TweenLite,Ou=bu.focusManager,Eu=bu.constants.ANIMATION_DURATION,Cu=bu.globalEventHelper,xu=Cu.addDocumentListener,Pu=Cu.addWindowListener,Lu=bu.dom,Tu=Lu.isInput,_u=Lu.hasClass,ju=Lu.addClass,Du=Lu.removeClass,Au=wu.device.isMobile?"touchend":"mouseup",Iu=function(e){!function(e,t){if("function"!=typeof t&&null!==t)throw new TypeError("Super expression must either be null or a function");e.prototype=Object.create(t&&t.prototype,{constructor:{value:e,writable:!0,configurable:!0}}),Object.defineProperty(e,"prototype",{writable:!1}),t&&du(e,t)}(o,e);var t,n,i,r=hu(o);function o(e){var t;return function(e,t){if(!(e instanceof t))throw new TypeError("Cannot call a class as a function")}(this,o),t=r.call(this,e),vu.bindAll(pu(t),"updatePanel","onResize"),t.isOutlinePanel="outlineLink"===e.nameKey,t.isGlossaryPanel="glossaryLink"===e.nameKey,t.isResourcesPanel="resourcesLink"===e.nameKey,t.isOutlinePanel&&(mu.on(gu.menuLinksListItem.TOGGLE,t.updatePanel),mu.on(gu.search.UPDATE_PANEL,(function(){setTimeout(t.updatePanel,Eu)})),t.searchEnabled=G.model.frame.controlOptions.controls.search),window.globals.HAS_SLIDE||t.subscribeToRefreshEvents(),t.removeResize=Pu("resize",t.onResize),t}return t=o,n=[{key:"subscribeToRefreshEvents",value:function(){this.isOutlinePanel?mu.on(gu.navData.REFRESH_VIEW,this.updatePanel):this.isResourcesPanel?mu.on(gu.resources.REFRESH_VIEW,this.updatePanel):this.isGlossaryPanel&&mu.on(gu.glossary.REFRESH_VIEW,this.updatePanel)}},{key:"teardown",value:function(){mu.off(gu.resources.REFRESH_VIEW,this.updatePanel),mu.off(gu.glossary.REFRESH_VIEW,this.updatePanel),mu.off(gu.navData.REFRESH_VIEW,this.updatePanel),this.removeResize()}},{key:"onResize",value:function(){!this.showing||wu.device.isMobile&&Tu(document.activeElement)||this.hidePanel()}},{key:"updatePanel",value:function(){var e=this.view.panel.el.querySelector(".scrolling-panel");if(null!=e)this.view.panel.height=Math.min(window.innerHeight-120,e.clientHeight+40),this.view.panel.update(),this.view.panel.updateChildren();else if(this.isOutlinePanel){var t;t=_u(document.body,"search-results-active")?document.body.querySelector(".search-results-active .search-results ul"):document.body.querySelector("#outline-content ul"),this.view.panel.height=Math.min(window.innerHeight-120,t.clientHeight+40+(this.searchEnabled?58:0)),this.view.panel.update(),this.view.panel.updateChildren(!0)}}},{key:"showPanel",value:function(){var e=this,t=arguments.length>0&&void 0!==arguments[0]&&arguments[0];mu.trigger(gu.tabLink.SHOW_PANEL,this),wu.deviceView.isPhone&&ku.from(this.view.panel.el,.12,{left:"left"===G.model.sidebarOpts.sidebarPos?30:-30}),ju(document.body,"nested-panel-shown"),this.el.setAttribute("aria-expanded",!0),this.el.classList.add("cs-selected","active"),this.view.panel.el.style.display="block",this.updatePanel(),t||this.view.panel.viewLogic.focusChild(),this.removeShowPanelListeners=vu.flow(xu("keydown",(function(t){return e.handleKeyDown(t)})),xu(Au,this.onCheckShouldHide)),mu.on(gu.controlLayout.CHANGED,this.hidePanel),this.showing=!0,mu.trigger(gu.tabLink.PANEL_SHOWN,this)}},{key:"handleKeyDown",value:function(e){Su.isEscapeKey(e.which)&&(this.hidePanel(),this.el.focus(),Ou.setFocusRectOn(this.el))}},{key:"hidePanel",value:function(e){mu.trigger(gu.tabLink.HIDE_PANEL,this),!e&&wu.deviceView.isPhone&&this.view.panel.inEllipsis||(fu(yu(o.prototype),"hidePanel",this).call(this),null!=this.removeShowPanelListeners&&this.removeShowPanelListeners(),Du(document.body,"nested-panel-shown"))}}],n&&uu(t.prototype,n),i&&uu(t,i),Object.defineProperty(t,"prototype",{writable:!1}),o}(su),Ru=Iu;function Bu(e){return function(e){if(Array.isArray(e))return Mu(e)}(e)||function(e){if("undefined"!=typeof Symbol&&null!=e[Symbol.iterator]||null!=e["@@iterator"])return Array.from(e)}(e)||function(e,t){if(!e)return;if("string"==typeof e)return Mu(e,t);var n=Object.prototype.toString.call(e).slice(8,-1);"Object"===n&&e.constructor&&(n=e.constructor.name);if("Map"===n||"Set"===n)return Array.from(e);if("Arguments"===n||/^(?:Ui|I)nt(?:8|16|32)(?:Clamped)?Array$/.test(n))return Mu(e,t)}(e)||function(){throw new TypeError("Invalid attempt to spread non-iterable instance.\nIn order to be iterable, non-array objects must have a [Symbol.iterator]() method.")}()}function Mu(e,t){(null==t||t>e.length)&&(t=e.length);for(var n=0,i=new Array(t);n<t;n++)i[n]=e[n];return i}var Hu,Nu=DS.detection,Fu=DS.constants.refs.FRAME,Wu=Nu.deviceView.isPhone?290:302,Vu=DS,Uu=Vu.pubSub,Ku=Vu.events,zu=!0,Qu=[],Gu=!0;Uu.on(Ku.renderTree.DESTROYED,(function(){Qu=[],zu=!0}));var Zu=function(e){if(e.length>0){var t=e.shift();return Qu.unshift(t),t}},qu=function(e){return e.reduce((function(e,t){return t.update(),e+(t.isTopLink?t.w:0)}),0)};function Yu(e){return Yu="function"==typeof Symbol&&"symbol"==typeof Symbol.iterator?function(e){return typeof e}:function(e){return e&&"function"==typeof Symbol&&e.constructor===Symbol&&e!==Symbol.prototype?"symbol":typeof e},Yu(e)}function Xu(e,t,n){return(t=function(e){var t=function(e,t){if("object"!==Yu(e)||null===e)return e;var n=e[Symbol.toPrimitive];if(void 0!==n){var i=n.call(e,t||"default");if("object"!==Yu(i))return i;throw new TypeError("@@toPrimitive must return a primitive value.")}return("string"===t?String:Number)(e)}(e,"string");return"symbol"===Yu(t)?t:String(t)}(t))in e?Object.defineProperty(e,t,{value:n,enumerable:!0,configurable:!0,writable:!0}):e[t]=n,e}!function(e){var t,n=e.id,i=(G.def(n,(function(i){var o=G.getNamespace(i),a=o.title,l=o.hamburger,s=o.sidebar,c=o.timer,u=o.topEllipsis;G.model.topTabsRight.length;return t=n,{attrs:{id:n,tabindex:-1},style:{left:"-1px"},w:function(){var e=this.parent.w-xn;return a.visible&&(e-=a.w),s.visible&&(e-=l.w),null!=c&&c.visible&&(e-=c.w),u.visible&&(e-=u.w),e-Pn},overflow:"visible",x:e.x,y:"vertical-center",h:22,z:5,childDef:function(){r(G.model,i)},methods:e.methods,updateHook:e.updateHook}})),function(n,i,r,o){var a,l,s,c,u="customlink"===r.name;u?(l=Wc,a=DS.flagManager.multiLangSupport&&i.getControlString(r.properties.data)||r.properties.title,s="link".concat(e.dir).concat(o),c="custom-link"):(l=Ru,a=i.getString(r.name),s=r.name+"Link",c="panel-link");var f=de.getColor(n,".cs-topmenu-item.active .cs-tab","border-top-color",".cs-base"),d={id:s,class:"cs-topmenu-item cs-tabs top-tab ".concat(c),tabindex:0};u||(d["aria-controls"]="".concat(r.name,"-panel"),d["aria-expanded"]=!1);var h=G.def(s,l,{selectedBorderColor:f,attrs:d,model:Object.assign(r,{idx:o}),isTopLink:!0,calcTextSize:!0,noUpdate:!0,contentStyle:{},tag:"button",html:function(){return'<span data-ref="label" class="cs-tab top-tab-text">'.concat(a,"</span>")},methods:{updateDomStrings:function(){var e="customlink"===r.name?i.getControlString(r.properties.data):i.getString(r.name);null!=e&&(this.viewLogic.labelEl.textContent=e)}},wPad:14,z:2,w:"fit-to-text-w",h:"fit-to-text-h",minH:23});h.init(),G.getNamespace(Fu)[e.id].append(h,!0),u||function(n,i,r,o){var a=o.name+"Panel",l="linksRight"===e.id,s=G.getNamespace(n),c=(s.topBar,s.frame,s.sidebar),u=s.slide,f=(s.wrapper,s.topEllipsis,de.getColor(n,".cs-topmenu-item.active .cs-panel","border-top-color",".cs-base")),d=Nu.env.isFileProtocol||Nu.browser.isFF?"background-color":"background",h=de.getColor(n,".cs-topmenu-item.active .cs-panel",d),p=G.getNamespace(n)[o.name+"Link"],y=G.getNamespace(n),b=y.topEllipsisPanel,v=y.linksRight,g=G.model.rtl,m=G.def(a,Co,{attrs:{id:a,class:"cs-topmenu-item topmenu-item active cs-menu cs-panel panel top-tabs-drop topmenu-panel-align-".concat(l?"right":"left"),tabIndex:-1},style:{borderColor:f,background:h},w:Wu,h:function(){return this.height||200},z:u.z+1,visible:!1,lnk:i,tabsId:t,overflow:"visible",x:function(){var e=0;if(p.inEllipsis)return!g||Nu.deviceView.isPhone?"left"===c.pos?e=b.maxWidth-Wu+8:Nu.deviceView.isPhone||(e=(b.maxWidth-Wu)/2+8):"left"!==c.pos&&(e=-2),e;var t=(e=i.x+(i.w-Wu)/2)+Wu;return!p.inEllipsis&&t>v.w&&(e=v.w-Wu-20),e=Math.max(g?20:0,e),this.children.arrow.el.style.left="".concat(i.x-e+i.w/2-11,"px"),e},y:function(){return p.inEllipsis?0:this.lnk.h+10},html:Qi(h,f)});m.init(n),G.getNamespace(Fu)[e.id].append(m),i.panel=m;var w=Tc[o.name];null!=w&&(w.init(n),m.append(w))}(n,h,0,r)}),r=function(e,t){[].concat(Bu(e.topTabsLeft),Bu(e.topTabsRight)).forEach((function(n,r){i(t,e,n,r)}))}}({id:"linksRight",dir:"Right",linkListName:"topTabsRight",x:function(){var e=G.getNamespace(DS.constants.refs.FRAME),t=e.hamburger,n=e.title,i=e.sidebar,r=e.topEllipsis,o=0;return G.model.rtl?(i.visible&&(o+=t.w),r.visible&&(o+=r.w,"right"===i.pos&&(o=r.w))):n.visible?o=n.right():i.visible&&(o=t.w),o+("right"===i.pos?0:Pn)},methods:{tabWidths:function(){return qu(this.children)},phoneUpdateHook:function(){if(0!==this.children.length||0!==Qu.length){var e=G.getNamespace(this.nameSpace),t=e.topEllipsis,n=e.topEllipsisPanel;this.children.forEach((function(e){var i=n.children.links.el;null!=e.panel&&(e.panel.inEllipsis=!0,i.insertBefore(e.panel.el,i.firstChild),e.panel.update()),e.inEllipsis=!0,i.insertBefore(e.el,i.firstChild),t.setVisibility(!0)})),this.updateHook=DS._.noop}}},updateHook:function(){if(DS.detection.deviceView.isPhone)this.phoneUpdateHook();else{var e=this.children;if(Gu||0!==this.children.length||DS.presentation.isPreview()||this.setVisibility(Qu.length>0||this.children.some((function(e){return e.visible}))),Gu=!1,(0!==e.length||0!==Qu.length)&&null!=this.nameSpace){var t=G.getNamespace(this.nameSpace),n=t.linksRight,i=t.topEllipsis,r=t.sidebar,o=t.topEllipsisPanel,a=this.w;if(Hu>a&&(zu=!0),Hu=a,zu&&qu(e)>this.w)for(;qu(e)>this.w;){var l=Zu(this.children);if(null!=l&&l.isTopLink){if(null!=l.el){var s=o.children.links.el;null!=l.panel&&(l.panel.inEllipsis=!0,s.insertBefore(l.panel.el,s.firstChild),l.panel.update()),l.inEllipsis=!0,s.insertBefore(l.el,s.firstChild)}i.setVisibility(!0)}}else if(Qu.length>0){var c=qu(e),u=Qu[0];this.w>c+u.w&&(Qu.shift(),this.el.appendChild(u.el),null!=u.panel&&(u.panel.inEllipsis=!1,u.panel.update(),this.el.appendChild(u.panel.el)),this.children.unshift(u),u.inEllipsis=!1)}0===Qu.length&&i.visible&&i.setVisibility(!1),zu=!1;var f={toLeft:!0,startPos:n.w-xn,hook:function(e){null!=e.panel&&e.panel.update()}};"right"!==r.pos||G.model.rtl?G.model.rtl&&(f.toLeft=!1,f.startPos=0,f.reverse=!1):(f.toLeft=!1,f.startPos=0,f.reverse=!0),this.flowChildren(f)}}}});var $u="bottomBar";G.def($u,(function(e){var t,n=G.getNamespace(e),i=n.frame,r=n.topBar,o=n.navControls;return Xu(t={openPanels:{},tag:"section",attrs:{id:$u},overflow:"visible",x:function(){return r.x},y:function(){return i.h-Ln},w:function(){return r.w},h:Ln},"overflow","visible"),Xu(t,"updateHook",(function(){if(this.hasAllChildren()){var e=G.model.rtl,t=this.children.playbackControls.children.seek;if(t.width=0,o.update(),this.children.playbackControls.visible&&t.visible){var n=this.calcChildrensWidth()+xn,i=e?1:0,r=(this.children.filter((function(e){return e.w>0})).length+i)*xn;t.width=this.w-n-r}this.flowChildren({alignChild:!0,bounds:{t:0,b:this.h,l:0,r:this.w},rtl:!1,pad:xn,reverse:!0})}})),Xu(t,"childVisibilityChangedHook",(function(){this.update()})),Xu(t,"methods",{panelToggled:function(e,t){this.openPanels[e]=t,t?this.el.style.zIndex=11:_.values(this.openPanels).every((function(e){return!e}))&&(this.el.style.zIndex=3)}}),t}));var Ju="navControls";G.def(Ju,(function(){var e=G.model.rtl;return{tag:"nav",attrs:{id:Ju,"aria-label":"slide navigation"},w:function(){return this.width||0},h:Ln,yp:"vertical-center",updateHook:function(){this.flowChildren({rtl:e,startPos:-10,pad:xn,fullUpdate:!0,sizeToChildren:!0})},parentAlign:e?"l":"r"}}));var ef="miscControls",tf=DS.detection.deviceView;function nf(e){return nf="function"==typeof Symbol&&"symbol"==typeof Symbol.iterator?function(e){return typeof e}:function(e){return e&&"function"==typeof Symbol&&e.constructor===Symbol&&e!==Symbol.prototype?"symbol":typeof e},nf(e)}function rf(e,t){for(var n=0;n<t.length;n++){var i=t[n];i.enumerable=i.enumerable||!1,i.configurable=!0,"value"in i&&(i.writable=!0),Object.defineProperty(e,(r=i.key,o=void 0,o=function(e,t){if("object"!==nf(e)||null===e)return e;var n=e[Symbol.toPrimitive];if(void 0!==n){var i=n.call(e,t||"default");if("object"!==nf(i))return i;throw new TypeError("@@toPrimitive must return a primitive value.")}return("string"===t?String:Number)(e)}(r,"string"),"symbol"===nf(o)?o:String(o)),i)}var r,o}G.def(ef,(function(e){var t=G.getNamespace(e).frame,n=G.model.rtl;return{attrs:{id:ef,"aria-label":"misc controls",role:"region"},wp:function(){return this.width||0},wl:function(){return tf.isPhone?58:this.wp},xp:function(){return this.left||0},yl:function(){return 0},xl:function(){return tf.isPhone?this.parent.w-this.w:this.xp},hp:function(){return Ln},hl:function(){return tf.isPhone?t.h:this.hp},overflow:"visible",parentAlign:function(){return n?"l":"r"},beforeUpdateHook:function(){tf.isPhone||this.flowChildren({fullUpdate:!0,pad:xn,startPos:0,sizeToChildren:!0,rtl:n})}}}));var of=DS,af=of._,lf=of.pubSub,sf=of.events,cf=of.dom.toggleClasses,uf=(of.shortcutManager,function(){function e(t){!function(e,t){if(!(e instanceof t))throw new TypeError("Cannot call a class as a function")}(this,e),this.view=t,af.bindAll(this,"onSlideChanged","onTimelineChanged","onPlaybackChanged"),lf.on(sf.slide.STARTED,this.onSlideChanged)}var t,n,i;return t=e,(n=[{key:"teardown",value:function(){lf.off(sf.slide.STARTED,this.onSlideChanged)}},{key:"onTimelineChanged",value:function(e,t){e!==this.currTimeline&&(lf.trigger(sf.playbackControls.TIMELINE_CHANGED,e,t),null!=this.currTimeline&&(this.currTimeline.off(sf.timeline.PLAYING,this.onPlaybackChanged),this.currTimeline.off(sf.timeline.PAUSED,this.onPlaybackChanged),this.currTimeline.off(sf.timeline.ENDED,this.onPlaybackChanged)),this.currTimeline=e,this.currTimeline.on(sf.timeline.PLAYING,this.onPlaybackChanged),this.currTimeline.on(sf.timeline.PAUSED,this.onPlaybackChanged),this.currTimeline.on(sf.timeline.ENDED,this.onPlaybackChanged),this.onPlaybackChanged())}},{key:"onPlaybackChanged",value:function(){var e=this.view.children,t=e.reset,n=e.playPause,i=null!=this.currTimeline&&"playing"===this.currTimeline.playbackState();cf(document.body,"timeline-playing","timeline-paused",i),cf(document.body,"has-reset","no-reset",this.view.visible&&null!=t&&t.visible),null!=n&&n.viewLogic.onPlaybackChanged()}},{key:"onSlideChanged",value:function(e,t,n){this.view.el.tabIndex=0,this.view.el.tabIndex=-1,this.view.nameSpace===n&&(null!=this.currSlide&&this.currSlide.off(sf.slide.CURRENT_TIMELINE,this.onTimelineChanged),this.currSlide=t,this.currSlide.on(sf.slide.CURRENT_TIMELINE,this.onTimelineChanged),this.onTimelineChanged(t.currentTimeline(),t))}}])&&rf(t.prototype,n),i&&rf(t,i),Object.defineProperty(t,"prototype",{writable:!1}),e}()),ff=DS.detection,df=(ff.deviceView,ff.orientation,"playbackControls");function hf(e){return hf="function"==typeof Symbol&&"symbol"==typeof Symbol.iterator?function(e){return typeof e}:function(e){return e&&"function"==typeof Symbol&&e.constructor===Symbol&&e!==Symbol.prototype?"symbol":typeof e},hf(e)}function pf(e,t){for(var n=0;n<t.length;n++){var i=t[n];i.enumerable=i.enumerable||!1,i.configurable=!0,"value"in i&&(i.writable=!0),Object.defineProperty(e,wf(i.key),i)}}function yf(){return yf="undefined"!=typeof Reflect&&Reflect.get?Reflect.get.bind():function(e,t,n){var i=function(e,t){for(;!Object.prototype.hasOwnProperty.call(e,t)&&null!==(e=mf(e)););return e}(e,t);if(i){var r=Object.getOwnPropertyDescriptor(i,t);return r.get?r.get.call(arguments.length<3?e:n):r.value}},yf.apply(this,arguments)}function bf(e,t){return bf=Object.setPrototypeOf?Object.setPrototypeOf.bind():function(e,t){return e.__proto__=t,e},bf(e,t)}function vf(e){var t=function(){if("undefined"==typeof Reflect||!Reflect.construct)return!1;if(Reflect.construct.sham)return!1;if("function"==typeof Proxy)return!0;try{return Boolean.prototype.valueOf.call(Reflect.construct(Boolean,[],(function(){}))),!0}catch(e){return!1}}();return function(){var n,i=mf(e);if(t){var r=mf(this).constructor;n=Reflect.construct(i,arguments,r)}else n=i.apply(this,arguments);return function(e,t){if(t&&("object"===hf(t)||"function"==typeof t))return t;if(void 0!==t)throw new TypeError("Derived constructors may only return object or undefined");return gf(e)}(this,n)}}function gf(e){if(void 0===e)throw new ReferenceError("this hasn't been initialised - super() hasn't been called");return e}function mf(e){return mf=Object.setPrototypeOf?Object.getPrototypeOf.bind():function(e){return e.__proto__||Object.getPrototypeOf(e)},mf(e)}function wf(e){var t=function(e,t){if("object"!==hf(e)||null===e)return e;var n=e[Symbol.toPrimitive];if(void 0!==n){var i=n.call(e,t||"default");if("object"!==hf(i))return i;throw new TypeError("@@toPrimitive must return a primitive value.")}return("string"===t?String:Number)(e)}(e,"string");return"symbol"===hf(t)?t:String(t)}G.def(df,uf,(function(e){var t=G.getNamespace(e).seek,n=G.model.rtl;return{attrs:{id:df,"aria-label":"playback controls",role:"region",tabindex:-1},visibility:"no-reflow",x:function(){return this.left||0},w:function(){return this.width+(t.visible?0:t.w)||0},h:Ln,noUpdate:!0,beforeUpdateHook:function(){var e=this.hasAllChildren()&&!this.children.playPause.visible?xn:0;this.flowChildren({rtl:n,fullUpdate:!0,sizeToChildren:!0,startPos:e-xn,pad:xn})},parentAlign:function(){return n?"r":"l"}}}));var Sf=DS,kf=Sf._,Of=Sf.utils,Ef=Sf.pubSub,Cf=Sf.events,xf=Sf.constants,Pf=Sf.keyManager,Lf=Sf.focusManager,Tf=Sf.dom,_f=Sf.dom,jf=_f.addClass,Df=_f.removeClass,Af=Sf.globalEventHelper,If=Af.addBodyListener,Rf=Af.removeBodyListener,Bf=Sf.appState,Mf=10,Hf=function(e){!function(e,t){if("function"!=typeof t&&null!==t)throw new TypeError("Super expression must either be null or a function");e.prototype=Object.create(t&&t.prototype,{constructor:{value:e,writable:!0,configurable:!0}}),Object.defineProperty(e,"prototype",{writable:!1}),t&&bf(e,t)}(o,e);var t,n,i,r=vf(o);function o(e){var t,n,i,a;return function(e,t){if(!(e instanceof t))throw new TypeError("Cannot call a class as a function")}(this,o),t=r.call(this,e),n=gf(t),a=!0,(i=wf(i="hasTooltip"))in n?Object.defineProperty(n,i,{value:a,enumerable:!0,configurable:!0,writable:!0}):n[i]=a,t.isOpen=!1,t.view.volumeStrength=xf.DEFAULT_VOLUME*Mf,kf.bindAll(gf(t),"onShow","onHide","onVolumeChanged","onInputChanged","toggleMute","onKeydown","onScroll"),t.volumeRangeEl.addEventListener("input",t.onInputChanged),t.el.addEventListener("mouseover",t.onShow),t.el.addEventListener("scroll",t.onScroll),t.buttonEl.addEventListener("click",t.toggleMute),Ef.on(Cf.volume.CHANGED,t.onVolumeChanged),Bf.setVolume(t.view.volumeStrength/Mf),t}return t=o,(n=[{key:"tooltipKey",get:function(){return Bf.getVolume()>0?"acc_mute":"acc_unmute"}},{key:"onVolumeChanged",value:function(e){e=Of.clamp(0,Mf,e*Mf),this.view.volumeStrength=e,this.view.updateButton();var t=0===e;this.buttonEl.setAttribute("aria-pressed",t),this.volumeRangeEl.valueAsNumber!==e&&(this.volumeRangeEl.value=e)}},{key:"onHide",value:function(e){var t=this;setTimeout((function(){var e=document.elementFromPoint(Tf.mouseX,Tf.mouseY);t.el.contains(e)||"tooltip"===e.id||(t.isOpen=!1,Df(t.el,"open"),t.view.el.removeEventListener("mouseleave",t.onHide),Rf("keydown",t.onKeydown),t.view.update())}),200)}},{key:"onShow",value:function(){this.isOpen||(this.isOpen=!0,jf(this.el,"open"),this.view.el.addEventListener("mouseleave",this.onHide),If("keydown",this.onKeydown),this.view.update())}},{key:"onInputChanged",value:function(e){var t=e.target.valueAsNumber;Bf.setVolume(t/Mf)}},{key:"toggleMute",value:function(e){Bf.onToggleVolume()}},{key:"onFocus",value:function(e){this.onShow(),this.onHoverIn(e),Lf.setFocusRectOn(e.target)}},{key:"onBlur",value:function(e){null!=e&&this.isOpen&&!this.el.contains(e.relatedTarget)&&(this.onHoverOut(e),this.onHide(),yf(mf(o.prototype),"onBlur",this).call(this))}},{key:"onKeydown",value:function(e){var t=e.which,n=this.volumeRangeEl.valueAsNumber,i=function(t){Bf.setVolume(t/Mf),e.preventDefault()};document.activeElement!==this.volumeRangeEl&&(Pf.isDownishKey(t)||Pf.isPageDownKey(t)?i(n-1):Pf.isUpishKey(t)||Pf.isPageUpKey(t)?i(n+1):Pf.isEndKey(t)?i(Mf):Pf.isHomeKey(t)&&(this.previousVolume=n,i(0)))}},{key:"onScroll",value:function(e){e.target.scrollTop=0}},{key:"dismissTooltip",value:function(){yf(mf(o.prototype),"dismissTooltip",this).call(this),this.onHide()}},{key:"teardown",value:function(){Ef.off(Cf.volume.CHANGED,this.onVolumeChanged)}}])&&pf(t.prototype,n),i&&pf(t,i),Object.defineProperty(t,"prototype",{writable:!1}),o}(Dt),Nf=Hf,Ff="volume",Wf=DS,Vf=Wf.utils.pxify,Uf=Wf.constants;function Kf(e){return Kf="function"==typeof Symbol&&"symbol"==typeof Symbol.iterator?function(e){return typeof e}:function(e){return e&&"function"==typeof Symbol&&e.constructor===Symbol&&e!==Symbol.prototype?"symbol":typeof e},Kf(e)}function zf(e,t){for(var n=0;n<t.length;n++){var i=t[n];i.enumerable=i.enumerable||!1,i.configurable=!0,"value"in i&&(i.writable=!0),Object.defineProperty(e,Yf(i.key),i)}}function Qf(e,t){return Qf=Object.setPrototypeOf?Object.setPrototypeOf.bind():function(e,t){return e.__proto__=t,e},Qf(e,t)}function Gf(e){var t=function(){if("undefined"==typeof Reflect||!Reflect.construct)return!1;if(Reflect.construct.sham)return!1;if("function"==typeof Proxy)return!0;try{return Boolean.prototype.valueOf.call(Reflect.construct(Boolean,[],(function(){}))),!0}catch(e){return!1}}();return function(){var n,i=qf(e);if(t){var r=qf(this).constructor;n=Reflect.construct(i,arguments,r)}else n=i.apply(this,arguments);return function(e,t){if(t&&("object"===Kf(t)||"function"==typeof t))return t;if(void 0!==t)throw new TypeError("Derived constructors may only return object or undefined");return Zf(e)}(this,n)}}function Zf(e){if(void 0===e)throw new ReferenceError("this hasn't been initialised - super() hasn't been called");return e}function qf(e){return qf=Object.setPrototypeOf?Object.getPrototypeOf.bind():function(e){return e.__proto__||Object.getPrototypeOf(e)},qf(e)}function Yf(e){var t=function(e,t){if("object"!==Kf(e)||null===e)return e;var n=e[Symbol.toPrimitive];if(void 0!==n){var i=n.call(e,t||"default");if("object"!==Kf(i))return i;throw new TypeError("@@toPrimitive must return a primitive value.")}return("string"===t?String:Number)(e)}(e,"string");return"symbol"===Kf(t)?t:String(t)}G.def(Ff,Nf,(function(e){var t=G.model,n=(G.model.rtl,G.getNamespace(e).bottomBar),i=de.getColor(e,".cs-brandhighlight-bg","background",".cs-base.cs-custom-theme");return{noUpdate:!0,attrs:{id:Ff,class:"btn cs-volume cs-button volume-panel volume"},overflow:"visible",w:30,sliderH:function(){return 105},h:function(){return this.viewLogic.isOpen?this.sliderH:30},y:function(){return this.el.style.top=Vf(this.viewLogic.isOpen?-58:17,!1),0},html:function(){return this.volumeStrength=this.volumeStrength||10*Uf.DEFAULT_VOLUME,'<button\n      data-ref="button"\n      class="cs-button"\n      aria-label="'.concat(t.getString(this.volumeStrength>0?"acc_mute":"acc_unmute"),'"\n      aria-pressed="false"\n      tabIndex="0"\n      >\n      </button>\n      <div data-ref="sliderBar" class="slider-bar btn" style="width: ').concat(Vf(this.w),"; height: ").concat(Vf(75),'">\n        <input\n          type="range"\n          class="cs-volume volume-range"\n          data-ref="volumeRange"\n          aria-label="').concat(t.getString("acc_volume"),'"\n          min="0"\n          max="').concat(10,'"\n          step="1"\n          value="').concat(this.volumeStrength,'"\n          tabIndex="0"\n          aria-orientation="vertical" />\n        <div class="volume-track"></div>\n        <div data-ref="volumeProgress"\n          class="volume-progress cs-brandhighlight-bg"\n          style="background: ').concat(i,';"></div>\n        <div data-ref="volumeDot" class="volume-dot"></div>\n      </div>')},updateHook:function(){n.panelToggled("volume",this.viewLogic.isOpen)},methods:{updateButton:function(){var e=this.volumeStrength/10;this.children.button.el.innerHTML=Yn("volume")(this.volumeStrength),this.children.button.el.setAttribute("aria-label",t.getString(this.volumeStrength>0?"acc_mute":"acc_unmute")),this.children.volumeDot.el.style.top=Vf(55*(1-e)),this.children.volumeProgress.el.style.height=Vf(55*e)},updateDomStrings:function(){this.viewLogic.buttonEl.setAttribute("aria-label",t.getString("acc_volume")),this.viewLogic.volumeRangeEl.setAttribute("aria-label",t.getString("acc_volume"))}}}}));var Xf=DS,$f=Xf.pubSub,Jf=Xf.captionsManager,ed=Xf.stringTabler,td=Xf.events.captions,nd=td.SHOW_BUTTON,id=td.HIDE_BUTTON,rd=td.ENABLED,od=td.ENABLE,ad=Xf.detection.theme.isUnified,ld=function(e){!function(e,t){if("function"!=typeof t&&null!==t)throw new TypeError("Super expression must either be null or a function");e.prototype=Object.create(t&&t.prototype,{constructor:{value:e,writable:!0,configurable:!0}}),Object.defineProperty(e,"prototype",{writable:!1}),t&&Qf(e,t)}(o,e);var t,n,i,r=Gf(o);function o(e){var t,n,i,a;return function(e,t){if(!(e instanceof t))throw new TypeError("Cannot call a class as a function")}(this,o),t=r.call(this,e),n=Zf(t),a=!0,(i=Yf(i="hasTooltip"))in n?Object.defineProperty(n,i,{value:a,enumerable:!0,configurable:!0,writable:!0}):n[i]=a,t.onClick(t.onClickCaptions),t.toggle=!1,$f.on(nd,(function(e){return t.onVisibilityChanged(!0)})),$f.on(id,(function(e){return t.onVisibilityChanged(!1)})),$f.on(rd,t.onCaptionsEnabled.bind(Zf(t))),t}return t=o,(n=[{key:"tooltipKey",get:function(){return this.toggle?"acc_cc_hide":"acc_cc_show"}},{key:"onVisibilityChanged",value:function(e){this.view.setVisibility(e,!0),this.view.childVisibilityChanged(),this.toggle=Jf.isCaptionEnabled(),this.updateBtn()}},{key:"onCaptionsEnabled",value:function(e){this.toggle=e,this.updateBtn()}},{key:"updateBtn",value:function(){var e=this.toggle?"add":"remove";this.view.el.classList[e]("cs-tabs","cs-selected"),this.view.el.setAttribute("aria-pressed",this.toggle),this.view.el.setAttribute("aria-label",ed.getString(this.toggle?"acc_cc_hide":"acc_cc_show")),ad&&this.view.updateHtml()}},{key:"onClickCaptions",value:function(e){this.toggleCaptions()}},{key:"toggleCaptions",value:function(){this.toggle=!this.toggle,$f.trigger(od,this.toggle),this.updateBtn()}},{key:"getViewBox",value:function(){var e=this.view.getBox(),t=(e.h-30)/2;return e.h=30,e.y=e.y+t,e}},{key:"teardown",value:function(){$f.off(nd),$f.off(id),$f.off(rd)}}])&&zf(t.prototype,n),i&&zf(t,i),Object.defineProperty(t,"prototype",{writable:!1}),o}(Dt),sd=ld,cd=(DS.flagManager,"captions");function ud(e){return ud="function"==typeof Symbol&&"symbol"==typeof Symbol.iterator?function(e){return typeof e}:function(e){return e&&"function"==typeof Symbol&&e.constructor===Symbol&&e!==Symbol.prototype?"symbol":typeof e},ud(e)}function fd(e,t){for(var n=0;n<t.length;n++){var i=t[n];i.enumerable=i.enumerable||!1,i.configurable=!0,"value"in i&&(i.writable=!0),Object.defineProperty(e,vd(i.key),i)}}function dd(e,t){return dd=Object.setPrototypeOf?Object.setPrototypeOf.bind():function(e,t){return e.__proto__=t,e},dd(e,t)}function hd(e){var t=function(){if("undefined"==typeof Reflect||!Reflect.construct)return!1;if(Reflect.construct.sham)return!1;if("function"==typeof Proxy)return!0;try{return Boolean.prototype.valueOf.call(Reflect.construct(Boolean,[],(function(){}))),!0}catch(e){return!1}}();return function(){var n,i=yd(e);if(t){var r=yd(this).constructor;n=Reflect.construct(i,arguments,r)}else n=i.apply(this,arguments);return function(e,t){if(t&&("object"===ud(t)||"function"==typeof t))return t;if(void 0!==t)throw new TypeError("Derived constructors may only return object or undefined");return pd(e)}(this,n)}}function pd(e){if(void 0===e)throw new ReferenceError("this hasn't been initialised - super() hasn't been called");return e}function yd(e){return yd=Object.setPrototypeOf?Object.getPrototypeOf.bind():function(e){return e.__proto__||Object.getPrototypeOf(e)},yd(e)}function bd(e,t,n){return(t=vd(t))in e?Object.defineProperty(e,t,{value:n,enumerable:!0,configurable:!0,writable:!0}):e[t]=n,e}function vd(e){var t=function(e,t){if("object"!==ud(e)||null===e)return e;var n=e[Symbol.toPrimitive];if(void 0!==n){var i=n.call(e,t||"default");if("object"!==ud(i))return i;throw new TypeError("@@toPrimitive must return a primitive value.")}return("string"===t?String:Number)(e)}(e,"string");return"symbol"===ud(t)?t:String(t)}G.def(cd,sd,(function(){return{tag:"button",attrs:{id:cd,class:"cs-button btn content-center","aria-pressed":!1,tabindex:0},minW:34,minH:Ln,y:"vertical-center",noUpdate:!0,parentAlign:"l",visible:!1,updateHook:function(){this.el.setAttribute("aria-label",G.model.getString(this.toggle?"acc_cc_hide":"acc_cc_show"))},html:function(){var e=null!=this.viewLogic&&this.viewLogic.toggle,t=de.getColor(DS.constants.refs.FRAME,".cs-brandhighlight-bg","background-color",".cs-base.cs-custom-theme");return"\n        <style>\n          #captions.cs-button:after {\n            background: ".concat(e?t:"transparent",";\n          }\n        </style>\n        ").concat(Yn("captions")(),"\n        ")}}}));var gd=DS,md=gd._,wd=gd.events,Sd=gd.pubSub,kd=gd.detection,Od=gd.dom.tappedClass,Ed=gd.keyManager,Cd=gd.stringTabler,xd=function(e){!function(e,t){if("function"!=typeof t&&null!==t)throw new TypeError("Super expression must either be null or a function");e.prototype=Object.create(t&&t.prototype,{constructor:{value:e,writable:!0,configurable:!0}}),Object.defineProperty(e,"prototype",{writable:!1}),t&&dd(e,t)}(o,e);var t,n,i,r=hd(o);function o(e){var t;return function(e,t){if(!(e instanceof t))throw new TypeError("Cannot call a class as a function")}(this,o),bd(pd(t=r.call(this,e)),"hasTooltip",!0),bd(pd(t),"onTap",(function(e){Od(t.el)})),bd(pd(t),"onClickBtn",(function(e){1!==t.currTimeline.progress()?t.currTimeline.togglePlayback():kd.theme.isUnified&&t.currTimeline.reset()})),bd(pd(t),"onKeydown",(function(e){var t=e.which;Ed.isSeekKey(t)&&Sd.trigger(wd.player.SEEK,e)})),bd(pd(t),"onPlaybackChanged",(function(){t.updateToggle(),t.updateView()})),md.bindAll(pd(t),"onTimelineChanged"),Sd.on(wd.player.TOGGLE_PLAYBACK,t.onClickBtn),Sd.on(wd.playbackControls.TIMELINE_CHANGED,t.onTimelineChanged),kd.deviceView.isMobile&&t.onClick(t.onTap),t.onClick(t.onClickBtn),t.el.addEventListener("keydown",t.onKeydown),t.view.toggle=!0,kd.deviceView.isMobile&&Sd.on(wd.currTimeline.TICK,t.onTick.bind(pd(t))),t}return t=o,(n=[{key:"tooltipKey",get:function(){return this.view.toggle?"acc_pause":"acc_play"}},{key:"teardown",value:function(){Sd.off(wd.currTimeline.TICK,this.onTick.bind(this))}},{key:"onTick",value:function(e){null!=this.circleProgress&&this.circleProgress.setAttribute("d",DS.svgUtils.wheelPath(17,17,17,0,360*e)),this.lastProgress=e}},{key:"updateView",value:function(){this.view.updateHtml(),this.circleProgress=this.el.querySelector(".circle-progress path"),this.onTick(this.lastProgress)}},{key:"updateToggle",value:function(){this.view.toggle="playing"===this.currTimeline.playbackState(),this.view.el.setAttribute("aria-pressed",!this.view.toggle),this.view.el.setAttribute("aria-label",Cd.getString(this.view.toggle?"acc_pause":"acc_play"))}},{key:"onTimelineChanged",value:function(e){this.currTimeline=e,this.view.toggle=this.currTimeline.isPlaying(),this.updateView()}}])&&fd(t.prototype,n),i&&fd(t,i),Object.defineProperty(t,"prototype",{writable:!1}),o}(Dt),Pd=xd,Ld=DS.stringTabler,Td="playPause";function _d(e){return _d="function"==typeof Symbol&&"symbol"==typeof Symbol.iterator?function(e){return typeof e}:function(e){return e&&"function"==typeof Symbol&&e.constructor===Symbol&&e!==Symbol.prototype?"symbol":typeof e},_d(e)}function jd(e,t){for(var n=0;n<t.length;n++){var i=t[n];i.enumerable=i.enumerable||!1,i.configurable=!0,"value"in i&&(i.writable=!0),Object.defineProperty(e,Md(i.key),i)}}function Dd(e,t){return Dd=Object.setPrototypeOf?Object.setPrototypeOf.bind():function(e,t){return e.__proto__=t,e},Dd(e,t)}function Ad(e){var t=function(){if("undefined"==typeof Reflect||!Reflect.construct)return!1;if(Reflect.construct.sham)return!1;if("function"==typeof Proxy)return!0;try{return Boolean.prototype.valueOf.call(Reflect.construct(Boolean,[],(function(){}))),!0}catch(e){return!1}}();return function(){var n,i=Rd(e);if(t){var r=Rd(this).constructor;n=Reflect.construct(i,arguments,r)}else n=i.apply(this,arguments);return function(e,t){if(t&&("object"===_d(t)||"function"==typeof t))return t;if(void 0!==t)throw new TypeError("Derived constructors may only return object or undefined");return Id(e)}(this,n)}}function Id(e){if(void 0===e)throw new ReferenceError("this hasn't been initialised - super() hasn't been called");return e}function Rd(e){return Rd=Object.setPrototypeOf?Object.getPrototypeOf.bind():function(e){return e.__proto__||Object.getPrototypeOf(e)},Rd(e)}function Bd(e,t,n){return(t=Md(t))in e?Object.defineProperty(e,t,{value:n,enumerable:!0,configurable:!0,writable:!0}):e[t]=n,e}function Md(e){var t=function(e,t){if("object"!==_d(e)||null===e)return e;var n=e[Symbol.toPrimitive];if(void 0!==n){var i=n.call(e,t||"default");if("object"!==_d(i))return i;throw new TypeError("@@toPrimitive must return a primitive value.")}return("string"===t?String:Number)(e)}(e,"string");return"symbol"===_d(t)?t:String(t)}G.def(Td,Pd,(function(){return{tag:"button",attrs:{id:Td,class:"content-center cs-button","aria-pressed":!1,"aria-label":Ld.getString("acc_pause"),tabindex:0},contentStyle:{width:"34px",height:"34px"},style:{background:"transparent",border:"none"},html:function(){return this.toggle?Yn("pause")():Yn("play")()},methods:{updateDomStrings:function(){this.el.setAttribute("aria-label",this.toggle?G.model.getString("acc_pause"):G.model.getString("acc_play"))}},calcTextSize:!0,y:"vertical-center",padLeft:6,padRight:6,minH:34,minW:34,z:1}}));var Hd=DS,Nd=Hd._,Fd=Hd.detection,Wd=Hd.utils,Vd=Hd.keyManager,Ud=Hd.dom,Kd=Hd.dom,zd=Kd.addClass,Qd=Kd.removeClass,Gd=Hd.globalEventHelper.addWindowListener,Zd=Hd.events,qd=Hd.pubSub,Yd=(Hd.stringTabler,function(e){for(;e.startsWith("0")&&!e.startsWith("0:");)e=e.substring(1);return e}),Xd=function(e){!function(e,t){if("function"!=typeof t&&null!==t)throw new TypeError("Super expression must either be null or a function");e.prototype=Object.create(t&&t.prototype,{constructor:{value:e,writable:!0,configurable:!0}}),Object.defineProperty(e,"prototype",{writable:!1}),t&&Dd(e,t)}(o,e);var t,n,i,r=Ad(o);function o(e){var t;return function(e,t){if(!(e instanceof t))throw new TypeError("Cannot call a class as a function")}(this,o),Bd(Id(t=r.call(this,e)),"hasTooltip",!0),Bd(Id(t),"tooltipMoves",!0),Nd.bindAll(Id(t),"onTick","onSeek","onMouseDown","onMouseUp","onMouseMove","checkSeekable","onKeydown","onTimelineChanged","onChange"),qd.on(Zd.slide.STARTED,t.checkSeekable),qd.on(Zd.player.SEEK,t.onKeydown),qd.on(Zd.playbackControls.TIMELINE_CHANGED,t.onTimelineChanged),t.isUserControlled=!G.model.frame.controlOptions.controls.readonly||G.model.frame.controlOptions.controls.readonlyOnce,t.bindListeners(),t.isUp=!0,t}return t=o,(n=[{key:"bindListeners",value:function(){if(this.isUserControlled){var e=Fd.deviceView.isClassicDesktop?this.seekEl:this.view.el;Fd.device.isMobile?(e.addEventListener("touchstart",this.onMouseDown),this.seekEvent="touchmove",this.endEvent="touchend"):(e.addEventListener("mousedown",this.onMouseDown),e.addEventListener("keydown",this.onKeydown),this.seekEvent="mousemove",this.endEvent="mouseup"),this.progressBarEl.addEventListener("change",this.onChange)}}},{key:"isSeekable",value:function(){if(null==this.currSlide)return!1;var e=G.model.frame.controlOptions.controls,t=e.readonly,n=e.readonlyOnce;return!(t&&!n||n&&!this.currSlide.currentTimelineCompletedOnce())}},{key:"getSeekValue",value:function(e){var t=this.view.getBox();return Wd.clamp(0,1,(e-t.x)/t.w)}},{key:"getEventX",value:function(e){return Fd.device.isMobile?e.touches[0]&&e.touches[0].pageX:e.pageX}},{key:"onTimelineChanged",value:function(e,t){null!=this.currTimeline&&(this.currTimeline.off(Zd.timeline.TICK,this.onTick),this.currTimeline.off(Zd.timeline.COMPLETE,this.checkSeekable)),this.currSlide=t,this.currTimeline=e,this.currTimeline.on(Zd.timeline.TICK,this.onTick),this.currTimeline.on(Zd.timeline.COMPLETE,this.checkSeekable);var n=this.currTimeline.progress();this.duration=Wd.toSeconds(this.currTimeline.timelineDuration()),this.progressBarEl.max=Math.round(1e3*this.duration),this.progressBarEl.step=100,isNaN(n)&&(n=0),this.onTick(n),this.checkSeekable()}},{key:"checkSeekable",value:function(){this.isSeekable()?(Qd(this.el,"read-only"),this.progressBarEl.disabled=!1):(zd(this.el,"read-only"),this.progressBarEl.disabled=!0)}},{key:"onTick",value:function(e){var t=100*e;this.progressBarFillEl.style.width="".concat(t,"%"),this.progressBarEl.setAttribute("aria-valuetext","".concat(Math.round(t),"%")),this.progressBarEl.value=this.currTimeline.timeline?this.currTimeline.timeline.currentTime:0,qd.trigger(Zd.currTimeline.TICK,e,Math.floor(this.progressBarEl.value))}},{key:"onSeek",value:function(e){var t=this;e.preventDefault(),e.stopPropagation(),this.seeking=!0,!0!==this.isUp&&this.currTimeline.isPlaying()&&(this.currTimeline.pause(!0),this.currTimeline.on(Zd.timeline.AFTER_SEEK_UPDATE,(function e(){t.currTimeline.play(),t.currTimeline.off(Zd.timeline.AFTER_SEEK_UPDATE,e)})));var n=this.getEventX(e);null!=n&&this.currTimeline.progress(this.getSeekValue(n)),this.isUp=!1}},{key:"seekBy",value:function(e,t){var n=this;e.preventDefault();var i=(this.currTimeline.elapsedTime()+t)/this.currTimeline.duration();this.currTimeline.onSeekStart(),this.currTimeline.progress(i),this.currTimeline.onSeekEnd(),this.currTimeline.isPlaying()&&(this.currTimeline.pause(),setTimeout((function(){return n.currTimeline.play()}),125))}},{key:"isEnded",value:function(){return this.currTimeline.progress()>=1}},{key:"onChange",value:function(e){this.currTimeline.progress(this.progressBarEl.value/this.progressBarEl.max)}},{key:"onMouseDown",value:function(e){this.isUp=!1,this.removeEndListener=Gd(this.endEvent,this.onMouseUp),this.removeSeekListener=Gd(this.seekEvent,this.onSeek),this.currTimeline.onSeekStart(),this.onSeek(e)}},{key:"onMouseUp",value:function(e){this.onSeek(e),this.removeEndListener(),this.removeSeekListener(),this.isUp=!0,this.currTimeline.onSeekEnd()}},{key:"onKeydown",value:function(e){var t=e.which;Vd.isActionKey(t)?qd.trigger(Zd.player.TOGGLE_PLAYBACK):this.isSeekable()&&(Vd.isDownishKey(t)?this.seekBy(e,-100):Vd.isPageDownKey(t)?this.seekBy(e,-1e3):Vd.isUpishKey(t)?this.seekBy(e,100):Vd.isPageUpKey(t)&&this.seekBy(e,1e3))}},{key:"getViewBox",value:function(e){var t=this.view.getBox();return null!=e&&(t.x="focusin"===e.type?t.x+t.w/2:e.pageX,t.w=2),t}},{key:"onMouseMove",value:function(e){bt.updateTooltip(e.pageX,this.getTooltipString())}},{key:"setForFollowMouse",value:function(){this.el.addEventListener("mousemove",this.onMouseMove)}},{key:"stopFollowMouse",value:function(){this.el.removeEventListener("mousemove",this.onMouseMove)}},{key:"getTooltipString",value:function(e){if(null!=this.duration){this.view.getBox().x;var t=this.getSeekValue(Ud.mouseX)*this.duration;null!=e&&"focusin"===e.type&&(t=Math.floor(Wd.toSeconds(this.progressBarEl.value)));var n=Wd.formatSecondsAsTime(t),i=Wd.formatSecondsAsTime(this.duration);return"".concat(Yd(n)," / ").concat(Yd(i))}}}])&&jd(t.prototype,n),i&&jd(t,i),Object.defineProperty(t,"prototype",{writable:!1}),o}(Dt),$d=Xd;function Jd(e){return Jd="function"==typeof Symbol&&"symbol"==typeof Symbol.iterator?function(e){return typeof e}:function(e){return e&&"function"==typeof Symbol&&e.constructor===Symbol&&e!==Symbol.prototype?"symbol":typeof e},Jd(e)}function eh(e,t){for(var n=0;n<t.length;n++){var i=t[n];i.enumerable=i.enumerable||!1,i.configurable=!0,"value"in i&&(i.writable=!0),Object.defineProperty(e,(r=i.key,o=void 0,o=function(e,t){if("object"!==Jd(e)||null===e)return e;var n=e[Symbol.toPrimitive];if(void 0!==n){var i=n.call(e,t||"default");if("object"!==Jd(i))return i;throw new TypeError("@@toPrimitive must return a primitive value.")}return("string"===t?String:Number)(e)}(r,"string"),"symbol"===Jd(o)?o:String(o)),i)}var r,o}function th(){return th="undefined"!=typeof Reflect&&Reflect.get?Reflect.get.bind():function(e,t,n){var i=function(e,t){for(;!Object.prototype.hasOwnProperty.call(e,t)&&null!==(e=oh(e)););return e}(e,t);if(i){var r=Object.getOwnPropertyDescriptor(i,t);return r.get?r.get.call(arguments.length<3?e:n):r.value}},th.apply(this,arguments)}function nh(e,t){return nh=Object.setPrototypeOf?Object.setPrototypeOf.bind():function(e,t){return e.__proto__=t,e},nh(e,t)}function ih(e){var t=function(){if("undefined"==typeof Reflect||!Reflect.construct)return!1;if(Reflect.construct.sham)return!1;if("function"==typeof Proxy)return!0;try{return Boolean.prototype.valueOf.call(Reflect.construct(Boolean,[],(function(){}))),!0}catch(e){return!1}}();return function(){var n,i=oh(e);if(t){var r=oh(this).constructor;n=Reflect.construct(i,arguments,r)}else n=i.apply(this,arguments);return function(e,t){if(t&&("object"===Jd(t)||"function"==typeof t))return t;if(void 0!==t)throw new TypeError("Derived constructors may only return object or undefined");return rh(e)}(this,n)}}function rh(e){if(void 0===e)throw new ReferenceError("this hasn't been initialised - super() hasn't been called");return e}function oh(e){return oh=Object.setPrototypeOf?Object.getPrototypeOf.bind():function(e){return e.__proto__||Object.getPrototypeOf(e)},oh(e)}var ah=DS,lh=ah._,sh=ah.pubSub,ch=ah.events,uh=ah.dom,fh=ah.utils.pxify,dh=function(e){!function(e,t){if("function"!=typeof t&&null!==t)throw new TypeError("Super expression must either be null or a function");e.prototype=Object.create(t&&t.prototype,{constructor:{value:e,writable:!0,configurable:!0}}),Object.defineProperty(e,"prototype",{writable:!1}),t&&nh(e,t)}(o,e);var t,n,i,r=ih(o);function o(e){var t;return function(e,t){if(!(e instanceof t))throw new TypeError("Cannot call a class as a function")}(this,o),t=r.call(this,e),lh.bindAll(rh(t),"onSlideStarted","onStartProgressDetails","onStopProgressDetails","animateProgressDetails"),sh.on(ch.slide.STARTED,t.onSlideStarted),t.resetPreviewWidths(),t.isUserControlled&&(t.view.el.addEventListener("mouseenter",t.onStartProgressDetails),t.view.el.addEventListener("mouseleave",t.onStopProgressDetails)),t}return t=o,n=[{key:"onTick",value:function(e){th(oh(o.prototype),"onTick",this).call(this,e),this.progress=e}},{key:"resetPreviewWidths",value:function(){this.previewWidth=0,this.prevProgWidth=0}},{key:"onSlideStarted",value:function(){this.resetPreviewWidths()}},{key:"onStartProgressDetails",value:function(){this.animateProgressDetails()}},{key:"onStopProgressDetails",value:function(){window.cancelAnimationFrame(this.detailsId)}},{key:"updatePreviewEls",value:function(){this.progressPreviewEl.style.width=fh(this.previewWidth),this.prevProgressPreviewEl.style.width=fh(this.prevProgWidth)}},{key:"animateProgressDetails",value:function(){var e=this.view.getBox(),t=uh.mouseX-e.x,n=this.progress*e.w,i=n-e.w*(t/e.w);t>=n&&(i=0),this.previewWidth=Math.min(e.w,t),this.prevProgWidth=Math.min(n,i),this.updatePreviewEls(),this.detailsId=window.requestAnimationFrame(this.animateProgressDetails)}}],n&&eh(t.prototype,n),i&&eh(t,i),Object.defineProperty(t,"prototype",{writable:!1}),o}($d),hh=dh,ph=(DS.detection.device.isMobile,"seek");function yh(e){return yh="function"==typeof Symbol&&"symbol"==typeof Symbol.iterator?function(e){return typeof e}:function(e){return e&&"function"==typeof Symbol&&e.constructor===Symbol&&e!==Symbol.prototype?"symbol":typeof e},yh(e)}function bh(e,t){for(var n=0;n<t.length;n++){var i=t[n];i.enumerable=i.enumerable||!1,i.configurable=!0,"value"in i&&(i.writable=!0),Object.defineProperty(e,kh(i.key),i)}}function vh(e,t){return vh=Object.setPrototypeOf?Object.setPrototypeOf.bind():function(e,t){return e.__proto__=t,e},vh(e,t)}function gh(e){var t=function(){if("undefined"==typeof Reflect||!Reflect.construct)return!1;if(Reflect.construct.sham)return!1;if("function"==typeof Proxy)return!0;try{return Boolean.prototype.valueOf.call(Reflect.construct(Boolean,[],(function(){}))),!0}catch(e){return!1}}();return function(){var n,i=wh(e);if(t){var r=wh(this).constructor;n=Reflect.construct(i,arguments,r)}else n=i.apply(this,arguments);return function(e,t){if(t&&("object"===yh(t)||"function"==typeof t))return t;if(void 0!==t)throw new TypeError("Derived constructors may only return object or undefined");return mh(e)}(this,n)}}function mh(e){if(void 0===e)throw new ReferenceError("this hasn't been initialised - super() hasn't been called");return e}function wh(e){return wh=Object.setPrototypeOf?Object.getPrototypeOf.bind():function(e){return e.__proto__||Object.getPrototypeOf(e)},wh(e)}function Sh(e,t,n){return(t=kh(t))in e?Object.defineProperty(e,t,{value:n,enumerable:!0,configurable:!0,writable:!0}):e[t]=n,e}function kh(e){var t=function(e,t){if("object"!==yh(e)||null===e)return e;var n=e[Symbol.toPrimitive];if(void 0!==n){var i=n.call(e,t||"default");if("object"!==yh(i))return i;throw new TypeError("@@toPrimitive must return a primitive value.")}return("string"===t?String:Number)(e)}(e,"string");return"symbol"===yh(t)?t:String(t)}G.def(ph,hh,(function(e){var t=G.model,n=G.model.frame.controlOptions.controls,i=n.readonly,r=de.getColor(e,".cs-seekcontrol","border-top-color"),o=de.getColor(e,".cs-seekcontrol","background-image").replace("(, ","(180deg,"),a=G.getNamespace(e).slide;return{attrs:{id:ph,tabindex:-1,class:"progress-bar cs-seekcontrol ".concat(i?"read-only":"")},y:"vertical-center",overflow:"visible",noUpdate:!0,w:function(){return this.width||0},h:30,updateHook:function(){var e=this,t=this.el.offsetParent;if(DS.detection.deviceView.isPhone&&DS.detection.orientation.isLandscape&&null!=t){var n=a.el.getBoundingClientRect(),i=n.height+n.top,r=t.getBoundingClientRect(),o=this.children.seek.el.getBoundingClientRect(),l=r.top+o.top-this.el.getBoundingClientRect().top+o.height;this.el.style.top="".concat(i-l,"px"),this.el.style.width="".concat(n.width,"px"),this.el.style.left="".concat(n.left-r.left,"px"),this.el.style.transform="none";var s=0;requestAnimationFrame((function t(){s++;var i=a.el.getBoundingClientRect();i.top!==n.top||i.left!==n.left||i.width!==n.width||i.height!==n.height?e.updateHook():s<10&&requestAnimationFrame(t)}))}},html:"\n      <style>\n        #seek:before {\n          border: 1px solid ".concat(r,";\n          background-image: ").concat(o,';\n          background-repeat: no-repeat !important;\n        }\n      </style>\n\n      <div class="cs-seekbar-inner progress-bar-inner slide-lockable">\n        <div data-ref="seek" class="cs-seek progress-bar-seek">\n          <div class="progress-bar-fill-preview cs-fill" data-ref="progressPreview"></div>\n          <input\n            tabIndex="0"\n            type="range"\n            aria-hidden="').concat(!n.seekbar,'"\n            aria-label="').concat(t.getString("acc_slide_progress"),'"\n            data-ref="progressBar">\n          <div class="cs-fill cs-brandhighlight-bg progress-bar-fill" style="width: 0px" data-ref="progressBarFill">\n            <div class="prev-progress-bar-fill-preview cs-fill" data-ref="prevProgressPreview"></div>\n          </div>\n        </div>\n      </div>\n    '),methods:{updateDomStrings:function(){this.viewLogic.progressBarEl.setAttribute("aria-label",t.getString("acc_slide_progress"))}}}}));var Oh=DS,Eh=Oh._,Ch=Oh.events,xh=Oh.pubSub,Ph=function(e){!function(e,t){if("function"!=typeof t&&null!==t)throw new TypeError("Super expression must either be null or a function");e.prototype=Object.create(t&&t.prototype,{constructor:{value:e,writable:!0,configurable:!0}}),Object.defineProperty(e,"prototype",{writable:!1}),t&&vh(e,t)}(o,e);var t,n,i,r=gh(o);function o(e){var t;return function(e,t){if(!(e instanceof t))throw new TypeError("Cannot call a class as a function")}(this,o),Sh(mh(t=r.call(this,e)),"hasTooltip",!0),Sh(mh(t),"tooltipKey","acc_replay"),Eh.bindAll(mh(t),"onClickBtn","onTimelineChanged"),t.onClick(t.onClickBtn),xh.on(Ch.playbackControls.TIMELINE_CHANGED,t.onTimelineChanged),t}return t=o,(n=[{key:"onClickBtn",value:function(){this.resetTimeline()}},{key:"resetTimeline",value:function(){this.currTimeline.reset()}},{key:"onTimelineChanged",value:function(e){this.currTimeline=e}}])&&bh(t.prototype,n),i&&bh(t,i),Object.defineProperty(t,"prototype",{writable:!1}),o}(Dt),Lh=Ph,Th="reset";G.def(Th,Lh,(function(){return{tag:"button",ariaStringId:"acc_replay",attrs:{id:Th,class:"content-center cs-button","aria-label":"".concat(G.model.getString("acc_replay")),tabindex:0},style:{background:"transparent",border:"none"},html:Yn("replay")(),z:1,y:"vertical-center",padRight:10,minH:30,minW:30}}));var _h=function(){return"no icon"},jh={next:function(){return'\n  <svg class="cs-icon next-icon" width="10px" height="18px" viewBox="0 -1 10 18" focusable="false">\n    <path transform="rotate(180, 5, 8)" d="M2.81685219,7.60265083 L9.00528946,1.41421356 L7.5910759,-1.27897692e-13 L1.55431223e-13,7.5910759 L0.0115749356,7.60265083 L1.55431223e-13,7.61422577 L7.5910759,15.2053017 L9.00528946,13.7910881 L2.81685219,7.60265083 Z" stroke="none" fillRule="evenodd"></path>\n  </svg>'},prev:function(){return'\n  <svg class="cs-icon prev-icon" width="10px" height="18px" viewBox="0 -1 10 18" focusable="false">\n    <path transform="translate(0, 1)" d="M2.81685219,7.60265083 L9.00528946,1.41421356 L7.5910759,-1.27897692e-13 L1.55431223e-13,7.5910759 L0.0115749356,7.60265083 L1.55431223e-13,7.61422577 L7.5910759,15.2053017 L9.00528946,13.7910881 L2.81685219,7.60265083 Z" stroke="none" fillRule="evenodd"></path>\n  </svg>\n'},submit:function(){return'\n   <svg class="cs-icon check-icon" width="17px" height="18px" viewBox="0 0 17 16" focusable="false">\n    <path stroke="none" transform="translate(0, 1)" d="M 17 1.4 L 15.6 0 5.7 9.9 1.4 5.65 0 7.05 5.65 12.75 5.7 12.75 17 1.4 Z"/>\n  </svg>'},replay:function(){return'<svg class="cs-icon" x="0px" y="0px" width="16px" height="16px" viewBox="0 0 16 16" focusable="false">\n    <path fill="#FFFFFF" stroke="none" d="\n      M 10.95 8.75\n      Q 11 9 11 9.25 10.95 11.15 9.7 12.4 8.4 13.7 6.5 13.75 4.6 13.7 3.3 12.4 2.05 11.15 2 9.25 2.05 7.3 3.3 6.05 4.398828125 4.998828125 6 4.75\n      L 6 6.9\n      Q 6.05 7.75 6.85 7.35\n      L 11.35 4.3\n      Q 11.7 4.05 11.7 3.75 11.7 3.45 11.35 3.2\n      L 6.85 0.15\n      Q 6.05 -0.3 6 0.6\n      L 6 2.75\n      Q 3.4517578125 3.001171875 1.8 4.75 0.05 6.6 0 9.25 0.05 12 1.9 13.85 3.75 15.65 6.5 15.75 9.25 15.65 11.1 13.85 12.95 12 13 9.25 13 9 13 8.75\n      L 10.95 8.75 Z"/>\n    </svg>'},play:function(){return'<svg id="icon-play" class="cs-icon play-icon" width="11" height="13" viewBox="0 0 11 13" focusable="false">\n    <path d="M 0.851 13.011 C 0.381 13.295 0 13.068 0 12.526 L 0 0.771 C 0 0.219 0.378 0 0.854 0.288 L 10.507 6.132 C 10.979 6.417 10.981 6.878 10.504 7.168 L 6.307 9.708 L 0.851 13.011 Z"></path>\n  </svg>'},pause:function(){return'<svg id="icon-pause" class="cs-icon pause-icon" width="9" height="14" viewBox="0 0 9 14" focusable="false">\n    <g>\n       <rect x="0" width="3" height="14"/>\n       <rect x="6" width="3" height="14"/>\n    </g>\n  </svg>'},volume:function(e,t){var n=Math.min(1,e/5),i=Math.min(1,Math.max(0,e/5-.5));return'<svg class="cs-icon volume-icon '.concat(t?"volume-icon-selected":"",'" width="16px" height="14px" viewBox="0 -3 16 14" focusable="false">\n    <g transform="translate(0, -3)">\n      <rect x="0" y="4" width="3" height="6"></rect>\n      <polygon points="4 4 9 0 9 14 4 10"></polygon>\n      <g transform="translate(10, 0)">\n        <mask id="vol-mask" fill="white">\n          <rect id="path-1" x="0" y="0" width="8" height="14"></rect>\n        </mask>\n        <circle strokeWidth="1.5" style="opacity: ').concat(i,';" mask="url(#vol-mask)" fill="none" cx="-1" cy="7" r="6.5"></circle>\n        <circle strokeWidth="1.5" style="opacity: ').concat(n,';" mask="url(#vol-mask)" fill="none" cx="-1" cy="7" r="3.5"></circle>\n      </g>\n    </g>\n  </svg>')},captionsOn:function(e){return'<svg class="cs-icon captions-icon" width="19px" height="16px" viewBox="0 0 19 16" focusable="false">\n            <path fill="#FFFFFF" stroke="none" d="M 19 2 Q 19 1.15 18.4 0.6 17.85 0 17 0 L 2 0 Q 1.15 0 0.6 0.6 0 1.15 0 2 L 0 12 Q 0 12.85 0.6 13.4 1.15 14 2 14 L 7.6 14 9.5 15.9 11.4 14 17 14 Q 17.85 14 18.4 13.4 19 12.85 19 12 L 19 2 M 15.7 4.2 L 15.25 4.85 Q 15.15 4.9 15.1 5 15 5.05 14.85 5.05 14.75 5.05 14.6 4.95 14.5 4.9 14.3 4.8 14.15 4.65 13.9 4.6 13.65 4.5 13.3 4.5 12.85 4.5 12.5 4.7 12.15 4.85 11.9 5.15 11.7 5.45 11.6 5.9 11.45 6.35 11.45 6.9 11.5 7.45 11.6 7.9 11.7 8.35 11.95 8.65 12.2 8.95 12.5 9.15 12.85 9.3 13.25 9.3 13.65 9.3 13.9 9.2 14.2 9.1 14.35 8.95 14.5 8.85 14.65 8.75 14.8 8.65 14.95 8.65 15.15 8.65 15.25 8.8 L 15.75 9.4 Q 15.45 9.75 15.15 10 14.8 10.2 14.45 10.35 14.05 10.5 13.7 10.55 13.3 10.6 12.95 10.6 12.25 10.6 11.65 10.35 11.1 10.1 10.65 9.65 10.2 9.15 9.95 8.45 9.7 7.75 9.7 6.9 9.7 6.1 9.95 5.4 10.15 4.75 10.6 4.25 11.05 3.75 11.7 3.5 12.35 3.2 13.2 3.2 14 3.2 14.6 3.45 15.2 3.7 15.7 4.2 M 5.85 4.7 Q 5.5 4.85 5.25 5.15 5.05 5.45 4.95 5.9 4.8 6.35 4.8 6.9 4.85 7.45 4.95 7.9 5.05 8.35 5.3 8.65 5.55 8.95 5.85 9.15 6.2 9.3 6.6 9.3 7 9.3 7.25 9.2 7.55 9.1 7.7 8.95 7.85 8.85 8 8.75 8.15 8.65 8.3 8.65 8.5 8.65 8.6 8.8 L 9.1 9.4 Q 8.8 9.75 8.5 10 8.15 10.2 7.8 10.35 7.4 10.5 7.05 10.55 6.65 10.6 6.3 10.6 5.6 10.6 5 10.35 4.45 10.1 4 9.65 3.55 9.15 3.3 8.45 3.05 7.75 3.05 6.9 3.05 6.1 3.3 5.4 3.5 4.75 3.95 4.25 4.4 3.75 5.05 3.5 5.7 3.2 6.55 3.2 7.35 3.2 7.95 3.45 8.55 3.7 9.05 4.2 L 8.6 4.85 Q 8.5 4.9 8.45 5 8.35 5.05 8.2 5.05 8.1 5.05 7.95 4.95 7.85 4.9 7.65 4.8 7.5 4.65 7.25 4.6 7 4.5 6.65 4.5 6.2 4.5 5.85 4.7 Z"/>\n          </svg>'},captionsOff:function(e){return'<svg class="cs-icon captions-icon" width="19px" height="16px" viewBox="0 0 19 16" focusable="false">\n            <g>\n              <path d="M 11.45 3.5 Q 10.8 3.75 10.35 4.25 9.9 4.75 9.7 5.4 9.45 6.1 9.45 6.9 9.45 7.75 9.7 8.45 9.95 9.15 10.4 9.65 10.85 10.1 11.4 10.35 12 10.6 12.7 10.6 13.05 10.6 13.45 10.55 13.8 10.5 14.2 10.35 14.55 10.2 14.9 10 15.2 9.75 15.5 9.4 L 15 8.8 Q 14.9 8.65 14.7 8.65 14.55 8.65 14.4 8.75 14.25 8.85 14.1 8.95 13.95 9.1 13.65 9.2 13.4 9.3 13 9.3 12.6 9.3 12.25 9.15 11.95 8.95 11.7 8.65 11.45 8.35 11.35 7.9 11.25 7.45 11.2 6.9 11.2 6.35 11.35 5.9 11.45 5.45 11.65 5.15 11.9 4.85 12.25 4.7 12.6 4.5 13.05 4.5 13.4 4.5 13.65 4.6 13.9 4.65 14.05 4.8 14.25 4.9 14.35 4.95 14.5 5.05 14.6 5.05 14.75 5.05 14.85 5 14.9 4.9 15 4.85 L 15.45 4.2 Q 14.95 3.7 14.35 3.45 13.75 3.2 12.95 3.2 12.1 3.2 11.45 3.5 M 5.6 4.7 Q 5.95 4.5 6.4 4.5 6.75 4.5 7 4.6 7.25 4.65 7.4 4.8 7.6 4.9 7.7 4.95 7.85 5.05 7.95 5.05 8.1 5.05 8.2 5 8.25 4.9 8.35 4.85 L 8.8 4.2 Q 8.3 3.7 7.7 3.45 7.1 3.2 6.3 3.2 5.45 3.2 4.8 3.5 4.15 3.75 3.7 4.25 3.25 4.75 3.05 5.4 2.8 6.1 2.8 6.9 2.8 7.75 3.05 8.45 3.3 9.15 3.75 9.65 4.2 10.1 4.75 10.35 5.35 10.6 6.05 10.6 6.4 10.6 6.8 10.55 7.15 10.5 7.55 10.35 7.9 10.2 8.25 10 8.55 9.75 8.85 9.4 L 8.35 8.8 Q 8.25 8.65 8.05 8.65 7.9 8.65 7.75 8.75 7.6 8.85 7.45 8.95 7.3 9.1 7 9.2 6.75 9.3 6.35 9.3 5.95 9.3 5.6 9.15 5.3 8.95 5.05 8.65 4.8 8.35 4.7 7.9 4.6 7.45 4.55 6.9 4.55 6.35 4.7 5.9 4.8 5.45 5 5.15 5.25 4.85 5.6 4.7 Z" />\n              <path class="icon-stroke-only" stroke-width="1.5" stroke-linejoin="round" stroke-linecap="round" fill="none" d="M 9.5 15.2 L 7.8 13.5 2 13.5 Q 1.35 13.5 0.95 13.05 0.5 12.65 0.5 12 L 0.5 2 Q 0.5 1.35 0.95 0.95 1.35 0.5 2 0.5 L 17 0.5 Q 17.65 0.5 18.05 0.95 18.5 1.35 18.5 2 L 18.5 12 Q 18.5 12.65 18.05 13.05 17.65 13.5 17 13.5 L 11.2 13.5 9.5 15.2 Z" />\n            </g>\n          </svg>'},captions:function(){return'\n    <svg class="cs-icon captions-icon" width="19px" height="16px" viewBox="0 0 19 16" focusable="false">\n      <g>\n        <path d="M 11.45 3.5 Q 10.8 3.75 10.35 4.25 9.9 4.75 9.7 5.4 9.45 6.1 9.45 6.9 9.45 7.75 9.7 8.45 9.95 9.15 10.4 9.65 10.85 10.1 11.4 10.35 12 10.6 12.7 10.6 13.05 10.6 13.45 10.55 13.8 10.5 14.2 10.35 14.55 10.2 14.9 10 15.2 9.75 15.5 9.4 L 15 8.8 Q 14.9 8.65 14.7 8.65 14.55 8.65 14.4 8.75 14.25 8.85 14.1 8.95 13.95 9.1 13.65 9.2 13.4 9.3 13 9.3 12.6 9.3 12.25 9.15 11.95 8.95 11.7 8.65 11.45 8.35 11.35 7.9 11.25 7.45 11.2 6.9 11.2 6.35 11.35 5.9 11.45 5.45 11.65 5.15 11.9 4.85 12.25 4.7 12.6 4.5 13.05 4.5 13.4 4.5 13.65 4.6 13.9 4.65 14.05 4.8 14.25 4.9 14.35 4.95 14.5 5.05 14.6 5.05 14.75 5.05 14.85 5 14.9 4.9 15 4.85 L 15.45 4.2 Q 14.95 3.7 14.35 3.45 13.75 3.2 12.95 3.2 12.1 3.2 11.45 3.5 M 5.6 4.7 Q 5.95 4.5 6.4 4.5 6.75 4.5 7 4.6 7.25 4.65 7.4 4.8 7.6 4.9 7.7 4.95 7.85 5.05 7.95 5.05 8.1 5.05 8.2 5 8.25 4.9 8.35 4.85 L 8.8 4.2 Q 8.3 3.7 7.7 3.45 7.1 3.2 6.3 3.2 5.45 3.2 4.8 3.5 4.15 3.75 3.7 4.25 3.25 4.75 3.05 5.4 2.8 6.1 2.8 6.9 2.8 7.75 3.05 8.45 3.3 9.15 3.75 9.65 4.2 10.1 4.75 10.35 5.35 10.6 6.05 10.6 6.4 10.6 6.8 10.55 7.15 10.5 7.55 10.35 7.9 10.2 8.25 10 8.55 9.75 8.85 9.4 L 8.35 8.8 Q 8.25 8.65 8.05 8.65 7.9 8.65 7.75 8.75 7.6 8.85 7.45 8.95 7.3 9.1 7 9.2 6.75 9.3 6.35 9.3 5.95 9.3 5.6 9.15 5.3 8.95 5.05 8.65 4.8 8.35 4.7 7.9 4.6 7.45 4.55 6.9 4.55 6.35 4.7 5.9 4.8 5.45 5 5.15 5.25 4.85 5.6 4.7 Z" />\n        <path class="icon-stroke-only" stroke-width="1.5" stroke-linejoin="round" stroke-linecap="round" fill="none" d="M 9.5 15.2 L 7.8 13.5 2 13.5 Q 1.35 13.5 0.95 13.05 0.5 12.65 0.5 12 L 0.5 2 Q 0.5 1.35 0.95 0.95 1.35 0.5 2 0.5 L 17 0.5 Q 17.65 0.5 18.05 0.95 18.5 1.35 18.5 2 L 18.5 12 Q 18.5 12.65 18.05 13.05 17.65 13.5 17 13.5 L 11.2 13.5 9.5 15.2 Z" />\n      </g>\n    </svg>'},carrot:function(e){return'\n    <svg style="left:calc('.concat(e,');" class="cs-icon cs-icon-carrot carrot"width="30" height="30" viewBox="0 0 30 30" focusable="false">\n      <g transform="translate(8, 8)">\n        <polygon style="fill:currentColor !important" points="1,1.5 5,5 1,8.5"/>\n      </g>\n  </svg>')},search:function(){return'\n    <svg class="search-icon" width="13px" height="15px" viewBox="0 0 13 15" focusable="false"\n      <g fill="none" fill-rule="evenodd">\n        <g stroke-width="2">\n          <circle cx="5.6" cy="5.6" r="4.6"/>\n          <path d="M8 9l4 5"/>\n        </g>\n      </g>\n    </svg>\n    '},searchClear:function(){return'\n    <svg class="cs-icon icon" width="11px" height="11px" viewBox="0 0 11 11">\n    <g id="Desktop-Color-Contrast" stroke="none" stroke-width="1" fill="none" fill-rule="evenodd">\n        <g id="Search" transform="translate(-290.000000, -69.000000)" fill="fill:currentColor !important" fill-rule="nonzero">\n            <g id="search" transform="translate(13.000000, 59.000000)">\n                <polygon id="ic_close" points="286.777666 10 282.500215 14.2779053 278.222334 10 277 11.2222382 281.277881 15.5002869 277 19.7779053 278.222334 21 282.500215 16.7222382 286.777666 21 288 19.7779053 283.722119 15.5002869 288 11.2222382"></polygon>\n            </g>\n        </g>\n    </g>\n    </svg>\n    '},filter:function(){return'<svg class="cs-icon icon-gear" width="14" height="14" viewBox="0 0 14 14" focusable="false">\n    <path id="icon-gear" transform="translate(0,3)" d="M11.1,9.8C11.1,9.8,11.1,9.8,11.1,9.8C11.1,9.8,11.1,9.7,11.1,9.8c0-0.1,0.1-0.1,0.1-0.1c0,0,0,0,0,0c0,0,0,0,0,0c0,0,0,0,0,0c0,0,0,0,0,0c0,0,0,0,0-0.1c0,0,0,0,0-0.1c0,0,0,0,0,0c0,0,0,0,0,0c0,0,0,0,0,0c0,0,0,0,0,0c0,0,0,0,0-0.1c0,0,0,0,0,0c0,0,0,0,0,0c0,0,0,0,0,0c0,0,0-0.1,0.1-0.1c0,0,0,0,0,0c0-0.1,0.1-0.1,0.1-0.2c0,0,0,0,0,0c0-0.1,0-0.1,0.1-0.2c0,0,0,0,0,0c0.1-0.2,0.2-0.5,0.2-0.7l2-0.4V6.4l-2-0.4c0-0.3-0.1-0.5-0.2-0.7c0,0,0,0,0,0c0-0.1,0-0.1-0.1-0.2c0,0,0,0,0,0c0-0.1,0-0.1-0.1-0.2c0,0,0,0,0,0c0,0,0-0.1-0.1-0.1c0,0,0,0,0,0c0,0,0,0,0,0c0,0,0,0,0,0c0,0,0,0,0-0.1c0,0,0,0,0,0c0,0,0,0,0,0c0,0,0,0,0,0c0,0,0,0,0,0c0,0,0,0,0-0.1c0,0,0,0,0-0.1c0,0,0,0,0,0c0,0,0,0,0,0c0,0,0,0,0,0c0,0,0,0,0,0c0,0,0,0,0-0.1c0,0,0,0,0,0c0,0,0,0,0,0c0,0,0,0,0,0c0,0,0,0,0,0l1.2-1.7l-0.9-0.9L9.7,2.8c0,0,0,0,0,0c0,0,0,0,0,0c0,0,0,0,0,0c0,0,0,0,0,0c0,0,0,0-0.1,0c0,0,0,0,0,0c0,0,0,0,0,0c0,0,0,0,0,0c0,0,0,0,0,0c0,0,0,0-0.1,0c0,0,0,0-0.1,0c0,0,0,0,0,0c0,0,0,0,0,0c0,0,0,0,0,0c0,0,0,0,0,0c0,0,0,0-0.1,0c0,0,0,0,0,0c0,0,0,0,0,0c0,0,0,0,0,0c0,0-0.1,0-0.1-0.1c0,0,0,0,0,0c-0.1,0-0.1-0.1-0.2-0.1c0,0,0,0,0,0c-0.1,0-0.1,0-0.2-0.1c0,0,0,0,0,0C8.3,2.1,8.1,2.1,7.8,2L7.4,0H6.2L5.9,2c-0.3,0-0.5,0.1-0.7,0.2c0,0,0,0,0,0C5,2.3,5,2.3,4.9,2.3c0,0,0,0,0,0c-0.1,0-0.1,0-0.2,0.1c0,0,0,0,0,0c0,0-0.1,0-0.1,0.1c0,0,0,0,0,0c0,0,0,0,0,0c0,0,0,0,0,0c0,0,0,0-0.1,0c0,0,0,0,0,0c0,0,0,0,0,0c0,0,0,0,0,0c0,0,0,0,0,0c0,0,0,0-0.1,0c0,0,0,0-0.1,0c0,0,0,0,0,0c0,0,0,0,0,0c0,0,0,0,0,0c0,0,0,0,0,0c0,0,0,0-0.1,0c0,0,0,0,0,0c0,0,0,0,0,0c0,0,0,0,0,0c0,0,0,0,0,0L2.3,1.6L1.4,2.5l1.2,1.7c0,0,0,0,0,0c0,0,0,0,0,0c0,0,0,0,0,0c0,0,0,0,0,0c0,0,0,0,0,0.1c0,0,0,0,0,0c0,0,0,0,0,0c0,0,0,0,0,0c0,0,0,0,0,0c0,0,0,0,0,0.1c0,0,0,0,0,0.1c0,0,0,0,0,0c0,0,0,0,0,0c0,0,0,0,0,0c0,0,0,0,0,0c0,0,0,0,0,0.1c0,0,0,0,0,0c0,0,0,0,0,0c0,0,0,0,0,0c0,0,0,0.1-0.1,0.1c0,0,0,0,0,0C2.2,5,2.2,5,2.2,5.1c0,0,0,0,0,0c0,0.1,0,0.1-0.1,0.2c0,0,0,0,0,0C2,5.5,1.9,5.8,1.9,6l-2,0.4v1.2l2,0.4c0,0.3,0.1,0.5,0.2,0.7c0,0,0,0,0,0c0,0.1,0,0.1,0.1,0.2c0,0,0,0,0,0c0,0.1,0,0.1,0.1,0.2c0,0,0,0,0,0c0,0,0,0.1,0.1,0.1c0,0,0,0,0,0c0,0,0,0,0,0c0,0,0,0,0,0c0,0,0,0,0,0.1c0,0,0,0,0,0c0,0,0,0,0,0c0,0,0,0,0,0c0,0,0,0,0,0c0,0,0,0,0,0.1c0,0,0,0,0,0.1c0,0,0,0,0,0c0,0,0,0,0,0c0,0,0,0,0,0c0,0,0,0,0,0c0,0,0,0,0,0.1c0,0,0,0,0,0c0,0,0,0,0,0c0,0,0,0,0,0c0,0,0,0,0,0l-1.2,1.7l0.9,0.9L4,11.2c0,0,0,0,0,0c0,0,0,0,0,0c0,0,0,0,0,0c0,0,0,0,0,0c0,0,0,0,0.1,0c0,0,0,0,0,0c0,0,0,0,0,0c0,0,0,0,0,0c0,0,0,0,0,0c0,0,0,0,0.1,0c0,0,0,0,0.1,0c0,0,0,0,0,0c0,0,0,0,0,0c0,0,0,0,0,0c0,0,0,0,0,0c0,0,0,0,0.1,0c0,0,0,0,0,0c0,0,0,0,0,0c0,0,0,0,0,0c0,0,0.1,0,0.1,0.1c0,0,0,0,0,0c0.1,0,0.1,0.1,0.2,0.1c0,0,0,0,0,0c0.1,0,0.1,0,0.2,0.1c0,0,0,0,0,0c0.2,0.1,0.5,0.2,0.7,0.2l0.4,2h1.2l0.4-2c0.3,0,0.5-0.1,0.7-0.2c0,0,0,0,0,0c0.1,0,0.1,0,0.2-0.1c0,0,0,0,0,0c0.1,0,0.1,0,0.2-0.1c0,0,0,0,0,0c0,0,0.1,0,0.1-0.1c0,0,0,0,0,0c0,0,0,0,0,0c0,0,0,0,0,0c0,0,0,0,0.1,0c0,0,0,0,0,0c0,0,0,0,0,0c0,0,0,0,0,0c0,0,0,0,0,0c0,0,0,0,0.1,0c0,0,0,0,0.1,0c0,0,0,0,0,0c0,0,0,0,0,0c0,0,0,0,0,0c0,0,0,0,0,0c0,0,0,0,0.1,0c0,0,0,0,0,0c0,0,0,0,0,0c0,0,0,0,0,0c0,0,0,0,0,0l1.7,1.2l0.9-0.9L11.1,9.8C11,9.8,11,9.8,11.1,9.8C11,9.8,11.1,9.8,11.1,9.8z M6.8,9.2c-1.2,0-2.2-1-2.2-2.2c0-1.2,1-2.2,2.2-2.2C8,4.8,9,5.8,9,7C9,8.2,8,9.2,6.8,9.2z"/>\n  </svg>'},close:function(){return'<svg class="cs-icon icon" width="20" height="20" viewBox="0 0 36 36" focusable="false">\n    <use xlink:href="#close-icon" class="cs-icon-shadow" transform="translate(0, .5)" />\n    <polygon points="36,2.826 33.174,0 18,15.174 2.826,0 0,2.826 15.174,18 0,33.174 2.826,36 18,20.826 33.174,36 36,33.174 20.826,18" />\n  </svg>'},clear:function(){return'<svg class="cs-icon icon-clear" width="13" height="14" viewBox="0 0 13 14" focusable="false">\n    <use xlink:href="#icon-clear" fill="rgba(240, 240, 240, 1)" transform="translate(0, 1)" />\n    <path id="icon-clear" transform="translate(3,3)" d="M6.5,0C2.9,0,0,2.9,0,6.5C0,10.1,2.9,13,6.5,13c3.6,0,6.5-2.9,6.5-6.5C13,2.9,10.1,0,6.5,0z M1.5,6.5c0-2.8,2.2-5,5-5c1.2,0,2.4,0.5,3.2,1.2L2.2,9.1C1.8,8.3,1.5,7.5,1.5,6.5z M6.5,11.5c-1.2,0-2.3-0.5-3.2-1.2L10.8,4c0.4,0.7,0.7,1.6,0.7,2.5C11.5,9.3,9.3,11.5,6.5,11.5z"/>\n  </svg>'},hamburger:function(){return'\n    <svg class="cs-icon" width="30px" height="12px" viewBox="0 10 30 12" focusable="false">\n      <path d="M0,15 L17,15 L17,17 L0,17 L0,15 Z M0,11 L17,11 L17,13 L0,13 L0,11 Z M0,19 L17,19 L17,21 L0,21 L0,19 Z" ></path>\n    </svg>\n  '},file:function(){return'\n    <svg width="20px" height="27px" viewBox="0 0 40 50" focusable="false">\n      <g stroke="none" strokeWidth="1" fill="none" fillRule="evenodd">\n        <g>\n          <path class="file-icon-bg" d="M2.00804893,0 C0.899034128,0 0,0.889064278 0,1.99091407 L0,48.0090859 C0,49.1086374 0.892756032,50 1.99862555,50 L37.2170607,50 C38.3208711,50 39.2156863,49.1011186 39.2156863,47.993136 L39.2156863,13.6363636 L26.1437908,0 L2.00804893,0 Z"></path>\n          <path class="file-icon-fold" d="M26.1437908,0 L26.1437908,11.7296861 C26.1437908,12.8319383 27.0422752,13.7254902 28.1433598,13.7254902 L39.2156863,13.7254902"></path>\n        </g>\n      </g>\n    </svg>'},link:function(e){return'\n  <svg class="link-icon" preserveAspectRatio="none" x="0px" y="0px" width="18px" height="18px" viewBox="0 0 18 18" focusable="false">\n      <path fill="'.concat(e,'" stroke="none" d="\n            M 1.45 8.5\n            Q 0.0453125 10.0015625 0 11.9\n            L 0 12.15\n            Q 0.0453125 14.0484375 1.45 15.55\n            L 1.5 15.6\n            Q 3.0015625 17.0046875 4.85 17.05\n            L 5.1 17.05\n            Q 7.0150390625 17.0046875 8.5 15.6\n            L 10.65 13.45\n            Q 10.95 13.15 10.95 12.75 10.95 12.35 10.65 12.05 10.3689453125 11.7689453125 10 11.75\n            L 9.95 11.75\n            Q 9.55 11.75 9.2 12.05\n            L 7.1 14.15\n            Q 6.2 15.05 5 15.05 3.8 15.05 2.9 14.15 2 13.25 2 12.05 2 10.8826171875 2.85 9.95\n            L 5 7.8\n            Q 5.3 7.5 5.3 7.1\n            L 5.3 7.05\n            Q 5.2810546875 6.6810546875 5 6.4 4.7 6.1 4.3 6.1 3.9 6.1 3.55 6.4\n            L 1.45 8.5\n            M 12.05 5\n            Q 11.75 4.7 11.35 4.7 10.95 4.7 10.65 5\n            L 5 10.65\n            Q 4.7 10.95 4.7 11.35 4.7 11.75 5 12.05 5.3 12.35 5.7 12.35 6.1 12.35 6.4 12.05\n            L 12.05 6.4\n            Q 12.35 6.1 12.35 5.7 12.35 5.3 12.05 5\n            M 15.6 1.5\n            L 15.55 1.45\n            Q 14 0 12.05 0\n            L 12 0\n            Q 10.05 0 8.5 1.45\n            L 6.4 3.55\n            Q 6.1 3.9 6.1 4.3 6.1 4.7 6.4 5 6.7 5.3 7.1 5.3 7.5 5.3 7.8 5\n            L 9.95 2.85\n            Q 10.8826171875 2 12.05 2 13.25 2 14.15 2.9 15.05 3.8 15.05 5 15.05 6.2 14.15 7.1\n            L 12.05 9.2\n            Q 11.75 9.55 11.75 9.95 11.75 10.35 12.05 10.65 12.35 10.95 12.75 10.95 13.15 10.95 13.45 10.65\n            L 15.6 8.5\n            Q 17.05 6.96875 17.05 5 17.05 3.05 15.6 1.5 Z"/>\n          </svg>')},disableOrientation:function(){return'<svg viewBox="0 0 161 135">\n    <g stroke="none" stroke-width="1" fill="#fff" fill-rule="evenodd">\n      <path d="M59,31.9948589 C59,30.340844 60.3408574,29 62.0069809,29 L99.9930191,29 C101.653729,29 103,30.3364792 103,31.9948589 L103,103.005141 C103,104.659156 101.659143,106 99.9930191,106 L62.0069809,106 C60.3462712,106 59,104.663521 59,103.005141 L59,31.9948589 Z M61,36 L101,36 L101,96 L61,96 L61,36 Z M81,104 C82.6568542,104 84,102.656854 84,101 C84,99.3431458 82.6568542,98 81,98 C79.3431458,98 78,99.3431458 78,101 C78,102.656854 79.3431458,104 81,104 Z M76,32.5 C76,32.2238576 76.2276528,32 76.5096495,32 L85.4903505,32 C85.7718221,32 86,32.2319336 86,32.5 C86,32.7761424 85.7723472,33 85.4903505,33 L76.5096495,33 C76.2281779,33 76,32.7680664 76,32.5 Z"></path>\n      <path d="M144.276039,68.4976037 C143.65768,83.6270348 137.530567,98.6224671 125.961909,110.191125 C101.576936,134.576098 62.1020027,134.704192 37.8006658,110.402855 L37.8275751,110.429765 L33.4090737,114.848266 L33.3821643,114.821357 C60.1400795,141.579272 103.595566,141.480117 130.445572,114.630111 C143.247134,101.828549 149.95913,85.2399018 150.581333,68.4976037 L161.373625,68.4976037 L147.23149,54.3554681 L133.089354,68.4976037 L144.276049,68.4976037 Z"></path>\n      <path d="M17.2900541,66.5559885 C17.8833587,51.3895735 24.012088,36.3498513 35.6085461,24.7533932 C59.9935191,0.36842015 99.4684528,0.240325436 123.76979,24.5416624 L123.74288,24.514753 L128.161382,20.0962516 L128.188291,20.1231609 C101.430376,-6.63475424 57.9748898,-6.5355989 31.1248839,20.314407 C18.2955218,33.1437691 11.582203,49.7766814 10.9851551,66.5559885 L0.259994507,66.5559885 L14.4021301,80.6981242 L28.5442658,66.5559885 L17.2900541,66.5559885 Z"></path>\n    </g>\n  </svg>'},enterFullScreen:function(){return'\n    <svg class="cs-icon enter-fullscreen-icon" width="14" height="14" viewBox="0 0 14 14" focusable="false">\n      <path d="M1.99055 2.3H5.1V0.4H0.1V5.2H1.9L1.9 2.3Z" stroke="none" />\n      <path d="M5.1 11.8H1.9V8.9H0.1V13.6H5.1L5.1 11.8Z" stroke="none" />\n      <path d="M11.5 11.8H8.4V13.6H13.3V8.9H11.5L11.5 11.8Z" stroke="none" />\n      <path d="M8.4 2.3H11.5V5.2H13.3V0.4H8.4L8.4 2.3Z" stroke="none" />\n    </svg>\n  '},exitFullScreen:function(){return'\n    <svg class="cs-icon exit-fullscreen-icon" width="15" height="14" viewBox="0 0 15 14" focusable="false">\n      <path d="M4.2 4.1H0.1V6.0H6.2V0H4.2V4.1Z" stroke="none" />\n      <path d="M0.1 9.8H4.2V13.9H6.2V7.9H0.1V9.8Z" stroke="none" />\n      <path d="M10.0 9.8H14.1V7.9H8.1V13.9H10.0V9.8Z" stroke="none" />\n      <path d="M8.1 0V6.0H14.1V4.1H10.0V0H8.1Z" stroke="none" />\n    </svg>\n  '},settings:function(){return'\n    <svg class="cs-icon" data-ref="settings" width="16px" height="16px" viewBox="0 0 16 16" focusable="false">\n      <path d="M8.94,0 C9.82,0 10.55,0.62 10.63,1.45 L10.73,2.36 C11.1,2.52 11.45,2.71 11.78,2.94 L12.66,2.56 C13.46,2.22 14.39,2.5 14.83,3.23 L15.77,4.77 C16.21,5.5 16,6.4 15.29,6.9 L14.51,7.42 C14.54,8.19 14.53,8.38 14.51,8.58 L15.29,9.11 C16,9.6 16.21,10.51 15.77,11.23 L14.83,12.77 C14.39,13.49 13.46,13.78 12.66,13.44 L11.78,13.06 C11.45,13.29 11.1,13.48 10.73,13.64 L10.63,14.55 C10.55,15.38 9.82,16 8.94,16 L7.06,16 C6.18,16 5.45,15.38 5.37,14.55 L5.27,13.64 C4.9,13.48 4.55,13.29 4.22,13.06 L3.34,13.44 C2.54,13.78 1.61,13.5 1.17,12.77 L0.23,11.23 C-0.21,10.51 0,9.6 0.71,9.11 L1.49,8.58 C1.46,7.81 1.47,7.62 1.49,7.42 L0.71,6.89 C0,6.40 -0.21,5.49 0.23,4.77 L1.17,3.23 C1.61,2.51 2.54,2.22 3.34,2.56 L4.22,2.94 C4.55,2.71 4.9,2.52 5.27,2.36 L5.37,1.45 C5.45,0.62 6.18,0 7.06,0 Z M7.96,4.53 C5.91,4.53 4.25,6.11 4.25,8.06 C4.25,10.01 5.91,11.59 7.96,11.59 C10.02,11.59 11.68,10.01 11.68,8.06 C11.68,6.11 10.02,4.53 7.96,4.53 Z"></path>\n    </svg>\n    '},playbackSpeed:function(){return'\n    <svg class="cs-icon" width="15" height="15" viewBox="0 0 15 15" focusable="false">\n      <path d="M5.9 4.0L10.4 7.4L5.9 10.8V4.0ZM1.5 8.2H0.0C0.1 9.6 0.6 10.9 1.5 12.0L2.6 11.0C2.0 10.1 1.6 9.2 1.5 8.2H1.5ZM15 7.4H14.9C14.9 5.6 14.3 3.8 13.0 2.4C11.8 1.0 10.0 0.1 8.2 0.0V1.5C10.1 1.7 11.8 2.9 12.8 4.7C13.7 6.4 13.7 8.5 12.8 10.2C11.8 12.0 10.1 13.1 8.2 13.4V14.9C10.0 14.7 11.8 13.8 13.0 12.5C14.3 11.1 14.9 9.3 14.9 7.4L15 7.4ZM3.6 12.1L2.5 13.1C3.7 14.1 5.1 14.8 6.7 14.9V13.4V13.4C5.5 13.3 4.5 12.8 3.6 12.1V12.1ZM2.6 3.9L1.5 2.8C0.6 3.9 0.1 5.3 0 6.7H1.5H1.5C1.6 5.7 2.0 4.7 2.6 3.9H2.6ZM6.7 1.5V0.0C5.1 0.1 3.7 0.7 2.5 1.7L3.6 2.8C4.5 2.1 5.5 1.6 6.7 1.5V1.5Z" stroke="none" />\n    </svg>\n  '},track:function(e,t){return'\n    <svg xmlns:xlink="http://www.w3.org/1999/xlink" width="24px" height="16px" viewBox="0 0 24 16" focusable="false">\n      <defs>\n        <rect id="'.concat(t,'-track" x="2" y="3.5" width="20" height="9" rx="4.5"></rect>\n        <filter x="-12.5%" y="-27.8%" width="125.0%" height="155.6%" filterUnits="objectBoundingBox" id="').concat(t,'-trackFilter">\n          <feGaussianBlur stdDeviation="1.5" in="SourceAlpha" result="shadowBlurInner1"></feGaussianBlur>\n          <feOffset dx="0" dy="1" in="shadowBlurInner1" result="shadowOffsetInner1"></feOffset>\n          <feComposite in="shadowOffsetInner1" in2="SourceAlpha" operator="arithmetic" k2="-1" k3="1" result="shadowInnerInner1"></feComposite>\n          <feColorMatrix values="0 0 0 0 0   0 0 0 0 0   0 0 0 0 0  0 0 0 0.5 0" type="matrix" in="shadowInnerInner1"></feColorMatrix>\n        </filter>\n      </defs>\n      <g class="thumb-off" stroke="none" stroke-width="1" fill="none" fill-rule="evenodd">\n        <g>\n          <use class="track" fill-rule="evenodd" xlink:href="#').concat(t,'-track"></use>\n          <use fill="black" fill-opacity="1" filter="url(#').concat(t,'-trackFilter)" xlink:href="#').concat(t,'-track"></use>\n          <use class="border" stroke-width="1" xlink:href="#').concat(t,'-track"></use>\n          <circle class="thumb" stroke-width="0" cx="8" cy="8" r="6"></circle>\n        </g>\n      </g>\n      <g class="thumb-on" stroke="none" stroke-width="1" fill="none" fill-rule="evenodd">\n        <g>\n          <use class="track" fill-rule="evenodd" xlink:href="#').concat(t,'-track"></use>\n          <use fill="black" fill-opacity="1" filter="url(#').concat(t,'-trackFilter)" xlink:href="#').concat(t,'-track"></use>\n          <use class="border" stroke-width="1" xlink:href="#').concat(t,'-track"></use>\n          <circle fill="').concat(e,'" stroke-width="0" cx="16" cy="8" r="6"></circle>\n        </g>\n      </g>\n    </svg>\n  ')},downArrow:function(e,t){return'\n    <div style="height: 100%; width: 100%; background-color: '.concat(e,"; border-right: 1px solid; border-bottom: 1px solid; border-color: ").concat(t,'; border-bottom-right-radius: 3px; transform: rotate(45deg);" />\n    ')}},Dh={play:function(){return'<svg id="icon-play" class="cs-icon play-icon" width="14" height="16" viewBox="0 0 14 16" focusable="false">\n    <path d="M1.4 15.4C0.8 15.8 0 15.3 0 14.5L0 1.4C0 0.6 0.8 0.1 1.4 0.5L12.9 7.1C13.5 7.5 13.5 8.4 12.9 8.8L8.0 11.6L1.4 15.4Z" stroke="none" />\n  </svg>'}},Ah=function(e){return DS.detection.env.isPerpetual?jh[e]||_h:Dh[e]||jh[e]||_h};function Ih(e){return Ih="function"==typeof Symbol&&"symbol"==typeof Symbol.iterator?function(e){return typeof e}:function(e){return e&&"function"==typeof Symbol&&e.constructor===Symbol&&e!==Symbol.prototype?"symbol":typeof e},Ih(e)}function Rh(e,t){for(var n=0;n<t.length;n++){var i=t[n];i.enumerable=i.enumerable||!1,i.configurable=!0,"value"in i&&(i.writable=!0),Object.defineProperty(e,Fh(i.key),i)}}function Bh(e,t){return Bh=Object.setPrototypeOf?Object.setPrototypeOf.bind():function(e,t){return e.__proto__=t,e},Bh(e,t)}function Mh(e){var t=function(){if("undefined"==typeof Reflect||!Reflect.construct)return!1;if(Reflect.construct.sham)return!1;if("function"==typeof Proxy)return!0;try{return Boolean.prototype.valueOf.call(Reflect.construct(Boolean,[],(function(){}))),!0}catch(e){return!1}}();return function(){var n,i=Nh(e);if(t){var r=Nh(this).constructor;n=Reflect.construct(i,arguments,r)}else n=i.apply(this,arguments);return function(e,t){if(t&&("object"===Ih(t)||"function"==typeof t))return t;if(void 0!==t)throw new TypeError("Derived constructors may only return object or undefined");return Hh(e)}(this,n)}}function Hh(e){if(void 0===e)throw new ReferenceError("this hasn't been initialised - super() hasn't been called");return e}function Nh(e){return Nh=Object.setPrototypeOf?Object.getPrototypeOf.bind():function(e){return e.__proto__||Object.getPrototypeOf(e)},Nh(e)}function Fh(e){var t=function(e,t){if("object"!==Ih(e)||null===e)return e;var n=e[Symbol.toPrimitive];if(void 0!==n){var i=n.call(e,t||"default");if("object"!==Ih(i))return i;throw new TypeError("@@toPrimitive must return a primitive value.")}return("string"===t?String:Number)(e)}(e,"string");return"symbol"===Ih(t)?t:String(t)}var Wh=DS,Vh=Wh.detection,Uh=Wh.dom,Kh=Wh.pubSub,zh=Wh.events,Qh={next:"acc_next_visual",prev:"acc_previous_visual",submit:"acc_submit"},Gh=function(e){!function(e,t){if("function"!=typeof t&&null!==t)throw new TypeError("Super expression must either be null or a function");e.prototype=Object.create(t&&t.prototype,{constructor:{value:e,writable:!0,configurable:!0}}),Object.defineProperty(e,"prototype",{writable:!1}),t&&Bh(e,t)}(o,e);var t,n,i,r=Mh(o);function o(e){var t,n,i,a;return function(e,t){if(!(e instanceof t))throw new TypeError("Cannot call a class as a function")}(this,o),t=r.call(this,e),n=Hh(t),a=!0,(i=Fh(i="hasTooltip"))in n?Object.defineProperty(n,i,{value:a,enumerable:!0,configurable:!0,writable:!0}):n[i]=a,Vh.deviceView.isMobile&&t.onClick(t.onTap),t.onClick(t.onClickBtn),t}return t=o,(n=[{key:"tooltipKey",get:function(){return Qh[this.view.nameKey]}},{key:"onTap",value:function(e){Uh.tappedClass(this.el)}},{key:"onClickBtn",value:function(e){var t=this.view,n=t.enabled,i=t.nameKey;n&&Kh.trigger(zh.presentation.ON_OBJECT_EVENT,i+"_pressed")}},{key:"onLayoutChange",value:function(e){var t=this,n=this.view.nameKey;this.hasFocus&&(e[n]?window.requestAnimationFrame((function(){return t.onFocus()})):this.onBlur())}}])&&Rh(t.prototype,n),i&&Rh(t,i),Object.defineProperty(t,"prototype",{writable:!1}),o}(Dt),Zh=Gh,qh=DS.detection.deviceView.isPhone,Yh={next:"prev",prev:"next",submit:"submit"},Xh={next:"acc_next",prev:"acc_previous",submit:"acc_submit"},$h={prev:"previous"},Jh=function(e,t){G.def(e,Zh,(function(n){var i=G.model,r=n!==DS.constants.refs.FRAME;return{tag:"button",ariaStringId:Xh[e],attrs:{id:e,class:"cs-button btn ".concat(r?"lightboxed":""),"aria-label":i.getString(Xh[e]),tabindex:0},parentAlign:function(){return r?"r":qh?"br":"r"},html:function(){var n=i.buttonOptions[$h[e]||e],r=n.includes("text")&&!qh?'<span data-ref="label" class="text '.concat(i.rtl?"rtl":"",'">').concat(i.getString(e),"</span>"):"",o=n.includes("icon")||qh?'<span class="btn-icon">'.concat(Ah(i.rtl?Yh[e]:e)(),"</span>"):"";return i.dir(t?[o,r]:[r,o]).join("\n")},calcTextSize:!0,wp:"fit-to-text-w",wl:function(){return qh?this.width||0:this.wp},yp:function(){return(this.parent.h-this.h)/2},yl:function(){return!qh||r?this.yp:this.top||0},xp:function(){return this.left||0},xl:function(){return r||!qh?this.xp:(this.parent.w-this.w)/2},methods:{shortcutActivated:function(){this.visible&&this.viewLogic.onClickBtn()},updateDomStrings:function(){null!=this.viewLogic.labelEl&&(this.viewLogic.labelEl.textContent=i.getString(e))}},overflow:"visible",padLeft:20,padRight:3.5,minW:30,minH:30}}))};function ep(e){return ep="function"==typeof Symbol&&"symbol"==typeof Symbol.iterator?function(e){return typeof e}:function(e){return e&&"function"==typeof Symbol&&e.constructor===Symbol&&e!==Symbol.prototype?"symbol":typeof e},ep(e)}function tp(e,t){for(var n=0;n<t.length;n++){var i=t[n];i.enumerable=i.enumerable||!1,i.configurable=!0,"value"in i&&(i.writable=!0),Object.defineProperty(e,ap(i.key),i)}}function np(e,t){return np=Object.setPrototypeOf?Object.setPrototypeOf.bind():function(e,t){return e.__proto__=t,e},np(e,t)}function ip(e){var t=function(){if("undefined"==typeof Reflect||!Reflect.construct)return!1;if(Reflect.construct.sham)return!1;if("function"==typeof Proxy)return!0;try{return Boolean.prototype.valueOf.call(Reflect.construct(Boolean,[],(function(){}))),!0}catch(e){return!1}}();return function(){var n,i=op(e);if(t){var r=op(this).constructor;n=Reflect.construct(i,arguments,r)}else n=i.apply(this,arguments);return function(e,t){if(t&&("object"===ep(t)||"function"==typeof t))return t;if(void 0!==t)throw new TypeError("Derived constructors may only return object or undefined");return rp(e)}(this,n)}}function rp(e){if(void 0===e)throw new ReferenceError("this hasn't been initialised - super() hasn't been called");return e}function op(e){return op=Object.setPrototypeOf?Object.getPrototypeOf.bind():function(e){return e.__proto__||Object.getPrototypeOf(e)},op(e)}function ap(e){var t=function(e,t){if("object"!==ep(e)||null===e)return e;var n=e[Symbol.toPrimitive];if(void 0!==n){var i=n.call(e,t||"default");if("object"!==ep(i))return i;throw new TypeError("@@toPrimitive must return a primitive value.")}return("string"===t?String:Number)(e)}(e,"string");return"symbol"===ep(t)?t:String(t)}Jh("prev",!0),Jh("next",!1),Jh("submit",!1);var lp=DS,sp=(lp.events,lp.pubSub,lp._,lp.utils.fullScreen),cp=lp.detection,up=(cp.env.is360,cp.deviceView.isTablet,function(e){!function(e,t){if("function"!=typeof t&&null!==t)throw new TypeError("Super expression must either be null or a function");e.prototype=Object.create(t&&t.prototype,{constructor:{value:e,writable:!0,configurable:!0}}),Object.defineProperty(e,"prototype",{writable:!1}),t&&np(e,t)}(o,e);var t,n,i,r=ip(o);function o(e){var t,n,i,a;return function(e,t){if(!(e instanceof t))throw new TypeError("Cannot call a class as a function")}(this,o),t=r.call(this,e),n=rp(t),a=!0,(i=ap(i="hasTooltip"))in n?Object.defineProperty(n,i,{value:a,enumerable:!0,configurable:!0,writable:!0}):n[i]=a,t.onClick(t.onClickToggle),t.view.toggle=!1,sp.addChangeListener((function(){return t.handleFullScreenChange()})),t}return t=o,(n=[{key:"tooltipKey",get:function(){return this.view.toggle?"acc_exit_fullscreen":"acc_enter_fullscreen"}},{key:"getFullScreenEl",value:function(){return document.getElementById(DS.constants.els.PRESO)}},{key:"isFullScreen",value:function(){return sp.getEl()===this.getFullScreenEl()}},{key:"handleFullScreenChange",value:function(){this.view.toggle=this.isFullScreen(),this.view.updateHtml()}},{key:"onClickToggle",value:function(e){DS.appState.toggleFullScreen()}},{key:"getViewBox",value:function(){var e=this.view.getBox(),t=(e.h-30)/2;return e.h=30,e.y=e.y+t,e}}])&&tp(t.prototype,n),i&&tp(t,i),Object.defineProperty(t,"prototype",{writable:!1}),o}(Dt)),fp=up,dp="fullScreenToggle",hp=DS,pp=hp.constants.MOBILE_UI_SIZE,yp=hp.detection.deviceView.isPhone;G.def(dp,fp,(function(e){var t=G.model;return{tag:"button",attrs:{id:dp,class:"cs-button btn fullscreen-open-btn",tabindex:0},wp:"fit-to-text-w",wl:function(){return yp?this.width||0:this.wp},yp:function(){return(this.parent.h-this.h)/2},yl:function(){return yp?this.top||0:this.yp},xp:function(){return this.left||0},xl:function(){return yp?(this.parent.w-this.w)/2:this.xp},html:function(){var e=this.toggle?"acc_exit_fullscreen":"acc_enter_fullscreen";return this.el.setAttribute("aria-label",t.getString(e)),this.toggle?Ah("exitFullScreen")():Ah("enterFullScreen")()},methods:{updateDomStrings:function(){var e=this.toggle?"acc_exit_fullscreen":"acc_enter_fullscreen";this.el.setAttribute("aria-label",t.getString(e))}},z:1,padLeft:6,padRight:6,minW:30,minH:pp,noUpdate:!t.frame.chromeless,parentAlign:"br",noContent:!1,x:function(){return this.left||0}}}));function bp(e){return bp="function"==typeof Symbol&&"symbol"==typeof Symbol.iterator?function(e){return typeof e}:function(e){return e&&"function"==typeof Symbol&&e.constructor===Symbol&&e!==Symbol.prototype?"symbol":typeof e},bp(e)}function vp(e,t){for(var n=0;n<t.length;n++){var i=t[n];i.enumerable=i.enumerable||!1,i.configurable=!0,"value"in i&&(i.writable=!0),Object.defineProperty(e,(r=i.key,o=void 0,o=function(e,t){if("object"!==bp(e)||null===e)return e;var n=e[Symbol.toPrimitive];if(void 0!==n){var i=n.call(e,t||"default");if("object"!==bp(i))return i;throw new TypeError("@@toPrimitive must return a primitive value.")}return("string"===t?String:Number)(e)}(r,"string"),"symbol"===bp(o)?o:String(o)),i)}var r,o}function gp(){return gp="undefined"!=typeof Reflect&&Reflect.get?Reflect.get.bind():function(e,t,n){var i=function(e,t){for(;!Object.prototype.hasOwnProperty.call(e,t)&&null!==(e=kp(e)););return e}(e,t);if(i){var r=Object.getOwnPropertyDescriptor(i,t);return r.get?r.get.call(arguments.length<3?e:n):r.value}},gp.apply(this,arguments)}function mp(e,t){return mp=Object.setPrototypeOf?Object.setPrototypeOf.bind():function(e,t){return e.__proto__=t,e},mp(e,t)}function wp(e){var t=function(){if("undefined"==typeof Reflect||!Reflect.construct)return!1;if(Reflect.construct.sham)return!1;if("function"==typeof Proxy)return!0;try{return Boolean.prototype.valueOf.call(Reflect.construct(Boolean,[],(function(){}))),!0}catch(e){return!1}}();return function(){var n,i=kp(e);if(t){var r=kp(this).constructor;n=Reflect.construct(i,arguments,r)}else n=i.apply(this,arguments);return function(e,t){if(t&&("object"===bp(t)||"function"==typeof t))return t;if(void 0!==t)throw new TypeError("Derived constructors may only return object or undefined");return Sp(e)}(this,n)}}function Sp(e){if(void 0===e)throw new ReferenceError("this hasn't been initialised - super() hasn't been called");return e}function kp(e){return kp=Object.setPrototypeOf?Object.getPrototypeOf.bind():function(e){return e.__proto__||Object.getPrototypeOf(e)},kp(e)}G.def("sidebarOverlay",Dt,(function(){return{simpleView:!0,tag:"button",ariaStringId:"close",attrs:{class:"sidebar-overlay btn","aria-label":G.model.getString("close"),tabIndex:-1},x:0,y:0,w:function(){return window.innerWidth},h:function(){return window.innerHeight},position:function(){},add:!0}}));var Op=DS,Ep=Op._,Cp=Op.pubSub,xp=Op.events,Pp=Op.detection,Lp=Op.globalEventHelper,Tp=Lp.addWindowListener,_p=Lp.addDocumentListener,jp=Op.dom,Dp=jp.isWithin,Ap=jp.isInput,Ip=function(e){!function(e,t){if("function"!=typeof t&&null!==t)throw new TypeError("Super expression must either be null or a function");e.prototype=Object.create(t&&t.prototype,{constructor:{value:e,writable:!0,configurable:!0}}),Object.defineProperty(e,"prototype",{writable:!1}),t&&mp(e,t)}(o,e);var t,n,i,r=wp(o);function o(e){var t;!function(e,t){if(!(e instanceof t))throw new TypeError("Cannot call a class as a function")}(this,o),t=r.call(this,e),Ep.bindAll(Sp(t),"onResize","hidePanel","onCheckShouldHide","onLayoutReady"),t.onClickEl(t.iconEl,t.onOpenList);var n=G.getNamespace(t.view.nameSpace);return t.topEllipsisPanel=n.topEllipsisPanel,Tp("resize",t.onResize),Cp.on(xp.tabLink.SHOW_PANEL,(function(e){t.currentPanelLink=e,t.onCheckShouldHide({target:e.view.el})})),Cp.on(xp.topEllipsesPanel.HIDE,t.hidePanel),Cp.on(xp.frame.LAYOUT_READY,t.onLayoutReady),t.hideEvent=DS.detection.device.isMobile?"touchstart":"mousedown",_p(t.hideEvent,t.onCheckShouldHide,!0),t.arrowEl.style.display="none",t}return t=o,(n=[{key:"onFocus",value:function(e){var t=DS.dom.getParentWithClass(e.target,"panel-link")||DS.dom.getParentWithClass(e.target,"custom-link");null==t?null==DS.dom.getParentWithClass(e.target,"panel")&&gp(kp(o.prototype),"onFocus",this).call(this,e):DS.focusManager.setFocusRectOn(t)}},{key:"onLayoutReady",value:function(e){if(!e.hasCustomLinks){var t=!1;Object.keys(e).forEach((function(n){if(-1!=n.indexOf("Panel")){var i=n.replace("Panel","Link");!e[n]&&e[i]&&(t=!0)}})),this.view.setVisibility(t)}}},{key:"onCheckShouldHide",value:function(e){this.hideOnNextTouch&&(Dp(e.target,"top-ellipsis-panel")?Pp.deviceView.isPhone&&document.body.classList.contains("nested-panel-shown")&&!Dp(e.target,"panel")&&this.hidePanel():this.hidePanel())}},{key:"updateAnimation",value:function(){var e=this;window.requestAnimationFrame((function(){e.topEllipsisPanel.updateTrans()}))}},{key:"showPanel",value:function(){this.topEllipsisPanel.setVisibility(!0),this.hideOnNextTouch=!0,this.topEllipsisPanel.yOff=0,this.updateAnimation(),Pp.deviceView.isDesktop&&(DS.flagManager.multiLangSupport||DS.flagManager.aiCourseTranslation?this.arrowEl.style.visibility="visible":this.arrowEl.style.display="block"),Cp.trigger(xp.topEllipsesPanel.PANEL_SHOWN,this)}},{key:"hidePanel",value:function(){Cp.trigger(xp.topEllipsesPanel.HIDE_PANEL,this),DS.flagManager.multiLangSupport?this.arrowEl.style.visibility="hidden":this.arrowEl.style.display="none",this.topEllipsisPanel.setVisibility(!1),this.hideOnNextTouch=!1,this.topEllipsisPanel.yOff=-20,this.updateAnimation(),null!=this.currentPanelLink&&(this.currentPanelLink.hidePanel(!0),this.currentPanelLink=null)}},{key:"onResize",value:function(e){this.topEllipsisPanel.visible&&!Ap(document.activeElement)&&this.hidePanel()}},{key:"onOpenList",value:function(e){this.topEllipsisPanel.visible?this.hidePanel():this.showPanel()}}])&&vp(t.prototype,n),i&&vp(t,i),Object.defineProperty(t,"prototype",{writable:!1}),o}(Dt),Rp=Ip,Bp="topEllipsis",Mp=DS.detection,Hp=Mp.deviceView.isPhone,Np=(Mp.orientation,Mp.env);function Fp(e){return Fp="function"==typeof Symbol&&"symbol"==typeof Symbol.iterator?function(e){return typeof e}:function(e){return e&&"function"==typeof Symbol&&e.constructor===Symbol&&e!==Symbol.prototype?"symbol":typeof e},Fp(e)}function Wp(e,t){var n=Object.keys(e);if(Object.getOwnPropertySymbols){var i=Object.getOwnPropertySymbols(e);t&&(i=i.filter((function(t){return Object.getOwnPropertyDescriptor(e,t).enumerable}))),n.push.apply(n,i)}return n}function Vp(e){for(var t=1;t<arguments.length;t++){var n=null!=arguments[t]?arguments[t]:{};t%2?Wp(Object(n),!0).forEach((function(t){Up(e,t,n[t])})):Object.getOwnPropertyDescriptors?Object.defineProperties(e,Object.getOwnPropertyDescriptors(n)):Wp(Object(n)).forEach((function(t){Object.defineProperty(e,t,Object.getOwnPropertyDescriptor(n,t))}))}return e}function Up(e,t,n){return(t=function(e){var t=function(e,t){if("object"!==Fp(e)||null===e)return e;var n=e[Symbol.toPrimitive];if(void 0!==n){var i=n.call(e,t||"default");if("object"!==Fp(i))return i;throw new TypeError("@@toPrimitive must return a primitive value.")}return("string"===t?String:Number)(e)}(e,"string");return"symbol"===Fp(t)?t:String(t)}(t))in e?Object.defineProperty(e,t,{value:n,enumerable:!0,configurable:!0,writable:!0}):e[t]=n,e}G.def(Bp,Rp,(function(e){var t=G.getNamespace(e),n=t.linksRight,i=t.sidebar,r=(G.model.rtl,de.getColor(e,".cs-topmenu-item.active .cs-panel","border-top-color",".cs-base")),o=Np.isFileProtocol?"background-color":"background",a=de.getColor(e,".cs-topmenu-item.active .cs-panel",o);return{tag:"div",attrs:{id:Bp},x:function(){var e=G.model.rtl,t=0;return Hp?"right"===i.pos?0:window.innerWidth-58:(t=e?n.x-58+xn:"right"===i.pos?n.x+n.tabWidths():n.right(),t)},w:58,visible:!1,overflow:"visible",html:'\n      <button\n        class="top-tabs-drop-icon cs-button btn"\n        data-ref="icon"\n        aria-expanded="false"\n        aria-controls="top-ellipsis-panel"\n        aria-label="top_links"\n      >\n        <div></div>\n        <div></div>\n        <div></div>\n      </button>\n\n      '.concat(Qi(a,r),"\n    "),yl:function(){return Hp&&null!=this.top?this.top:(this.parent.h-this.h)/2},yp:function(){return(this.parent.h-this.h)/2},h:function(){return this.parent.h/(Hp?2:1)}}}));var Kp=DS.detection,zp="topEllipsisPanel";function Qp(e){return Qp="function"==typeof Symbol&&"symbol"==typeof Symbol.iterator?function(e){return typeof e}:function(e){return e&&"function"==typeof Symbol&&e.constructor===Symbol&&e!==Symbol.prototype?"symbol":typeof e},Qp(e)}function Gp(e,t){for(var n=0;n<t.length;n++){var i=t[n];i.enumerable=i.enumerable||!1,i.configurable=!0,"value"in i&&(i.writable=!0),Object.defineProperty(e,$p(i.key),i)}}function Zp(e,t){return Zp=Object.setPrototypeOf?Object.setPrototypeOf.bind():function(e,t){return e.__proto__=t,e},Zp(e,t)}function qp(e){var t=function(){if("undefined"==typeof Reflect||!Reflect.construct)return!1;if(Reflect.construct.sham)return!1;if("function"==typeof Proxy)return!0;try{return Boolean.prototype.valueOf.call(Reflect.construct(Boolean,[],(function(){}))),!0}catch(e){return!1}}();return function(){var n,i=Xp(e);if(t){var r=Xp(this).constructor;n=Reflect.construct(i,arguments,r)}else n=i.apply(this,arguments);return function(e,t){if(t&&("object"===Qp(t)||"function"==typeof t))return t;if(void 0!==t)throw new TypeError("Derived constructors may only return object or undefined");return Yp(e)}(this,n)}}function Yp(e){if(void 0===e)throw new ReferenceError("this hasn't been initialised - super() hasn't been called");return e}function Xp(e){return Xp=Object.setPrototypeOf?Object.getPrototypeOf.bind():function(e){return e.__proto__||Object.getPrototypeOf(e)},Xp(e)}function $p(e){var t=function(e,t){if("object"!==Qp(e)||null===e)return e;var n=e[Symbol.toPrimitive];if(void 0!==n){var i=n.call(e,t||"default");if("object"!==Qp(i))return i;throw new TypeError("@@toPrimitive must return a primitive value.")}return("string"===t?String:Number)(e)}(e,"string");return"symbol"===Qp(t)?t:String(t)}G.def(zp,(function(e){var t=G.getNamespace(e),n=t.sidebar,i=t.topEllipsis,r=t.topBar,o=Kp.env.isFileProtocol?"background-color":"background",a=de.getColor(e,".cs-topmenu-item.active .cs-panel",o),l=document.createElement("style"),s=G.model.frame;return l.innerHTML="\n    .nested-panel-shown .cs-".concat(s.default_layout," .top-tabs-drop:not(.panel) {\n      box-shadow: none !important;\n      background: transparent;\n      border: transparent !important;\n    }\n    .nested-panel-shown .cs-").concat(s.default_layout," .top-tabs-drop .top-tab {\n      visibility: hidden;\n    }\n  "),document.body.appendChild(l),Vp(Vp({attrs:{id:zp,class:"top-ellipsis-panel top-tabs-drop","aria-expanded":!1,"aria-controls":"temp-container",style:{background:a}}},DS.flagManager.multiLangSupport||DS.flagManager.aiCourseTranslation?{visibility:"no-reflow"}:{}),{},{overflow:"visible",visible:!1,yOff:-20,y:function(){return Kp.deviceView.isPhone?i.y-Pn:r.h-xn},x:function(){for(var e=this.el.querySelectorAll(".panel-links .top-tab"),t=0,i=0;i<e.length;i++){var r=parseFloat(e[i].style.width);r>t&&(t=r)}if(this.maxWidth=t,Kp.deviceView.isPhone){var o=Kp.env.is360&&Kp.orientation.isPortrait?40:0;return"left"===n.pos?15+o:t-20-o}var a=20-t/2,l=this.parent.x+this.parent.parent.x+a,s=l+t,c=window.innerWidth-20;return s>c?a-=s-c:l<10&&(a=10),a},w:null,h:null,html:'\n      <div class="panel-links" data-ref="links">\n      </div>\n    '})}));var Jp=DS.utils,ey=function(e){!function(e,t){if("function"!=typeof t&&null!==t)throw new TypeError("Super expression must either be null or a function");e.prototype=Object.create(t&&t.prototype,{constructor:{value:e,writable:!0,configurable:!0}}),Object.defineProperty(e,"prototype",{writable:!1}),t&&Zp(e,t)}(o,e);var t,n,i,r=qp(o);function o(e){var t,n,i,a;return function(e,t){if(!(e instanceof t))throw new TypeError("Cannot call a class as a function")}(this,o),t=r.call(this,e),n=Yp(t),a=function(){var e=Jp.fullScreen.getEl();if(null!=e){if(G.getNamespace(t.view.nameSpace).slide.el.contains(e)){var n=e.querySelector(".caption-container-host");null!=n?(null==t.origParent&&(t.origParent=t.el.parentElement),n.appendChild(t.el)):DS.flagManager.dropInVideo&&(clearTimeout(t.findHost),t.findHost=window.setTimeout(t.reparent,30))}}else null!=t.origParent&&(t.origParent.appendChild(t.el),t.origParent=null)},(i=$p(i="reparent"))in n?Object.defineProperty(n,i,{value:a,enumerable:!0,configurable:!0,writable:!0}):n[i]=a,Jp.fullScreen.addChangeListener((function(){t.handleFullScreenChange()})),t}return t=o,(n=[{key:"handleFullScreenChange",value:function(){DS.flagManager.dropInVideo?(clearTimeout(this.reparentTimeout),this.reparentTimeout=window.setTimeout(this.reparent,200)):window.requestAnimationFrame(this.reparent)}}])&&Gp(t.prototype,n),i&&Gp(t,i),Object.defineProperty(t,"prototype",{writable:!1}),o}(Dt),ty=ey,ny=DS,iy=ny.detection,ry=iy.deviceView.isPhone,oy=iy.orientation;ny.flagManager;function ay(e){return ay="function"==typeof Symbol&&"symbol"==typeof Symbol.iterator?function(e){return typeof e}:function(e){return e&&"function"==typeof Symbol&&e.constructor===Symbol&&e!==Symbol.prototype?"symbol":typeof e},ay(e)}function ly(e,t){for(var n=0;n<t.length;n++){var i=t[n];i.enumerable=i.enumerable||!1,i.configurable=!0,"value"in i&&(i.writable=!0),Object.defineProperty(e,py(i.key),i)}}function sy(){return sy="undefined"!=typeof Reflect&&Reflect.get?Reflect.get.bind():function(e,t,n){var i=function(e,t){for(;!Object.prototype.hasOwnProperty.call(e,t)&&null!==(e=dy(e)););return e}(e,t);if(i){var r=Object.getOwnPropertyDescriptor(i,t);return r.get?r.get.call(arguments.length<3?e:n):r.value}},sy.apply(this,arguments)}function cy(e,t){return cy=Object.setPrototypeOf?Object.setPrototypeOf.bind():function(e,t){return e.__proto__=t,e},cy(e,t)}function uy(e){var t=function(){if("undefined"==typeof Reflect||!Reflect.construct)return!1;if(Reflect.construct.sham)return!1;if("function"==typeof Proxy)return!0;try{return Boolean.prototype.valueOf.call(Reflect.construct(Boolean,[],(function(){}))),!0}catch(e){return!1}}();return function(){var n,i=dy(e);if(t){var r=dy(this).constructor;n=Reflect.construct(i,arguments,r)}else n=i.apply(this,arguments);return function(e,t){if(t&&("object"===ay(t)||"function"==typeof t))return t;if(void 0!==t)throw new TypeError("Derived constructors may only return object or undefined");return fy(e)}(this,n)}}function fy(e){if(void 0===e)throw new ReferenceError("this hasn't been initialised - super() hasn't been called");return e}function dy(e){return dy=Object.setPrototypeOf?Object.getPrototypeOf.bind():function(e){return e.__proto__||Object.getPrototypeOf(e)},dy(e)}function hy(e,t,n){return(t=py(t))in e?Object.defineProperty(e,t,{value:n,enumerable:!0,configurable:!0,writable:!0}):e[t]=n,e}function py(e){var t=function(e,t){if("object"!==ay(e)||null===e)return e;var n=e[Symbol.toPrimitive];if(void 0!==n){var i=n.call(e,t||"default");if("object"!==ay(i))return i;throw new TypeError("@@toPrimitive must return a primitive value.")}return("string"===t?String:Number)(e)}(e,"string");return"symbol"===ay(t)?t:String(t)}G.def("captionContainer",ty,(function(e){var t=G.getNamespace(e),n=t.bottomBar,i=t.topBar,r=t.slide,o=G.model.frame,a=o.fontscale,l=o.captionFontScale,s=o.controlOptions.ccOptions,c=e!==DS.constants.refs.FRAME;return{attrs:{class:"caption-container"},style:{fontSize:"".concat(null!=s?s.size:l||a,"%")},z:2,methods:{beforeUpdateHook:function(){var e=null!=i,t=null!=n,o=ry&&oy.isLandscape?window.innerHeight-Ln+5:window.innerHeight-(e?i.h+n.h:0)+(ry?10:0);e||t||(o=window.innerHeight),this.dims=c?{x:0,y:0,w:this.parent.w,h:this.parent.h}:{x:r.sidebarXOffset,y:ry&&oy.isLandscape?0:e?i.h:0,w:window.innerWidth-G.model.getDockedWidth()-r.sidebarWidthOffset,h:o}}},x:function(){return this.dims.x},y:function(){return this.dims.y},w:function(){return this.dims.w},h:function(){return this.dims.h},add:!0}}));var yy=DS,by=yy.dom,vy=by.addClass,gy=by.removeClass,my=yy.appState,wy=yy.scaler,Sy=yy.shortcutManager,ky=yy.events,Oy=yy.focusManager,Ey=yy.pubSub,Cy=yy.keyManager,xy=yy.utils.fullScreen,Py=yy.globalEventHelper.addDocumentListener,Ly=function(e){!function(e,t){if("function"!=typeof t&&null!==t)throw new TypeError("Super expression must either be null or a function");e.prototype=Object.create(t&&t.prototype,{constructor:{value:e,writable:!0,configurable:!0}}),Object.defineProperty(e,"prototype",{writable:!1}),t&&cy(e,t)}(o,e);var t,n,i,r=uy(o);function o(e){var t;return function(e,t){if(!(e instanceof t))throw new TypeError("Cannot call a class as a function")}(this,o),hy(fy(t=r.call(this,e)),"hasTooltip",!0),hy(fy(t),"tooltipKey","acc_settings"),hy(fy(t),"hideTooltipWhenOpen",!0),hy(fy(t),"onToggleBackgroundAudio",(function(){Ey.trigger(ky.backgroundAudio.TOGGLE)})),hy(fy(t),"toggleBackgroundAudio",(function(){t.updateToggle(t.backgroundAudioSwitchEl,DS.courseAudio.enabled())})),hy(fy(t),"onCaptionsEnabled",(function(){t.view.updateHook()})),DS._.bindAll(fy(t),"onAccessibleTextChanged","onZoomModeChanged","onKeyboardShortcutsChanged"),t.onClickEl(t.settingsBtnEl,t.togglePanel),null!=t.shortcutsSwitchEl&&(t.onClickEl(t.shortcutsSwitchEl,t.toggleShortcuts),DS.pubSub.on(ky.player.ENABLE_KEYBOARD_SHORTCUTS,t.onKeyboardShortcutsChanged)),null!=t.captionsButtonEl&&(t.onClickEl(t.captionsButtonEl,t.toggleCaptions),Ey.on(ky.captions.ENABLED,t.onCaptionsEnabled)),null!=t.resetButtonEl&&t.onClickEl(t.resetButtonEl,t.resetTimeline),null!=t.acctextSwitchEl&&(t.onClickEl(t.acctextSwitchEl,t.toggleAccessibleText),my.on(ky.player.ACCESSIBLE_TEXT_CHANGED,t.onAccessibleTextChanged)),null!=t.zoomSwitchEl&&(t.onClickEl(t.zoomSwitchEl,t.toggleZoomMode),Ey.on(ky.window.ZOOM_MODE_CHANGED,t.onZoomModeChanged)),t.handleFullScreenChange=t.handleFullScreenChange.bind(fy(t)),null!=t.fullScreenToggleButtonEl&&(t.onClickEl(t.fullScreenToggleButtonEl,t.toggleFullScreen),t.removeFullScreenListener=xy.addChangeListener(t.handleFullScreenChange)),null!=t.backgroundAudioSwitchEl&&(t.onClickEl(t.backgroundAudioSwitchEl,t.onToggleBackgroundAudio),Ey.on(ky.backgroundAudio.HAS_TOGGLED,t.toggleBackgroundAudio)),t}return t=o,(n=[{key:"toggleFullScreen",value:function(){my.toggleFullScreen()}},{key:"handleFullScreenChange",value:function(){xy.getEl()===my.getPresoEl()?vy(this.el,"full-screen"):gy(this.el,"full-screen")}},{key:"togglePanel",value:function(){this.isOpen?this.hidePanel():(this.showPanel(),this.dismissTooltip())}},{key:"showPanel",value:function(){var e=this;this.isOpen=!0,vy(this.el,"open"),this.view.updatePanelPosition(),this.settingsBtnEl.setAttribute("aria-expanded",!0),null!=this.view.updatePanelDepth&&this.view.updatePanelDepth(!0),this.removeShowPanelListener=Py("keydown",(function(t){return e.handleKeyDown(t)}))}},{key:"hidePanel",value:function(){this.isOpen=!1,gy(this.el,"open"),this.settingsBtnEl.setAttribute("aria-expanded",!1),null!=this.view.updatePanelDepth&&this.view.updatePanelDepth(!1),null!=this.removeShowPanelListener&&this.removeShowPanelListener()}},{key:"handleKeyDown",value:function(e){Cy.isEscapeKey(e.which)&&(this.hidePanel(),this.settingsBtnEl.focus(),Oy.setFocusRectOn(this.settingsBtnEl))}},{key:"onBlur",value:function(e){null!=e&&this.isOpen&&!this.el.contains(e.relatedTarget)&&(this.hidePanel(),sy(dy(o.prototype),"onBlur",this).call(this))}},{key:"updateToggle",value:function(e,t){t?(vy(e,"toggle-on"),gy(e,"toggle-off")):(vy(e,"toggle-off"),gy(e,"toggle-on")),e.querySelector("button").setAttribute("aria-checked",t)}},{key:"onAccessibleTextChanged",value:function(e){this.accTextOn=e,this.updateToggle(this.acctextSwitchEl,this.accTextOn)}},{key:"onKeyboardShortcutsChanged",value:function(e){this.updateToggle(this.shortcutsSwitchEl,e)}},{key:"toggleAccessibleText",value:function(){this.accTextOn=!this.accTextOn,this.updateToggle(this.acctextSwitchEl,this.accTextOn),my.onToggleAccessibleText(this.accTextOn)}},{key:"onZoomModeChanged",value:function(){this.updateToggle(this.zoomSwitchEl,wy.zoomMode)}},{key:"toggleZoomMode",value:function(){wy.enableZoomMode(!wy.zoomMode),this.updateToggle(this.zoomSwitchEl,wy.zoomMode),Oy.setFocusRectOn(this.zoomSwitchEl.querySelector("button"))}},{key:"toggleShortcuts",value:function(){Sy.enableShortcuts(!Sy.enabled),this.updateToggle(this.shortcutsSwitchEl,Sy.enabled)}},{key:"toggleCaptions",value:function(){G.getNamespace("_frame").captions.viewLogic.toggleCaptions(),this.view.updateHook()}},{key:"resetTimeline",value:function(){G.getNamespace("_frame").reset.viewLogic.resetTimeline()}},{key:"teardown",value:function(){my.off(ky.player.ACCESSIBLE_TEXT_CHANGED,this.onAccessibleTextChanged),Ey.off(ky.window.ZOOM_MODE_CHANGED,this.onZoomModeChanged),Ey.off(ky.captions.ENABLED,this.onCaptionsEnabled),Ey.off(ky.backgroundAudio.HAS_TOGGLED,this.toggleBackgroundAudio),null!=this.removeFullScreenListener&&this.removeFullScreenListener()}},{key:"onFocus",value:function(e){var t=e.target;if(this.el.contains(t))return Oy.setFocusRectOn(t),this.onHoverIn(e),this.isFocused=!1,!1}}])&&ly(t.prototype,n),i&&ly(t,i),Object.defineProperty(t,"prototype",{writable:!1}),o}(Dt),Ty=Ly;function _y(e){return function(e){if(Array.isArray(e))return jy(e)}(e)||function(e){if("undefined"!=typeof Symbol&&null!=e[Symbol.iterator]||null!=e["@@iterator"])return Array.from(e)}(e)||function(e,t){if(!e)return;if("string"==typeof e)return jy(e,t);var n=Object.prototype.toString.call(e).slice(8,-1);"Object"===n&&e.constructor&&(n=e.constructor.name);if("Map"===n||"Set"===n)return Array.from(e);if("Arguments"===n||/^(?:Ui|I)nt(?:8|16|32)(?:Clamped)?Array$/.test(n))return jy(e,t)}(e)||function(){throw new TypeError("Invalid attempt to spread non-iterable instance.\nIn order to be iterable, non-array objects must have a [Symbol.iterator]() method.")}()}function jy(e,t){(null==t||t>e.length)&&(t=e.length);for(var n=0,i=new Array(t);n<t;n++)i[n]=e[n];return i}var Dy=DS,Ay=Dy.utils.pxify,Iy=(Dy.detection,"settings");function Ry(e){return Ry="function"==typeof Symbol&&"symbol"==typeof Symbol.iterator?function(e){return typeof e}:function(e){return e&&"function"==typeof Symbol&&e.constructor===Symbol&&e!==Symbol.prototype?"symbol":typeof e},Ry(e)}function By(e){return function(e){if(Array.isArray(e))return My(e)}(e)||function(e){if("undefined"!=typeof Symbol&&null!=e[Symbol.iterator]||null!=e["@@iterator"])return Array.from(e)}(e)||function(e,t){if(!e)return;if("string"==typeof e)return My(e,t);var n=Object.prototype.toString.call(e).slice(8,-1);"Object"===n&&e.constructor&&(n=e.constructor.name);if("Map"===n||"Set"===n)return Array.from(e);if("Arguments"===n||/^(?:Ui|I)nt(?:8|16|32)(?:Clamped)?Array$/.test(n))return My(e,t)}(e)||function(){throw new TypeError("Invalid attempt to spread non-iterable instance.\nIn order to be iterable, non-array objects must have a [Symbol.iterator]() method.")}()}function My(e,t){(null==t||t>e.length)&&(t=e.length);for(var n=0,i=new Array(t);n<t;n++)i[n]=e[n];return i}function Hy(e,t){for(var n=0;n<t.length;n++){var i=t[n];i.enumerable=i.enumerable||!1,i.configurable=!0,"value"in i&&(i.writable=!0),Object.defineProperty(e,zy(i.key),i)}}function Ny(){return Ny="undefined"!=typeof Reflect&&Reflect.get?Reflect.get.bind():function(e,t,n){var i=function(e,t){for(;!Object.prototype.hasOwnProperty.call(e,t)&&null!==(e=Uy(e)););return e}(e,t);if(i){var r=Object.getOwnPropertyDescriptor(i,t);return r.get?r.get.call(arguments.length<3?e:n):r.value}},Ny.apply(this,arguments)}function Fy(e,t){return Fy=Object.setPrototypeOf?Object.setPrototypeOf.bind():function(e,t){return e.__proto__=t,e},Fy(e,t)}function Wy(e){var t=function(){if("undefined"==typeof Reflect||!Reflect.construct)return!1;if(Reflect.construct.sham)return!1;if("function"==typeof Proxy)return!0;try{return Boolean.prototype.valueOf.call(Reflect.construct(Boolean,[],(function(){}))),!0}catch(e){return!1}}();return function(){var n,i=Uy(e);if(t){var r=Uy(this).constructor;n=Reflect.construct(i,arguments,r)}else n=i.apply(this,arguments);return function(e,t){if(t&&("object"===Ry(t)||"function"==typeof t))return t;if(void 0!==t)throw new TypeError("Derived constructors may only return object or undefined");return Vy(e)}(this,n)}}function Vy(e){if(void 0===e)throw new ReferenceError("this hasn't been initialised - super() hasn't been called");return e}function Uy(e){return Uy=Object.setPrototypeOf?Object.getPrototypeOf.bind():function(e){return e.__proto__||Object.getPrototypeOf(e)},Uy(e)}function Ky(e,t,n){return(t=zy(t))in e?Object.defineProperty(e,t,{value:n,enumerable:!0,configurable:!0,writable:!0}):e[t]=n,e}function zy(e){var t=function(e,t){if("object"!==Ry(e)||null===e)return e;var n=e[Symbol.toPrimitive];if(void 0!==n){var i=n.call(e,t||"default");if("object"!==Ry(i))return i;throw new TypeError("@@toPrimitive must return a primitive value.")}return("string"===t?String:Number)(e)}(e,"string");return"symbol"===Ry(t)?t:String(t)}G.def(Iy,Ty,(function(e){var t=G.model,n=(G.model.rtl,de.getColor(e,".cs-topmenu-item.active .cs-panel","background-color")),i=de.getColor(e,".cs-topmenu-item.active .cs-panel","border-top-color",".cs-base"),r=de.getColor(e,".cs-brandhighlight-secondary-bg","background-color",".cs-base.cs-custom-theme"),o=G.getNamespace(e).bottomBar;return{noUpdate:!0,attrs:{id:Iy,class:"btn cs-button cs-settings"},overflow:"visible",w:30,parentAlign:"l",h:function(){return 30},x:function(){return this.left||0},y:"vertical-center",methods:{getControlConfigs:function(){var e=DS.frameModel.hasModernText&&!DS.localizationManager.isMultiLanguageProject();return[{name:"zoom",labelId:"zoom_to_fit",isOn:function(){return DS.scaler.zoomMode}}].concat(_y(e?[{name:"acctext",labelId:"accessible_text",isOn:function(){return DS.appState.accessibleTextOn()}}]:[]),[{name:"shortcuts",labelId:"keyboardshortcuts_lower",isOn:function(){return DS.shortcutManager.enabled}}],_y(null!=DS.courseAudio&&DS.courseAudio.hasAudio()?[{name:"backgroundAudio",labelId:"background_audio",isOn:function(){return DS.courseAudio.enabled}}]:[]))},getToggleControls:function(){return this.getControlConfigs().map((function(e){var n=e.name,i=e.labelId,o=(0,e.isOn)();return'\n            <div class="switch '.concat(o?"toggle-on":"toggle-off",'" data-ref="').concat(n,'Switch">\n              <label class="switch-label" id="').concat(n,'-label" data-label-id="').concat(i,'">\n                ').concat(t.getString(i),'\n              </label>\n              <button class="switch-toggle" id="').concat(n,'-switch" tabindex="0" role="switch" aria-checked="').concat(o,'" aria-labelledby="').concat(n,'-label">\n                ').concat(Yn("track")(r,n),"\n              </button>\n            </div>\n          ")})).join("")},updatePanelPosition:function(){if(null!=o){var e=this.children.settingsPanel.el;e.style.left=0;var t=e.getBoundingClientRect(),n=o.el.getBoundingClientRect(),i=0;t.right>n.right-xn&&(i=n.right-(t.right+xn)),t.left<n.left+xn&&(i=n.left-t.left+xn),e.style.left=Ay(i),this.children.settingsPanelArrow.el.style.transform="translateX(".concat(Ay(0-i),")")}},updatePanelDepth:function(e){o.panelToggled("settings",e)},updateDomStrings:function(){this.el.querySelectorAll("*[data-label-id]").forEach((function(e){e.textContent=t.getString(e.dataset.labelId)})),this.el.setAttribute("aria-label",t.getString("acc_settings"))}},updateHook:function(){this.updatePanelPosition()},html:function(){var e='\n        <button data-ref="settingsBtn" aria-expanded="false" class="cs-button" aria-label="'.concat(t.getString("acc_settings"),'" tabIndex="0">\n          ').concat(Yn("settings")(),'\n        </button>\n        <div data-ref="settingsPanel" class="settings-panel" tabindex="-1">\n          <div class="toggle-buttons">\n            ').concat(this.getToggleControls(),'\n          </div>\n          <div class="panel-down-arrow" style="height: 18px; width: 18px; position: absolute;">\n            <div data-ref="settingsPanelArrow" style="height: 100%; width: 100%;">\n              ').concat(Yn("downArrow")(n,i),"\n            </div>\n          </div>\n        </div>\n        ");return e}}}));var Qy=DS,Gy=Qy.dom,Zy=Gy.addClass,qy=Gy.removeClass,Yy=Qy.appState,Xy=Qy.focusManager,$y=Qy.keyManager,Jy=Qy.globalEventHelper.addDocumentListener,eb=function(e){!function(e,t){if("function"!=typeof t&&null!==t)throw new TypeError("Super expression must either be null or a function");e.prototype=Object.create(t&&t.prototype,{constructor:{value:e,writable:!0,configurable:!0}}),Object.defineProperty(e,"prototype",{writable:!1}),t&&Fy(e,t)}(o,e);var t,n,i,r=Wy(o);function o(e){var t;return function(e,t){if(!(e instanceof t))throw new TypeError("Cannot call a class as a function")}(this,o),Ky(Vy(t=r.call(this,e)),"hasTooltip",!0),Ky(Vy(t),"tooltipKey","acc_playback_speed"),Ky(Vy(t),"hideTooltipWhenOpen",!0),t.currentSpeed=1,t.currentIndex=4,t.currentFocusIndex=4,By(t.el.querySelectorAll(".menu-choice")).forEach((function(e){e.classList.contains("selected")&&(t.currentSpeed=e.dataset.speed,t.currentIndex=e.dataset.index,t.selectedEl=e),t.onClickEl(e,(function(){return t.choiceClicked(e)}))})),t.onClickEl(t.toggleBtnEl,t.togglePanel),t}return t=o,(n=[{key:"choiceClicked",value:function(e){this.updateSpeed(e),this.hidePanel()}},{key:"updateSpeed",value:function(e){this.selectedEl.classList.remove("selected"),this.selectedEl.tabIndex=-1,this.selectedEl.setAttribute("aria-checked",!1),e.classList.add("selected"),e.tabIndex=0,e.setAttribute("aria-checked",!0),this.selectedEl=e;var t=e.dataset,n=t.speed,i=t.index;this.currentSpeed=parseFloat(n),this.currentIndex=parseInt(i),Yy.setPlaybackSpeed(this.currentSpeed)}},{key:"togglePanel",value:function(){this.isOpen?this.hidePanel():(this.showPanel(),this.dismissTooltip())}},{key:"handleKeyDown",value:function(e){var t=this.currentFocusIndex;if($y.isDownishKey(e.which))t++;else if($y.isUpishKey(e.which))t--;else if($y.isHomeKey(e.which))t=0;else if($y.isEndKey(e.which))t=7;else if($y.isActionKey(e.which)){if(t!==this.currentIndex){var n=this.el.querySelector('[data-index="'.concat(t,'"]'));this.updateSpeed(n)}this.hidePanel(),this.toggleBtnEl.focus(),e.preventDefault()}else $y.isEscapeKey(e.which)&&(this.hidePanel(),this.toggleBtnEl.focus(),e.preventDefault());t>=8&&(t=0),t<0&&(t=7),t!==this.currentFocusIndex&&(this.currentFocusIndex=t,e.preventDefault(),this.el.querySelector('[data-index="'.concat(t,'"]')).focus())}},{key:"showPanel",value:function(){var e=this;this.isOpen=!0,this.currentFocusIndex=this.currentIndex,Zy(this.el,"open"),this.view.updatePanelPosition(),this.toggleBtnEl.setAttribute("aria-expanded",!0),null!=this.view.updatePanelDepth&&this.view.updatePanelDepth(!0),this.selectedEl.focus(),Xy.setFocusRectOn(this.selectedEl),this.removeKeyListener=Jy("keydown",(function(t){return e.handleKeyDown(t)}))}},{key:"hidePanel",value:function(){this.isOpen=!1,qy(this.el,"open"),this.toggleBtnEl.setAttribute("aria-expanded",!1),this.removeKeyListener(),null!=this.view.updatePanelDepth&&this.view.updatePanelDepth(!1)}},{key:"onBlur",value:function(e){null!=e&&this.isOpen&&!this.el.contains(e.relatedTarget)&&(this.hidePanel(),Ny(Uy(o.prototype),"onBlur",this).call(this))}},{key:"onFocus",value:function(e){var t=e.target;if(this.el.contains(t))return Xy.setFocusRectOn(t),this.onHoverIn(e),this.isFocused=!1,!1}}])&&Hy(t.prototype,n),i&&Hy(t,i),Object.defineProperty(t,"prototype",{writable:!1}),o}(Dt),tb=eb,nb=DS.utils.pxify,ib="playbackSpeed";G.def(ib,tb,(function(e){var t=G.model,n=de.getColor(e,".cs-topmenu-item.active .cs-panel","background-color"),i=de.getColor(e,".cs-topmenu-item.active .cs-panel","border-top-color",".cs-base"),r=de.getColor(e,".cs-brandhighlight-bg","background-color",".cs-base.cs-custom-theme"),o=G.getNamespace(e).bottomBar;return{noUpdate:!0,attrs:{id:ib,class:"btn cs-button cs-settings"},overflow:"visible",w:30,parentAlign:"l",h:function(){return 30},x:function(){return this.left||0},y:"vertical-center",methods:{getSpeedOptions:function(){var e=G.model.getString("playback_speed_normal");return[{label:"2",value:2},{label:"1.75",value:1.75},{label:"1.5",value:1.5},{label:"1.25",value:1.25},{label:e,value:1,ref:"Normal"},{label:"0.75",value:.75},{label:"0.5",value:.5},{label:"0.25",value:.25}].map((function(e,t){var n=e.label,i=e.value,o=e.ref,a="",l="";return null!=o&&(a='data-ref="label'.concat(o,'"'),l='data-ref="aria'.concat(o,'"')),'\n            <li tabindex="-1">\n              <div '.concat(l,'\n                class="cs-listitem menu-choice ').concat(1===i?"selected":"",'" \n                data-speed="').concat(i,'"\n                data-index="').concat(t,'"\n                tabindex="').concat(1===i?0:-1,'" \n                role="menuitemcheckbox" \n                aria-checked="').concat(1===i,'" \n                aria-label="').concat(n,'"\n              >\n                <div class="selected-icon" style="fill:').concat(r,';">\n                  <svg width="12" height="9" viewBox="0 0 12 9">\n                    <path d="M10 0.3 L11.5 1.7 L4.3 8.9 L0 4.7 L1.4 3.2 L4.3 6.1 L10 0.3 Z" stroke="none"></path>\n                  </svg>\n                </div>\n                <div class="label" ').concat(a,">").concat(n,"</div>\n              </div>\n            </li>\n          ")})).join("")},updatePanelPosition:function(){if(null!=o){var e=this.children.contentPanel.el;e.style.left=0;var t=e.getBoundingClientRect(),n=o.el.getBoundingClientRect(),i=0;t.right>n.right-xn&&(i=n.right-(t.right+xn)),t.left<n.left+xn&&(i=n.left-t.left+xn),e.style.left=nb(i),this.children.contentPanelArrow.el.style.transform="translateX(".concat(nb(0-i),")")}},updatePanelDepth:function(e){o.panelToggled("playbackSpeed",e)},updateDomStrings:function(){this.viewLogic.labelNormalEl.textContent=t.getString("playback_speed_normal"),this.viewLogic.ariaNormalEl.setAttribute("aria-label",t.getString("playback_speed_normal")),this.viewLogic.playbackSpeedTitleEl.textContent=t.getString("playback_speed_title"),this.viewLogic.playbackSpeedWrapperEl.setAttribute("aria-label",t.getString("playback_speed_title")),this.viewLogic.toggleBtnEl.setAttribute("aria-label",t.getString("acc_playback_speed"))}},updateHook:function(){this.updatePanelPosition()},html:function(){var e=G.model.getString("playback_speed_title"),r='\n        <button data-ref="toggleBtn" aria-expanded="false" class="cs-button" aria-label="'.concat(t.getString("acc_playback_speed"),'" tabIndex="0">\n          ').concat(Yn("playbackSpeed")(),'\n        </button>\n        <div \n          data-ref="contentPanel" \n          class="settings-panel" \n          tabindex="-1"\n        >\n          <div class="content">\n            <div data-ref=\'playbackSpeedTitle\' class=\'cs-heading title\'>').concat(e,"</div>\n            <ul data-ref='playbackSpeedWrapper' aria-label=\"").concat(e,'" role="menu">\n              ').concat(this.getSpeedOptions(),'\n            </ul>\n          </div>\n          <div class="panel-down-arrow" style="height: 18px; width: 18px; position: absolute;">\n            <div data-ref="contentPanelArrow" style="height: 100%; width: 100%;">\n              ').concat(Yn("downArrow")(n,i),"\n            </div>\n          </div>\n        </div>\n        ");return r}}}));var rb="frameBlocker";function ob(e){return ob="function"==typeof Symbol&&"symbol"==typeof Symbol.iterator?function(e){return typeof e}:function(e){return e&&"function"==typeof Symbol&&e.constructor===Symbol&&e!==Symbol.prototype?"symbol":typeof e},ob(e)}function ab(e){return function(e){if(Array.isArray(e))return lb(e)}(e)||function(e){if("undefined"!=typeof Symbol&&null!=e[Symbol.iterator]||null!=e["@@iterator"])return Array.from(e)}(e)||function(e,t){if(!e)return;if("string"==typeof e)return lb(e,t);var n=Object.prototype.toString.call(e).slice(8,-1);"Object"===n&&e.constructor&&(n=e.constructor.name);if("Map"===n||"Set"===n)return Array.from(e);if("Arguments"===n||/^(?:Ui|I)nt(?:8|16|32)(?:Clamped)?Array$/.test(n))return lb(e,t)}(e)||function(){throw new TypeError("Invalid attempt to spread non-iterable instance.\nIn order to be iterable, non-array objects must have a [Symbol.iterator]() method.")}()}function lb(e,t){(null==t||t>e.length)&&(t=e.length);for(var n=0,i=new Array(t);n<t;n++)i[n]=e[n];return i}function sb(e,t){for(var n=0;n<t.length;n++){var i=t[n];i.enumerable=i.enumerable||!1,i.configurable=!0,"value"in i&&(i.writable=!0),Object.defineProperty(e,yb(i.key),i)}}function cb(){return cb="undefined"!=typeof Reflect&&Reflect.get?Reflect.get.bind():function(e,t,n){var i=function(e,t){for(;!Object.prototype.hasOwnProperty.call(e,t)&&null!==(e=hb(e)););return e}(e,t);if(i){var r=Object.getOwnPropertyDescriptor(i,t);return r.get?r.get.call(arguments.length<3?e:n):r.value}},cb.apply(this,arguments)}function ub(e,t){return ub=Object.setPrototypeOf?Object.setPrototypeOf.bind():function(e,t){return e.__proto__=t,e},ub(e,t)}function fb(e){var t=function(){if("undefined"==typeof Reflect||!Reflect.construct)return!1;if(Reflect.construct.sham)return!1;if("function"==typeof Proxy)return!0;try{return Boolean.prototype.valueOf.call(Reflect.construct(Boolean,[],(function(){}))),!0}catch(e){return!1}}();return function(){var n,i=hb(e);if(t){var r=hb(this).constructor;n=Reflect.construct(i,arguments,r)}else n=i.apply(this,arguments);return function(e,t){if(t&&("object"===ob(t)||"function"==typeof t))return t;if(void 0!==t)throw new TypeError("Derived constructors may only return object or undefined");return db(e)}(this,n)}}function db(e){if(void 0===e)throw new ReferenceError("this hasn't been initialised - super() hasn't been called");return e}function hb(e){return hb=Object.setPrototypeOf?Object.getPrototypeOf.bind():function(e){return e.__proto__||Object.getPrototypeOf(e)},hb(e)}function pb(e,t,n){return(t=yb(t))in e?Object.defineProperty(e,t,{value:n,enumerable:!0,configurable:!0,writable:!0}):e[t]=n,e}function yb(e){var t=function(e,t){if("object"!==ob(e)||null===e)return e;var n=e[Symbol.toPrimitive];if(void 0!==n){var i=n.call(e,t||"default");if("object"!==ob(i))return i;throw new TypeError("@@toPrimitive must return a primitive value.")}return("string"===t?String:Number)(e)}(e,"string");return"symbol"===ob(t)?t:String(t)}G.def(rb,(function(e){var t=G.getNamespace(e).slide,n=function(){return"".concat(t.x,"px ").concat(t.w,"px ").concat(window.innerWidth-t.x-t.w,"px")},i=function(){return"".concat(t.y,"px ").concat(t.h,"px ").concat(window.innerHeight-t.y-t.h,"px")};return{attrs:{id:rb,class:"frame-blocker-container"},x:0,y:0,z:Tn,w:function(){return window.innerWidth},h:function(){return window.innerHeight},style:{"pointer-events":"none","grid-template-columns":n(),"grid-template-rows":i()},visible:!1,visibility:"no-reflow",html:'<div class="frame-blocker-slide"></div><div class="frame-blocker-top"></div><div class="frame-blocker-bottom"></div><div class="frame-blocker-right"></div><div class="frame-blocker-left"></div>',updateHook:function(){var e=this;window.requestAnimationFrame((function(){e.el.style["grid-template-columns"]=n(),e.el.style["grid-template-rows"]=i()}))},methods:{setBackgroundColor:function(e){this.el.childNodes.forEach((function(t){t.style.background=e}))}}}}));var bb=DS,vb=bb.dom,gb=vb.addClass,mb=vb.removeClass,wb=(bb.appState,bb.focusManager),Sb=bb.keyManager,kb=bb.globalEventHelper.addDocumentListener,Ob=bb.localizationManager,Eb=function(e){!function(e,t){if("function"!=typeof t&&null!==t)throw new TypeError("Super expression must either be null or a function");e.prototype=Object.create(t&&t.prototype,{constructor:{value:e,writable:!0,configurable:!0}}),Object.defineProperty(e,"prototype",{writable:!1}),t&&ub(e,t)}(o,e);var t,n,i,r=fb(o);function o(e){var t;!function(e,t){if(!(e instanceof t))throw new TypeError("Cannot call a class as a function")}(this,o),pb(db(t=r.call(this,e)),"hideTooltipWhenOpen",!0),pb(db(t),"hasTooltip",!0),pb(db(t),"tooltipKey","acc_language_picker");var n=ab(t.el.querySelectorAll(".menu-choice"));return t.itemCount=n.length,n.forEach((function(e){e.classList.contains("selected")&&(t.currentLangCode=e.dataset.langCode,t.currentIndex=e.dataset.index,t.selectedEl=e),t.onClickEl(e,(function(){return t.choiceClicked(e)}))})),t.onClickEl(t.toggleBtnEl,t.togglePanel),t}return t=o,(n=[{key:"choiceClicked",value:function(e){this.updateLanguage(e),this.hidePanel()}},{key:"updateSelection",value:function(){var e=ab(this.el.querySelectorAll(".menu-choice")),t=Ob.getCurrentLangCode(),n=e.find((function(e){return e.dataset.langCode===t}));null!=n&&this.updateLanguage(n)}},{key:"updateLanguage",value:function(e){this.selectedEl.classList.remove("selected"),this.selectedEl.tabIndex=-1,this.selectedEl.setAttribute("aria-checked",!1),e.classList.add("selected"),e.tabIndex=0,e.setAttribute("aria-checked",!0),this.selectedEl=e;var t=e.dataset,n=t.langCode,i=t.index;this.currentLangCode=n,this.currentIndex=parseInt(i),Ob.setCurrentLanguage(this.currentLangCode)}},{key:"togglePanel",value:function(){this.isOpen?this.hidePanel():(this.showPanel(),this.dismissTooltip())}},{key:"handleKeyDown",value:function(e){var t=this.currentIndex;if(Sb.isDownishKey(e.which)?t++:Sb.isUpishKey(e.which)?t--:Sb.isHomeKey(e.which)?t=0:Sb.isEndKey(e.which)&&(t=this.itemCount-1),t>=this.itemCount&&(t=0),t<0&&(t=this.itemCount-1),t!==this.currentIndex){e.preventDefault();var n=this.el.querySelector('[data-index="'.concat(t,'"]'));this.updateLanguage(n),n.focus()}}},{key:"showPanel",value:function(){var e=this;this.isOpen=!0,gb(this.el,"open"),this.view.updatePanelPosition(),this.toggleBtnEl.setAttribute("aria-expanded",!0),null!=this.view.updatePanelDepth&&this.view.updatePanelDepth(!0),this.selectedEl.focus(),wb.setFocusRectOn(this.selectedEl),this.removeKeyListener=kb("keydown",(function(t){return e.handleKeyDown(t)}))}},{key:"hidePanel",value:function(){this.isOpen=!1,mb(this.el,"open"),this.toggleBtnEl.setAttribute("aria-expanded",!1),this.removeKeyListener(),null!=this.view.updatePanelDepth&&this.view.updatePanelDepth(!1)}},{key:"onBlur",value:function(e){null!=e&&this.isOpen&&!this.el.contains(e.relatedTarget)&&(this.hidePanel(),cb(hb(o.prototype),"onBlur",this).call(this))}},{key:"onFocus",value:function(e){var t=e.target;if(this.el.contains(t))return wb.setFocusRectOn(t),this.isFocused=!1,!1}}])&&sb(t.prototype,n),i&&sb(t,i),Object.defineProperty(t,"prototype",{writable:!1}),o}(Dt),Cb=Eb,xb=DS,Pb=xb.utils.pxify,Lb=xb.localizationManager,Tb="languagePicker";function _b(e){return function(e){if(Array.isArray(e))return jb(e)}(e)||function(e){if("undefined"!=typeof Symbol&&null!=e[Symbol.iterator]||null!=e["@@iterator"])return Array.from(e)}(e)||function(e,t){if(!e)return;if("string"==typeof e)return jb(e,t);var n=Object.prototype.toString.call(e).slice(8,-1);"Object"===n&&e.constructor&&(n=e.constructor.name);if("Map"===n||"Set"===n)return Array.from(e);if("Arguments"===n||/^(?:Ui|I)nt(?:8|16|32)(?:Clamped)?Array$/.test(n))return jb(e,t)}(e)||function(){throw new TypeError("Invalid attempt to spread non-iterable instance.\nIn order to be iterable, non-array objects must have a [Symbol.iterator]() method.")}()}function jb(e,t){(null==t||t>e.length)&&(t=e.length);for(var n=0,i=new Array(t);n<t;n++)i[n]=e[n];return i}G.def(Tb,Cb,(function(e){var t=G.model,n=de.getColor(e,".cs-topmenu-item.active .cs-panel","background-color"),i=de.getColor(e,".cs-topmenu-item.active .cs-panel","border-top-color",".cs-base"),r=de.getColor(e,".cs-brandhighlight-bg","background-color",".cs-base.cs-custom-theme"),o=G.getNamespace(e).bottomBar;return{noUpdate:!0,attrs:{id:Tb,class:"btn cs-button cs-settings"},overflow:"visible",w:30,parentAlign:"l",h:function(){return 30},x:function(){return this.left||0},y:"vertical-center",methods:{getLanguages:function(){var e=Lb.getLanguages(),t=Lb.getCurrentLangCode();return e.map((function(e,n){var i=e.langCode,o=e.displayNames;i=i.toLowerCase();var a=o.find((function(e){return e.langCode.toLowerCase()===i})).name;return'\n            <li tabindex="-1">\n              <div\n                class="cs-listitem menu-choice '.concat(i===t?"selected":"",'" \n                data-lang-code="').concat(i,'"\n                data-index="').concat(n,'"\n                tabindex="').concat(i===t?0:-1,'" \n                role="menuitemcheckbox" \n                aria-checked="').concat(i===t,'" \n                aria-label="').concat(a,'"\n              >\n                <div class="selected-icon" style="fill:').concat(r,';">\n                  <svg width="12" height="9" viewBox="0 0 12 9">\n                    <path d="M10 0.3 L11.5 1.7 L4.3 8.9 L0 4.7 L1.4 3.2 L4.3 6.1 L10 0.3 Z" stroke="none"></path>\n                  </svg>\n                </div>\n                <div class="label">').concat(a,"</div>\n              </div>\n            </li>\n          ")})).join("")},updatePanelPosition:function(){if(null!=o){var e=this.children.contentPanel.el;e.style.left=0;var t=e.getBoundingClientRect(),n=o.el.getBoundingClientRect(),i=0;t.right>n.right-xn&&(i=n.right-(t.right+xn)),t.left<n.left+xn&&(i=n.left-t.left+xn),e.style.left=Pb(i),this.children.contentPanelArrow.el.style.transform="translateX(".concat(Pb(0-i),")")}},updatePanelDepth:function(e){o.panelToggled("languagePicker",e)},updateDomStrings:function(){this.viewLogic.languagePickerTitleEl.textContent=t.getString("language_picker_title"),this.viewLogic.languagePickerWrapperEl.setAttribute("aria-label",t.getString("language_picker_title")),this.viewLogic.toggleBtnEl.setAttribute("aria-label",t.getString("acc_language_picker")),this.viewLogic.updateSelection()}},updateHook:function(){this.updatePanelPosition()},html:function(){var e=G.model.getString("language_picker_title"),r='\n        <button data-ref="toggleBtn" aria-expanded="false" class="cs-button" aria-label="'.concat(t.getString("acc_language_picker"),'" tabIndex="0">\n          ').concat(Yn("languagePicker")(),'\n        </button>\n        <div \n          data-ref="contentPanel" \n          class="settings-panel" \n          tabindex="-1"\n        >\n          <div class="content">\n            <div data-ref=\'languagePickerTitle\' class=\'cs-heading title\'>').concat(e,"</div>\n            <ul data-ref='languagePickerWrapper' aria-label=\"").concat(e,'" role="menu">\n              ').concat(this.getLanguages(),'\n            </ul>\n          </div>\n          <div class="panel-down-arrow" style="height: 18px; width: 18px; position: absolute;">\n            <div data-ref="contentPanelArrow" style="height: 100%; width: 100%;">\n              ').concat(Yn("downArrow")(n,i),"\n            </div>\n          </div>\n        </div>\n        ");return r}}}));var Db=DS.constants.refs.FRAME,Ab=DS,Ib=Ab.detection,Rb=(Ab.flagManager,Ab.captionsManager);function Bb(e){return Bb="function"==typeof Symbol&&"symbol"==typeof Symbol.iterator?function(e){return typeof e}:function(e){return e&&"function"==typeof Symbol&&e.constructor===Symbol&&e!==Symbol.prototype?"symbol":typeof e},Bb(e)}function Mb(e,t){for(var n=0;n<t.length;n++){var i=t[n];i.enumerable=i.enumerable||!1,i.configurable=!0,"value"in i&&(i.writable=!0),Object.defineProperty(e,(r=i.key,o=void 0,o=function(e,t){if("object"!==Bb(e)||null===e)return e;var n=e[Symbol.toPrimitive];if(void 0!==n){var i=n.call(e,t||"default");if("object"!==Bb(i))return i;throw new TypeError("@@toPrimitive must return a primitive value.")}return("string"===t?String:Number)(e)}(r,"string"),"symbol"===Bb(o)?o:String(o)),i)}var r,o}var Hb=DS,Nb=Hb._,Fb=Hb.pubSub,Wb=Hb.events,Vb=function(){function e(t){!function(e,t){if(!(e instanceof t))throw new TypeError("Cannot call a class as a function")}(this,e),this.el=t.el,this.nameSpace=t.nameSpace,this.el.classList.add(this.nameSpace),Nb.bindAll(this,"onSlideTransitionIn","onWindowClosing"),Fb.on(Wb.slide.ON_TRANSITION_IN,this.onSlideTransitionIn),Fb.on(Wb.window.CLOSING,this.onWindowClosing)}var t,n,i;return t=e,(n=[{key:"onSlideTransitionIn",value:function(e){e.windowId===this.nameSpace&&document.body.classList.add("showing-".concat(this.nameSpace.toLowerCase()))}},{key:"onWindowClosing",value:function(e){e===this.nameSpace&&document.body.classList.remove("showing-".concat(this.nameSpace.toLowerCase()))}}])&&Mb(t.prototype,n),i&&Mb(t,i),Object.defineProperty(t,"prototype",{writable:!1}),e}(),Ub=DS.scaler,Kb="lightBoxWrapper";function zb(e){return zb="function"==typeof Symbol&&"symbol"==typeof Symbol.iterator?function(e){return typeof e}:function(e){return e&&"function"==typeof Symbol&&e.constructor===Symbol&&e!==Symbol.prototype?"symbol":typeof e},zb(e)}function Qb(e,t,n){return(t=function(e){var t=function(e,t){if("object"!==zb(e)||null===e)return e;var n=e[Symbol.toPrimitive];if(void 0!==n){var i=n.call(e,t||"default");if("object"!==zb(i))return i;throw new TypeError("@@toPrimitive must return a primitive value.")}return("string"===t?String:Number)(e)}(e,"string");return"symbol"===zb(t)?t:String(t)}(t))in e?Object.defineProperty(e,t,{value:n,enumerable:!0,configurable:!0,writable:!0}):e[t]=n,e}G.def(Kb,Vb,(function(e){var t=G.model,n=t.slideWidth,i=t.slideHeight,r=G.getNamespace(e).lightBoxBottom;return{attrs:{id:Kb,class:"cs-base cs-".concat(t.frame.default_layout," fn-").concat(t.frame.default_layout)},style:{transformOrigin:"0px 0px"},overflow:"visible",dimScale:function(){var e=.8*(window.innerWidth-t.getDockedWidth()),o=.8*window.innerHeight;return Math.min(e/n,o/(i+(null!=r?50:0)))},w:function(){var e=n*this.dimScale,t=Ub.zoomMode&&n>e?9.5:0;return this.scrollW=t,Ub.zoomMode?Math.min(n,e)+t:e},h:function(){var e=i*this.dimScale,t=Ub.zoomMode&&i>e?9.5:0;this.scrollH=t;var n=Ub.zoomMode?Math.min(i,e)+t:e;return n+(null!=r?50:0)},x:function(){return(window.innerWidth-t.getDockedWidth()-this.w)/2},y:function(){return(window.innerHeight-this.h)/2},add:!0}}));var Gb="lightBoxSlide",Zb=DS,qb=Zb.scaler,Yb=Zb.MicroScrollBar,Xb=Zb.utils.pxify;G.def(Gb,Cn,(function(e){var t,n=G.getNamespace(e),i=n.lightBoxBottom,r=n.lightBoxWrapper;return Qb(t={attrs:{class:"".concat(Gb," window-slide ").concat(e,"-slide"),role:"dialog","aria-modal":!0},overflow:"scroll",winScale:function(){return qb.zoomMode?1:r.dimScale},w:"100%"},"w",(function(){return this.parent.w-this.parent.scrollW})),Qb(t,"h",(function(){return this.parent.h-(null!=i?50:0)-this.parent.scrollH})),Qb(t,"z",1),Qb(t,"bgColor","white"),Qb(t,"add",!0),Qb(t,"html",'<div id="slide-label-lightbox" data-ref="label" aria-live="polite"></div><main data-ref="container" class="slide-container" tabindex="-1"></main>'),Qb(t,"childViews",["captionContainer"]),Qb(t,"updateHook",(function(){var e=this;if(qb.zoomMode){null==this.scrollbar&&(this.scrollbar=new Yb(this.el,"lightbox-slide"),this.hscrollbar=new Yb(this.el,"lightbox-slide",!0)),this.scrollbar.scrollBar.style.left=Xb(this.x+this.w),this.scrollbar.scrollBar.style.top=Xb(this.y),this.hscrollbar.scrollBar.style.left=Xb(this.x),this.hscrollbar.scrollBar.style.top=Xb(this.y+this.h),this.scrollbar.setEnabled(!0),this.hscrollbar.setEnabled(!0);window.requestAnimationFrame((function t(){e.el.getElementsByClassName("slide").length>0?(e.scrollbar.update(),e.hscrollbar.update()):window.requestAnimationFrame(t)}))}else this.scrollbar&&(this.scrollbar.setEnabled(!1),this.hscrollbar.setEnabled(!1));this.children.captionContainer.update()})),t}));function $b(e){return $b="function"==typeof Symbol&&"symbol"==typeof Symbol.iterator?function(e){return typeof e}:function(e){return e&&"function"==typeof Symbol&&e.constructor===Symbol&&e!==Symbol.prototype?"symbol":typeof e},$b(e)}function Jb(e,t){for(var n=0;n<t.length;n++){var i=t[n];i.enumerable=i.enumerable||!1,i.configurable=!0,"value"in i&&(i.writable=!0),Object.defineProperty(e,(r=i.key,o=void 0,o=function(e,t){if("object"!==$b(e)||null===e)return e;var n=e[Symbol.toPrimitive];if(void 0!==n){var i=n.call(e,t||"default");if("object"!==$b(i))return i;throw new TypeError("@@toPrimitive must return a primitive value.")}return("string"===t?String:Number)(e)}(r,"string"),"symbol"===$b(o)?o:String(o)),i)}var r,o}function ev(e,t){return ev=Object.setPrototypeOf?Object.setPrototypeOf.bind():function(e,t){return e.__proto__=t,e},ev(e,t)}function tv(e){var t=function(){if("undefined"==typeof Reflect||!Reflect.construct)return!1;if(Reflect.construct.sham)return!1;if("function"==typeof Proxy)return!0;try{return Boolean.prototype.valueOf.call(Reflect.construct(Boolean,[],(function(){}))),!0}catch(e){return!1}}();return function(){var n,i=nv(e);if(t){var r=nv(this).constructor;n=Reflect.construct(i,arguments,r)}else n=i.apply(this,arguments);return function(e,t){if(t&&("object"===$b(t)||"function"==typeof t))return t;if(void 0!==t)throw new TypeError("Derived constructors may only return object or undefined");return function(e){if(void 0===e)throw new ReferenceError("this hasn't been initialised - super() hasn't been called");return e}(e)}(this,n)}}function nv(e){return nv=Object.setPrototypeOf?Object.getPrototypeOf.bind():function(e){return e.__proto__||Object.getPrototypeOf(e)},nv(e)}G.def("lightBox",(function(){return{attrs:{class:"lightbox cs-base"},x:0,y:0,z:1,w:"100%",h:"100%",overflow:"visible"}}));var iv=function(e){!function(e,t){if("function"!=typeof t&&null!==t)throw new TypeError("Super expression must either be null or a function");e.prototype=Object.create(t&&t.prototype,{constructor:{value:e,writable:!0,configurable:!0}}),Object.defineProperty(e,"prototype",{writable:!1}),t&&ev(e,t)}(o,e);var t,n,i,r=tv(o);function o(e){var t;return function(e,t){if(!(e instanceof t))throw new TypeError("Cannot call a class as a function")}(this,o),(t=r.call(this,e)).onClick(t.onClickClose),t}return t=o,(n=[{key:"onClickClose",value:function(e){var t=this.model.windowId;DS.pubSub.trigger(DS.events.window.CLOSING,t)}}])&&Jb(t.prototype,n),i&&Jb(t,i),Object.defineProperty(t,"prototype",{writable:!1}),o}(Dt),rv=iv;function ov(e){return ov="function"==typeof Symbol&&"symbol"==typeof Symbol.iterator?function(e){return typeof e}:function(e){return e&&"function"==typeof Symbol&&e.constructor===Symbol&&e!==Symbol.prototype?"symbol":typeof e},ov(e)}function av(e,t){for(var n=0;n<t.length;n++){var i=t[n];i.enumerable=i.enumerable||!1,i.configurable=!0,"value"in i&&(i.writable=!0),Object.defineProperty(e,(r=i.key,o=void 0,o=function(e,t){if("object"!==ov(e)||null===e)return e;var n=e[Symbol.toPrimitive];if(void 0!==n){var i=n.call(e,t||"default");if("object"!==ov(i))return i;throw new TypeError("@@toPrimitive must return a primitive value.")}return("string"===t?String:Number)(e)}(r,"string"),"symbol"===ov(o)?o:String(o)),i)}var r,o}function lv(e,t){return lv=Object.setPrototypeOf?Object.setPrototypeOf.bind():function(e,t){return e.__proto__=t,e},lv(e,t)}function sv(e){var t=function(){if("undefined"==typeof Reflect||!Reflect.construct)return!1;if(Reflect.construct.sham)return!1;if("function"==typeof Proxy)return!0;try{return Boolean.prototype.valueOf.call(Reflect.construct(Boolean,[],(function(){}))),!0}catch(e){return!1}}();return function(){var n,i=cv(e);if(t){var r=cv(this).constructor;n=Reflect.construct(i,arguments,r)}else n=i.apply(this,arguments);return function(e,t){if(t&&("object"===ov(t)||"function"==typeof t))return t;if(void 0!==t)throw new TypeError("Derived constructors may only return object or undefined");return function(e){if(void 0===e)throw new ReferenceError("this hasn't been initialised - super() hasn't been called");return e}(e)}(this,n)}}function cv(e){return cv=Object.setPrototypeOf?Object.getPrototypeOf.bind():function(e){return e.__proto__||Object.getPrototypeOf(e)},cv(e)}var uv=function(e){!function(e,t){if("function"!=typeof t&&null!==t)throw new TypeError("Super expression must either be null or a function");e.prototype=Object.create(t&&t.prototype,{constructor:{value:e,writable:!0,configurable:!0}}),Object.defineProperty(e,"prototype",{writable:!1}),t&&lv(e,t)}(o,e);var t,n,i,r=sv(o);function o(){return function(e,t){if(!(e instanceof t))throw new TypeError("Cannot call a class as a function")}(this,o),r.apply(this,arguments)}return t=o,(n=[{key:"getViewBox",value:function(){var e=this.view,t=e.w,n=e.h,i=e.x,r=e.y;return{x:i-=15,y:r-=15,w:t+=30,h:n+=30}}}])&&av(t.prototype,n),i&&av(t,i),Object.defineProperty(t,"prototype",{writable:!1}),o}(rv),fv=uv,dv="lightBoxClose";G.def(dv,fv,(function(e){var t={windowId:e};return{tag:"button",ariaStringId:"close",attrs:{id:dv,class:"lightbox-close-btn-floating",tabindex:0,"z-index":999,"aria-label":DS.stringTabler.getString("close")},style:{overflow:"visible"},html:Yn("close"),y:35,x:function(){return window.innerWidth-G.model.getDockedWidth()-(this.w+35)},model:t,w:20,h:20}}));G.def("visibleOverlay",(function(){return{attrs:{class:"visible-overlay"},x:0,y:0,w:function(){return window.innerWidth},h:function(){return window.innerHeight},position:"fixed",bgColor:"rgba(0, 0, 0, 0.4)",add:!0}}));var hv="lightBoxBlocker";G.def(hv,(function(e){var t=G.getNamespace(e).lightBoxWrapper,n=function(){return"".concat(t.x,"px ").concat(t.w,"px ").concat(window.innerWidth-t.x-t.w,"px")},i=function(){return"".concat(t.y,"px ").concat(t.h,"px ").concat(window.innerHeight-t.y-t.h,"px")};return{attrs:{id:hv,class:"frame-blocker-container"},x:0,y:0,z:Tn,w:function(){return window.innerWidth},h:function(){return window.innerHeight},style:{"pointer-events":"none","grid-template-columns":n(),"grid-template-rows":i()},visible:!1,visibility:"no-reflow",html:'<div class="frame-blocker-slide"></div><div class="frame-blocker-top"></div><div class="frame-blocker-bottom"></div><div class="frame-blocker-right"></div><div class="frame-blocker-left"></div>',updateHook:function(){var e=this;window.requestAnimationFrame((function(){e.el.style["grid-template-columns"]=n(),e.el.style["grid-template-rows"]=i()}))},methods:{setBackgroundColor:function(e){this.el.childNodes.forEach((function(t){t.style.background=e}))}}}}));var pv="LightboxWnd",yv="lightBoxBottom";G.def(yv,(function(e){var t=G.model.rtl;return{tag:"nav",attrs:{id:yv,class:"lightbox option-pane"},x:0,y:function(){return this.parent.y+this.parent.h-this.h},w:"100%",h:50,updateHook:function(){this.hasAllChildren()&&this.flowChildren({alignChild:!0,bounds:{t:0,b:this.h,l:0,r:this.w},pad:4,reverse:t})},childVisibilityChangedHook:function(){this.update()}}}));var bv="lightBoxControlsBlocker";G.def(bv,(function(e){var t=G.getNamespace(e),n=t.lightBoxWrapper,i=t.lightBoxBottom,r=function(){return"".concat(n.x,"px ").concat(n.w,"px ").concat(window.innerWidth-n.x-n.w,"px")},o=function(){return"".concat(n.y,"px ").concat(n.h-i.h,"px ").concat(window.innerHeight-n.y-n.h+i.h,"px")};return{attrs:{id:bv,class:"frame-blocker-container"},x:0,y:0,z:Tn,w:function(){return window.innerWidth},h:function(){return window.innerHeight},style:{"pointer-events":"none","grid-template-columns":r(),"grid-template-rows":o()},visible:!1,visibility:"no-reflow",html:'<div class="frame-blocker-slide"></div><div class="frame-blocker-top"></div><div class="frame-blocker-bottom"></div><div class="frame-blocker-right"></div><div class="frame-blocker-left"></div>',updateHook:function(){var e=this;window.requestAnimationFrame((function(){e.el.style["grid-template-columns"]=r(),e.el.style["grid-template-rows"]=o()}))},methods:{setBackgroundColor:function(e){this.el.childNodes.forEach((function(t){t.style.background=e}))}}}}));var vv="LightboxControlsWnd",gv="printWrapper";G.def(gv,(function(e){return{attrs:{id:gv,class:"print-window"},w:0,h:0,style:{overflow:"visible",transformOrigin:"0 0",background:"transparent"},scale:1,x:0,y:0,add:!0}}));var mv=DS.constants.printSettings,wv="printSlide";G.def(wv,Cn,(function(e){var t=G.model.slideWidth;return{attrs:{id:wv,class:"cs-window window-slide ".concat(e,"-slide"),tabindex:-1},style:{overflow:"visible",transformOrigin:"0 0",background:"transparent",display:"none"},origin:"0 0",winScale:function(){return this.w/t},w:function(){var e=DS.detection.os,t=e.isAndroid,n=e.isIOS;return t?mv.android.pageW:n?mv.ios.pageW:mv.desktop.pageW},h:0,x:0,y:0,z:1,html:'<div data-ref="container" class="slide-container"></div>'}}));var Sv="PrintWindow",kv="messageWindowWrapper";G.def(kv,(function(e){var t=G.model,n=t.preso.display().windows().find({id:e}),i=G.getNamespace(DS.constants.refs.FRAME),r=i.slide,o=i.wrapper;return{attrs:{id:kv,class:"cs-base cs-".concat(t.frame.default_layout," fn-").concat(t.frame.default_layout)},w:.8*n.get("width"),h:n.get("height"),style:{overflow:"visible",transformOrigin:"0 0",background:"transparent"},scale:function(){return o.scale},x:function(){var e=o.scale;return o.x+(r.x+(r.w-this.w)/2)*e},y:function(){var e=o.scale;return o.y+(r.y+(r.h-this.h)/2)*e},add:!0}}));var Ov="messageWindowSlide";G.def(Ov,Cn,(function(){return{attrs:{id:Ov,class:"cs-window","aria-labelledby":"slide-label-message",role:"alertdialog","aria-modal":!0,tabindex:-1},origin:"0 0",w:"100%",h:"100%",x:0,y:0,z:1,html:'<div id="slide-label-message" data-ref="label"></div><div data-ref="container" class="slide-container"></div>'}}));G.def("overlay",(function(){return{attrs:{class:"overlay overlay-message"},x:0,y:0,w:function(){return window.innerWidth},h:function(){return window.innerHeight},position:"fixed",add:!0}}));var Ev="MessageWnd",Cv=DS.scaler,xv="shortcutWrapper";G.def(xv,(function(e){var t=G.model,n=G.getNamespace(DS.constants.refs.FRAME),i=(n.slide,n.wrapper);return{attrs:{id:xv,class:"cs-base cs-".concat(t.frame.default_layout," fn-").concat(t.frame.default_layout)},w:function(){return.7*i.w},h:function(){return.7*i.h},style:{overflow:"visible",transformOrigin:"0 0",background:"transparent"},x:function(){return i.x/Cv.getScale()+(i.w-this.w)/2},y:function(){return i.y/Cv.getScale()+(i.h-this.h)/2},add:!0}}));var Pv=function(){return"no icon"},Lv={track:function(e,t){return'\n      <svg xmlns:xlink="http://www.w3.org/1999/xlink" width="24px" height="16px" viewBox="0 0 24 16">\n        <defs>\n            <rect id="'.concat(t,'-track" x="2" y="3.5" width="20" height="9" rx="4.5"></rect>\n            <filter x="-12.5%" y="-27.8%" width="125.0%" height="155.6%" filterUnits="objectBoundingBox" id="').concat(t,'-trackFilter">\n                <feGaussianBlur stdDeviation="1.5" in="SourceAlpha" result="shadowBlurInner1"></feGaussianBlur>\n                <feOffset dx="0" dy="1" in="shadowBlurInner1" result="shadowOffsetInner1"></feOffset>\n                <feComposite in="shadowOffsetInner1" in2="SourceAlpha" operator="arithmetic" k2="-1" k3="1" result="shadowInnerInner1"></feComposite>\n                <feColorMatrix values="0 0 0 0 0   0 0 0 0 0   0 0 0 0 0  0 0 0 0.5 0" type="matrix" in="shadowInnerInner1"></feColorMatrix>\n            </filter>\n        </defs>\n        <g class="thumb-off" stroke="none" stroke-width="1" fill="none" fill-rule="evenodd">\n            <g>\n                <use fill="#D1D1D1" fill-rule="evenodd" xlink:href="#').concat(t,'-track"></use>\n                <use fill="white" fill-opacity="1" filter="url(#').concat(t,'-trackFilter)" xlink:href="#').concat(t,'-track"></use>\n                <use stroke="#AFAFAF" stroke-width="1" xlink:href="#').concat(t,'-track"></use>\n                <circle fill="#585858" stroke-width="0" cx="8" cy="8" r="5"></circle>\n            </g>\n        </g>\n        <g class="thumb-on" stroke="none" stroke-width="1" fill="none" fill-rule="evenodd">\n            <g>\n                <use fill="#DBDBDB" fill-rule="evenodd" xlink:href="#').concat(t,'-track"></use>\n                <use fill="white" fill-opacity="1" filter="url(#').concat(t,'-trackFilter)" xlink:href="#').concat(t,'-track"></use>\n                <use stroke="#AFAFAF" stroke-width="1" xlink:href="#').concat(t,'-track"></use>\n                <circle fill="').concat(e,'" stroke-width="0" cx="16" cy="8" r="6"></circle>\n            </g>\n        </g>\n      </svg>\n    ')}};function Tv(e){return Tv="function"==typeof Symbol&&"symbol"==typeof Symbol.iterator?function(e){return typeof e}:function(e){return e&&"function"==typeof Symbol&&e.constructor===Symbol&&e!==Symbol.prototype?"symbol":typeof e},Tv(e)}function _v(e,t){for(var n=0;n<t.length;n++){var i=t[n];i.enumerable=i.enumerable||!1,i.configurable=!0,"value"in i&&(i.writable=!0),Object.defineProperty(e,(r=i.key,o=void 0,o=function(e,t){if("object"!==Tv(e)||null===e)return e;var n=e[Symbol.toPrimitive];if(void 0!==n){var i=n.call(e,t||"default");if("object"!==Tv(i))return i;throw new TypeError("@@toPrimitive must return a primitive value.")}return("string"===t?String:Number)(e)}(r,"string"),"symbol"===Tv(o)?o:String(o)),i)}var r,o}function jv(){return jv="undefined"!=typeof Reflect&&Reflect.get?Reflect.get.bind():function(e,t,n){var i=function(e,t){for(;!Object.prototype.hasOwnProperty.call(e,t)&&null!==(e=Rv(e)););return e}(e,t);if(i){var r=Object.getOwnPropertyDescriptor(i,t);return r.get?r.get.call(arguments.length<3?e:n):r.value}},jv.apply(this,arguments)}function Dv(e,t){return Dv=Object.setPrototypeOf?Object.setPrototypeOf.bind():function(e,t){return e.__proto__=t,e},Dv(e,t)}function Av(e){var t=function(){if("undefined"==typeof Reflect||!Reflect.construct)return!1;if(Reflect.construct.sham)return!1;if("function"==typeof Proxy)return!0;try{return Boolean.prototype.valueOf.call(Reflect.construct(Boolean,[],(function(){}))),!0}catch(e){return!1}}();return function(){var n,i=Rv(e);if(t){var r=Rv(this).constructor;n=Reflect.construct(i,arguments,r)}else n=i.apply(this,arguments);return function(e,t){if(t&&("object"===Tv(t)||"function"==typeof t))return t;if(void 0!==t)throw new TypeError("Derived constructors may only return object or undefined");return Iv(e)}(this,n)}}function Iv(e){if(void 0===e)throw new ReferenceError("this hasn't been initialised - super() hasn't been called");return e}function Rv(e){return Rv=Object.setPrototypeOf?Object.getPrototypeOf.bind():function(e){return e.__proto__||Object.getPrototypeOf(e)},Rv(e)}var Bv="shortcutSlide",Mv=DS,Hv=Mv._,Nv=Mv.shortcutManager,Fv=Mv.keyManager,Wv=Mv.pubSub,Vv=Mv.events,Uv=Vv.window.CLOSING,Kv=Vv.player.ENABLE_KEYBOARD_SHORTCUTS,zv=Mv.MicroScrollBar,Qv=Mv.focusManager,Gv=(Mv.flagManager,Mv.constants),Zv=Mv.globalEventHelper.addDocumentListener;var qv=function(e){!function(e,t){if("function"!=typeof t&&null!==t)throw new TypeError("Super expression must either be null or a function");e.prototype=Object.create(t&&t.prototype,{constructor:{value:e,writable:!0,configurable:!0}}),Object.defineProperty(e,"prototype",{writable:!1}),t&&Dv(e,t)}(o,e);var t,n,i,r=Av(o);function o(e){var t;return function(e,t){if(!(e instanceof t))throw new TypeError("Cannot call a class as a function")}(this,o),t=r.call(this,e),Hv.bindAll(Iv(t),"onKeyboardShortcutsChanged","toggleKeyboardShortcuts","onFocus","onKeydown"),Wv.on(Uv,t.closeWindow),t.removeKeydownListener=Zv("keydown",t.onKeydown),null!=t.keyboardShortcutsSwitchEl&&(t.onClickEl(t.keyboardShortcutsSwitchEl,t.toggleKeyboardShortcuts),Wv.on(Kv,t.onKeyboardShortcutsChanged)),t}return t=o,(n=[{key:"onKeydown",value:function(e){Fv.isKey(e.which,Gv.keys.ESCAPE)&&this.closeWindow("ShortcutWnd")}},{key:"closeWindow",value:function(e){"ShortcutWnd"===e&&Nv.closeShortcutWindow()}},{key:"onKeyboardShortcutsChanged",value:function(e){e?(this.keyboardShortcutsSwitchEl.classList.add("toggle-on"),this.keyboardShortcutsSwitchEl.classList.remove("toggle-off"),this.shortcutsTableEl.classList.remove("disabled")):(this.keyboardShortcutsSwitchEl.classList.add("toggle-off"),this.keyboardShortcutsSwitchEl.classList.remove("toggle-on"),this.shortcutsTableEl.classList.add("disabled")),this.keyboardShortcutsSwitchEl.querySelector("button").setAttribute("aria-checked",e)}},{key:"toggleKeyboardShortcuts",value:function(){Nv.enableShortcuts(!Nv.enabled)}},{key:"onFocus",value:function(e){var t=e.target;this.el.contains(t)&&Qv.setFocusRectOn(t)}},{key:"teardown",value:function(){Wv.off(Uv,this.closeWindow),null!=this.keyboardShortcutsSwitchEl&&Wv.off(Kv,this.onKeyboardShortcutsChanged),this.removeKeydownListener(),jv(Rv(o.prototype),"teardown",this).call(this)}}])&&_v(t.prototype,n),i&&_v(t,i),Object.defineProperty(t,"prototype",{writable:!1}),o}(Cn);G.def(Bv,qv,(function(){var e=G.model;return{attrs:{id:Bv,class:"shortcut-slide","aria-labelledby":"slide-label-message",role:"alertdialog","aria-modal":!0,tabindex:-1},style:{overflow:"scroll"},origin:"0 0",w:"100%",h:"100%",x:0,y:0,z:1,html:function(){var t=DS.detection.theme.isUnified?[Gv.refs.FRAME,".cs-brandhighlight-bg","background-color",".cs-base.cs-custom-theme"]:[Gv.refs.FRAME,".cs-duration stop:last-child","stop-color",void 0,".cs-duration stop"],n=de.getColor.apply(de,t),i='\n        <div class="switch '.concat(Nv.enabled?"toggle-on":"toggle-off",'" data-ref="keyboardShortcutsSwitch">\n          <label id="shortcuts-label" class="switch-label">').concat(e.getString("enable_keyboardshortcuts"),'</label>\n          <button class="switch-toggle" tabindex="0" role="switch" aria-checked="').concat(Nv.enabled,'" aria-labelledby="shortcuts-label">\n            ').concat((Lv["track"]||Pv)(n,"shortcuts"),"\n          </button>\n        </div>"),r="<h1>".concat(e.getString("keyboardshortcuts")).concat(i,"</h1>"),o=Nv.getShortcutList().map((function(t){var n=t.name,i=t.keyInfo;return'<tr class="'.concat("?"===i.key?"":"disableable",'"><td class="action">').concat(n,'</td><td class="key">').concat(function(e,t){return(e.ctrl?t.getString("ctrl_key")+"+":"")+(e.alt?t.getString("alt_key")+"+":"")+(e.shift?t.getString("shift_key")+"+":"")+(e.keyName||e.key).toUpperCase()}(i,e),"</td></tr>")})).join(""),a='<tr><th class="action">'.concat(e.getString("action"),'</th><th class="key">').concat(e.getString("shortcut"),"</th></tr>");return[r,'<table data-ref="shortcutsTable">'.concat(a).concat(o,"</table>")].join("")},childDef:function(){null==this.scrollbar&&(this.scrollbar=new zv(this.el,"shortcut-slide"))}}}));var Yv=DS.scaler,Xv="shortcutClose";G.def(Xv,rv,(function(e){var t={windowId:e};return{tag:"button",attrs:{id:Xv,class:"close-btn-floating",tabindex:0,"z-index":999,"aria-label":G.model.getString("close"),"data-aria-label-id":"close"},style:{overflow:"visible"},html:function(){return'<svg class="cs-icon icon-close" width="'.concat(20*Yv.getScale(),'" height="').concat(20*Yv.getScale(),'" viewBox="0 0 36 36" focusable="false">\n                <polygon points="36,2.826 33.174,0 18,15.174 2.826,0 0,2.826 15.174,18 0,33.174 2.826,36 18,20.826 33.174,36 36,33.174 20.826,18" />\n              </svg>')},methods:{updateDomStrings:function(){this.el.setAttribute("aria-label",G.model.getString("close"))}},y:35,x:function(){var e=G.getNamespace("_frame").wrapper;return Math.max(window.innerWidth/Yv.getScale(),e.w)-(this.w+35)},model:t,w:20,h:20}}));var $v,Jv="ShortcutWnd";function eg(e){return eg="function"==typeof Symbol&&"symbol"==typeof Symbol.iterator?function(e){return typeof e}:function(e){return e&&"function"==typeof Symbol&&e.constructor===Symbol&&e!==Symbol.prototype?"symbol":typeof e},eg(e)}function tg(e,t,n){return(t=function(e){var t=function(e,t){if("object"!==eg(e)||null===e)return e;var n=e[Symbol.toPrimitive];if(void 0!==n){var i=n.call(e,t||"default");if("object"!==eg(i))return i;throw new TypeError("@@toPrimitive must return a primitive value.")}return("string"===t?String:Number)(e)}(e,"string");return"symbol"===eg(t)?t:String(t)}(t))in e?Object.defineProperty(e,t,{value:n,enumerable:!0,configurable:!0,writable:!0}):e[t]=n,e}!function(e,t){Je(e),function(e){var t=window.globalProvideData;if(window.globalProvideData=function(e,n){"frame"===e&&(null!=(ve=JSON.parse(n)).localization&&DS.flagManager.multiLangSupport?(DS.localizationManager.registerFrameLanguageData(ve.localization),DS.localizationManager.loadFrameData().then((function(e){ge=e,et()}))):et(),window.globalProvideData=t)},Ke.on(je,(function(e){new Ce,be=new f(ve,ge,e),G.setModel(be),Ge.initialize(be),Ze.initialize((function(e){return be.getString(e)})),DS.frameModel=be,DS.views=G,(DS.frameModel.frame.chromeless||DS.detection.env.hideFrame)&&qe.addClass(document.body,"chromeless"),Ke.trigger(Ie)})),window.globals.useJson){var n=e.replace(".js",".json"),i=new XMLHttpRequest;return i.overrideMimeType("application/json"),i.onreadystatechange=function(){4===i.readyState&&200===i.status&&window.globalProvideData("frame",i.responseText.replace(/\\'/g,"'").replace(/\\"/g,'"'))},i.open("GET",n,!0),void i.send(null)}DS.loadScript(e)}(t)}((tg($v={},Db,(function(e){var t,n,i=e.topTabsLeft,r=e.topTabsRight,o=e.sidebarOpts,a=o.timeEnabled,l=o.logoEnabled,s=o.html5_logo_url,c=e.frame.controlOptions.controls,u=c.closed_captions,f=c.settings,d=function(){return e.frame.chromeless||Ib.env.hideFrame},h=function(){return G.tree(Db,[{wrapper:[d()?"slide":{frame:["frameBlocker",d()?null:"sidebarOverlay","slide",!d()&&e.frame.skip_nav_enabled?"skipnav":null,{bottomBar:[{playbackControls:["playPause","seek","reset"]},{miscControls:["volume"].concat(_b(u?["captions"]:[]),["playbackSpeed"],_b(f?["settings"]:[]))},{navControls:["fullScreenToggle","prev","next","submit"]}]},{sidebar:[].concat(_b(l&&s?["logo"]:[]),["hamburger","tabs","sidebarPanels"])},{topBar:["title",{topTabs:["arrowShadow","linksRight"]},{topEllipsis:["topEllipsisPanel"]}].concat(_b(a?["timer"]:[]))}]}]},"captionContainer"])},p=h();t=document.querySelectorAll(".panel > div[id*=content]"),n=it.theme.isUnified?12:0,Array.from(t).forEach((function(e){var t=e.parentNode.id;if("outline-panel"!=t){var i=t.replace("-panel","");new nt(e,i,!1,n)}else{var r=e.querySelector("#outline-content"),o=e.querySelector("#search-results-content");null!=r&&new nt(r,"outline",!1,n),null!=o&&new nt(o,"search",!1,n)}}));var y=function(e){return function(t){return t.name===e}},b=function(e){return!i.some(y(e))&&!r.some(y(e))},v=function(t,n){if(n===Db){var i=function(e,t){var n=e.sidebarOpts.sidebarEnabled;return n&&(n=ot(e.sidebarTabs,t)),n||e.sidebarOpts.logoEnabled&&DS.detection.theme.isClassic}(e,t),r=ot([].concat(_b(e.topTabsRight),_b(e.topTabsLeft)),t),o={playPause:t.pauseplay,reset:t.seekbar,seek:t.seekbar,playbackControls:t.pauseplay||t.reset||t.seekbar,fullScreenToggle:t.fullScreenToggle,playbackSpeed:t.playbackSpeedControl,next:t.next,prev:t.previous,submit:t.submit,skipnav:i||r,volume:t.volume,glossaryTab:t.glossary,glossaryPanel:t.glossary&&b("glossary"),glossaryLink:t.glossary,resourcesTab:t.resources,resourcesPanel:t.resources&&b("resources"),resourcesLink:t.resources,outlineTab:t.outline.enabled,outlinePanel:t.outline.enabled&&b("outline"),outlineLink:t.outline.enabled,transcriptTab:t.transcript,transcriptPanel:t.transcript&&b("transcript"),transcriptLink:t.transcript,sidebar:i,bottomBar:e.bottomBarOpts.bottomBarEnabled};G.resetStates(Db),G.updateVisibility(o,Db),G.update(p)}};DS.pubSub.on(DS.events.frameModel.LAYOUT_CHANGED,v);var g,m=function(e){var t=e.kind,n=e.name,i=e.visible,r=e.enable,o=e.affectTabStop,a="toggle_window_control_visible"===t||"toggle_window_control"===t;"previous"===n&&(n="prev");var l=G["enable_window_control"===t||"toggle_window_control"===t?"getTopNameSpace":"getFrameNameSpace"]()[n];null!=l&&(a?"toggle_window_control_visible"===t?(l.setVisibility(!l.visible),l.childVisibilityChanged()):l.setEnabled(!l.enabled,o):"set_window_control_visible"===t?(l.setVisibility(i),l.childVisibilityChanged()):l.setEnabled(r,o))};if(DS.pubSub.on(DS.events.navcontrols.CHANGED,m),!window.globals.HAS_SLIDE&&!Ib.theme.isClassic){Rb.isCaptionEnabled=function(){return captionsEnabled};var w=function(){var e=document.querySelector(".caption-container");if(null==e.querySelector(".caption")){e.style.display="none";var t=document.createElement("div");t.classList.add("caption"),t.style.margin="10px 0 0 0",t.style.bottom="0%";var n=document.createElement("p"),i=DS.playerGlobals.player.getCaptionData();n.innerHTML=i.text.replace(/\r\n/g,"<br />"),t.appendChild(n),e.appendChild(t),S(i)}},S=function(e){if(w(),null!=e){document.querySelector(".caption-container").style.fontSize="".concat(e.size,"%")||0;var t=document.querySelector(".caption"),n=parseInt(e.placement,10);t.style.fontFamily=e.font,n>50?(t.style.top="unset",t.style.bottom="".concat(100-n,"%")):(t.style.top=e.placement,t.style.bottom="unset");var i=t.querySelector("p");i.style.backgroundColor=e.backgroundColor,i.style.color=e.color,DS.frameModel.frame.controlOptions.ccOptions=e}},k=function(e){w(),g=e,document.querySelector(".caption-container").style.display=e?"block":"none"};DS.pubSub.on(DS.events.ccOptions.CHANGED,S),DS.pubSub.on(DS.events.captions.ENABLE,k),DS.pubSub.on(DS.events.captions.ENABLED,k)}var O=function(){G.update(p);var e=G.getNamespace(Db).sidebarPanels;e&&null!=e.children&&e.updateChildren(!0)};DS.pubSub.on(DS.events.utilityWindow.DOCKED,(function(t,n){var i=n.dockedState,r=n.dockedWidth;e.setDocked(t,i,r),DS.pubSub.trigger(DS.events.frame.SCALE);var o=DS.utils.getPath(G.getNamespace(Db),"hamburger.viewLogic");null!=o&&o.onResize()})),DS.pubSub.on(DS.events.frame.REFLOW,O);var E=function(){p=h(),DS.pubSub.trigger(DS.events.controlOptions.RESET)};return DS.pubSub.on(DS.events.frameModel.CHROMELESS_CHANGED,E),{all:O,resize:O,rerender:function(){G.update(p,!0),G.nameSpaces[Db].wrapper.updateChildren(!0),DS.renderEngine.createWindowFor(),window.globals.HAS_SLIDE||window.requestAnimationFrame((function(){DS.pubSub.trigger(DS.events.captions.ENABLED,g)}))},destroy:function(){DS.pubSub.off(DS.events.navcontrols.CHANGED,m),DS.pubSub.off(DS.events.frameModel.LAYOUT_CHANGED,v),DS.pubSub.off(DS.events.frame.REFLOW,O),DS.pubSub.off(DS.events.frameModel.CHROMELESS_CHANGED,E),G.nameSpaces[Db].topLevelElements.forEach((function(e){return e.destroy()}))}}})),tg($v,pv,(function(e){var t=G.tree(pv,["lightBoxBlocker","visibleOverlay",{lightBoxWrapper:["lightBoxSlide","lightBox"]},"lightBoxClose"]),n=G.getNamespace(pv);return n.slide=n.lightBoxSlide,n.wrapper=n.lightBoxWrapper,{all:function(){return G.update(t)},resize:function(){n.isAttached&&G.update(t)},pinchZoom:function(){return n.lightBoxBottom.update()}}})),tg($v,vv,(function(e){var t=G.tree(vv,["lightBoxControlsBlocker","visibleOverlay",{lightBoxWrapper:["lightBoxSlide",{lightBox:[{lightBoxBottom:["submit","next","prev","captions"]}]}]},"lightBoxClose"]),n=G.getNamespace(vv);n.slide=n.lightBoxSlide,n.wrapper=n.lightBoxWrapper;var i=function(e,n){if(n===vv){var i={next:e.next,prev:e.previous,submit:e.submit};G.resetStates(vv),G.updateVisibility(i,vv),G.update(t)}};return DS.pubSub.on(DS.events.frameModel.LAYOUT_CHANGED,i),i(e.currControlLayout),{all:function(){return G.update(t)},resize:function(){n.isAttached&&G.update(t)}}})),tg($v,Sv,(function(e){G.tree(Sv,[{printWrapper:["printSlide"]}]);var t=G.getNamespace(Sv);return t.slide=t.printSlide,t.wrapper=t.printWrapper,{all:function(){},resize:function(){},pinchZoom:function(){}}})),tg($v,Ev,(function(e){var t=G.tree(Ev,["overlay",{messageWindowWrapper:["messageWindowSlide"]}]),n=G.getNamespace(Ev);return n.slide=n.messageWindowSlide,n.wrapper=n.messageWindowWrapper,{all:function(){return G.update(t)},resize:function(){n.isAttached&&(n.overlay.update(),n.messageWindowWrapper.update())}}})),tg($v,Jv,(function(e){var t=G.tree(Jv,["visibleOverlay",{shortcutWrapper:["shortcutSlide"]},"shortcutClose"]),n=G.getNamespace(Jv);return n.slide=n.shortcutSlide,n.wrapper=n.shortcutWrapper,{all:function(){return G.update(t)},resize:function(){n.isAttached&&G.update(t,!0)}}})),$v),"html5/data/js/frame.js")}();
