# Supplementary material for: Obtaining and Documenting Informed Consent: An Advanced UME Cross-Specialty, Role-Playing Skill Builder
Source: MedEdPORTAL. 2026 Mar 3;22:11580. doi: 10.15766/mep_2374-8265.11580 (PMC12956033; doi:10.15766/mep_2374-8265.11580)
Supplement: Supplementary file 1 — Course Syllabus.docxPrereadings.pdfStatPearls Article.pdfADMSEP eModule folderClinical Vignettes.pdfRubric.pdfMARRQD, PARRQD Templates.docxOrientation.pptxObserver-Scribe Template.docxVignette Answers.pdf [file mep_2374-8265.11580-s001.zip › D. ADMSEP eModule folder/html5/lib/scripts/slides.min.js]

/*! ds-bootstrap - v1.0.0.33815 - 2025-01-18 0:1am UTC
* Copyright (c) 2025 ; Not Licensed */!function(){var t={8696:function(){},2290:function(){},1830:function(t,e,i){var n;function r(t){return function(t){if(Array.isArray(t))return o(t)}(t)||function(t){if("undefined"!=typeof Symbol&&null!=t[Symbol.iterator]||null!=t["@@iterator"])return Array.from(t)}(t)||function(t,e){if(!t)return;if("string"==typeof t)return o(t,e);var i=Object.prototype.toString.call(t).slice(8,-1);"Object"===i&&t.constructor&&(i=t.constructor.name);if("Map"===i||"Set"===i)return Array.from(t);if("Arguments"===i||/^(?:Ui|I)nt(?:8|16|32)(?:Clamped)?Array$/.test(i))return o(t,e)}(t)||function(){throw new TypeError("Invalid attempt to spread non-iterable instance.\nIn order to be iterable, non-array objects must have a [Symbol.iterator]() method.")}()}function o(t,e){(null==e||e>t.length)&&(e=t.length);for(var i=0,n=new Array(e);i<e;i++)n[i]=t[i];return n}void 0===(n=function(t){var e=i(2577);return{AccessibleScrollBar:function(){var t=!DS.detection.env.isPerpetual;this.isDropIn&&(e=DS.DropIn);var i=[].concat(r(t?["high-contrast-scroll"]:[]),["accessible-text-scrollbar","scrollarea-scrollbar"],r(this.props.hScroll?["horizontal-scroll"]:[]),r(this.state.highlight?["highlight-scrollbar"]:[]),r(this.state.isHidden?["hidden"]:[])),n=["scrollarea-btn"].concat(r(t?[]:["micro-scrollbar-btn"]));return e.createElement("div",{ref:"scrollBar",className:i.join(" "),style:this.getScrollBarStyle()},e.createElement("div",{ref:"scrollBtn",className:n.join(" "),style:this.getScrollBtnStyle(),onMouseDown:this.onScrollBtnDown,onTouchStart:this.onScrollBtnDown}))}}}.call(e,i,e,t))||(t.exports=n)},6179:function(t,e,i){var n;void 0===(n=function(t){var e=i(2577);return{AccessibleText:function(){var t=this,n=i(2682),r=i(3423).renderSemanticText,o=this.props.model.height(),s=this.props.model.width(),a=this.props.winScale,l=this.props.model.wordwrap()?"normal":"nowrap",c="horizontal"===this.props.model.vartext().direction,u="top"===this.props.model.valign()?"flex-start":"center"===this.props.model.valign()?"center":"flex-end",h={height:c?o:s,width:c?s:o,pointerEvents:this.props.unclickable?"none":null},d=this.state.linkStyles,p={underline:"text-decoration: underline !important;",none:"text-decoration: none !important;"},f=function(t){return"background-color: ".concat(t.highlight," !important; color: ").concat(t.textColor," !important; ").concat((e=t.decoration,p[e]||""));var e};return this.isDropIn&&(e=DS.DropIn,DS.DropIn.semanticTextRenderer(DS.DropIn)),e.createElement("div",{xmlns:"http://www.w3.org/1999/xhtml",className:"textlib",style:h},e.createElement("div",{className:"textlib-inner align-flex-start",style:this.getInnerProps()},e.createElement("div",{ref:"textLibContentWrap",className:"textlib-content-wrap","data-accepts":"events",style:{height:"100%",overflow:"auto",display:"flex",justifyContent:u,flexDirection:"column",whiteSpace:l,flexGrow:1,flexShrink:0}},d.length>0&&e.createElement("style",{type:"text/css"},d.map((function(e){return".".concat(e.id," :hover { ").concat(f(e.hoverState)," }\n                      .").concat(e.id," :active { ").concat(f(e.activeState)," }\n                      ").concat(t.linkIsVisited(e.id)?function(t){return".".concat(t.id," { ").concat(f(t.visitedState)," }")}(e):"")})).join(" ")),r(this.state.textConfig,this)),e.createElement(n,{ref:"scrollBar",refName:"textLibContentWrap",winScale:a,parent:this})),this.isDropIn&&DS.DropIn.semanticTextRenderer(DS.DropIn.restoreReact()[1]))}}}.call(e,i,e,t))||(t.exports=n)},5044:function(t,e,i){var n;void 0===(n=function(t){var e=i(2577);return{ButtonSlideObject:function(){var t,n,r=i(7635),o=i(6329),s=DS,a=s.appState,l=s.flagManager,c=this.getPath("props.model.data.textdata.vectortext.pr")||{},u=l.multiLangSupport&&a.accessibleTextOn()&&null!=this.getAccTextModel().vartext();return l.multiLangSupport&&(t=this.getAccTextModel(),n=(this.props.model.width()-t.width())/2),this.isDropIn&&(e=DS.DropIn),e.createElement("button",{type:"button","data-accepts":"events",className:this.getClassNames(),tabIndex:"-1",style:{padding:0}},!u&&e.createElement("svg",{className:"slide-object-button-text",style:{transform:"scale(".concat(this.props.winScale,")"),transformOrigin:"top left"}},e.createElement(r,{ref:"vectortext",commandsetId:c.i,pathLib:c.l})),u&&e.createElement("div",{className:"slide-object-button-text",style:{transform:"scale(".concat(this.props.winScale,")"),transformOrigin:"top left"}},e.createElement(o,{ref:"acctext",model:t,winScale:this.props.winScale,originX:n,originY:0,unclickable:"true"})))}}}.call(e,i,e,t))||(t.exports=n)},3313:function(t,e,i){var n;void 0===(n=function(t){var e=i(2577);return{Captions:function(){var t=i(6122),n=DS,r=(n.flagManager,n.utils.pxify),o=n.detection.theme.isClassic,s=this.state.winScale,a=o?s:1,l={fontFamily:this.state.font,bottom:0,marginBottom:o?r(10*a):0},c={marginBottom:r(10*a),padding:r(10*a),borderRadius:r(4*a)};if(!o){var u=DS.playerGlobals.player.getCaptionData();null!=u&&(u.placement>50?(l.top="unset",l.bottom="".concat(100-u.placement,"%")):(l.bottom="unset",l.top="".concat(u.placement,"%")),c.backgroundColor=u.backgroundColor,c.color=u.color)}return t.safari&&t.mac&&(l.transform="translate3d(-50%, 0, 0)"),this.isDropIn&&(e=DS.DropIn),e.createElement("div",{className:"caption"+(this.props.hasbb?" with-bb":""),style:l},this.state.showCaptions&&this.state.captions.length>0&&this.state.captions.map(function(t,i){return e.createElement("div",{key:i},e.createElement("p",{style:c,dangerouslySetInnerHTML:{__html:this.toHtml(t)}}))}.bind(this)))}}}.call(e,i,e,t))||(t.exports=n)},495:function(t,e,i){var n;void 0===(n=function(t){var e=i(2577);return{Container:function(){return e.createElement("div",{className:"ds-container "+this.props.className},this.props.children)}}}.call(e,i,e,t))||(t.exports=n)},6291:function(t,e,i){var n;void 0===(n=function(t){var e=i(2577);return{DragdropSlideObject:function(){var t=i(7635),n=i(6329),r=i(281);DS.flagManager.dropInInteractions&&(e=DS.DropIn),DS.flagManager.dropInBase&&!DS.flagManager.dropInInteractions&&(r=r.wrapped),DS.flagManager.dropInBase&&!DS.flagManager.dropInInteractions&&(t=t.wrapped,n=n.wrapped);var o=DS.svgUtils,s=this.getPath("props.model.style"),a=this.props.winScale,l=this.getPath("props.model.height"),c=this.getPath("props.model.width"),u=this.getPath("props.model.kind"),h="dragitem"===u,d="wordbank"===s,p="droparea"===u&&d,f=this.state.useAccText,g=this.state.hovered&&!this.state.dropped&&("droparea"!==u||p),m=_.find(this.getPath("props.model.colors"),{name:"hover"}),v=null!=m?m:_.find(this.props.colors,{name:"hover"}),S=(null!=v?this.props.model.id:"dragdrop")+"-hover-gradient",y=o.buildUrl(g&&!p?S:"dragdrop-gradient"),b=g?"slide-object-dragitem-hover":"",w=this.state.collision&&"droparea"===u,x=p&&this.state.hoverStroke&&null!=v,D=this.props.notchWidth,C=this.props.notchHeight,E=D+1,T=C+1,P=[["M "+E,0].join(","),["L"+c,0].join(","),["L"+c,l].join(","),["L"+E,l].join(","),["L"+E,l-T].join(","),["L 1",l-T].join(","),["L 1",T].join(","),["L"+E,T].join(","),"Z"].join(" "),I=["M 0,0",["L"+c,0].join(","),["L"+c,C].join(","),["L"+(c-D),C].join(","),["L"+(c-D),l-C].join(","),["L"+c,l-C].join(","),["L"+c,l].join(","),["L 0",l].join(","),"Z"].join(" "),A={visibility:this.state.backgroundVisible?"visible":"hidden",strokeWidth:this.state.reviewStroke&&2,stroke:this.state.reviewStroke?this.state.reviewStroke:x?["url(#",S,")"].join(""):""},L={position:"absolute",left:0,top:0},M={fill:this.state.isDropChild?this.state.reviewStroke:"black",stroke:this.state.isDropChild?"white":this.state.reviewStroke,strokeWidth:1.5};return e.createElement("div",null,e.createElement("svg",{width:c*a,height:l*a,viewBox:[0,0,c,l].join(" "),"data-xmlns-xlink":"http://www.w3.org/1999/xlink",className:["slide-object-dragdrop","slide-object-dragdrop-"+s,"draggable",b].join(" ").trim(),onMouseEnter:this.didMouseOver,onMouseLeave:this.didMouseOut,onTouchStart:this.didMouseOver,onTouchEnd:this.didMouseOut},((DS.flagManager.dropInInteractions||g)&&null!=v||x)&&e.createElement("defs",null,e.createElement(r,{fill:v.fill,patternFillId:S})),d?e.createElement("rect",{width:c-1,height:l-1,rx:this.state.wordbankRadius,ry:this.state.wordbankRadius,fill:y,className:"slide-object-dragdrop-shape",filter:!this.state.reviewStroke&&"url(#dragdrop-inner-stroke)",style:A,transform:"translate(0.5, 0.5)"}):e.createElement("path",{d:h?P:I,className:"slide-object-dragdrop-shape",fill:y,style:w?{strokeWidth:3}:{},filter:!w&&"url(#dragdrop-inner-stroke)",strokeDasharray:h&&!this.state.dropped?"1,1":"",transform:"translate(0.5, 0.5)"}),this.state.hoverStroke&&null==v&&e.createElement("rect",{width:c-1,height:l-1,rx:this.state.wordbankRadius,ry:this.state.wordbankRadius,fill:"none",stroke:"#bafbfb",transform:"translate(2,1.5) scale(0.995, 0.92)"}),e.createElement("g",{transform:o.transformTranslate(this.props.model.xOff||0,this.props.model.yOff||0)},e.createElement("g",null,!DS.flagManager.dropInInteractions&&!f&&null!=this.state.textCommandsetId&&e.createElement(t,{ref:"vtext",pathLib:this.state.textPathLibId,commandsetId:this.state.textCommandsetId})),e.createElement("g",null,DS.flagManager.dropInInteractions&&!f&&null!=this.state.textCommandsetId&&e.createElement("g",null,e.createElement(t,{ref:"vtext",pathLib:this.state.textPathLibId,commandsetId:this.state.textCommandsetId})))),!DS.flagManager.updatedThemeColorsEnabled&&"matching"===s&&this.state.reviewDot&&e.createElement("g",{className:"dragdrop-review-dot",transform:"translate(8,8)"},e.createElement("circle",{cx:"0",cy:"0",r:"8",className:"dragdrop-review-dot-"+this.state.reviewDot}),e.createElement("circle",{cx:"0",cy:"0",r:"7",className:"dragdrop-review-dot-"+this.state.reviewDot}),e.createElement("text",{textAnchor:"middle",y:"4"},e.createElement("tspan",null,this.getPath("props.model.reviewdata")))),DS.flagManager.updatedThemeColorsEnabled&&"matching"===s&&this.state.reviewStroke&&e.createElement("g",{transform:"translate(8,8)"},e.createElement("circle",{cx:"0",cy:"0",r:"8",style:M}),e.createElement("text",{textAnchor:"middle",y:"4.5",fill:"white"},e.createElement("tspan",null,this.getPath("props.model.reviewdata"))))),DS.flagManager.dropInInteractions&&e.createElement("span",null,f&&e.createElement("div",{style:L,className:b,onMouseEnter:this.didMouseOver,onMouseLeave:this.didMouseOut,onTouchStart:this.didMouseOver,onTouchEnd:this.didMouseOut},e.createElement(n,{ref:"acctext",model:this.getAccTextModel(),winScale:a,originX:this.originX,originY:this.originY}))),!DS.flagManager.dropInInteractions&&f&&e.createElement("div",{style:L,className:b,onMouseEnter:this.didMouseOver,onMouseLeave:this.didMouseOut,onTouchStart:this.didMouseOver,onTouchEnd:this.didMouseOut},e.createElement(n,{ref:"acctext",model:this.getAccTextModel(),winScale:a,originX:this.originX,originY:this.originY})))}}}.call(e,i,e,t))||(t.exports=n)},7622:function(t,e,i){var n;void 0===(n=function(t){var e=i(2577);return{DropListItem:function(){var t=i(7635),n=i(6329),r=i(281);this.isDropIn&&(e=DS.DropIn),DS.flagManager.dropInBase&&!DS.flagManager.dropInInteractions&&(r=r.wrapped),DS.flagManager.dropInBase&&!DS.flagManager.dropInInteractions&&(t=t.wrapped,n=n.wrapped);var o=DS,s=o.svgUtils.buildUrl,a=o.utils,l=a.getPath,c=a.pxify,u=this.state,h=u.hovered,d=u.useAccText,p=this.props,f=p.width,g=p.height,m=p.yOff,v=p.altText,S=p.hoverColor,y=p.modelId,b=p.winScale,w=p.textdata,x=l(w,"vectortext.pr"),D=l(S,"fill"),C="".concat(y,"-fill"),E=s(C),T=null!=S&&h,P={position:"absolute",left:0,top:c(m*b),pointerEvents:"none"};return e.createElement("div",{style:{width:c(f*b),height:c(g*b)}},e.createElement("svg",{className:"eventable",viewBox:[0,0,f,g].join(" "),width:f*b,height:g*b,"data-xmlns-xlink":"http://www.w3.org/1999/xlink",style:{position:"absolute",left:0,top:c(m*b)}},e.createElement("g",{className:"drop-list-item",role:"option","aria-label":v,onMouseOver:this.didMouseOver,onMouseOut:this.didMouseOut,onMouseUp:this.onClick,onTouchStart:this.onTouchStart,onTouchEnd:_.flow(this.onClick,this.didMouseOut),onTouchMove:this.onTouchMove},(DS.flagManager.dropInInteractions||T)&&e.createElement("defs",null,e.createElement(r,{fill:D,patternFillId:C})),e.createElement("rect",{width:f,height:g,className:this.fillColorClass(),style:T?{fill:E}:null}))),!d&&e.createElement("svg",{viewBox:[0,0,f,g].join(" "),width:f*b,height:g*b,"data-xmlns-xlink":"http://www.w3.org/1999/xlink",style:P},e.createElement(t,{ref:"vectortext",commandsetId:x.i,pathLib:x.l,textdata:w})),d&&e.createElement("div",{style:P},e.createElement(n,{ref:"acctext",model:this.getAccTextModel(),winScale:b,originX:10,originY:2,unclickable:"true"})))}}}.call(e,i,e,t))||(t.exports=n)},1723:function(t,e,i){var n;function r(){return r=Object.assign?Object.assign.bind():function(t){for(var e=1;e<arguments.length;e++){var i=arguments[e];for(var n in i)Object.prototype.hasOwnProperty.call(i,n)&&(t[n]=i[n])}return t},r.apply(this,arguments)}void 0===(n=function(t){var e=i(2577);return{DropListParentable:function(){var t=this,n=i(7635),o=i(7738),s=i(5700),a=i(6329),l=DS,c=l._,u=l.svgUtils,h=l.utils,d=l.utils,p=d.pxify,f=d.hexify,g=l.detection.os.isIOS;DS.flagManager.dropInBase&&!DS.flagManager.dropInInteractions&&(n=n.wrapped,a=a.wrapped),this.isDropIn&&(e=DS.DropIn,DS.flagManager.dropInCore||(s=s.notWrapped));var m=this.state.winScale,v=this.state.reviewWidth||this.getPath("props.model.width"),S=this.getPath("props.model.height"),y=this.getPath("props.model.colors"),b=this.state.textdata,w=h.getPath(b,"vectortext.pr"),x=v-25+1,D=c.find(y,{name:"button_hover"}),C=this.state.hovered?null!=D?f(c.first(D.fill.colors).rgb):"#d5ffff":"white",E="#cecece",T=this.getItemHeight(),P=this.getListHeight(),I=g?"none":"block",A={"aria-hidden":"true",onFocus:this.onFocus};return e.createElement("div",r({className:"drop-list",tabIndex:"-1"},A),e.createElement("div",{className:"drop-list-drop-down",ref:"dropdown",style:{width:v*m,height:p((S+P)*m),borderColor:E,display:this.state.display,borderRadius:16*m}},e.createElement("div",{className:["drop-list-drop-down-inner",this.state.dropDownScrollable].join(" "),ref:"dropdownInner",style:{display:I,width:p(v*m),height:this.state.scrollBarHeight-S*m,position:"absolute",top:p(S*m),left:0}},this.itemslist.map((function(i,n){var r=t.props.model.itemsIdx[i.itemdata];return e.createElement(o,{ref:"item"+r,order:n,key:i.textdata.uniqueId,idx:r,width:v,height:T,winScale:m,hoverColor:c.find(y,{name:"item_hover"}),modelId:t.props.model.id,yOff:T*n,textdata:i.textdata,selected:t.focusItem,altText:i.textdata.altText})}))),this.state.dropDownScrollable&&e.createElement(s,{ref:"scrollBar",offY:S,offX:-4,width:v,height:this.state.scrollBarHeight/m-S,parent:this,closedHeight:S,refName:"dropdownInner",initSelf:!0,winScale:m})),e.createElement("div",{className:"drop-list-top-container"},e.createElement("svg",{width:v*m,height:S*m,viewBox:[0,0,v,S].join(" "),"data-xmlns-xlink":"http://www.w3.org/1999/xlink",style:{zIndex:100,overflow:"hidden"},focusable:"false"},e.createElement("g",{className:"drop-list-top eventable",onMouseDown:this.onShowList,onMouseOver:this.didMouseOver,onMouseOut:this.didMouseOut,onTouchStart:this.onTouchStart,onTouchEnd:this.onTouchEnd},e.createElement("rect",{width:v-1,height:S-1,rx:8,ry:8,stroke:E,fill:"white"}),e.createElement("path",{d:u.rightRoundedRectPath(x,1,22,S-3,8),fill:"url(#drop-list-gradient)",stroke:C}),e.createElement("path",{d:["M",v-25,0,"v",S-1].join(" "),stroke:"#cecece"}),e.createElement("g",{transform:u.transformTranslate(x+5.5,9)},e.createElement("path",{d:["M",0,0,"L",10,0,5,5,0,0].join(" "),fill:"#494949",stroke:"rgba(255, 255, 255, 0.8)"})))),e.createElement("div",{style:{position:"absolute",top:0,left:0,zIndex:100,overflow:this.state.ReviewMode&&!this.state.useAccText?"hidden":"visible",pointerEvents:"none"}},!this.state.useAccText&&e.createElement("svg",{width:(v-25-5)*m,height:S*m,viewBox:[0,0,v-25,S].join(" "),"data-xmlns-xlink":"http://www.w3.org/1999/xlink",focusable:"false"},e.createElement(n,{ref:"vectortext",commandsetId:w.i,pathLib:w.l})),this.state.useAccText&&e.createElement(a,{ref:"acctext",model:this.getAccTextModel(),textdata:this.state.textdata,winScale:m,originX:DS.flagManager.aiCourseTranslation||DS.flagManager.multiLangSupport?8:10,originY:DS.flagManager.aiCourseTranslation||DS.flagManager.multiLangSupport?0:2,unclickable:"true"}))))}}}.call(e,i,e,t))||(t.exports=n)},7681:function(t,e,i){var n;void 0===(n=function(t){var e=i(2577);return{DropListSlideObject:function(){return this.isDropIn&&(e=DS.DropIn),e.createElement("div",null)}}}.call(e,i,e,t))||(t.exports=n)},7414:function(t,e,i){var n;void 0===(n=function(t){var e=i(2577);return{ExpandingLabelSlideObject:function(){var t,n=i(281),r=i(6844),o=this.shouldShowContent(),s=this.props.winScale;return this.isDropIn&&(e=DS.DropIn,r=DS.flagManager.dropInBase&&!DS.flagManager.dropInCore?DS.DropIn.wrapReactChild({SlideObject:r}):r),e.createElement("div",{className:"expanding-label-container",style:{width:this.props.playerProps.width,height:this.props.playerProps.height}},e.createElement("svg",{className:["expanding-label-path",o?"content-shown":""].join(" "),viewBox:[0,0,this.labelSize.width,this.labelSize.height].join(" "),focusable:"false",style:{left:this.labelTranslate.offX*s,top:this.labelTranslate.offY*s,width:this.labelSize.width*s,height:this.labelSize.height*s}},this.props.model.background()&&e.createElement("defs",null,e.createElement(n,{patternFillId:this.patternFillId(),layerModel:this.props.model,isInnard:!0})),e.createElement("g",{transform:["translate(",this.labelTranslate.x,", ",this.labelTranslate.y,")"].join("")},e.createElement("path",{d:this.state.labelPath,stroke:this.props.model.get("borderColor")?this.props.model.get("borderColor"):"none",fill:this.props.model.get("background")?["url(#",this.patternFillId(),")"].join(""):"white"}))),e.createElement("div",{className:"expanding-label",style:{width:this.props.playerProps.width*s}},e.createElement("div",{className:"expanding-label-content",style:this.getContentStyles()},this.svg(),e.createElement("div",{ref:"contents",className:o?"shown":"hidden"},this.props.model.objects().map(function(i,n){var o=this;return t={ref:"obj"+n,key:i.cid,model:i,playerProps:this.props.playerProps,parent:this,winScale:this.props.winScale,checkElso:this.props.checkElso,slideVisible:this.props.slideVisible,onElsoAction:this.props.onElsoAction,addAccEl:function(t){o.props.addAccEl(t,{elsoId:o.props.model.absoluteId})}},i.isKind("scrollarea")&&(t.topOffset=6),e.createElement(r,t)}.bind(this))))))}}}.call(e,i,e,t))||(t.exports=n)},8017:function(t,e,i){var n;function r(){return r=Object.assign?Object.assign.bind():function(t){for(var e=1;e<arguments.length;e++){var i=arguments[e];for(var n in i)Object.prototype.hasOwnProperty.call(i,n)&&(t[n]=i[n])}return t},r.apply(this,arguments)}void 0===(n=function(t){var e=i(2577);return{GroupingSlideObject:function(){var t=i(6844),n={parent:this,onScrollFocus:this.props.onScrollFocus,onBeforeScrollFocus:this.props.onBeforeScrollFocus,tabIndexDisabled:this.props.tabIndexDisabled,slideVisible:this.props.slideVisible,slideFrame:this.props.slideFrame,winScale:this.props.winScale,checkElso:this.props.checkElso,onElsoAction:this.props.onElsoAction,addAccEl:this.props.addAccEl},o={width:n.parent.props.model.width()*n.winScale,height:n.parent.props.model.height()*n.winScale},s=this.props.model.objects();return"table"===this.props.model.get("kind")&&(n.tabIndexDisabled=!0,s.models.sort((function(t,e){var i=t.data().row-e.data().row;return 0===i&&(i=t.data().col-e.data().col),i}))),this.isDropIn&&(e=DS.DropIn),e.createElement("div",{className:"group",style:o},s.map(function(i,o){return e.createElement(t,r({ref:"obj"+o,layerIdx:this.props.parent.props.layerIdx,key:i.cid,model:i},n))}.bind(this)))}}}.call(e,i,e,t))||(t.exports=n)},7731:function(t,e,i){var n;function r(t){return r="function"==typeof Symbol&&"symbol"==typeof Symbol.iterator?function(t){return typeof t}:function(t){return t&&"function"==typeof Symbol&&t.constructor===Symbol&&t!==Symbol.prototype?"symbol":typeof t},r(t)}function o(t,e,i){return(e=function(t){var e=function(t,e){if("object"!==r(t)||null===t)return t;var i=t[Symbol.toPrimitive];if(void 0!==i){var n=i.call(t,e||"default");if("object"!==r(n))return n;throw new TypeError("@@toPrimitive must return a primitive value.")}return("string"===e?String:Number)(t)}(t,"string");return"symbol"===r(e)?e:String(e)}(e))in t?Object.defineProperty(t,e,{value:i,enumerable:!0,configurable:!0,writable:!0}):t[e]=i,t}void 0===(n=function(t){var e=i(2577);return{ImageSlideObject:function(){var t,n,r=i(107),s=DS.svgUtils,a=DS.utils,l=this.props.winScale,c=o({transformOrigin:"top left"},this.cssTransform,s.transformScale(l)),u={width:this.props.playerProps.width*l,height:this.props.playerProps.height*l},h={left:this.props.model.get("btnxpos")*l,top:this.props.model.get("btnypos")*l},d=this.props.model.getCurrentStateData(),p=r.getAssetUrl(d.imagedata.assetId);return null!=d.html5data?(t=d.html5data.xPos,n=d.html5data.yPos,c.width=d.html5data.width,c.height=d.html5data.height):(t=this.props.model.get("xOffset"),n=this.props.model.get("yOffset")),h[this.cssTransform]=["translate(-50%, -50%)",s.transformTranslate(a.pxify(-t*l),a.pxify(-n*l)),s.transformRotate(-this.props.playerProps.Rotation+"deg")].join(" "),this.isDropIn&&(e=DS.DropIn),e.createElement("div",{className:"image-container slideobject-maskable","data-accepts":"events",style:{transform:s.transformTranslate(a.pxify(t*l),a.pxify(n*l)),width:u.width,height:u.height}},this.props.model.isZoomable()?e.createElement("div",null,e.createElement("img",{src:p,onClick:this.onClick,style:c}),e.createElement("div",{ref:"zoom",className:"zoom eventable",style:u,onClick:this.onClick},e.createElement("img",{className:"zoom-image",style:h,src:this.props.model.get("zoomiconurl")}))):e.createElement("img",{src:p,style:c}))}}}.call(e,i,e,t))||(t.exports=n)},3304:function(t,e,i){var n;void 0===(n=function(t){var e=i(2577);return{LanguagePicker:function(){var t=this,i=DS.focusManager;return this.isDropIn&&(e=DS.DropIn),e.createElement("div",{className:"start-language-picker"},e.createElement("select",{className:"language-select",name:"language-picker",ref:"select",tabIndex:"0",onFocus:function(t){return i.setFocusRectOn(t.target)},onChange:this.onSelectionChange},this.state.languages.map((function(i){var n=i.langCode,r=i.displayName;return e.createElement("option",{key:n,value:n,selected:n===t.state.currLangCode},r)}))),e.createElement("div",{className:"caret"},e.createElement("svg",{viewBox:"0 0 83 47",height:"10",width:"10","data-xmlns-xlink":"http://www.w3.org/1999/xlink"},e.createElement("path",{d:"M81,1.9 c-1.4,-1.4,-3.8,-1.4,-5.3,0 l-34.8,34.9 L6.4,1.9 c-1.4,-1.4,-3.8,-1.4,-5.3,0 c-1.4,1.5,-1.4,3.9,0,5.3 l37.5,37.5 c0.7,0.7,1.7,1.1,2.7,1.1 s2,-0.4,2.7,-1.1 l37.5,-37.5 C82.9,5.7,82.9,3.3,81.4,1.9 z"}))))}}}.call(e,i,e,t))||(t.exports=n)},3891:function(t,e,i){var n;function r(){return r=Object.assign?Object.assign.bind():function(t){for(var e=1;e<arguments.length;e++){var i=arguments[e];for(var n in i)Object.prototype.hasOwnProperty.call(i,n)&&(t[n]=i[n])}return t},r.apply(this,arguments)}void 0===(n=function(t){var e=i(2577);return{LinearBackgroundGradient:function(){return this.isDropIn&&(e=DS.DropIn),e.createElement("linearGradient",{id:this.props.patternFillId,gradientTransform:["rotate(",this.fill().rotation," 0.5 0.5)"].join("")},this.fill().colors.map(function(t,i){return e.createElement("stop",r({key:i,offset:this.stopPct(t)+"%"},this.stopProps(t)))}.bind(this)))}}}.call(e,i,e,t))||(t.exports=n)},967:function(t,e,i){var n;void 0===(n=function(t){var e=i(2577);return{MessageWindow:function(){var t=i(8132),n=DS.detection,r=DS.utils;return this.isDropIn&&(e=DS.DropIn),e.createElement("span",null,e.createElement("div",{className:["message-window ",this.windowType(),"cs-window"].join(" "),"data-window-id":this.props.model.id},e.createElement("h3",{className:"message-window-heading message-window-header",style:{fontSize:"".concat(this.state.scale,"em")}},r.stripTags(this.getPath("state.currentSlide.title")||""),e.createElement("hr",{className:"cs-diva",role:"presentation"}),e.createElement("hr",{className:"cs-divb",role:"presentation"})),e.createElement(t,{ref:"slideContainer",shouldScale:this.isScaleable,windowType:this.windowType,currentSlide:this.state.currentSlide,isMessageWindow:!0,getWinScale:this.props.getWinScale,windowId:"MessageWnd"}),n.deviceView.isClassicMobile&&e.createElement("div",{className:"message-window-mobile-text"},this.state.mobileText)))}}}.call(e,i,e,t))||(t.exports=n)},6485:function(t,e,i){var n;void 0===(n=function(t){var e=i(2577);return{MessageWindowUnified:function(){var t=i(8132),n=DS.utils,r=this.getPath("props.model.width"),o=.8*r,s=(o-r)/2;return this.isDropIn&&(e=DS.DropIn),e.createElement("span",null,e.createElement("div",{className:["message-window ",this.windowType()].join(" "),style:{width:o,height:this.getPath("props.model.height")},"data-window-id":this.props.model.id},e.createElement("header",{className:"message-window-header"},e.createElement("h1",{className:"message-window-heading",dangerouslySetInnerHTML:{__html:this.getPath("state.currentSlide.title")||""}}),e.createElement("hr",{className:"cs-diva"}),e.createElement("hr",{className:"cs-divb"})),e.createElement("div",{className:"message-slide-container-wrapper",style:{position:"absolute",left:n.pxify(s)}},e.createElement(t,{ref:"slideContainer",shouldScale:this.isScaleable,windowType:this.windowType,currentSlide:this.state.currentSlide,isMessageWindow:!0,getWinScale:this.props.getWinScale,windowId:"MessageWnd"})),e.createElement("div",{className:"message-window-text-wrapper"},e.createElement("div",{className:"message-window-text"},this.state.messageWindowText))))}}}.call(e,i,e,t))||(t.exports=n)},5238:function(t,e,i){var n;function r(t){return function(t){if(Array.isArray(t))return o(t)}(t)||function(t){if("undefined"!=typeof Symbol&&null!=t[Symbol.iterator]||null!=t["@@iterator"])return Array.from(t)}(t)||function(t,e){if(!t)return;if("string"==typeof t)return o(t,e);var i=Object.prototype.toString.call(t).slice(8,-1);"Object"===i&&t.constructor&&(i=t.constructor.name);if("Map"===i||"Set"===i)return Array.from(t);if("Arguments"===i||/^(?:Ui|I)nt(?:8|16|32)(?:Clamped)?Array$/.test(i))return o(t,e)}(t)||function(){throw new TypeError("Invalid attempt to spread non-iterable instance.\nIn order to be iterable, non-array objects must have a [Symbol.iterator]() method.")}()}function o(t,e){(null==e||e>t.length)&&(e=t.length);for(var i=0,n=new Array(e);i<e;i++)n[i]=t[i];return n}void 0===(n=function(t){var e=i(2577);return{MobileStartOverlay:function(){var t=this,n=i(5040),o=DS,s=o.stringTabler,a=o.focusManager,l=o.detection,c=l.theme,u=c.isClassic,h=c.isUnified,d=l.env.is360,p=o.flagManager,f=o.localizationManager,g=this.state,m=g.i18ntitleText,v=g.i18nresumeText,S=g.i18nrestartText,y=f.isMultiLanguageProject();return this.isDropIn&&(e=DS.DropIn),e.createElement("div",{className:"mobile-start-overlay "+(this.state.visible?"shown":"hidden"),role:"dialog","aria-modal":"true","aria-labelledby":"mobile-start-title"},e.createElement("div",{className:"mobile-load-title-overlay",style:{opacity:0}},e.createElement("div",{className:"mobile-load-title",id:"mobile-start-title"},p.multiLangSupport?m:this.state.titleText)),u&&e.createElement("button",{id:"mobile-start-button",role:"button","aria-label":s.getString("mobile_start"),onMouseDown:this.previewMouseEvent(this.onStart),onFocus:function(e){return t.onFocus("playIcon")},onBlur:function(t){return a.takeFocusOff()},tabIndex:"0"},e.createElement("svg",{ref:"playIcon",viewBox:"-10 -10 80 80",tabIndex:"-1",focusable:"false"},d&&e.createElement("circle",{fill:"white",cx:"32",cy:"22",r:"11"}),e.createElement("path",{transform:"scale(0.5) translate(30, 15) ",d:"M30,0C13.431,0,0,13.431,0,30s13.431,30,30,30s30-13.431,30-30S46.569,0,30,0z M22,43V17l20,13L22,43z"}))),h&&!this.state.isResumePrompt&&this.state.thumbnailEnabled&&this.state.thumbnailUrl&&e.createElement("div",{className:["mobile-start-overlay-thumbnail"].concat(r(this.state.thumbnailFillFrame?["fill-window"]:[])).join(" ")},e.createElement("img",{src:this.state.thumbnailUrl})),h&&!this.state.isResumePrompt&&e.createElement("button",{id:"mobile-start-button",role:"button","aria-label":s.getString("mobile_start"),onFocus:function(e){return t.onFocus("playIcon")},onBlur:function(t){return a.takeFocusOff()},onClick:this.onStart,style:{zIndex:DS.flagManager.dropInCore?1:null},tabIndex:"0"},e.createElement("svg",{className:"play-icon",ref:"playIcon",focusable:"false",viewBox:"0 0 125 125",fill:"none",xmlns:"http://www.w3.org/2000/svg"},e.createElement("circle",{opacity:"0.8",cx:"62.5",cy:"62.5",r:"61.5",fill:"black",stroke:"white",strokeWidth:"2"}),e.createElement("path",{d:"M51.8745 83.6249C52.6245 83.9999 53.3745 84.1249 54.1245 84.1249C54.9995 84.1249 55.9995 83.8749 56.7495 83.2499L81.9995 65.9999C83.2495 65.1249 83.9995 63.6249 83.9995 62.1249C83.9995 60.6249 83.2495 59.1249 81.8745 58.2499L56.6245 41.4999C55.1245 40.4999 53.3745 40.4999 51.7495 41.2499C50.2495 42.1249 49.2495 43.6249 49.2495 45.3749V79.3749C49.3745 81.2499 50.2495 82.8749 51.8745 83.6249Z",fill:"white"}))),h&&this.state.isResumePrompt&&e.createElement("div",null,e.createElement("div",{className:"mobile-start-resume-text"},e.createElement("button",{ref:"resume",onClick:this.onStart,"aria-label":p.multiLangSupport?v:this.state.resumeText,onFocus:function(e){return t.onFocus("resume")},onBlur:function(t){return a.takeFocusOff()},tabIndex:"0",style:{fontSize:"".concat(100*this.state.fontScale,"%"),borderRadius:"".concat(30*this.state.fontScale,"px")}},p.multiLangSupport?v:this.state.resumeText)),e.createElement("button",{className:"restart",ref:"restart","aria-label":p.multiLangSupport?S:this.state.restartText,onFocus:function(e){return t.onFocus("restart")},onBlur:function(t){return a.takeFocusOff()},onClick:this.onReset,style:{minHeight:"24px",minWidth:"24px"},tabIndex:"0"},e.createElement("svg",{className:"cs-icon",preserveAspectRatio:"none",x:"0px",y:"0px",width:"13px",height:"15.75px",focusable:"false",tabIndex:"-1"},e.createElement("path",{fill:"#FFFFFF",transform:"scale(".concat(this.state.fontScale,", ").concat(this.state.fontScale,") translate(0, ").concat(-7*(this.state.fontScale-1),")"),stroke:"none",d:" M 10.95 8.75 Q 11 9 11 9.25 10.95 11.15 9.7 12.4 8.4 13.7 6.5 13.75 4.6 13.7 3.3 12.4 2.05 11.15 2 9.25 2.05 7.3 3.3 6.05 4.398828125 4.998828125 6 4.75 L 6 6.9 Q 6.05 7.75 6.85 7.35 L 11.35 4.3 Q 11.7 4.05 11.7 3.75 11.7 3.45 11.35 3.2 L 6.85 0.15 Q 6.05 -0.3 6 0.6 L 6 2.75 Q 3.4517578125 3.001171875 1.8 4.75 0.05 6.6 0 9.25 0.05 12 1.9 13.85 3.75 15.65 6.5 15.75 9.25 15.65 11.1 13.85 12.95 12 13 9.25 13 9 13 8.75 L 10.95 8.75 Z"})),e.createElement("div",{className:"restart-text",style:{color:"white",display:"inline-block",paddingLeft:"1em",transform:"translateY(-3px)",fontSize:"".concat(13*this.state.fontScale,"px")}},p.multiLangSupport?S:this.state.restartText))),h&&this.state.thumbnailEnabled&&!this.state.isResumePrompt&&y&&e.createElement(n,null),h&&!this.state.thumbnailEnabled&&e.createElement("div",{className:["mobile-start-course-title"].concat(r(y?["multi-lang"]:[])).join(" ")},e.createElement("h1",{style:{fontSize:"".concat(20.28*this.state.fontScale,"px")},dangerouslySetInnerHTML:{__html:p.multiLangSupport?m:this.state.titleText}}),!this.state.isResumePrompt&&y&&e.createElement(n,null)))}}}.call(e,i,e,t))||(t.exports=n)},6134:function(t,e,i){var n;void 0===(n=function(t){var e=i(2577);return{ObjectSlideBackground:function(){return this.isDropIn&&(e=DS.DropIn),e.createElement("pattern",{patternUnits:"userSpaceOnUse",height:this.getSlideHeight(),width:this.getSlideWidth(),id:this.props.id,patternTransform:[this.props.patternTransform," translate(",this.getX(),", ",this.getY(),") rotate(",this.getRot(),", ",this.getXRot(),", ",this.getYRot(),")"].join("")},e.createElement("use",{xlinkHref:"#slide-bg-"+this.getSlideId()}))}}}.call(e,i,e,t))||(t.exports=n)},8155:function(t,e,i){var n;void 0===(n=function(t){var e=i(2577);return{PlaceHolderSlideObject:function(){return this.isDropIn&&(e=DS.DropIn),e.createElement("div",{className:"placeholder-object",style:{width:this.props.model.width,height:this.props.model.height}},this.props.model.kind())}}}.call(e,i,e,t))||(t.exports=n)},4146:function(t,e,i){var n;void 0===(n=function(t){var e=i(2577);return{PresentationOverlay:function(){return this.isDropIn&&(e=DS.DropIn),e.createElement("div",{className:["overlay",this.displayClass(),this.props.className||""].join(" "),onClick:this.props.onClick||null,onTouchStart:this.props.onClick||null})}}}.call(e,i,e,t))||(t.exports=n)},5895:function(t,e,i){var n;function r(){return r=Object.assign?Object.assign.bind():function(t){for(var e=1;e<arguments.length;e++){var i=arguments[e];for(var n in i)Object.prototype.hasOwnProperty.call(i,n)&&(t[n]=i[n])}return t},r.apply(this,arguments)}void 0===(n=function(t){var e=i(2577);return{RichVariableText:function(){var t=i(362),n=DS._,o=DS.svgUtils,s=DS.vendorOverrides,a=(DS.flagManager,this.state.textLines),l=!1,c=s.getDxAdjustment||n.constant(0),u=function(t){return n.assign(t,{direction:"ltr"})};return this.isDropIn&&(e=DS.DropIn),e.createElement("g",r({},this.getInnerProps(),{className:"eventable",onMouseDown:this.onMouseDown,onClick:this.onClick,onMouseUp:DS.flagManager.dropInAcc&&this.onMouseUp,onMouseOver:this.onMouseOver,onMouseOut:this.onMouseOut}),a.map(function(i,a){var h=this,d=i.x,p=i.y,f=u(i.domStyle),g=i.runs,m=i.isRtl,v=i.isBiDi,S=i.backgrounds,y=i.linkBackgrounds,b=i.underlines,w=i.strikethroughs,x=i.lineXOff,D=i.lineWidth,C=c(i);return e.createElement("g",{key:a},new t(S).map((function(t,i){var o=t.x1,s=t.x2||D,a=n.omit(t,["x1","x2"]);return e.createElement("rect",r({className:"text-background",key:["bg",i].join(""),x:o+x,width:s-o},a))})).toArray(),new t(y).filter((function(t){return null!=t.linkId&&h.shouldShowLinkHighlight(t.linkId)})).map((function(t,i){var o=t.x1,s=t.x2||D,a=h.getLinkStateHighlightColor(t.linkId),l=n.extend(n.omit(t,["x1","x2","linkId"]),{fill:a});return e.createElement("rect",r({className:"text-background",key:["linkbg",i].join(""),x:o+x,width:s-o},l))})).toArray(),e.createElement("text",{x:d-C,y:p,style:f},new t(g).filter((function(t){return t.spans.some((function(t){return t.content.length>0}))})).map(function(i,a){var c=i.spans,h=u(i.domStyle),d=i.isRtl;return e.createElement("tspan",{key:a,className:"text-run",style:h},new t(c).filter((function(t){return t.content.length>0})).map(function(t,i){this.saveInitialLinkColors(t);var a=t.content,u=t.dx,h=t.xs,f=t.widths,g=t.hasShadow,S=this.getTSpanStyle(t),y=t.y,b=t.linkId,w=-n.get(c,[i-1,"y"],p)+y,D=n.findLastIndex(u,(function(t){return 0!==t}))+1,C={dx:u.slice(0,D).join(" "),dy:w,style:S,className:null==b?"text-segment":"text-segment link"},E=a.join("");if(g&&s.tspanFilters&&(C.style.filter=o.buildUrl(this.shadowFilterId),l=!0),m||v){var T,P={direction:d?"rtl":"ltr"},I=n.reduce(u,(function(t,e,i){return(null==T||0!==e&&T.chars.length>0)&&(null!=T&&T.chars.length&&T.chars.push("​"),T={chars:[],x:h[i]+(d?f[i]:0),width:0},t.push(T)),T.chars.push(a[i]),T.width+=f[i],t}),[]);E=I.map((function(t,i){return e.createElement("tspan",{key:i,className:"rtl-pos-span",style:P,y:p,x:t.x+x+(d?-1:1)*t.width/2,"data-linkid":b},t.chars.join(""))})),delete C.dx,delete C.dy}return e.createElement("tspan",r({key:i},C,{"data-linkid":b}),E)}.bind(this)).toArray())}.bind(this)).toArray()),new t(b).concat(w).map(function(t,i){var o=t.x1,s=t.x2||D,a=t.y,l=this.getLinkStateUnderlineColor(t.linkId,t.linkRef,t.hiddenLinkUnderline)||t.stroke,c=n.omit(t,["x1","x2","y","stroke"]);return e.createElement("line",r({key:["dec",i].join(""),x1:o+x,x2:s+x,y1:a,y2:a,stroke:l},c))}.bind(this)).toArray())}.bind(this)),l&&e.createElement("defs",null,e.createElement("filter",{id:this.shadowFilterId,x:"0%",y:"0%",width:"113%",height:"113%"},e.createElement("feFlood",{floodColor:"#969696"}),e.createElement("feComposite",{in2:"SourceAlpha",operator:"in"}),e.createElement("feGaussianBlur",{stdDeviation:"1"}),e.createElement("feOffset",{dx:"1.5",dy:"1.5"}),e.createElement("feMerge",null,e.createElement("feMergeNode",null),e.createElement("feMergeNode",{in:"SourceGraphic"})))))}}}.call(e,i,e,t))||(t.exports=n)},6224:function(t,e,i){var n;function r(){return r=Object.assign?Object.assign.bind():function(t){for(var e=1;e<arguments.length;e++){var i=arguments[e];for(var n in i)Object.prototype.hasOwnProperty.call(i,n)&&(t[n]=i[n])}return t},r.apply(this,arguments)}void 0===(n=function(t){var e=i(2577);return{ScrollAreaSlideObject:function(){var t=i(6844),n=i(4977),o=i(5700),s=DS.detection,a=this.props.topOffset||0,l=this.props.winScale,c=this.width(),u=this.height(),h={parent:this,onScrollFocus:this.childScrollFocus,onBeforeScrollFocus:this.beforeChildScrollFocus,slideVisible:this.props.slideVisible,slideFrame:this.props.slideFrame,winScale:l,checkElso:this.props.checkElso,onElsoAction:this.props.onElsoAction,addAccEl:this.props.addAccEl,tabIndexDisabled:this.props.tabIndexDisabled};return this.isDropIn&&(e=DS.DropIn),e.createElement("div",{className:"scrollarea",style:{width:(c-(s.deviceView.isMobile?10:0))*l,height:u*l,top:"".concat(a*l,"px")}},this.hasVectorBackground()&&e.createElement("div",{className:"scrollarea-background"+(this.state.tabFocused?"focused":"")},e.createElement(n,{ref:"bg",model:this.props.model,playerProps:this.props.playerProps,winScale:l,className:"scrollarea-background-svg",isInnard:!0})),this.hasImageBackground()&&e.createElement("div",{className:"scrollarea-background"},e.createElement("img",{ref:"bg",src:this.getImageBgUrl(),style:this.getImageBgStyle()})),e.createElement("div",{className:"scrollarea-area "+(this.state.shouldNotScroll?"prevent-scroll":"is-scrollable"),"data-accepts":"events",ref:"scrollArea",style:{width:c*l,height:(u-a)*l}},e.createElement("div",{ref:"contentArea",style:{height:this.state.contentHeight*l,width:c*l,position:"absolute"}},this.props.model.objects().map(function(i,n){return e.createElement(t,r({ref:"obj"+n,layerIdx:this.props.parent.props.layerIdx,key:i.cid,model:i},h))}.bind(this)))),!this.state.shouldNotScroll&&!s.browser.isIE&&e.createElement(o,{ref:"scrollBar",width:c,height:u-a,winScale:l,offY:a,parent:this}))}}}.call(e,i,e,t))||(t.exports=n)},6068:function(t,e,i){var n;function r(t){return function(t){if(Array.isArray(t))return o(t)}(t)||function(t){if("undefined"!=typeof Symbol&&null!=t[Symbol.iterator]||null!=t["@@iterator"])return Array.from(t)}(t)||function(t,e){if(!t)return;if("string"==typeof t)return o(t,e);var i=Object.prototype.toString.call(t).slice(8,-1);"Object"===i&&t.constructor&&(i=t.constructor.name);if("Map"===i||"Set"===i)return Array.from(t);if("Arguments"===i||/^(?:Ui|I)nt(?:8|16|32)(?:Clamped)?Array$/.test(i))return o(t,e)}(t)||function(){throw new TypeError("Invalid attempt to spread non-iterable instance.\nIn order to be iterable, non-array objects must have a [Symbol.iterator]() method.")}()}function o(t,e){(null==e||e>t.length)&&(e=t.length);for(var i=0,n=new Array(e);i<e;i++)n[i]=t[i];return n}void 0===(n=function(t){var e=i(2577);return{ScrollBar:function(){var t=!DS.detection.env.isPerpetual,i=this.props,n=i.winScale,o=i.offY,s=i.offX,a=i.width,l=i.height,c={},u={},h={},d={},p=["scrollarea-scrollbar"].concat(r(t?["high-contrast-scroll"]:[]));return t||(c={top:(o||0)*n,left:((s||0)+a)*n-10,height:l*n},u={width:"".concat(10*n,"px"),left:"".concat(20*n,"px"),borderRadius:"".concat(5*n,"px")},h={width:"".concat(10*n,"px"),borderRadius:"".concat(5*n,"px")},d={width:"".concat(8*n,"px"),left:"".concat(21*n,"px"),borderRadius:"".concat(5*n,"px")}),this.isDropIn&&(e=DS.DropIn),e.createElement("div",{className:p.join(" "),ref:"scrollBar",style:c,onMouseDown:this.onAutoScroll,onTouchStart:this.onAutoScroll},e.createElement("div",{ref:"before",className:"scrollarea-scrollbar-before",style:u}),e.createElement("div",{ref:"scrollBtn",className:"scrollarea-btn",onMouseDown:this.onScrollBtnDown,onTouchStart:this.onScrollBtnDown,style:h}),e.createElement("div",{ref:"after",className:"scrollarea-btn-after",style:d}))}}}.call(e,i,e,t))||(t.exports=n)},99:function(t,e,i){var n;function r(t){return r="function"==typeof Symbol&&"symbol"==typeof Symbol.iterator?function(t){return typeof t}:function(t){return t&&"function"==typeof Symbol&&t.constructor===Symbol&&t!==Symbol.prototype?"symbol":typeof t},r(t)}function o(t,e,i){return(e=function(t){var e=function(t,e){if("object"!==r(t)||null===t)return t;var i=t[Symbol.toPrimitive];if(void 0!==i){var n=i.call(t,e||"default");if("object"!==r(n))return n;throw new TypeError("@@toPrimitive must return a primitive value.")}return("string"===e?String:Number)(t)}(t,"string");return"symbol"===r(e)?e:String(e)}(e))in t?Object.defineProperty(t,e,{value:i,enumerable:!0,configurable:!0,writable:!0}):t[e]=i,t}void 0===(n=function(t){var e=i(2577);return{SequenceCtrlDrop:function(){var t,i=this.props.winScale,n=this.props.numWidth*i,r=16*i/2,s=this.props.height*i,a=this.props.width*i,l=5*i,c=n/2+(s-n)/2;return DS.flagManager.dropInInteractions&&(e=DS.DropIn),e.createElement("div",{className:"sequence-ctrl-drop",style:{top:this.props.yOff*i,width:a+n,height:s}},!DS.flagManager.updatedThemeColorsEnabled&&e.createElement("div",{className:"sequence-ctrl-num",style:{width:n,height:s,lineHeight:s+"px",color:this.state.reviewColor,fontSize:"".concat(16*this.props.winScale,"px")}},this.state.reviewIdx+1+"."),DS.flagManager.updatedThemeColorsEnabled&&e.createElement("div",{className:"sequence-ctrl-num",style:{width:n,height:s,fontSize:"".concat(14*i,"px")}},e.createElement("svg",{xmlns:"http://www.w3.org/2000/svg"},e.createElement("g",{transform:"translate(".concat(n/2,", ").concat(c,")")},e.createElement("circle",{cx:"0",cy:"0",r:n/2-2,style:{fill:this.state.reviewColor,stroke:"white",strokeWidth:2*i}}),e.createElement("text",{textAnchor:"middle",x:i/2,y:l,fill:"white"},e.createElement("tspan",null,this.state.reviewIdx+1+"."))))),e.createElement("div",{className:"sequence-ctrl-hit",style:{width:a,height:s}}),e.createElement("div",{className:"sequence-ctrl-bar sequence-ctrl-bar-top",style:{width:this.props.width,transform:"scale(".concat(i,", ").concat(i,")"),transformOrigin:"top left",left:n,top:-r,display:this.state.topBar?"block":"none"}}),e.createElement("div",{className:"sequence-ctrl-bar sequence-ctrl-bar-bottom",style:(t={top:s,width:this.props.width,transform:"scale(".concat(i,", ").concat(i,")"),transformOrigin:"top left",left:n},o(t,"top",s+r),o(t,"display",this.state.bottomBar?"block":"none"),t)}))}}}.call(e,i,e,t))||(t.exports=n)},4900:function(t,e,i){var n;void 0===(n=function(t){var e=i(2577);return{SequenceCtrlSlideObject:function(){var t=i(9225),n=i(9721),r=i(5700),o=DS.detection,s=this.props.winScale,a=this.getPath("props.model.width"),l=this.getPath("props.model.height"),c=8*s,u={height:l*s,marginLeft:4*s,overflow:"hidden"},h=(a+4)*s,d=(6+_.sum(this.state.itemslist,(function(t){return t.textdata.height+16})))*s,p=0,f=11,g=this.props.model.get("colors");return DS.flagManager.dropInInteractions&&(e=DS.DropIn,DS.flagManager.dropInCore||(r=r.notWrapped)),e.createElement("div",{className:"sequence-ctrl",style:_.extend({width:h},u)},e.createElement("div",{className:"sequence-ctrl-scroll-area is-scrollable",ref:"scrollArea",style:_.extend({width:h-c},u)},e.createElement("div",{className:"sequence-ctrl-scroll-area-contents"},this.state.itemslist.map(function(i,n){var r=i.textdata.height;return f=(p=f)+r+16,e.createElement(t,{ref:"item"+n,parent:this,slideOwner:this.props.model.getSlide(),key:i.textdata.uniqueId,idx:n,width:i.textdata.width,height:i.textdata.height,numWidth:this.numWidth,yOff:p,winScale:s,pr:i.textdata.vectortext.pr})}.bind(this)),this.state.itemslist.map(function(t,i){var r=this,o=(t.textdata.height,{style:"wordbank",width:a-(this.numWidth+18+c+4),height:t.textdata.height,kind:"dragitem",xOff:t.textdata.xPos,yOff:t.textdata.yPos,itemdata:t.itemdata,idx:i,data:{textdata:t.textdata},parentModel:this.props.model,setTransformDirty:function(){return r.transformDirty=!0},getSlide:function(){return r.props.model.getSlide()},absoluteId:this.props.model.absoluteId});return e.createElement("div",{className:"sequence-ctrl-drag-container",key:i,ref:"sequenceItemContainer"+i,style:{position:"absolute"}},e.createElement(n,{ref:"sequenceItem"+i,key:t.textdata.uniqueId,idx:i,parent:this,colors:g,winScale:s,model:o}))}.bind(this)),e.createElement("div",{style:{width:1,height:1,top:d,position:"absolute",visibility:"hidden"}}))),this.state.shouldScroll&&!o.browser.isIE&&e.createElement(r,{ref:"scrollBar",width:a-4-c,height:l,offY:0,winScale:s,parent:this,initSelf:!0}))}}}.call(e,i,e,t))||(t.exports=n)},8597:function(t,e,i){var n;void 0===(n=function(t){var e=i(2577);return{Slide:function(){var t,n=i(3326),r=i(7155),o=i(8306),s=i(6174),a=DS.detection,l=this.props.winScale,c=this.props.model,u=this.props.model.get("width"),h=this.props.model.get("height"),d=this.getPath("props.model.background.type"),p=["slide",["cs-",this.props.model.id.replace(/_/g,"-")].join("")].join(" "),f={zIndex:this.state.transitionDepth,width:u*l,height:h*l},g=this.props.slideFrame;return null!=g&&(t=g.props.model,f.top=Math.max(0,(t.get("height")-c.get("height"))/2)*l,f.left=Math.max(0,(t.get("width")-c.get("width"))/2)*l),this.isDropIn&&(e=DS.DropIn),DS.flagManager.dropInCore&&!DS.flagManager.dropInAcc&&(s=DS.DropIn.wrapReactChild({AccShadowDom:s})),e.createElement("div",{className:p,role:"presentation","data-rollout-highest-node":"true","data-id":this.props.model.id,style:f,onMouseDownCapture:this.onStoreMouseLoc,onTouchStartCapture:this.onStoreTouchLoc,onContextMenu:this.onCtxMenu},e.createElement("div",{ref:"zoomPanTarget"},!!d&&"vector"===d&&e.createElement(o,{ref:"bg",model:this.props.model,winScale:l}),!!d&&"vector"!==d&&e.createElement(r,{ref:"bg",layerModel:this.props.model,winScale:l}),e.createElement("div",{className:"zoom-bg-container"}),this.props.slideContainer.props.currentSlide===this.props.model&&e.createElement(s,{ref:"accShadowDom",winScale:l,accSlide:this,width:this.props.model.get("width"),height:this.props.model.get("height")}),e.createElement("div",{className:"acc-blocker","aria-hidden":"true",onClick:function(){}}),this.getPath("props.model.slideLayers").map(function(t,i,r){return e.createElement(n,{ref:"layer"+i,key:t.cid,idx:r.length-i,model:t,slideFrame:this.props.slideFrame,winScale:l,width:u,height:h,addAccEl:this.addAccEl,retainShadowFocus:this.retainShadowFocus,getCurrentShadowFocus:this.getCurrentShadowFocus})}.bind(this)),e.createElement("div",{ref:"contentArea",className:["slide-top-container",!this.props.slideFrame&&"slide-top-container-main"].join(" ")}),!a.deviceView.isMobile&&e.createElement("div",{className:"slide-text-fix"}),e.createElement("div",{ref:"mouse-blocker",className:"mouse-blocker ".concat(this.state.trulyVisible?"truly-visible":"")})))}}}.call(e,i,e,t))||(t.exports=n)},1393:function(t,e,i){var n;void 0===(n=function(t){var e=i(2577);return{SlideBackground:function(){var t=i(281),n=this.props,r=n.winScale,o=n.layerModel,s=o.get("width"),a=o.get("height");return this.isDropIn&&(e=DS.DropIn),e.createElement("svg",{width:s*r,height:a*r,viewBox:[0,0,s,a].join(" "),focusable:"false"},e.createElement("defs",null,"fill"===this.props.layerModel.background().type?e.createElement(t,{patternFillId:this.patternFillId(),layerModel:this.props.layerModel}):e.createElement("pattern",{id:this.patternFillId(),width:s,height:a,patternUnits:"userSpaceOnUse"},e.createElement("image",{width:s,height:a,xlinkHref:this.props.layerModel.backgroundImageUrl()}))),e.createElement("rect",{id:"slide-bg-"+this.props.layerModel.get("id"),width:s,height:a,fill:["url(#",this.patternFillId(),")"].join("")}))}}}.call(e,i,e,t))||(t.exports=n)},4036:function(t,e,i){var n;void 0===(n=function(t){var e=i(2577);return{SlideContainer:function(){var t=i(2559),n=DS.svgUtils,r=DS.utils,o=DS.detection,s={overflow:this.state.overflowHide&&!o.deviceView.isUnifiedMobile?"hidden":"visible"},a=Object.assign({},this.state.loadContainerStyleAttr),l=null!=this.props.getWinScale?this.props.getWinScale():1,c=this.state.xOff||0,u=this.state.yOff||0;this.state.scale&&(l=this.state.scale);var h=l;return DS.flagManager.slideLevelScale&&!(o.theme.isClassic||o.browser.isSafariMac)?(s[this.cssTransform]=[n.transformScale(l),n.transformTranslate(r.pxify(Math.round(c)),r.pxify(Math.round(u)))].join(" "),s[this.cssTransformOrigin]=this.state.origin||"0 0",s.margin="0",l=1):s[this.cssTransform]=n.transformTranslate(r.pxify(Math.round(c)),r.pxify(Math.round(u))),null!=this.state.origin&&(s[this.cssTransformOrigin]=this.state.origin),this.props.currentSlide&&(s.width=this.props.currentSlide.get("width")*l,s.height=this.props.currentSlide.get("height")*l,a.width=s.width),this.isDropIn&&(e=DS.DropIn),e.createElement("div",{style:s,className:"slide-container"},DS.flagManager.dropInAcc&&e.createElement("span",{"data-dv_keys":"true"},this.state.slides.map(function(i){return e.createElement(t,{ref:i.absoluteId,key:i.absoluteId,model:i,isMessageWindow:this.props.isMessageWindow,transitionComplete:this.transitionComplete,killSlide:this.killSlide.bind(this,i),slideContainer:this,windowId:this.props.windowId,winScale:l,slideWinScale:h})}.bind(this))),!DS.flagManager.dropInAcc&&this.state.slides.map(function(i){return e.createElement("div",{key:i.absoluteId,className:"slide-transition-container",style:{width:"".concat(i.get("width")*l,"px"),height:"".concat(i.get("height")*l,"px"),overflow:"hidden"}},e.createElement(t,{ref:i.absoluteId,model:i,isMessageWindow:this.props.isMessageWindow,transitionComplete:this.transitionComplete,killSlide:this.killSlide.bind(this,i),slideContainer:this,windowId:this.props.windowId,winScale:l,slideWinScale:h}))}.bind(this)),o.deviceView.isMobile&&e.createElement("div",{className:"swipe-transition-container"}),!o.deviceView.isClassicDesktop&&this.props.currentSlide&&!this.props.isMessageWindow&&!this.firstLoad&&e.createElement("div",{className:"load-container",style:a},e.createElement("div",{className:"slide-loader"},e.createElement("div",{className:"mobile-loader-dot dot1"}),e.createElement("div",{className:"mobile-loader-dot dot2"}),e.createElement("div",{className:"mobile-loader-dot dot3"}))))}}}.call(e,i,e,t))||(t.exports=n)},5390:function(t,e,i){var n;function r(){return r=Object.assign?Object.assign.bind():function(t){for(var e=1;e<arguments.length;e++){var i=arguments[e];for(var n in i)Object.prototype.hasOwnProperty.call(i,n)&&(t[n]=i[n])}return t},r.apply(this,arguments)}void 0===(n=function(t){var e=i(2577);return{SlideControlButton:function(){var t=DS._,i=["btn","cs-button","inflexible",this.disabled()?"cs-disabled":"","slide-control-button-"+this.props.kind,"slide-lockable"],n=t.omit(this.props,["kind","onButtonDown","slide","windowId"]);return this.visible()||i.push("hidden"),this.state.focused&&i.push("focused"),e.createElement("button",r({ref:"btn",className:i.join(" "),"aria-disabled":this.disabled(),tabIndex:"-1"},n,this.getButtonEvents()),this.props.children)}}}.call(e,i,e,t))||(t.exports=n)},6208:function(t,e,i){var n;void 0===(n=function(t){var e=i(2577);return{SlideDropInAcc:function(){var t,n=i(3326),r=i(7155),o=i(8306),s=i(6174),a=DS.detection,l=this.props.winScale,c=this.props.model,u=this.props.model.get("width"),h=this.props.model.get("height"),d=this.getPath("props.model.background.type"),p=["slide",["cs-",this.props.model.id.replace(/_/g,"-")].join("")].join(" "),f={zIndex:this.state.transitionDepth,width:u*l,height:h*l},g=this.props.slideFrame;return null!=g&&(t=g.props.model,f.top=Math.max(0,(t.get("height")-c.get("height"))/2)*l,f.left=Math.max(0,(t.get("width")-c.get("width"))/2)*l),this.isDropIn&&(e=DS.DropIn),DS.flagManager.dropInCore&&!DS.flagManager.dropInAcc&&(s=DS.DropIn.wrapReactChild({AccShadowDom:s})),e.createElement("div",{className:"slide-transition-container",style:{width:"".concat(c.get("width")*this.props.winScale,"px"),height:"".concat(c.get("height")*this.props.winScale,"px"),zIndex:this.state.transitionDepth}},e.createElement("div",{className:p,role:"presentation","data-rollout-highest-node":"true","data-id":this.props.model.id,style:f,onMouseDownCapture:this.onStoreMouseLoc,onTouchStartCapture:this.onStoreTouchLoc,onContextMenu:this.onCtxMenu},e.createElement("div",{ref:"zoomPanTarget"},!!d&&"vector"===d&&e.createElement(o,{ref:"bg",model:this.props.model,winScale:l}),!!d&&"vector"!==d&&e.createElement(r,{ref:"bg",layerModel:this.props.model,winScale:l}),e.createElement("div",{className:"zoom-bg-container"}),this.props.slideContainer.props.currentSlide===this.props.model&&e.createElement(s,{ref:"accShadowDom",winScale:l,accSlide:this,width:this.props.model.get("width"),height:this.props.model.get("height")}),e.createElement("div",{className:"acc-blocker","aria-hidden":"true",onClick:function(){}}),this.getPath("props.model.slideLayers").map(function(t,i,r){return e.createElement(n,{ref:"layer"+i,key:t.cid,idx:r.length-i,model:t,slideFrame:this.props.slideFrame,winScale:l,width:u,height:h,addAccEl:this.addAccEl,retainShadowFocus:this.retainShadowFocus,getCurrentShadowFocus:this.getCurrentShadowFocus})}.bind(this)),e.createElement("div",{ref:"contentArea",className:["slide-top-container",!this.props.slideFrame&&"slide-top-container-main"].join(" ")}),!a.deviceView.isMobile&&e.createElement("div",{className:"slide-text-fix"}),e.createElement("div",{ref:"mouse-blocker",className:"mouse-blocker ".concat(this.state.trulyVisible?"truly-visible":"")}))))}}}.call(e,i,e,t))||(t.exports=n)},6954:function(t,e,i){var n;void 0===(n=function(t){var e=i(2577);return{SlideFrameSlideObject:function(){var t=i(2559),n=i(4977),r=DS._;return e.createElement("div",{className:"slideframe",style:{width:this.props.playerProps.width,height:this.props.playerProps.height}},this.hasVectorBackground()&&e.createElement(n,{ref:"bg",model:this.props.model,playerProps:this.props.playerProps}),this.hasImageBackground()&&e.createElement("img",{ref:"bg",src:this.getImageBgUrl(),style:this.getImageBgStyle()}),this.state.slideModel&&e.createElement(t,{model:this.state.slideModel,slideFrame:this,transitionComplete:r.noop,onSlideStarted:this.onSlideStarted}))}}}.call(e,i,e,t))||(t.exports=n)},4898:function(t,e,i){var n;void 0===(n=function(t){var e=i(2577);return{SlideLayer:function(){var t=i(6844),n=i(1309),r=i(7155),o=this.props.model,s=this.state.renderChildren||this.isVisible()||o.willLayerResume(),a=this.props.winScale,l=this.props.model.objects();return this.isDropIn&&(e=DS.DropIn),e.createElement("div",{ref:"contentArea",className:["slide-layer",this.props.model.isBaseLayer()?"base-layer":"",this.displayClass()].join(" "),style:{pointerEvents:this.props.model.isPenetrable()?"none":"auto",zIndex:this.state.depth,width:this.props.width*a,height:this.props.height*a}},s&&this.props.model.get("modal")&&e.createElement("div",{className:"layer-modal-bg"}),DS.flagManager.dropInCore&&e.createElement("span",null,s&&l.map(function(i,n){return e.createElement(t,{ref:"obj"+n,layerIdx:this.props.idx,key:i.cid,model:i,winScale:a,tabIndexDisabled:this.state.tabIndexDisabled,slideVisible:"shown"===this.displayClass(),addAccEl:this.props.addAccEl,slideFrame:this.props.slideFrame})}.bind(this))),!DS.flagManager.dropInCore&&s&&l.map(function(i,n){return e.createElement(t,{ref:"obj"+n,layerIdx:this.props.idx,key:i.cid,model:i,winScale:a,tabIndexDisabled:this.state.tabIndexDisabled,slideVisible:"shown"===this.displayClass(),addAccEl:this.props.addAccEl,slideFrame:this.props.slideFrame})}.bind(this)),s&&this.props.model.hasBackground()&&e.createElement(r,{ref:"bg",layerModel:this.props.model,winScale:this.props.winScale}),this.state.audio&&e.createElement("div",{ref:"allAudio",className:"hidden"},this.props.model.audiolib().map(function(t,i){return e.createElement(n,{ref:"audio"+i,key:i,model:t,slideVisible:"shown"===this.displayClass(),objectVisible:!0,timeline:this.props.model.timeline()})}.bind(this))))}}}.call(e,i,e,t))||(t.exports=n)},9788:function(t,e,i){var n;function r(){return r=Object.assign?Object.assign.bind():function(t){for(var e=1;e<arguments.length;e++){var i=arguments[e];for(var n in i)Object.prototype.hasOwnProperty.call(i,n)&&(t[n]=i[n])}return t},r.apply(this,arguments)}void 0===(n=function(t){var e=i(2577);return{SlideObject:function(){var t=this.getStyles(),i=this.props,n=i.winScale,o=i.model;this.isDropIn&&(e=DS.DropIn);var s=["slide-object","slide-object-"+o.kind(),this.displayClass(),this.cursorClass(),this.state.tabFocused?"focused":"",o.isToolTip()?"tooltip":"",o.isDraggable()?"draggable":"",o.isRotatable()?"rotatable":"",o.getTweenableClass(),o.getIsSlideableParent&&o.getIsSlideableParent()?"slideable-parent":""].join(" "),a=this.props.model.isEventable&&["onrelease","onpress","onkeypress"].some((function(t){return o.hasEvent(t)}))?this.onMouseUp:null,l={tabIndex:"-1","aria-hidden":!o.isWebObject()&&!this.state.fullScreen,onMouseUp:a};return e.createElement("div",r({className:s,style:t,"data-model-id":o.id,"data-acc-text":this.getAccessibleText()},l),function(){var t=o.get("markerType");if(null!=t){var i=o.get("height"),r="swirl"===t?{left:-3*n,top:i/2*n,width:(i/2+3)*n,height:(i/2+3)*n,borderBottomLeftRadius:(i+6)*n,"--marker-size":"".concat(i,"px"),"--animation-margin":"".concat(i/5,"px")}:{transform:"translate(-".concat(i/5*n,"px, -").concat(i/5*n,"px) scale(").concat(n,")"),transformOrigin:"0 0","--marker-size":"".concat(i,"px"),"--animation-margin":"".concat(i/5,"px")};return e.createElement("div",{ref:"markerAnimation",className:"marker-animation marker-animation-".concat(t),style:r})}}(),o.isHotSpotMarker()&&e.createElement("div",{style:{transform:"scale(".concat(n,", ").concat(n,")")}},e.createElement("div",{className:"hotspot-marker"},e.createElement("span",null))),e.createElement(this.slideObjectInnard,this.getInnardConfigs()))}}}.call(e,i,e,t))||(t.exports=n)},2905:function(t,e,i){var n;void 0===(n=function(t){var e=i(2577);return{SlideWindow:function(){var t=i(8132),n=i(231),r=this.getBackground();return this.isDropIn&&(e=DS.DropIn),e.createElement("div",{id:"slide-window"},e.createElement("div",{className:"slide-window-slide-container cs-slide-container"},null!=r&&e.createElement(n,{bg:r}),e.createElement(t,{ref:"slideContainer",currentSlide:this.state.currentSlide,windowId:this.props.id,lightboxed:this.props.lightboxed,hasControls:this.props.hasControls,getWinScale:this.props.getWinScale,onPinchZoom:this.props.onPinchZoom||function(){},getPinchZoomBounds:this.props.getPinchZoomBounds||function(){}})))}}}.call(e,i,e,t))||(t.exports=n)},8888:function(t,e,i){var n;function r(){return r=Object.assign?Object.assign.bind():function(t){for(var e=1;e<arguments.length;e++){var i=arguments[e];for(var n in i)Object.prototype.hasOwnProperty.call(i,n)&&(t[n]=i[n])}return t},r.apply(this,arguments)}void 0===(n=function(t){var e=i(2577);return{StateGroupSlideObject:function(){var t=i(6844),n={winScale:this.props.winScale,onScrollFocus:this.props.onScrollFocus,checkElso:this.checkElso,onElsoAction:this.onElsoAction,slideVisible:this.props.slideVisible,playerProps:this.props.playerProps,parent:this,slideFrame:this.props.slideFrame,tabIndexDisabled:this.props.tabIndexDisabled,addAccEl:this.props.addAccEl},o={width:n.parent.props.model.width()*n.winScale,height:n.parent.props.model.height()*n.winScale};return this.isDropIn&&(e=DS.DropIn),e.createElement("div",{className:"group "+(this.props.model.prop("OnStage")?"":"hidden"),style:o},this.props.model.objects().map(function(i,o){return e.createElement(t,r({ref:"obj"+o,layerIdx:this.props.parent.props.layerIdx,key:o,model:i},n))}.bind(this)),e.createElement("div",{className:"state-group-top-level"}))}}}.call(e,i,e,t))||(t.exports=n)},5607:function(t,e,i){var n;void 0===(n=function(t){var e=i(2577);return{SvgImageSlideObject:function(){var t,n=i(107),r=this.props.model.getCurrentStateData(),o=r.imagedata,s=o.width,a=o.height,l=n.getAsset(r.imagedata.assetId),c=this.props.winScale;this.isDropIn&&(e=DS.DropIn);var u=this.props.model.get("svgExtensions"),h={color:null==u||null===(t=u.mathExpression)||void 0===t?void 0:t.defaultColor};return e.createElement("svg",{className:"svgImage",preserveAspectRatio:"none","data-accepts":"events",style:h,width:s*c,height:a*c,viewBox:"0 0 ".concat(l.width()," ").concat(l.height())},e.createElement("use",{href:"#".concat(l.get("dataId")),"data-pointer-events":"true"}))}}}.call(e,i,e,t))||(t.exports=n)},2115:function(t,e,i){var n;function r(){return r=Object.assign?Object.assign.bind():function(t){for(var e=1;e<arguments.length;e++){var i=arguments[e];for(var n in i)Object.prototype.hasOwnProperty.call(i,n)&&(t[n]=i[n])}return t},r.apply(this,arguments)}void 0===(n=function(t){var e=i(2577);return{TextInputSlideObject:function(){var t=i(4977),n=(DS.utils,this.props.winScale),o=this.getPath("props.model.maxchars"),s=this.getInputStyle(),a={width:this.getPath("props.model.width")*n,height:this.getPath("props.model.height")*n},l={role:"presentation","aria-hidden":"true",readOnly:"true",tabIndex:"-1"};return DS.detection.deviceView.isDesktop&&DS.detection.theme.isUnified&&(a.position="absolute",a.top=0),this.hasVectorBackground()||this.hasImageBackground()||(a.border="1px solid rgb(160,160,160)",a.backgroundColor="#fff"),this.isDropIn&&(DS.flagManager.dropInCore||(t=DS.flagManager.dropInBase?t.notWrapped:DS.DropIn.wrapReactChild({VectorSlideObject:t})),e=DS.DropIn),e.createElement("div",{className:this.state.placeholderClass,style:{height:DS.flagManager.dropInCore&&"100%"}},this.hasVectorBackground()&&e.createElement(t,{ref:"bg",model:this.props.model,winScale:n,playerProps:this.props.playerProps,isInnard:!0}),this.hasImageBackground()&&e.createElement("img",{ref:"bg",src:this.getImageBgUrl(),style:this.getImageBgStyle()}),this.isTextArea()?e.createElement("div",{style:a},e.createElement("textarea",r({ref:"input"},l,{className:DS.detection.deviceView.isMobile?"mobile-textarea":"",onFocus:this.onInputFocus,style:s,maxLength:o>0?o:"","data-accepts":"events",disabled:!this.getPath("props.playerProps.Enabled"),placeholder:this.getPath("props.model.placeHolderText"),value:this.state.inputValue,onChange:this.onInputChange,onKeyDown:this.onKeyDown,onKeyUp:this.onKeyUp,onTouchStart:this.onTouchStart}))):e.createElement("input",r({ref:"input"},l,{onFocus:this.onInputFocus,type:"text",style:_.extend({},a,s),maxLength:o>0?o:"","data-accepts":"events",disabled:!this.getPath("props.playerProps.Enabled"),value:this.state.inputValue,placeholder:this.getPath("props.model.placeHolderText"),onChange:this.onInputChange,onKeyDown:this.onKeyDown,onKeyUp:this.onKeyUp,onTouchStart:this.onTouchStart})))}}}.call(e,i,e,t))||(t.exports=n)},1238:function(t,e,i){var n;void 0===(n=function(t){var e=i(2577);return{ThreeSixtyImageSlideObject:function(){i(4922);var t={position:"absolute",left:0,top:0,width:Math.ceil(this.props.model.width()*this.props.winScale),height:Math.ceil(this.props.model.height()*this.props.winScale)};return this.isDropIn&&(e=DS.DropIn),e.createElement("div",{className:"three-sixty-image",style:t},e.createElement("div",{className:"three-gl",ref:"glEl",style:t}),e.createElement("div",{className:"three-css",ref:"cssEl",style:t}),e.createElement("div",{className:"three-overlays",ref:"overlaysEl",style:t},e.createElement("svg",{className:"three-overlay-svg",ref:"overlaySvgEl",style:t,width:t.width,height:t.height}),e.createElement("div",{className:"three-misc-overlays",ref:"miscOverlaysEl",style:t})))}}}.call(e,i,e,t))||(t.exports=n)},9705:function(t,e,i){var n;void 0===(n=function(t){var e=i(2577);return{VariableText:function(){var t={height:this.props.model.height(),width:this.props.model.width()};return this.isDropIn&&(e=DS.DropIn),e.createElement("div",{xmlns:"http://www.w3.org/1999/xhtml",className:"textlib"+(this.state.isVisible?"":" invisible")+(this.props.hasShadow?" object-text-shadow":""),style:t},e.createElement("div",{className:"textlib-inner "+this.state.valignClass,onClick:this.possibleHit,style:this.getInnerProps()},e.createElement("div",{ref:"textLibContentWrap",className:"textlib-content-wrap",dangerouslySetInnerHTML:{__html:this.state.embeddedTemplate}})))}}}.call(e,i,e,t))||(t.exports=n)},3806:function(t,e,i){var n;void 0===(n=function(t){var e=i(2577);return{VectorSlideBackground:function(){var t=i(447);return this.isDropIn&&(e=DS.DropIn),e.createElement(t,{vectorData:this.props.model.background().vectorData,model:this.props.model,playerProps:this.props.playerProps,winScale:this.props.winScale})}}}.call(e,i,e,t))||(t.exports=n)},3712:function(t,e,i){var n;void 0===(n=function(t){var e=i(2577);return{VectorText:function(){var t=i(7635),n=i(1806),r=DS._;return this.isDropIn&&(e=DS.DropIn),e.createElement("g",{className:"vector-text-item"},e.createElement("g",{transform:this.getTransform()},this.props.hasShadow&&e.createElement(t,{ref:"itemShadow",isShadow:!0,pathLib:this.state.curPathLib,commandsetId:this.state.curCommandsetId}),e.createElement(t,{ref:"item",pathLib:this.state.curPathLib,commandsetId:this.state.curCommandsetId})),this.props.textLibItem&&this.props.textLibItem.linkdata().map(function(t,i){return e.createElement(n,{key:"hitArea"+i,ref:"hitItem"+i,color:r.get(t.get("fill"),"colors[0]"),hotAreas:t.get("hotareas"),linkId:t.get("id"),link:t,renderLinkCallback:this.renderLinkCallback,onOverCallback:this.onOverCallback,onOutCallback:this.onOutCallback,onClickCallback:this.onClickCallback})}.bind(this)))}}}.call(e,i,e,t))||(t.exports=n)},4018:function(t,e,i){var n;void 0===(n=function(t){var e=i(2577);return{VectorTextHitArea:function(){var t=DS.utils,i=function(t){return"hotarea_"+t};return this.isDropIn&&(e=DS.DropIn),e.createElement("g",null,this.props.hotAreas.map(function(n,r){return e.createElement("g",{ref:i(r),key:i(r)},e.createElement("rect",{className:"link-hit-area","data-hotarea":i(r),x:n.xPos,y:n.yPos,width:n.width,height:n.height,onMouseOver:this.renderAs,onMouseOut:this.renderAs,onMouseDown:this.renderAs,onMouseUp:this.renderAs}),e.createElement("rect",{className:"link-highlight-area","data-linkarea":i(r),x:n.xPos,y:n.yPos,width:n.width,height:n.height,fill:null==this.props.color?"none":t.hexify(this.props.color.rgb),style:{opacity:0},"data-link-id":this.props.linkId}))}.bind(this)))}}}.call(e,i,e,t))||(t.exports=n)},1057:function(t,e,i){var n;void 0===(n=function(t){var e=i(2577);return{VideoControls:function(){var t=i(7656),n=DS,r=n.detection,o=n.utils,s=this.props.isPlaying?"pauseLegacy":"playLegacy",a=this.props.winScale,l=1/a,c=o.decToPct(l,!0),u=r.theme.isClassic&&r.deviceView.isDesktop,h={transform:"scale(".concat(a,")"),transformOrigin:"top left",fontSize:u?"".concat(1/a,"em"):null,width:c,maxWidth:c},d={};return r.env.videoControlsFont&&(d.fontFamily=r.env.videoControlsFont),this.isDropIn&&(e=DS.DropIn),e.createElement("div",{className:"video-controls inflexible",style:h},e.createElement("div",{className:"video-controls-play-pause inflexible",ref:"playPause",onClick:!r.device.isMobile&&this.props.toggleVideoControls,onTouchStart:r.device.isMobile&&this.props.toggleVideoControls},e.createElement("button",{ariaHidden:"true",tabIndex:"-1"},e.createElement(t,{key:s,type:s}))),e.createElement("div",{className:"progress-bar",ref:"progressBar"},e.createElement("div",{className:"progress-bar-inner",ref:"progressBarInner"},e.createElement("div",{className:"progress-bar-seek"},e.createElement("div",{className:"progress-bar-fill",style:{width:this.props.currentTime/this.props.duration*100+"%"}}))),e.createElement("div",{className:"progress-bar-elapsed-time",style:d},e.createElement("span",null,this.currentTimeFormatted()),e.createElement("span",{className:"progress-bar-total-duration"}," / ",this.durationFormatted()))))}}}.call(e,i,e,t))||(t.exports=n)},7920:function(t,e,i){var n;void 0===(n=function(t){var e=i(2577);return{VideoPlayer:function(){var t=DS.utils,i=(DS.automation,this.state.hasEverPlayed),n=this.props.posterFrameUrl,r=this.props.playerProps.width*this.props.winScale,o=this.props.playerProps.height*this.props.winScale,s={height:t.pxify(o),width:t.pxify(r)},a=!DS.detection.theme.isClassic&&!DS.detection.env.isPerpetual;return this.isDropIn&&(e=DS.DropIn),e.createElement("div",{className:"video-player-limited-container",style:s,"data-accepts":"events"},e.createElement("div",{ref:"container",className:a?"modern-video":null}),!i&&null!=n&&e.createElement("img",{className:"video-player-poster",width:r,height:o,src:n,alt:""}))}}}.call(e,i,e,t))||(t.exports=n)},7833:function(t,e,i){var n;void 0===(n=function(t){var e=i(2577);return{VideoSlideObject:function(){var t=i(819),n=i(2408),r=i(2350),o=i(3190),s=this.isHlsVideo(),a=this.props.winScale,l=this.isValidVideo(),c=this.state.posterImage||this.posterFrameUrl(),u=l&&this.props.model.get("showcontrols"),h=u&&!DS.detection.theme.isClassic&&!DS.detection.env.isPerpetual,d=["video-slide-object"];return this.state.fullScreen&&d.push("full-screen-mode"),this.state.isPlaying||d.push("paused"),s&&DS.detection.env.isFileProtocol&&(l=!1,u=!1,h=!1),this.isDropIn&&(e=DS.DropIn),e.createElement("div",{className:d.join(" ")},l&&e.createElement(n,{currentVolume:this.state.currentVolume,duration:this.state.duration,isPlaying:this.state.isPlaying,isTimelineControlled:this.state.isTimelineControlled,onDurationChange:this.durationLoaded,onLoadedData:this.loadedData,onPlaybackEnded:this.playbackEnded,onTimeUpdate:this.playing,onVideoPaused:this.videoPaused,playerProps:this.props.playerProps,slideVisible:this.props.slideVisible,objectVisible:this.isVisible(),slideObjectModel:this.props.model,assetId:this.getAssetId(),winScale:a,posterFrameUrl:c,ref:"videoPlayer",timeline:this.layerTimeline,src:this.getVideoUrl(),pausedByPlayButton:this.pausedByPlayButton,timelinePaused:this.timelinePaused,pause:this.pauseVideo}),u&&!h&&e.createElement(t,{ref:"controls",winScale:a,currentTime:this.state.currentTime,duration:this.state.duration,isPlaying:this.state.isPlaying,toggleVideoControls:this.toggleVideoControls,slideObjectView:this.props.parent,controlSeek:this.controlSeek}),h&&e.createElement(r,{ref:"controls",width:this.props.model.width()*a,currentTime:this.state.currentTime,duration:this.state.duration,isPlaying:this.state.isPlaying,controlConfig:this.getEnabledControls(),colors:this.getControlColors(),videoInterface:this.videoInterface,slideObjectView:this.props.parent,model:this.props.model,fullScreen:this.state.fullScreen}),h&&this.state.fullScreen&&e.createElement("div",{className:"focus-container"}),h&&this.state.fullScreen&&e.createElement("div",{className:"caption-container-host"}),!l&&!s&&e.createElement("div",{className:"placeholder-object",style:{width:this.props.model.width()*a,height:this.props.model.height()*a}},"swf"),!l&&s&&e.createElement(o,{ref:"localWarning",model:this.props.model,width:this.props.model.width()*a,height:this.props.model.height()*a}))}}}.call(e,i,e,t))||(t.exports=n)},5128:function(t,e,i){var n;void 0===(n=function(t){var e=i(2577);return{VolumeControls:function(){i(7656);var t=DS.vendorOverrides.crispScale;return e.createElement("div",{className:"controls-group control-bar inflexible"},e.createElement("div",{ref:"btn",className:"btn cs-button volume "+(!this.state.isOpen&&this.state.tabFocused?"focused":""),onClick:this.onClick},e.createElement("button",{className:"btn-unstyled text-align-middle",style:t()},e.createElement("span",{className:"accessibility"},this.state.i18nvolume)),e.createElement("div",{className:["btn cs-volume cs-button slider-bar",this.state.isOpen?"":"hidden",this.state.isOpen&&this.state.tabFocused?"focused":""].join(" "),style:t(),id:"control-volume-slider"},e.createElement("input",{ref:"volumeRange",className:"cs-volume",type:"range",min:"0",max:"1.0",value:this.state.volumeStrength,onChange:this.onInputChange,step:"0.1","aria-orientation":"vertical"}))))}}}.call(e,i,e,t))||(t.exports=n)},6923:function(t,e,i){var n;function r(){return r=Object.assign?Object.assign.bind():function(t){for(var e=1;e<arguments.length;e++){var i=arguments[e];for(var n in i)Object.prototype.hasOwnProperty.call(i,n)&&(t[n]=i[n])}return t},r.apply(this,arguments)}void 0===(n=function(t){var e=i(2577);return{WebObjectSlideObject:function(){var t=this.props.playerProps,i=t.width,n=t.height,o=this.props.winScale,s=this.shouldScale();this.isDropIn&&(e=DS.DropIn);var a=this.isDropIn?{allowFullscreen:!0}:{allowFullScreen:!0};return e.createElement("div",{className:"webobject is-scrollable",style:{width:i*(s?1:o),height:n*(s?1:o),transformOrigin:s?"0 0":void 0,transform:s?"scale(".concat(o,")"):void 0,background:"transparent"}},!this.state.isError&&e.createElement("iframe",r({ref:"iframe",src:this.state.url},a,{className:[this.showThumb()?"hidden":"shown",this.checkIsEngage()?"webobject-engage":""].join(" "),onLoad:this.onIframeLoad,tabIndex:"0","aria-hidden":"false"})),this.showThumb()&&e.createElement("img",{onClick:this.showContent,onTouchStart:this.showContent,style:{width:"100%",height:"100%"},className:"thumbnail",tabIndex:"0","aria-hidden":"false",src:this.imageUrl}))}}}.call(e,i,e,t))||(t.exports=n)},4986:function(t,e,i){var n;void 0===(n=function(t){var e=i(2577);return{ZoomImage:function(){return this.isDropIn&&(e=DS.DropIn),e.createElement("div",{className:"zoom-image "+this.displayClass()},e.createElement("img",{ref:"img",src:this.props.imageUrl,style:{width:this.props.width,height:this.props.height}}))}}}.call(e,i,e,t))||(t.exports=n)},9260:function(t,e,i){var n;function r(){return r=Object.assign?Object.assign.bind():function(t){for(var e=1;e<arguments.length;e++){var i=arguments[e];for(var n in i)Object.prototype.hasOwnProperty.call(i,n)&&(t[n]=i[n])}return t},r.apply(this,arguments)}void 0===(n=function(t){var e=i(2577);return{AccButton:function(){var t=i(3423).renderSemanticText;this.isDropIn&&(e=DS.DropIn);var n=this.state.altTextOverridesText||!this.hasVarText();return e.createElement("button",r({className:"acc-shadow-el acc-button"},this.getBaseAccAttribs(),{style:this.getBaseAccStyle(),type:"button",onClick:this.onClick,"aria-label":n?this.state.label:null}),n?this.state.label:t(this.parseText().children,this))}}}.call(e,i,e,t))||(t.exports=n)},7547:function(t,e,i){var n;function r(){return r=Object.assign?Object.assign.bind():function(t){for(var e=1;e<arguments.length;e++){var i=arguments[e];for(var n in i)Object.prototype.hasOwnProperty.call(i,n)&&(t[n]=i[n])}return t},r.apply(this,arguments)}void 0===(n=function(t){var e=i(2577);return{AccCheckbox:function(){var t=i(3423).renderSemanticText,n=this.getBaseAccStyle(),o=null,s=this.state.label,a=this.id+"_label";return this.hasVarText()&&(o=Object.assign({display:"none"},this.getLabelStyle()),s=this.state.altTextOverridesText?this.state.label:t(this.parseText().children,this)),this.isDropIn&&(e=DS.DropIn),e.createElement("div",{className:"acc-shadow-el",style:n},e.createElement("input",r({className:"acc-shadow-el acc-checkbox",style:_.pick(n,["width","height"]),"aria-labelledby":a,ref:"input"},this.getBaseAccAttribs(),{type:"checkbox",onClick:this.onClick,checked:this.state.checked})),e.createElement("label",{style:o,id:a},s))}}}.call(e,i,e,t))||(t.exports=n)},1968:function(t,e,i){var n;void 0===(n=function(t){var e=i(2577);return{AccDialog:function(){var t=this;return this.isDropIn&&(e=DS.DropIn),e.createElement("div",{id:this.id(),className:"acc-shadow-el",role:"dialog","aria-modal":"true","aria-hidden":!this.state.isVisible||null,"aria-labelledby":this.labeledBy(),"aria-describedby":this.describedBy(),tabIndex:"-1"},!!this.props.dialog.children.length&&this.props.dialog.children.sort((function(t,e){return t.prop("tabIndex")-e.prop("tabIndex")})).map((function(i,n){var r=t.props.childMap[t.props.shadowDom.getAccType(i)];if(null!=r)return e.createElement(r,{ref:"acc-obj-".concat(i.accIdx),key:i.accKey,idx:n,slideObject:i,relatedObject:i.relatedObject,shadowDom:t.props.shadowDom,winScale:t.props.winScale})})))}}}.call(e,i,e,t))||(t.exports=n)},5983:function(t,e,i){var n;function r(){return r=Object.assign?Object.assign.bind():function(t){for(var e=1;e<arguments.length;e++){var i=arguments[e];for(var n in i)Object.prototype.hasOwnProperty.call(i,n)&&(t[n]=i[n])}return t},r.apply(this,arguments)}void 0===(n=function(t){var e=i(2577);return{AccDropList:function(){var t=this,n=i(3423).renderSemanticText,o=DS,s=o.utils.getPath,a=o.detection.os.isIOS,l=this.props.slideObject.id,c="acc-".concat(l,"-choices"),u=this.state,h=u.expanded,d=u.selectedData,p=(u.label,DS.flagManager.dropInInteractions&&!DS.flagManager.dropInCore?this.objView.refs.innard.dropInView.getSelectedTextData():this.objView.refs.innard.getSelectedTextData()),f=function(t){return!t.altTextOverridesText&&null!=s(t,"vartext.blocks")};return this.isDropIn&&(e=DS.DropIn),e.createElement("div",{className:"acc-shadow-el"},!a&&e.createElement("button",r({className:"acc-shadow-el acc-droplist"},this.getBaseAccAttribs(),{style:this.getBaseAccStyle(),ref:"input",role:"combobox","aria-autocomplete":"list","aria-owns":c,onClick:this.onClickInput,"aria-expanded":h,"aria-controls":h?c:null,"aria-activedescendant":h&&-1!==d?"acc-".concat(l,"-").concat(d):null}),f(p)?n(this.parseText(p).children,this):p.altText),!a&&e.createElement("ul",{className:"acc-shadow-el acc-droplist",id:c,tabIndex:"-1",role:"listbox",style:Object.assign(this.getBaseAccStyle(),{visibility:h?"visible":"hidden"})},this.getChoices().map((function(i,r){var o=i.value,s=i.textdata;return e.createElement("li",{onClick:t.onClickOption,key:r,"data-index":r,role:"option",id:"acc-".concat(l,"-").concat(o),"aria-selected":o===d||null},f(s)?n(t.parseText(s).children,t):s.altText)}))),a&&e.createElement("select",r({className:"acc-shadow-el acc-droplist",size:"1",ref:"input"},this.getBaseAccAttribs(),{style:this.getBaseAccStyle(),onChange:this.onChangeMobile}),e.createElement("option",null,"-- Select --"),this.getChoices().map((function(t,i){var n=t.value,r=t.textdata;return e.createElement("option",{key:i,value:"acc-".concat(l,"-").concat(n),"aria-selected":n===d||null},r.altText)}))))}}}.call(e,i,e,t))||(t.exports=n)},1957:function(t,e,i){var n;function r(){return r=Object.assign?Object.assign.bind():function(t){for(var e=1;e<arguments.length;e++){var i=arguments[e];for(var n in i)Object.prototype.hasOwnProperty.call(i,n)&&(t[n]=i[n])}return t},r.apply(this,arguments)}void 0===(n=function(t){var e=i(2577);return{AccElso:function(){var t=this,n=(DS.detection.deviceView.isMobile,this.getBaseAccAttribs()),o=i(3423).renderSemanticText,s=this.state.altTextOverridesText||!this.hasVarText();return this.isDropIn&&(e=DS.DropIn),e.createElement("div",r({className:"acc-shadow-el acc-elso"},Object.assign(n,{"aria-hidden":n["aria-hidden"]||!this.state.expanded||null}),{style:this.getBaseAccStyle(),onClick:this.onClick}),function(){if(t.state.label)return e.createElement("div",null,s?e.createElement("p",null,t.state.label):o(t.parseText().children,t))}())}}}.call(e,i,e,t))||(t.exports=n)},5153:function(t,e,i){var n;function r(){return r=Object.assign?Object.assign.bind():function(t){for(var e=1;e<arguments.length;e++){var i=arguments[e];for(var n in i)Object.prototype.hasOwnProperty.call(i,n)&&(t[n]=i[n])}return t},r.apply(this,arguments)}void 0===(n=function(t){var e=i(2577);return{AccImage:function(){DS.detection.deviceView.isMobile;var t=DS.flagManager.mathExpressions&&null!=this.longDesc,i=this.hasZoom()||this.hasRelease()||t;return this.isDropIn&&(e=DS.DropIn),e.createElement("div",null,i&&e.createElement("button",r({className:"acc-shadow-el acc-image",ref:"focusTarget",role:"img","aria-label":this.state.label,onClick:this.onClick},Object.assign(this.getBaseAccAttribs(),{tabIndex:this.getTabIndex()}),{style:this.getBaseAccStyle()})),t&&e.createElement("div",{class:"long-desc",ref:"longDesc"}),!i&&e.createElement("img",r({className:"acc-shadow-el acc-image",ref:"focusTarget","aria-label":this.state.label},Object.assign(this.getBaseAccAttribs(),{tabIndex:this.getTabIndex()}),{style:this.getBaseAccStyle()})))}}}.call(e,i,e,t))||(t.exports=n)},4442:function(t,e,i){var n;function r(){return r=Object.assign?Object.assign.bind():function(t){for(var e=1;e<arguments.length;e++){var i=arguments[e];for(var n in i)Object.prototype.hasOwnProperty.call(i,n)&&(t[n]=i[n])}return t},r.apply(this,arguments)}void 0===(n=function(t){var e=i(2577);return{AccMarker:function(){DS.detection.deviceView.isMobile;return this.isDropIn&&(e=DS.DropIn),e.createElement("button",r({className:"acc-shadow-el acc-button"},Object.assign(this.getBaseAccAttribs(),{ariaControls:"acc-".concat(this.props.relatedObject.id)}),{style:this.getBaseAccStyle(),"aria-label":this.state.label,"aria-expanded":this.state.expanded,type:"button",onClick:this.onClick}))}}}.call(e,i,e,t))||(t.exports=n)},9576:function(t,e,i){var n;function r(t,e){return function(t){if(Array.isArray(t))return t}(t)||function(t,e){var i=null==t?null:"undefined"!=typeof Symbol&&t[Symbol.iterator]||t["@@iterator"];if(null!=i){var n,r,o,s,a=[],l=!0,c=!1;try{if(o=(i=i.call(t)).next,0===e){if(Object(i)!==i)return;l=!1}else for(;!(l=(n=o.call(i)).done)&&(a.push(n.value),a.length!==e);l=!0);}catch(t){c=!0,r=t}finally{try{if(!l&&null!=i.return&&(s=i.return(),Object(s)!==s))return}finally{if(c)throw r}}return a}}(t,e)||function(t,e){if(!t)return;if("string"==typeof t)return o(t,e);var i=Object.prototype.toString.call(t).slice(8,-1);"Object"===i&&t.constructor&&(i=t.constructor.name);if("Map"===i||"Set"===i)return Array.from(t);if("Arguments"===i||/^(?:Ui|I)nt(?:8|16|32)(?:Clamped)?Array$/.test(i))return o(t,e)}(t,e)||function(){throw new TypeError("Invalid attempt to destructure non-iterable instance.\nIn order to be iterable, non-array objects must have a [Symbol.iterator]() method.")}()}function o(t,e){(null==e||e>t.length)&&(e=t.length);for(var i=0,n=new Array(e);i<e;i++)n[i]=t[i];return n}void 0===(n=function(t){var e=i(2577);return{AccModernVideo:function(){var t=this,n=i(1430),o=i(1697),s=DS,a=s.utils.pxify,l=s.detection.deviceView.isPhone,c=this.props.slideObject,u=c.id,h=this.state.tabbable,d=c.isEventable&&["onrelease","onpress"].some((function(t){return c.hasEvent(t)})),p=function(t){var e=r(t,4),i=e[0],n=e[1],o=e[2],s=e[3];return{left:a(i),top:a(n),width:a(o-i),height:a(s-n)}};return this.isDropIn&&(e=DS.DropIn),e.createElement("div",{className:"acc-shadow-el",style:this.getBaseAccStyle(),id:"acc-".concat(u),tabIndex:"-1",onFocus:this.onShadowFocus,onBlur:this.onShadowBlur,"data-represents":this.objModel.absoluteId,role:"group","aria-label":this.state.label,"aria-hidden":!h||null},d&&e.createElement("button",{ref:"videoButton",className:"acc-shadow-el acc-button",style:_.assign(this.getBaseAccStyle(),{left:0,top:0}),id:"acc-".concat(u,"-button"),tabIndex:"0",type:"button",onClick:this.onButtonClicked,"aria-labelledby":"acc-".concat(u)}),function(){if(null==t.state.seekRect)return null;var i=t.state,n=i.seekRect,r=i.duration,o=i.elapsed,s=Math.round(o/r*100);return e.createElement("input",{className:"acc-shadow-el acc-slider",tabIndex:"0",id:"acc-".concat(u,"-seekbar"),ref:"seek",type:"range",step:"1",min:"0",max:Math.ceil(r),"aria-valuetext":"".concat(s,"%"),style:p(n)})}(),function(){if(null==t.state.playPauseRect)return null;var i=t.state,n=i.playPauseRect,r=i.playPauseLabel;return e.createElement("button",{className:"acc-shadow-el acc-button",tabIndex:"0",id:"acc-".concat(u,"-playpause"),ref:"playPause",type:"button",onClick:isMobile?t.onPlayPauseClicked:null,onTouchEnd:isMobile?t.onPlayPauseClicked:null,"aria-label":r,style:p(n)})}(),function(){if(null==t.state.muteRect)return null;var i=t.state,n=i.muteRect,r=i.muteLabel,o=i.volumeStrength;return e.createElement("button",{className:"acc-shadow-el acc-button",tabIndex:"0",id:"acc-".concat(u,"-mute"),ref:"mute",type:"button",onClick:isMobile?t.onMuteClicked:null,onTouchEnd:isMobile?t.onMuteClicked:null,"aria-pressed":0===o,"aria-label":r,"data-volume-related":"true",style:p(n)})}(),function(){if(null==t.state.volumeRect)return null;var i=t.state,n=i.volumeRect,r=i.volumeLabel,o=i.volumeStrength;return e.createElement("input",{className:"acc-shadow-el acc-slider",tabIndex:"0",id:"acc-".concat(u,"-volume"),ref:"volumeSlider",type:"range",min:"0",max:"10",value:10*o,step:"1","aria-label":r,onChange:t.onVolumeChange,"aria-orientation":"vertical",style:p(n)})}(),function(){if(null==t.state.captionsRect)return null;var i=t.state,n=i.captionsRect,r=i.captionsLabel,o=i.captionsEnabled;return e.createElement("button",{className:"acc-shadow-el acc-button",tabIndex:"0",id:"acc-".concat(u,"-captions"),ref:"captions",type:"button",onClick:isMobile?t.onCaptionsClicked:null,onTouchEnd:isMobile?t.onCaptionsClicked:null,"aria-pressed":o,"aria-label":r,style:p(n)})}(),function(){if(null==t.state.transcriptRect)return null;var i=t.state,n=i.transcriptRect,r=i.transcriptLabel,o=i.transcriptOpen;return e.createElement("button",{className:"acc-shadow-el acc-button",tabIndex:"0",id:"acc-".concat(u,"-transcript"),ref:"transcript",type:"button",onClick:isMobile?t.onTranscriptClicked:null,onTouchEnd:isMobile?t.onTranscriptClicked:null,"aria-pressed":o,"aria-label":r,style:p(n)})}(),null==t.state.transcriptRect||l?null:e.createElement(o,{ref:"transcriptWindow",controlView:t.state.transcriptWindow}),function(){if(null==t.state.playbackSpeedRect)return null;var i=t.state,r=i.playbackSpeedControl,o=i.playbackSpeedRect;return e.createElement(n,{controlId:u,ref:"playbackSpeed",controlView:r,rect:o})}(),function(){if(null==t.state.pipRect)return null;var i=t.state,n=i.pipRect,r=i.pipLabel;return e.createElement("button",{className:"acc-shadow-el acc-button",tabIndex:"0",id:"acc-".concat(u,"-pip"),ref:"pip",type:"button",onClick:isMobile?t.onPipClicked:null,onTouchEnd:isMobile?t.onPipClicked:null,"aria-label":r,"aria-pressed":t.state.isPipMode,style:p(n)})}(),function(){if(null==t.state.fullscreenRect)return null;var i=t.state,n=i.fullscreenRect,r=i.fullscreenLabel;return e.createElement("button",{className:"acc-shadow-el acc-button",tabIndex:"0",id:"acc-".concat(u,"-fullscreen"),ref:"fullScreen",type:"button",onClick:isMobile?t.onFullscreenClicked:null,onTouchEnd:isMobile?t.onFullscreenClicked:null,"aria-label":r,"aria-pressed":"false",style:p(n)})}(),function(){if(null==t.state.settingsRect)return null;var i=t.state,n=i.settingsRect,r=i.settingsLabel;return e.createElement("button",{className:"acc-shadow-el acc-button",tabIndex:"0",id:"acc-".concat(u,"-settings"),ref:"settings",type:"button",onClick:isMobile?t.onSettingsClicked:null,onTouchEnd:isMobile?t.onSettingsClicked:null,"aria-label":r,style:p(n)})}(),function(){if(null==t.state.titleRect)return null;var i=t.state,n=i.titleRect,r=i.titleLabel;return e.createElement("h2",{className:"acc-shadow-el acc-text",tabIndex:"-1",style:p(n)},r)}(),function(){if(null==t.state.republishRect)return null;var i=t.state,n=i.republishRect,r=i.republishLabel;return e.createElement("p",{className:"acc-shadow-el acc-text",tabIndex:"-1",style:p(n)},r)}(),function(){if(null==t.state.learnMoreRect)return null;var i=t.state,n=i.learnMoreRect,r=i.learnMoreLabel;return e.createElement("button",{className:"acc-shadow-el acc-text",tabIndex:"0",style:p(n),onClick:isMobile?t.onLearnMoreClicked:null,onTouchEnd:isMobile?t.onLearnMoreClicked:null,"aria-label":r,role:"link"})}())}}}.call(e,i,e,t))||(t.exports=n)},7935:function(t,e,i){var n;function r(){return r=Object.assign?Object.assign.bind():function(t){for(var e=1;e<arguments.length;e++){var i=arguments[e];for(var n in i)Object.prototype.hasOwnProperty.call(i,n)&&(t[n]=i[n])}return t},r.apply(this,arguments)}void 0===(n=function(t){var e=i(2577);return{AccRadio:function(){var t=i(3423).renderSemanticText,n=this.getBaseAccStyle(),o=null,s=this.state.label,a=this.id+"_label";return this.hasVarText()&&(o=Object.assign({display:"none"},this.getLabelStyle()),s=this.state.altTextOverridesText?this.state.label:t(this.parseText().children,this)),this.isDropIn&&(e=DS.DropIn),e.createElement("div",{className:"acc-shadow-el",style:n},e.createElement("input",r({className:"acc-shadow-el acc-radio",style:_.pick(n,["width","height"]),"aria-labelledby":a,ref:"input"},this.getBaseAccAttribs(),{type:"radio",name:this.objModel.get("radioGroup"),onClick:this.onClick,checked:this.state.checked})),e.createElement("label",{style:o,id:a},s))}}}.call(e,i,e,t))||(t.exports=n)},3122:function(t,e,i){var n;void 0===(n=function(t){var e=i(2577);return{AccRadioGroup:function(){var t=this,n=i(2797);return this.isDropIn&&(e=DS.DropIn),e.createElement("form",null,this.props.slideObject.radios.sort((function(t,e){return t.prop("tabIndex")-e.prop("tabIndex")})).map((function(i,r){return e.createElement(n,{ref:"radio-".concat(r),key:i.accKey,idx:r,slideObject:i,shadowDom:t.props.shadowDom})})))}}}.call(e,i,e,t))||(t.exports=n)},7888:function(t,e,i){var n;function r(){return r=Object.assign?Object.assign.bind():function(t){for(var e=1;e<arguments.length;e++){var i=arguments[e];for(var n in i)Object.prototype.hasOwnProperty.call(i,n)&&(t[n]=i[n])}return t},r.apply(this,arguments)}void 0===(n=function(t){var e=i(2577);return{AccScrollarea:function(){var t=Object.assign({display:this.state.canScroll?"block":"none"},this.getBaseAccStyle());return this.isDropIn&&(e=DS.DropIn),e.createElement("div",r({className:"acc-shadow-el accessible-scrollbar"},this.getBaseAccAttribs(),{style:t,role:"slider",onKeyDown:this.onKeyDown,"aria-valuemin":"0","aria-valuemax":"100","aria-valuenow":this.getScrollPercentage(),"aria-controls":"scroll-".concat(this.objModel.id),"aria-label":this.getAriaLabel()}))}}}.call(e,i,e,t))||(t.exports=n)},47:function(t,e,i){var n;void 0===(n=function(t){var e=i(2577);return{AccSection:function(){var t=this,n=i(556),r=i(3361),o=i(7357),s=i(3267),a=i(55),l=i(5459),c=i(7873),u=i(2113),h=i(5413),d=i(5760),p=i(9862),f=i(5951),g=i(9738),m={droplist:o,text:a,slider:u,dial:u,button:n,checkbox:r,textinput:l,video:h,modernvideo:d,radiogroup:c,image:s,marker:p,expandinglabel:f,section:g,scrollarea:i(4664)};this.isDropIn&&(e=DS.DropIn);var v="";return v=DS.flagManager.dropInCore?DS.utils.getPath(this.props,"slideObject.elso.relatedObject.currView.getAccessibleText"):this.props.slideObject.elso.relatedObject.currView.getAccessibleText(),e.createElement("section",{"aria-label":v,"aria-hidden":!this.state.expanded||null},this.props.slideObject.slideObjects.sort((function(t,e){return t.prop("tabIndex")-e.prop("tabIndex")})).map((function(i,n){var r=m[t.props.shadowDom.getAccType(i)];if(null!=r)return e.createElement(r,{ref:"acc-obj-".concat(n),key:i.accKey,idx:n,slideObject:i,relatedObject:i.relatedObject,shadowDom:t.props.shadowDom,winScale:t.props.winScale})})))}}}.call(e,i,e,t))||(t.exports=n)},642:function(t,e,i){var n;void 0===(n=function(t){var e=i(2577);return{AccShadowDom:function(){var t=this,n=i(556),r=i(3361),o=i(7357),s=i(3267),a=i(55),l=i(5459),c=i(7873),u=i(2113),h=i(5413),d=i(5760),p=i(9862),f=i(5951),g=i(9738),m=i(4664),v=i(1714),S=i(6792),y=i(9218),b=this.props,w=b.width,x=b.height,D=b.winScale;this.isDropIn&&(e=DS.DropIn);var C={droplist:o,text:a,slider:u,dial:u,button:n,checkbox:r,textinput:l,video:h,modernvideo:d,radiogroup:c,image:s,marker:p,expandinglabel:f,section:g,scrollarea:m,threesixtyimage:v,dialog:S,table:y};return e.createElement("div",{className:"acc-shadow-dom",onScroll:this.onScroll,style:{width:w,height:x,transform:"scale(".concat(D,")"),transformOrigin:"0 0"}},!!this.state.children.length&&this.state.children.sort((function(t,e){return t.prop("tabIndex")-e.prop("tabIndex")})).map((function(i,n){var r=C[t.getAccType(i)];if(null!=r)return"dialog"===i.kind?e.createElement(S,{ref:"acc-obj-".concat(i.accIdx),key:i.accKey,idx:n,dialog:i,shadowDom:t,childMap:C,winScale:t.props.winScale}):e.createElement(r,{ref:"acc-obj-".concat(i.accIdx),key:i.accKey,idx:n,slideObject:i,relatedObject:i.relatedObject,shadowDom:t,winScale:t.props.winScale})})),e.createElement("button",{className:"acc-shadow-el acc-button",style:{display:this.state.showHelperButton?"block":"none"}}))}}}.call(e,i,e,t))||(t.exports=n)},1403:function(t,e,i){var n;function r(){return r=Object.assign?Object.assign.bind():function(t){for(var e=1;e<arguments.length;e++){var i=arguments[e];for(var n in i)Object.prototype.hasOwnProperty.call(i,n)&&(t[n]=i[n])}return t},r.apply(this,arguments)}void 0===(n=function(t){var e=i(2577);return{AccSlider:function(){var t=this.getBaseAccStyle();return this.state.inverted&&Object.assign(t,{direction:"rtl"}),this.isDropIn&&(e=DS.DropIn),e.createElement("input",r({className:"acc-shadow-el acc-slider"},this.getBaseAccAttribs(),{style:t,"aria-label":this.state.label,type:"range",min:this.state.min,max:this.state.max,step:this.state.step,defaultValue:this.state.currValue,onInput:this.onChange}))}}}.call(e,i,e,t))||(t.exports=n)},2846:function(t,e,i){var n;function r(){return r=Object.assign?Object.assign.bind():function(t){for(var e=1;e<arguments.length;e++){var i=arguments[e];for(var n in i)Object.prototype.hasOwnProperty.call(i,n)&&(t[n]=i[n])}return t},r.apply(this,arguments)}void 0===(n=function(t){var e=i(2577);return{AccTable:function(){i(9218);var t=i(6751),n=i(8370),o=this.getRows(),s=o.rows,a=o.img,l=this.props.slideObject.get("headerRows"),c={visibility:this.hasTabChildren?"visible":"hidden"};return this.isDropIn&&(e=DS.DropIn),e.createElement("table",r({className:"acc-shadow-el acc-table"},Object.assign(this.getBaseAccAttribs(),{"aria-hidden":null}),{style:Object.assign(this.getBaseAccStyle(),c),type:"table","aria-label":a.vectorData.altText}),l&&e.createElement("thead",null,[s.shift()].map((function(i,n){return e.createElement("tr",{key:"header-row-".concat(n)},i.map((function(i,n){return i.get("tabEnabled")?e.createElement(t,{key:"header-cell-".concat(n),slideObject:i,isTableChild:!0}):null})))}))),e.createElement("tbody",null,s.map((function(t,i){return e.createElement("tr",{key:"body-row-".concat(i)},t.map((function(t,i){return t.get("tabEnabled")?e.createElement(n,{key:"table-cell-".concat(i),slideObject:t,isTableChild:!0}):null})))}))))}}}.call(e,i,e,t))||(t.exports=n)},2718:function(t,e,i){var n;void 0===(n=function(t){var e=i(2577);return{AccTableCell:function(){var t=i(3423).renderSemanticText;this.isDropIn&&(e=DS.DropIn);var n,r=this.state.altTextOverridesText||!this.hasVarText(),o=this.props.slideObject.data().rowSpan,s=this.props.slideObject.data().colSpan;return e.createElement("td",{style:(n=this.props.slideObject,null!=n?{width:n.width(),height:n.height(),top:n.yPos(),left:n.xPos()}:{}),rowSpan:o,colSpan:s},r?this.state.label:t(this.parseText().children,this))}}}.call(e,i,e,t))||(t.exports=n)},4421:function(t,e,i){var n;void 0===(n=function(t){var e=i(2577);return{AccTableHeaderCell:function(){var t=i(3423).renderSemanticText;this.isDropIn&&(e=DS.DropIn);var n,r=this.state.altTextOverridesText||!this.hasVarText(),o=this.props.slideObject.data().rowSpan,s=this.props.slideObject.data().colSpan;return e.createElement("th",{scope:"col",style:(n=this.props.slideObject,null!=n?{width:n.width(),height:n.height()}:{}),rowSpan:o,colSpan:s},r?this.state.label:t(this.parseText().children,this))}}}.call(e,i,e,t))||(t.exports=n)},8989:function(t,e,i){var n;function r(){return r=Object.assign?Object.assign.bind():function(t){for(var e=1;e<arguments.length;e++){var i=arguments[e];for(var n in i)Object.prototype.hasOwnProperty.call(i,n)&&(t[n]=i[n])}return t},r.apply(this,arguments)}void 0===(n=function(t){var e=i(2577);return{AccText:function(){var t,n,o=this,s=i(3423).renderSemanticText,a=this.hasVarText(),l=this.state.altTextOverridesText;return this.isDropIn&&(e=DS.DropIn),e.createElement("div",null,!a&&e.createElement("p",r({ref:"focusTarget",className:"acc-shadow-el acc-text"},this.getBaseAccAttribs()),this.state.label),a&&e.createElement("div",r({ref:"focusTarget",className:"acc-shadow-el acc-text"},this.getBaseAccAttribs(),{style:Object.assign(this.getBaseAccStyle(),{display:"flex"})}),e.createElement("div",{style:this.getInnerProps()},l?(t=o.state.label,null!=(n=o.getDefaultLink())?e.createElement("a",{href:"#",onClick:function(){return o.onLinkClicked(n.get("id"))}},t):t):s(this.parseText().children,this)),e.createElement("div",r({ref:"scrollbar"},this.getScrollbarAttribs(),{style:this.getScrollbarStyle()}))))}}}.call(e,i,e,t))||(t.exports=n)},2641:function(t,e,i){var n;function r(){return r=Object.assign?Object.assign.bind():function(t){for(var e=1;e<arguments.length;e++){var i=arguments[e];for(var n in i)Object.prototype.hasOwnProperty.call(i,n)&&(t[n]=i[n])}return t},r.apply(this,arguments)}void 0===(n=function(t){var e=i(2577);return{AccTextInput:function(){var t=this,i=Object.assign(this.getBaseAccStyle(),this.getInputStyle()),n=this.getMaxChars(),o=function(){if(t.state.altTextOverridesText)return t.state.label};return this.isDropIn&&(e=DS.DropIn),e.createElement("div",{"data-model-id":this.objModel.id},this.isTextArea()?e.createElement("textarea",r({className:"acc-shadow-el acc-textinput"},this.getBaseAccAttribs(),{style:i,ref:"input","aria-label":o(),onChange:this.onInputChange,onKeyUp:this.onKeyUp,onScroll:this.onScroll,onMouseDown:this.onBeginTextSelect,onMouseUp:this.onTextMouseUp,onDoubleClick:this.onDoubleClick,type:"text",placeholder:this.state.placeholder,value:this.state.inputValue,spellCheck:this.state.spellcheck,maxLength:n>0?n:""})):e.createElement("input",r({className:"acc-shadow-el acc-textinput"},this.getBaseAccAttribs(),{style:i,ref:"input","aria-label":o(),onChange:this.onInputChange,onKeyUp:this.onKeyUp,onScroll:this.onScroll,onMouseDown:this.onBeginTextSelect,onMouseUp:this.onTextMouseUp,onDoubleClick:this.onDoubleClick,type:"text",placeholder:this.state.placeholder,value:this.state.inputValue,spellCheck:this.state.spellcheck,maxLength:n>0?n:""})))}}}.call(e,i,e,t))||(t.exports=n)},3086:function(t,e,i){var n;function r(){return r=Object.assign?Object.assign.bind():function(t){for(var e=1;e<arguments.length;e++){var i=arguments[e];for(var n in i)Object.prototype.hasOwnProperty.call(i,n)&&(t[n]=i[n])}return t},r.apply(this,arguments)}void 0===(n=function(t){var e=i(2577);return{AccThreeSixtyImage:function(){var t=DS,i=t.stringTabler,n=t.detection,o=this.objModel.data().threesixtyimagedata.navigation.type,s=i.getString("three_image_interaction_".concat(o))||"",a="".concat(this.getLabel()," : ").concat(i.getString("three_image_interaction")),l=this.getBaseAccStyle();return this.isDropIn&&(e=DS.DropIn),e.createElement("div",r({className:"acc-shadow-el acc-three-sixty-image"},this.getBaseAccAttribs(),{style:{left:l.left,top:l.top,width:this.objModel.width(),height:this.objModel.height(),visibility:this.state.tabbable?"visible":"hidden",zIndex:0},role:"application","aria-label":a}),e.createElement("div",{className:"acc-shadow-el acc-three-sixty-image-status",ref:"status","aria-live":"polite","aria-atomic":"true"}),n.os.isIOS&&e.createElement("button",{className:"acc-shadow-el",style:{display:"block",width:"100%",height:"30%",position:"absolute"},tabIndex:"0",onClick:this.onMobileClick},"".concat(i.getString("three_image_interaction")," ").concat(s)),e.createElement("div",{className:"acc-three-sixty-image-content",ref:"accChildren",dangerouslySetInnerHTML:{__html:this.state.innerHtml}}))}}}.call(e,i,e,t))||(t.exports=n)},8455:function(t,e,i){var n;function r(t,e){return function(t){if(Array.isArray(t))return t}(t)||function(t,e){var i=null==t?null:"undefined"!=typeof Symbol&&t[Symbol.iterator]||t["@@iterator"];if(null!=i){var n,r,o,s,a=[],l=!0,c=!1;try{if(o=(i=i.call(t)).next,0===e){if(Object(i)!==i)return;l=!1}else for(;!(l=(n=o.call(i)).done)&&(a.push(n.value),a.length!==e);l=!0);}catch(t){c=!0,r=t}finally{try{if(!l&&null!=i.return&&(s=i.return(),Object(s)!==s))return}finally{if(c)throw r}}return a}}(t,e)||function(t,e){if(!t)return;if("string"==typeof t)return o(t,e);var i=Object.prototype.toString.call(t).slice(8,-1);"Object"===i&&t.constructor&&(i=t.constructor.name);if("Map"===i||"Set"===i)return Array.from(t);if("Arguments"===i||/^(?:Ui|I)nt(?:8|16|32)(?:Clamped)?Array$/.test(i))return o(t,e)}(t,e)||function(){throw new TypeError("Invalid attempt to destructure non-iterable instance.\nIn order to be iterable, non-array objects must have a [Symbol.iterator]() method.")}()}function o(t,e){(null==e||e>t.length)&&(e=t.length);for(var i=0,n=new Array(e);i<e;i++)n[i]=t[i];return n}void 0===(n=function(t){var e=i(2577);return{AccVideo:function(){var t=this,i=DS,n=i.detection.deviceView.isMobile,o=i.utils.pxify,s=this.props.slideObject,a=s.id,l=this.state.tabbable;return this.isDropIn&&(e=DS.DropIn),e.createElement("div",{className:"acc-shadow-el",style:this.getBaseAccStyle(),id:"acc-".concat(a),tabIndex:"-1",onFocus:this.onShadowFocus,onBlur:this.onShadowBlur,"data-represents":this.objModel.absoluteId,role:"group","aria-label":this.state.label,"aria-hidden":!l||null},s.isEventable&&["onrelease","onpress"].some((function(t){return s.hasEvent(t)}))?e.createElement("button",{className:"acc-shadow-el acc-button",style:_.assign(t.getBaseAccStyle(),{left:0,top:0}),id:"acc-".concat(a,"-button"),tabIndex:"0",type:"button",onClick:t.onButtonClick,"aria-labelledby":"acc-".concat(a),"aria-hidden":!l||null}):null,function(){if(!s.get("showcontrols"))return null;var i=r(t.state.playRect,4),c=i[0],u=i[1],h=i[2],d=i[3];return e.createElement("button",{className:"acc-shadow-el acc-button",tabIndex:"0",id:"acc-".concat(a,"-play"),ref:"playPause",type:"button",onClick:n?null:t.onPlayPauseClick,onTouchEnd:n?t.onPlayPauseClick:null,"aria-label":t.state.playLabel,"aria-hidden":!l||null,style:{left:o(c),top:o(u),width:o(h-c),height:o(d-u),display:"block"}})}(),function(){if(!s.get("showcontrols"))return null;var i=r(t.state.seekRect,4),n=i[0],c=i[1],u=i[2],h=i[3];return e.createElement("input",{className:"acc-shadow-el acc-slider",tabIndex:"0",id:"acc-".concat(a,"-seekbar"),ref:"progressBar",type:"range",min:"0",max:t.state.duration,value:t.state.elapsed,step:"1",onInput:t.onSeekbarChange,"aria-hidden":!l||null,style:{left:o(n),top:o(c),width:o(u-n),height:o(h-c),display:"block",padding:0}})}())}}}.call(e,i,e,t))||(t.exports=n)},6074:function(t,e,i){var n;function r(){return r=Object.assign?Object.assign.bind():function(t){for(var e=1;e<arguments.length;e++){var i=arguments[e];for(var n in i)Object.prototype.hasOwnProperty.call(i,n)&&(t[n]=i[n])}return t},r.apply(this,arguments)}void 0===(n=function(t){var e=i(2577);return{AccVideoButtonMenuPopup:function(){var t=this,n=i(8916).buildStyleFromRect,o=this.state,s=o.buttonRect,a=o.buttonLabel,l=o.isOpen,c=o.menuLabel,u=o.options,h="acc-speedcontrol-menu-".concat(this.props.controlId),d={},p=this.getSelectedItemIndex();return l||(d["aria-hidden"]=!0,d.style={display:"none"}),this.isDropIn&&(e=DS.DropIn),e.createElement("div",{className:"acc-button-menu",style:n(this.props.rect)},e.createElement("button",{ref:"button",className:"acc-shadow-el acc-button",style:n(s),onClick:this.onButtonClicked,"aria-haspopup":"true","aria-controls":h},a),e.createElement("div",r({ref:"menu"},d),e.createElement("ul",{className:"acc-shadow-el acc-menu-list",id:h,role:"menu","aria-label":c},u.map((function(i,r){return e.createElement("li",{key:r,tabIndex:"-1"},e.createElement("button",{ref:"option-".concat(r),className:"acc-shadow-el acc-button","data-top-level":!0,tabIndex:r===t.state.currentIndex&&t.state.isOpen?0:-1,onClick:function(){return t.handleOptionSelected(i.value)},style:n(i.rect),role:"menuitemcheckbox","aria-checked":p===r},i.label))})))))}}}.call(e,i,e,t))||(t.exports=n)},8548:function(t,e,i){var n;void 0===(n=function(t){var e=i(2577);return{AccListbox:function(){var t=this,n=(DS.utils.pxify,i(8916).buildStyleFromRect);return this.isDropIn&&(e=DS.DropIn),e.createElement("div",null,e.createElement("ul",{className:"acc-shadow-el acc-listbox",style:n(this.state.rect),ref:"listbox",tabIndex:"0",role:"listbox","aria-label":this.state.label,"aria-activedescendant":this.getOptionRef(this.state.focusedIndex),"data-top-level":!0},(this.state.options||[]).map((function(i,r){return e.createElement("li",{className:"acc-shadow-el",key:r,id:t.getOptionRef(r),ref:t.getOptionRef(r),role:"option",style:n(i.rect),"aria-selected":i.selected||null,"data-top-level":!0},e.createElement("div",null,t.state.timeCodeEnabled?"".concat(i.time," : ").concat(i.label):i.label))}))))}}}.call(e,i,e,t))||(t.exports=n)},7144:function(t,e,i){var n;void 0===(n=function(t){var e=i(2577);return{AccSelectControl:function(){var t=this,n=this.state,r=n.options,o=void 0===r?[]:r,s=n.open,a=n.selectedIndex,l=i(8916).buildStyleFromRect,c=(o[a]||{}).label,u=function(e){return"option-".concat(e,"-").concat(t.id)};return this.isDropIn&&(e=DS.DropIn),e.createElement("div",{className:"acc-shadow-el",style:l(this.state.rect)},e.createElement("button",{ref:"button",className:"acc-shadow-el","aria-controls":this.selectId,"aria-expanded":s,"aria-activedescendant":s?u(a):null,"aria-haspopup":"listbox",role:"combobox",tabIndex:"0","aria-labelledby":this.props.labelId,style:l(this.state.inputRect),"data-top-level":!0,onClick:this.handleClicked},c),e.createElement("div",{ref:"menu",role:"listbox",id:this.selectId,tabIndex:"-1",style:{visibility:s?"visible":"hidden"}},o.map((function(i,n){return e.createElement("button",{id:u(n),tabIndex:"-1",ref:t.getOptionRef(n),key:n,className:"acc-shadow-el",style:l(i.rect),role:"option","aria-selected":!!i.selected||null,"data-top-level":!0},i.label)}))))}}}.call(e,i,e,t))||(t.exports=n)},5903:function(t,e,i){var n;void 0===(n=function(t){var e=i(2577);return{AccTranscriptPanel:function(){var t=i(5744),n=i(7076),r=i(8916).buildStyleFromRect;return this.isDropIn&&(e=DS.DropIn),e.createElement("div",{style:r(this.state.rect),className:"acc-shadow-el acc-transcript-panel"},this.state.showTrackSelect?e.createElement("label",{className:"acc-shadow-el",style:r(this.state.labelRect),id:this.labelId},this.state.labelText):null,this.state.showTrackSelect?e.createElement(t,{ref:"trackSelect",panelId:this.panelId,labelId:this.labelId,controlView:this.props.controlView.getSelectView()}):null,e.createElement(n,{ref:"transcriptList",panelId:this.panelId,controlView:this.props.controlView.getListView()}),this.state.showResumeScroll&&e.createElement("button",{className:"acc-shadow-el acc-button",tabIndex:"0",ref:"resumeScroll",type:"button",onClick:this.onResumeScrollClicked,"aria-label":this.state.resumeScrollLabel,style:r(this.state.resumeScrollRect),"data-top-level":!0}))}}}.call(e,i,e,t))||(t.exports=n)},3451:function(t,e,i){var n;void 0===(n=function(t){var e=i(2577);return{AccUtilityWindow:function(){var t=this,n=i(9197),r=i(8916).buildStyleFromRect,o={transcript:n}[this.props.controlView.getPanelType()],s=this.viewProps,a=s.windowId,l=s.titleLabel,c=s.resizeLabel,u=s.moveLabel,h=s.closeLabel,d=s.kebabMenuLabel,p=this.state,f=p.windowRect,g=p.titleRect,m=p.resizeRect,v=p.moveRect,S=p.kebabRect,y=p.closeRect,b=p.isOpen,w=p.kebabOptions,x=void 0===w?[]:w,D="acc-title-".concat(a);return this.isDropIn&&(e=DS.DropIn),e.createElement("div",{className:"acc-shadow-el acc-utility-window",style:Object.assign(r(f),{display:b?"block":"none"})},e.createElement("h2",{id:D,className:"acc-shadow-el acc-text",ref:"title",style:r(g),"data-top-level":!0},l),e.createElement(o,{controlView:this.props.controlView.getPanelView(),windowId:a}),null!=v&&e.createElement("button",{role:"application","aria-roledescription":"button","aria-pressed":"false",className:"acc-shadow-el acc-button",tabIndex:"0",ref:"move",type:"button",onClick:this.onMoveClicked,onBlur:this.stopKeyListening,"aria-label":u,style:r(v),"data-top-level":!0}),null!=m&&e.createElement("button",{role:"application","aria-roledescription":"button","aria-pressed":"false",className:"acc-shadow-el acc-button",tabIndex:"0",ref:"resize",type:"button",onClick:this.onResizeClicked,onBlur:this.stopKeyListening,"aria-label":c,style:r(m),"data-top-level":!0}),e.createElement("button",{className:"acc-shadow-el acc-button",tabIndex:"0",ref:"kebabButton",type:"button",onClick:this.onKebabClicked,onBlur:this.onKebabBlur,"aria-label":d,"aria-expanded":!!this.state.kebabOpen,style:r(S),"data-top-level":!0,"data-kebab-part":"true"}),e.createElement("div",null,x.map((function(i,n){var o=i.id,s=i.checked,a=i.label,l=i.rect;return e.createElement("button",{key:n,className:"acc-shadow-el",role:"checkbox","aria-checked":s,tabIndex:"0",style:Object.assign(r(l),{display:t.state.kebabOpen?"block":"none",pointerEvents:"all"}),onClick:function(){return t.handleOptionClicked(o,!s)},onBlur:t.onKebabBlur,"data-top-level":!0,"data-kebab-part":"true"},a)}))),e.createElement("button",{className:"acc-shadow-el acc-button",tabIndex:"0",ref:"close",type:"button",onClick:this.onCloseClicked,"aria-label":h,style:r(y),"data-top-level":!0}))}}}.call(e,i,e,t))||(t.exports=n)},4233:function(t,e,i){var n;void 0===(n=function(t){var e=i(2577);return{PauseLegacyIcon:function(){var t=['<use xlink:href="#icon-pause" class="cs-icon-shadow" transform="translate(0, 1)" />','<g id="icon-pause">','<rect x="0" width="4" height="14"/>','<rect x="8" width="4" height="14"/>',"</g>"].join("");return this.isDropIn&&(e=DS.DropIn),e.createElement("svg",{className:"cs-icon pause-icon",width:"12",height:"14",viewBox:"0 0 12 14",key:t,dangerouslySetInnerHTML:{__html:t}})}}}.call(e,i,e,t))||(t.exports=n)},5913:function(t,e,i){var n;void 0===(n=function(t){var e=i(2577);return{PlayLegacyIcon:function(){var t='<use xlink:href="#icon-vid-play" class="cs-icon-shadow" transform="translate(0, 1)" /><path id="icon-vid-play" d="M1.3,0.1l8.3,5.2c0.5,0.3,0.5,1,0,1.3l-8.3,5.2c-0.5,0.3-1.3,0-1.3-0.7L0,0.8C0,0.3,0.7-0.2,1.3,0.1z"/>';return this.isDropIn&&(e=DS.DropIn),e.createElement("svg",{className:"cs-icon play-icon",width:"11",height:"14",viewBox:"0 0 11 14",key:t,dangerouslySetInnerHTML:{__html:t}})}}}.call(e,i,e,t))||(t.exports=n)},3397:function(t,e,i){var n;function r(){return r=Object.assign?Object.assign.bind():function(t){for(var e=1;e<arguments.length;e++){var i=arguments[e];for(var n in i)Object.prototype.hasOwnProperty.call(i,n)&&(t[n]=i[n])}return t},r.apply(this,arguments)}function o(t){return function(t){if(Array.isArray(t))return s(t)}(t)||function(t){if("undefined"!=typeof Symbol&&null!=t[Symbol.iterator]||null!=t["@@iterator"])return Array.from(t)}(t)||function(t,e){if(!t)return;if("string"==typeof t)return s(t,e);var i=Object.prototype.toString.call(t).slice(8,-1);"Object"===i&&t.constructor&&(i=t.constructor.name);if("Map"===i||"Set"===i)return Array.from(t);if("Arguments"===i||/^(?:Ui|I)nt(?:8|16|32)(?:Clamped)?Array$/.test(i))return s(t,e)}(t)||function(){throw new TypeError("Invalid attempt to spread non-iterable instance.\nIn order to be iterable, non-array objects must have a [Symbol.iterator]() method.")}()}function s(t,e){(null==e||e>t.length)&&(e=t.length);for(var i=0,n=new Array(e);i<e;i++)n[i]=t[i];return n}void 0===(n=function(t){var e=i(2577);return{ButtonPopupMenu:function(){var t=this,n=i(7656),s=DS.detection.device.isMobile,a=this.props.colors,l=a.accentColor,c=a.panelBg,u=a.panelBorder,h=a.panelText,d=this.props,p=d.position,f=d.parentWidth,g=d.isFullScreen,m=Math.min(Math.max(f-p,30),140),v=["button-menu"].concat(o(this.props.classNames));this.state.panelOpen&&v.push("open");var S=this.getMenuId(),y=this.getMenuLabel(),b=this.getOptions(),w=g?{tabIndex:0,onFocus:this.handleFullScreenFocus,onBlur:this.handleFullScreenBlur,"aria-haspopup":!0,"aria-controls":S}:{tabIndex:-1,"aria-hidden":!0};return this.isDropIn&&(e=DS.DropIn),e.createElement("div",{className:v.join(" "),style:JSON.parse(this.props.styleJson),onMouseUp:!s&&this.onMouseUp,onTouchEnd:s&&this.onMouseUp},e.createElement("button",r({ref:"button"},w,{onClick:!s&&this.toggleOpen,onTouchEnd:s&&this.toggleOpen}),e.createElement(n,{type:this.getIconType()})),e.createElement("div",{ref:"popup",className:"button-menu-popup"},e.createElement("div",{className:"arrow-border",style:{background:u}}),e.createElement("div",{className:"content",style:{borderColor:u,background:c,left:"".concat(m,"px")}},e.createElement("div",{className:"title",style:{color:h}},y),e.createElement("ul",{"aria-hidden":!g||null,"aria-label":this.getMenuLabel(),role:"menu",id:S},b.map((function(i,r){var o=i.label,a=i.value;return e.createElement("li",{key:r,tabIndex:"-1"},e.createElement("button",{ref:"option".concat(r),className:"menu-choice ".concat(a===t.state.currentChoice?"selected":""),onClick:!s&&function(e){return t.onItemClicked(e,a)},onTouchEnd:s&&function(e){return t.onItemClicked(e,a)},onFocus:g?t.handleFullScreenItemFocus:null,onBlur:g?t.handleFullScreenItemBlur:null,tabIndex:g&&r===t.state.currentIndex?0:-1,role:"menuitemcheckbox","aria-checked":a===t.state.currentChoice,"aria-label":o},e.createElement("div",{className:"selected-icon",style:{fill:l}},e.createElement(n,{type:"modernMenuCheck"})),e.createElement("div",{className:"label",style:{color:h}},o)))})))),e.createElement("div",{className:"arrow-background",style:{background:c}})))}}}.call(e,i,e,t))||(t.exports=n)},6826:function(t,e,i){var n;function r(t){return function(t){if(Array.isArray(t))return o(t)}(t)||function(t){if("undefined"!=typeof Symbol&&null!=t[Symbol.iterator]||null!=t["@@iterator"])return Array.from(t)}(t)||function(t,e){if(!t)return;if("string"==typeof t)return o(t,e);var i=Object.prototype.toString.call(t).slice(8,-1);"Object"===i&&t.constructor&&(i=t.constructor.name);if("Map"===i||"Set"===i)return Array.from(t);if("Arguments"===i||/^(?:Ui|I)nt(?:8|16|32)(?:Clamped)?Array$/.test(i))return o(t,e)}(t)||function(){throw new TypeError("Invalid attempt to spread non-iterable instance.\nIn order to be iterable, non-array objects must have a [Symbol.iterator]() method.")}()}function o(t,e){(null==e||e>t.length)&&(e=t.length);for(var i=0,n=new Array(e);i<e;i++)n[i]=t[i];return n}void 0===(n=function(t){var e=i(2577);return{LocalHlsWarning:function(){var t=i(7656),n=this.props,o=n.width,s=n.height,a=Math.min(o/620,s/275,1),l=a<.4;return l&&(a=Math.min(o/192,s/125,1)),this.isDropIn&&(e=DS.DropIn),e.createElement("div",{className:"local-hls-msg",style:{width:"".concat(this.props.width,"px"),height:"".concat(this.props.height,"px")}},e.createElement("div",{className:["local-hls-content"].concat(r(l?["small-content"]:[])).join(" "),style:{transform:"scale(".concat(100*a,"%) translate(-50%, -50%)")}},e.createElement(t,{type:"localHLSVideo",scale:l?.5:1}),e.createElement("h2",{ref:"title"},this.getTitleText()),!l&&e.createElement("p",{ref:"republish"},this.getRepublishText()),e.createElement("a",{ref:"learnMoreLink",tabIndex:"-1",href:"https://ipc.articulate.com/slw/360/en/streamingvideolocalplayback",className:"learn-more"},e.createElement("span",{ref:"learnMore",className:"learn-more-link"},e.createElement(t,{type:"learnMore",scale:l?.5:1}),e.createElement("span",null,this.getLearnMoreText())))))}}}.call(e,i,e,t))||(t.exports=n)},6402:function(t,e,i){var n;void 0===(n=function(t){var e=i(2577);return{MobileVideoSettings:function(){var t=DS.stringTabler,i=this.props.colors,n=i.backgroundColor,r=i.iconColor,o=i.selectBg,s={backgroundColor:n,color:r},a={fill:r},l={borderColor:i.selectBorder,backgroundColor:o,color:r},c=t.getString("modern_video_settings_close"),u=t.getString("modern_video_playback_settings"),h=t.getString("modern_video_captions_label"),d=t.getString("video_transcript_mobile_label"),p=t.getString("modern_video_captions_on"),f=t.getString("modern_video_captions_off"),g=t.getString("modern_video_playback_speed_title"),m=t.getString("modern_video_normal_speed"),v=[],S=(this.props.videoInterface.getTranscriptData()||{transcripts:[]}).transcripts;return S.length>=2?(v.push({value:-1,label:f}),S.forEach((function(t,e){v.push({value:e,label:t.name})}))):v.push.apply(v,[{value:-1,label:f},{value:0,label:p}]),this.isDropIn&&(e=DS.DropIn),e.createElement("div",{"aria-live":"off",className:"mobile-video-settings",role:"dialog","aria-labelledby":"video-settings-title",style:s},e.createElement("h2",{id:"video-settings-title"},u),this.props.showCaptions&&e.createElement("div",{className:"mobile-video-option"},e.createElement("label",null,h,e.createElement("br",null),e.createElement("select",{ref:"captions",className:"settings-captions",style:l,value:this.state.captionsEnabled?"on":"off",onChange:this.handleCaptionsChange},e.createElement("option",{value:"on"},p),e.createElement("option",{value:"off"},f)))),this.props.showTranscript&&e.createElement("div",{className:"mobile-video-option"},e.createElement("label",null,d,e.createElement("br",null),e.createElement("select",{ref:"transcript",className:"settings-transcript",style:l,value:this.state.transcriptTrack,onChange:this.handleTranscriptChange},v.map((function(t,i){return e.createElement("option",{key:i,value:t.value},t.label)}))))),this.props.showPlaybackSpeed&&e.createElement("div",{className:"mobile-video-option"},e.createElement("label",null,g,e.createElement("br",null),e.createElement("select",{ref:"playbackSpeed",className:"settings-playback-speed",style:l,value:this.state.playbackSpeed,onChange:this.handleSpeedChange},e.createElement("option",{value:"2"},"2"),e.createElement("option",{value:"1.75"},"1.75"),e.createElement("option",{value:"1.5"},"1.5"),e.createElement("option",{value:"1.25"},"1.25"),e.createElement("option",{value:"1"},m),e.createElement("option",{value:"0.75"},"0.75"),e.createElement("option",{value:"0.5"},"0.5"),e.createElement("option",{value:"0.25"},"0.25")))),e.createElement("button",{"aria-label":c,className:"close-button",style:a,onClick:this.handleClose,tabIndex:"0"},e.createElement("svg",{width:"16",height:"16",viewBox:"0 0 16 16",stroke:"none",xmlns:"http://www.w3.org/2000/svg"},e.createElement("path",{d:"M15.5,1.5 L14.5,0.6 L8,7 L1.5,0.6 L0.5,1.5 L7,8 L0.5,14.5 L1.5,15.4 L8,9 L14.5,15.4 L15.5,14.5 L9,8 L15.5,1.5 Z"}))))}}}.call(e,i,e,t))||(t.exports=n)},4338:function(t,e,i){var n;function r(){return r=Object.assign?Object.assign.bind():function(t){for(var e=1;e<arguments.length;e++){var i=arguments[e];for(var n in i)Object.prototype.hasOwnProperty.call(i,n)&&(t[n]=i[n])}return t},r.apply(this,arguments)}void 0===(n=function(t){var e=i(2577);return{ModernVideoControls:function(){var t=this,n=i(8346),o=i(9631),s=i(6654),a=i(4613),l=i(9755),c=i(3986),u=i(7656),h=DS,d=h.detection,p=d.env.videoControlsFont,f=d.device.isMobile,g=d.deviceView.isPhone,m=h.stringTabler,v=h.utils,S=_.isEmpty(p)?{}:{fontFamilty:p},y=this.props.colors,b=y.backgroundColor,w=y.accentColor,x=y.iconColor,D=!0,C="",E=0,T=this.props.videoInterface.hasTranscript(),P=function(){var e=DS.utils.fix(t.props.currentTime||0,1),i=v.formatSecondsAsTime(e),n=v.formatSecondsAsTime(t.props.duration||0),r=c.getMainWindowEl(),o=document.createElement("div");o.style.visibility="hidden",o.style.position="absolute",r.appendChild(o),o.innerText=n;var s=o.getBoundingClientRect().width;o.innerText="".concat(n," / ").concat(n);var a=o.getBoundingClientRect().width;return r.removeChild(o),{shortTime:i,fullTime:"".concat(i," / ").concat(n),shortWidth:s,fullWidth:a}}(),I=function(){var e=0,i=0;_.forEach(t.props.controlConfig,(function(t,n){t&&"elapsedTime"!==n&&"seek"!==n&&(e++,i+=28)}));var n=t.props.width-i-10;t.props.controlConfig.elapsedTime&&(n>=P.fullWidth?(e++,n-=P.fullWidth,C=P.fullTime):n>=P.shortWidth?(e++,n-=P.shortWidth,C=P.shortTime):D=!1);var r=Math.min(n/e,20),o=5+r/2,s=o,a={};return["playPause","elapsedTime"].forEach((function(e){t.props.controlConfig[e]&&(a[e]={left:"".concat(o,"px")},o+=28+r)})),["settings","fullScreen","pip","playbackSpeed","transcript","captions","volume"].forEach((function(e){t.props.controlConfig[e]&&("playbackSpeed"===e&&(E=t.props.width-s),a[e]={right:"".concat(s,"px")},s+=28+r)})),a}(),A=this.props.fullScreen,L=A?{tabIndex:0,onFocus:this.handleFullScreenFocus,onBlur:this.handleFullScreenBlur}:{tabIndex:-1,"aria-hidden":!0};return this.isDropIn&&(e=DS.DropIn,DS.flagManager.dropInVideo&&!DS.flagManager.dropInCore&&(l=DS.DropIn.wrapReactChild({UtilityWindowController:l}))),e.createElement("div",{onMouseUp:!f&&this.onMouseUp,onTouchEnd:f&&this.onMouseUp,className:"modern-video-controls"},e.createElement("div",{className:"video-animation-container ".concat(this.state.controlsHidden?"controls-hidden":"")},e.createElement("div",{className:"control-background",style:{background:b}}),e.createElement(n,{ref:"seek",videoInterface:this.props.videoInterface,isPlaying:this.props.isPlaying,colors:this.props.colors,elapsedTime:this.props.currentTime,totalTime:this.props.duration,loadedTime:this.props.loadedTime,isFullScreen:A,showVideoControls:this.showControls}),e.createElement("div",{className:"video-controlbar ".concat(_.reduce(t.props.controlConfig,(function(t,e,i){return e&&("elapsedTime"!==i||D)&&t.push("".concat(_.kebabCase(i),"-enabled")),t}),[]).join(" ")),style:{fill:x,stroke:x,color:x}},e.createElement("button",r({ref:"playPause",style:I.playPause,className:"modern-video-control video-play-pause",onClick:(!f||A)&&this.togglePlayback,onTouchEnd:f&&this.togglePlayback},L,{"aria-label":this.getPlayPauseLabel()}),e.createElement(u,{type:"modernPause",classNames:["video-pause-icon"]}),e.createElement(u,{type:"modernPlay",classNames:["video-play-icon"]})),e.createElement("div",{style:Object.assign(I.elapsedTime,S),className:"modern-video-control video-elapsed-time","aria-hidden":"true",ref:"elapsedTime"},C),e.createElement(a,{ref:"volume",className:"modern-video-control",styleJson:JSON.stringify(I.volume||{}),colors:this.props.colors,isFullScreen:A,showVideoControls:this.showControls,sliderLabel:this.labels.volume,buttonLabel:this.labels.mute}),e.createElement("button",r({ref:"captions",style:I.captions,className:"modern-video-control video-captions ".concat(this.state.captionsEnabled?"enabled":""),onClick:(!f||A)&&this.toggleCaptions,onTouchEnd:f&&this.toggleCaptions},L,{"aria-label":this.labels.captions,"aria-pressed":this.state.captionsEnabled}),e.createElement(u,{type:"modernCaptions"}),e.createElement("div",{className:"captions-underline",style:{background:w}})),T&&!g&&e.createElement("button",r({ref:"transcript",style:I.transcript,className:"modern-video-control video-transcript ".concat(this.state.transcriptOpened?"enabled":""),onClick:(!f||A)&&this.toggleTranscript,onTouchEnd:f&&this.toggleTranscript},L,{"aria-label":this.labels.transcript,"aria-pressed":this.state.transcriptOpened}),e.createElement(u,{type:"modernTranscript"}),e.createElement("div",{className:"transcript-underline",style:{background:w}})),T&&e.createElement(l,{ref:"transcriptWindowController",id:this.transcriptWindowId,isFullScreen:A,title:m.getString("video_transcript_title"),panelType:"transcript",videoInterface:this.props.videoInterface,dockLocations:this.dockLocations,model:this.props.model}),e.createElement(o,{ref:"playbackSpeed",menuConfig:s,styleJson:JSON.stringify(I.playbackSpeed||{}),classNames:["modern-video-control","video-playback-speed"],colors:this.props.colors,parentWidth:this.props.width,position:E,videoInterface:this.props.videoInterface,model:this.props.model,isFullScreen:A,showVideoControls:this.showControls}),e.createElement("button",r({ref:"pip",style:I.pip,className:"modern-video-control video-pip ".concat(this.state.isPipMode?"pip-mode":""),onClick:!f&&this.togglePip,onTouchEnd:f&&this.togglePip},L,{"aria-label":this.labels.pip,"aria-pressed":this.state.isPipMode}),e.createElement(u,{type:"modernEnterPip",classNames:["enter-pip-icon"]}),e.createElement(u,{type:"modernExitPip",classNames:["exit-pip-icon"]})),e.createElement("button",r({ref:"fullScreen",style:I.fullScreen,className:"modern-video-control video-full-screen",onClick:(!f||A)&&this.toggleFullScreen,onTouchEnd:f&&this.toggleFullScreen},L,{"aria-label":this.labels.fullscreen,"aria-pressed":"true"}),e.createElement(u,{type:"modernEnterFullScreen",classNames:["enter-fullscreen-icon"]}),e.createElement(u,{type:"modernExitFullScreen",classNames:["exit-fullscreen-icon"]})),e.createElement("button",r({ref:"settings",style:I.settings,className:"modern-video-control video-settings",onClick:(!f||A)&&this.openSettings,onTouchEnd:f&&this.openSettings},L,{"aria-label":this.labels.settings}),e.createElement(u,{type:"modernSettings"})))))}}}.call(e,i,e,t))||(t.exports=n)},8973:function(t,e,i){var n;void 0===(n=function(t){var e=i(2577);return{PopupMenu:function(){var t=this,n=i(7656),r=DS.detection.device.isMobile,o=this.props.colors,s=o.accentColor,a=o.panelBg,l=o.panelBorder,c=o.panelText,u=this.props,h=u.position,d=u.parentWidth,p=Math.min(Math.max(d-h,30),140),f=[];this.state.panelOpen&&f.push("open");var g=this.props.getMenuId(),m=this.props.getMenuLabel(),v=this.props.getOptions();return this.isDropIn&&(e=DS.DropIn),e.createElement("div",{className:f.join(" ")},e.createElement("div",{ref:"popup",className:"button-menu-popup"},e.createElement("div",{className:"arrow-border",style:{background:l}}),e.createElement("div",{className:"content",style:{borderColor:l,background:a,left:"".concat(p,"px")}},e.createElement("div",{className:"title",style:{color:c}},m),e.createElement("ul",{"aria-hidden":"true","aria-label":m,role:"menu",id:g},v.map((function(i,o){var a=i.label,l=i.value;return e.createElement("li",{key:o,tabIndex:"-1"},e.createElement("button",{ref:"option".concat(o),className:"menu-choice ".concat(l===t.state.currentChoice?"selected":""),onClick:!r&&function(e){t.props.onItemClicked(e,l)},onTouchEnd:r&&function(e){t.props.onItemClicked(e,l)},tabIndex:"-1",role:"menuitemcheckbox","aria-checked":l===t.state.currentChoice,"aria-label":a,"data-top-level":!0},e.createElement("div",{className:"selected-icon",style:{fill:s}},e.createElement(n,{type:"modernMenuCheck"})),e.createElement("div",{className:"label",style:{color:c}},a)))})))),e.createElement("div",{className:"arrow-background",style:{background:a}})))}}}.call(e,i,e,t))||(t.exports=n)},4198:function(t,e,i){var n;function r(t){return function(t){if(Array.isArray(t))return o(t)}(t)||function(t){if("undefined"!=typeof Symbol&&null!=t[Symbol.iterator]||null!=t["@@iterator"])return Array.from(t)}(t)||function(t,e){if(!t)return;if("string"==typeof t)return o(t,e);var i=Object.prototype.toString.call(t).slice(8,-1);"Object"===i&&t.constructor&&(i=t.constructor.name);if("Map"===i||"Set"===i)return Array.from(t);if("Arguments"===i||/^(?:Ui|I)nt(?:8|16|32)(?:Clamped)?Array$/.test(i))return o(t,e)}(t)||function(){throw new TypeError("Invalid attempt to spread non-iterable instance.\nIn order to be iterable, non-array objects must have a [Symbol.iterator]() method.")}()}function o(t,e){(null==e||e>t.length)&&(e=t.length);for(var i=0,n=new Array(e);i<e;i++)n[i]=t[i];return n}void 0===(n=function(t){var e=i(2577);return{SeekbarControl:function(){var t=this.props.colors,i=t.accentColor,n=t.volumeThumb,o=t.seekBgColor,s=t.panelBg,a=t.panelBorder,l=(t.panelText,t.iconColor),c=DS,u=c.detection,h=c.utils,d={fill:i,color:"unset",strokeOpacity:0},p={fill:n,color:"unset",strokeOpacity:0},f=this.props,g=f.isFullScreen,m=f.elapsedTime,v=f.totalTime,S=Math.round(m/v*100),y=[].concat(r(this.state.hovering?["hovering"]:[]),r(this.state.dragging?["dragging"]:[])),b=h.formatSecondsAsTime(this.state.hoverTime||0);return this.isDropIn&&(e=DS.DropIn),e.createElement("div",{className:"video-seekbar draggable ".concat(y.join(" ")),style:{background:o},onMouseDown:!u.device.isMobile&&this.onSeekStart,onTouchStart:u.device.isMobile&&this.onSeekStart,onMouseOver:this.onMouseOver,onMouseLeave:this.onMouseOut,role:"slider",tabIndex:g?0:-1,"aria-hidden":!g||null,"aria-valuetext":"".concat(S,"%"),onFocus:this.handleFullScreenFocus,onBlur:this.handleFullScreenBlur},e.createElement("svg",{version:"1.1",viewBox:"0 0 1 1",preserveAspectRatio:"none"},e.createElement("rect",{width:"1",height:"1",style:{fill:o}})),e.createElement("div",{className:"video-seekbar-hitarea"}),e.createElement("div",{className:"video-seekbar-popup",ref:"popup"},e.createElement("div",{className:"arrow-border",style:{background:a}}),e.createElement("div",{className:"content",style:{borderColor:a,background:s,color:l}},e.createElement("span",{className:"seek-time-code"},b)),e.createElement("div",{className:"arrow-background",style:{background:s}})),e.createElement("div",{className:"video-seekbar-elapsed",ref:"elapsedBar",style:d},e.createElement("svg",{version:"1.1",viewBox:"0 0 1 1",preserveAspectRatio:"none"},e.createElement("rect",{width:"1",height:"1",style:d}))),e.createElement("div",{className:"video-seekbar-seek-position",ref:"seekPreview"}),e.createElement("div",{className:"video-seekbar-seek-thumb",ref:"seekThumb",style:{overflow:"hidden "}},e.createElement("svg",{version:"1.1",viewBox:"0 0 1 1",preserveAspectRatio:"none"},e.createElement("rect",{width:"1",height:"1",style:p}))))}}}.call(e,i,e,t))||(t.exports=n)},1895:function(t,e,i){var n;function r(){return r=Object.assign?Object.assign.bind():function(t){for(var e=1;e<arguments.length;e++){var i=arguments[e];for(var n in i)Object.prototype.hasOwnProperty.call(i,n)&&(t[n]=i[n])}return t},r.apply(this,arguments)}void 0===(n=function(t){var e=i(2577);return{VolumeControl:function(){var t=i(7656),n=this.props.colors,o=n.accentColor,s=n.panelBg,a=n.panelBorder,l=n.volumeThumb,c=n.iconColor,u=this.state.volume,h={height:"".concat(100*u,"%"),overflow:"hidden"},d={overflow:"hidden",top:"".concat(100*(1-u),"%")},p={color:"unset",strokeOpacity:0},f=this.props.isFullScreen,g=f?{tabIndex:0,onFocus:this.handleFullScreenSliderFocus,onBlur:this.handleFullScreenSliderBlur}:{tabIndex:-1,"aria-hidden":!0},m=f?{tabIndex:0,onFocus:this.handleFullScreenFocus,onBlur:this.handleFullScreenBlur}:{tabIndex:-1,"aria-hidden":!0},v=["video-volume",this.props.className];return this.state.sliderOpen&&v.push("open"),this.isDropIn&&(e=DS.DropIn),e.createElement("div",{className:v.join(" "),style:JSON.parse(this.props.styleJson),onMouseLeave:this.onMouseOut},e.createElement("button",r({ref:"mute",onClick:this.toggleMute,onMouseOver:this.onMouseOver,"data-volume-related":"true"},m,{"aria-label":this.props.buttonLabel,"aria-pressed":0===u}),e.createElement(t,{type:"modernVolume",volume:u})),e.createElement("div",{className:"video-volume-slider",style:{fill:s,stroke:a}},e.createElement("svg",{version:"1.1",width:"46px",height:"108px",viewBox:"0 0 46 108"},e.createElement("defs",null,e.createElement("path",{id:"video-volume-path",d:"M11,8 L35,8 C36,8 38,9 38,11 L38,84 C38,85 37,86 37,86 L25,98 C23,100 22,100 20,98 L8,86 C8,86 8,85 8,84 L8,11 C8,9 9,8 11,8 Z"}),e.createElement("filter",{id:"video-volume-filter",x:"-41.7%",y:"-13.4%",width:"183.3%",height:"125.5%",filterUnits:"objectBoundingBox"},e.createElement("feMorphology",{radius:"0.5",operator:"dilate",in:"SourceAlpha",result:"vol-bg-a"}),e.createElement("feGaussianBlur",{stdDeviation:"4",in:"vol-bg-a",result:"vol-bg-b"}),e.createElement("feComposite",{in:"vol-bg-b",in2:"SourceAlpha",operator:"out",result:"vol-bg-c"}),e.createElement("feColorMatrix",{values:"0 0 0 0 0 0 0 0 0 0 0 0 0 0 0 0 0 0 0.35 0",type:"matrix",in:"vol-bg-c"}))),e.createElement("g",null,e.createElement("use",{stroke:"none",filter:"url(#video-volume-filter)",href:"#video-volume-path"}),e.createElement("use",{strokeWidth:"1",href:"#video-volume-path"}))),e.createElement("div",r({ref:"volumeSlider",className:"video-volume-track-container","data-volume-related":"true",role:"slider","aria-label":this.props.sliderLabel,"aria-valuetext":10*u,"aria-orientation":"vertical"},g),e.createElement("div",{className:"video-volume-hitarea",onMouseDown:this.onDragStart}),e.createElement("div",{className:"video-volume-track",ref:"track",style:{overflow:"hidden"}},e.createElement("svg",{version:"1.1",viewBox:"0 0 1 1",preserveAspectRatio:"none"},e.createElement("rect",{width:"1",height:"1",fill:c,style:p}))),e.createElement("div",{className:"video-volume-progress",ref:"progress",style:h},e.createElement("svg",{version:"1.1",viewBox:"0 0 1 1",preserveAspectRatio:"none"},e.createElement("rect",{width:"1",height:"1",fill:o,style:p}))),e.createElement("div",{className:"video-volume-dot",ref:"thumb",style:d},e.createElement("svg",{version:"1.1",viewBox:"0 0 1 1",preserveAspectRatio:"none"},e.createElement("rect",{width:"1",height:"1",fill:l,style:p}))))))}}}.call(e,i,e,t))||(t.exports=n)},4691:function(t,e,i){var n;void 0===(n=function(t){var e=i(2577);return{LearnMoreIcon:function(){var t=this.props.scale,i=void 0===t?1:t;return this.isDropIn&&(e=DS.DropIn),e.createElement("svg",{width:20*i,height:20*i,viewBox:"0 0 20 20",xmlns:"http://www.w3.org/2000/svg"},e.createElement("rect",{stroke:"none",x:"9",y:"5",width:"2",height:"2"}),e.createElement("mask",{id:"path-2-inside-1_955_382"},e.createElement("path",{stroke:"none",d:"M8 8H9H11V9V14H12V15H11H9H8V14H9V9H8V8Z"})),e.createElement("path",{stroke:"none",d:"M8 8H9H11V9V14H12V15H11H9H8V14H9V9H8V8Z"}),e.createElement("path",{stroke:"none",d:"M8 8V7H7V8H8ZM11 8H12V7H11V8ZM11 14H10V15H11V14ZM12 14H13V13H12V14ZM12 15V16H13V15H12ZM8 15H7V16H8V15ZM8 14V13H7V14H8ZM9 14V15H10V14H9ZM9 9H10V8H9V9ZM8 9H7V10H8V9ZM9 7H8V9H9V7ZM9 9H11V7H9V9ZM10 8V9H12V8H10ZM10 9V14H12V9H10ZM12 13H11V15H12V13ZM13 15V14H11V15H13ZM11 16H12V14H11V16ZM11 14H9V16H11V14ZM8 16H9V14H8V16ZM7 14V15H9V14H7ZM9 13H8V15H9V13ZM10 14V9H8V14H10ZM8 10H9V8H8V10ZM7 8V9H9V8H7Z",mask:"url(#path-2-inside-1_955_382)"}),e.createElement("circle",{fill:"none",cx:"10",cy:"10",r:"9",strokeWidth:"2"}))}}}.call(e,i,e,t))||(t.exports=n)},6955:function(t,e,i){var n;void 0===(n=function(t){var e=i(2577);return{LocalHLSVideoIcon:function(){return this.isDropIn&&(e=DS.DropIn),e.createElement("svg",{width:73*this.props.scale,height:51*this.props.scale,viewBox:"0 0 73 51",stroke:"none",xmlns:"http://www.w3.org/2000/svg"},e.createElement("path",{d:"M72.1,2.5 C71.6,1.7,70.8,1,70,0.6 C69.1,0.2,68.2,0,67.2,0 H61.1 H6 C3.9,0,2.1,0.7,0.9,2.5 H0.9 C0.6,3.2,0.2,4,0,4.7 V46.3 C0.2,47.1,0.6,47.8,0.9,48.5 C1.4,49.3,2.1,50,3,50.4 C3.8,50.8,4.8,51,5.7,51 H6.5 H67 C69.1,51,70.9,50.3,72.1,48.5 C72.4,47.8,72.8,47,73,46.3 V4.7 C72.8,3.9,72.5,3.2,72.1,2.5 L72.1,2.5 Z M33,3.9 H40.6 C40.7,4,40.9,4.1,41,4.2 V9.1 H32.5 V6.9 V4.4 C32.5,4.3,32.5,4.2,32.6,4.1 C32.7,4,32.8,3.9,33,3.9 V3.9 Z M12.2,47.1 C12,47.1,11.8,47.2,11.7,47.2 H4.4 C3.9,47.2,3.7,47.1,3.7,46.6 V42 H12.2 L12.2,47.1 Z M12.5,8.7 H12.5 C12.5,8.9,12.3,9.1,12.1,9.2 H4.3 H4.3 C4.2,9.1,4.1,9.1,4,9.1 V4.3 C4.1,4.1,4.2,4,4.4,4 H12.1 C12.2,3.9,12.3,4,12.4,4.1 C12.5,4.2,12.5,4.3,12.5,4.4 C12.5,5.8,12.5,7.3,12.5,8.7 L12.5,8.7 Z M26.5,47.1 C26.3,47.1,26.1,47.2,26,47.2 H18.6 H18.6 C18.5,47.2,18.3,47.2,18.1,47 C18,46.9,18,46.7,18,46.6 V42 L26.5,42 V47.1 L26.5,47.1 Z M26.8,8.6 C26.8,8.8,26.8,8.9,26.7,9 C26.5,9.2,26.4,9.2,26.2,9.2 H18.7 C18.5,9.1,18.3,9,18.2,8.8 V4 C18.5,4,18.7,4,18.8,4 H26.1 V4 C26.3,3.9,26.5,4,26.6,4.1 C26.8,4.2,26.8,4.4,26.8,4.6 C26.8,5.9,26.8,7.3,26.8,8.6 L26.8,8.6 Z M40.7,47.1 C40.5,47.1,40.3,47.2,40.2,47.2 H32.9 C32.4,47.2,32.2,47.1,32.3,46.6 V42.5 C32.3,42.3,32.3,42.2,32.3,42 L40.7,42 L40.7,47.1 Z M41.6,27.4 L33.2,32.6 C31.5,33.7,30.1,32.9,30.1,30.9 V20.1 C30.1,18.1,31.5,17.4,33.2,18.4 L41.6,23.6 C43.3,24.6,43.3,26.4,41.6,27.4 Z M55,46.8 C54.9,47,54.8,47.1,54.6,47.1 H46.9 C46.7,47.1,46.6,47,46.5,46.8 V42 H55 C55,43.7,55,45.3,55,46.8 H55 Z M55.3,8.7 C55.3,8.9,55.3,9.2,54.9,9.2 H46.8 V4 H50.7 H54.8 H54.8 C54.9,3.9,55.1,4,55.2,4.1 C55.3,4.2,55.3,4.3,55.3,4.5 C55.3,5.8,55.3,7.2,55.3,8.7 L55.3,8.7 Z M69.2,47.1 H60.8 V42 H69.2 V47.1 Z M69.5,8.7 C69.5,9,69.5,9.2,69.1,9.2 H61.3 H61.3 C61.2,9.2,61.1,9.1,61,9.1 V4 H61.6 H68.9 C69.1,3.9,69.3,4,69.4,4.1 C69.6,4.2,69.6,4.4,69.5,4.6 C69.5,6,69.5,7.3,69.5,8.7 L69.5,8.7 Z"}))}}}.call(e,i,e,t))||(t.exports=n)},3154:function(t,e,i){var n;void 0===(n=function(t){var e=i(2577);return{ModernCaptionsIcon:function(){return this.isDropIn&&(e=DS.DropIn),e.createElement("svg",{width:"18",height:"15",viewBox:"0 0 18 15",focusable:"false",transform:"translate(0, 1)"},e.createElement("path",{d:"M15.2 0.4C15.6 0.4 15.9 0.6 16.2 0.8C16.4 1.1 16.6 1.4 16.6 1.8V10.6C16.6 10.9 16.4 11.3 16.2 11.5C15.9 11.7 15.6 11.9 15.2 11.9H10.2L8.6 13.4L7.1 11.9H2.1C1.7 11.9 1.4 11.7 1.1 11.5C0.9 11.3 0.7 10.9 0.7 10.6V1.8C0.7 1.4 0.9 1.1 1.1 0.8C1.4 0.6 1.7 0.4 2.1 0.4H15.2Z",strokeWidth:"0.8",fill:"none"}),e.createElement("path",{d:"M8.0 4.4C7.9 4.5 7.9 4.5 7.8 4.6C7.8 4.6 7.7 4.6 7.7 4.6C7.6 4.6 7.5 4.6 7.4 4.6C7.4 4.5 7.3 4.5 7.2 4.4C7.1 4.3 7.0 4.3 6.8 4.3C6.7 4.2 6.5 4.2 6.3 4.2C6.1 4.2 5.9 4.2 5.7 4.3C5.5 4.4 5.3 4.5 5.2 4.7C5.1 4.9 5.0 5.1 4.9 5.3C4.9 5.6 4.8 5.8 4.8 6.2C4.8 6.5 4.9 6.8 4.9 7.0C5.0 7.3 5.1 7.5 5.2 7.6C5.4 7.8 5.5 7.9 5.7 8.0C5.9 8.1 6.1 8.1 6.3 8.1C6.5 8.1 6.7 8.1 6.9 8.1C7.0 8.0 7.1 7.9 7.2 7.9C7.3 7.8 7.4 7.7 7.5 7.7C7.5 7.6 7.6 7.6 7.7 7.6C7.8 7.6 7.9 7.7 8.0 7.7L8.4 8.3C8.2 8.5 8.1 8.6 7.9 8.7C7.7 8.9 7.5 9.0 7.3 9.0C7.1 9.1 6.9 9.2 6.7 9.2C6.5 9.2 6.3 9.2 6.0 9.2C5.7 9.2 5.3 9.2 5.0 9.0C4.7 8.9 4.4 8.7 4.2 8.4C3.9 8.2 3.7 7.8 3.6 7.5C3.4 7.1 3.4 6.6 3.4 6.2C3.4 5.7 3.4 5.3 3.6 4.9C3.7 4.6 3.9 4.2 4.1 4.0C4.4 3.7 4.7 3.5 5.0 3.3C5.4 3.2 5.8 3.1 6.3 3.1C6.7 3.1 7.1 3.2 7.4 3.3C7.8 3.4 8.1 3.7 8.3 3.9L8.0 4.4Z",stroke:"none"}),e.createElement("path",{d:"M13.5 4.4C13.4 4.5 13.4 4.5 13.4 4.6C13.3 4.6 13.3 4.6 13.2 4.6C13.1 4.6 13.0 4.6 13.0 4.6C12.9 4.5 12.8 4.5 12.7 4.4C12.6 4.3 12.5 4.3 12.4 4.3C12.2 4.2 12.1 4.2 11.9 4.2C11.6 4.2 11.4 4.2 11.2 4.3C11.0 4.4 10.9 4.5 10.7 4.7C10.6 4.9 10.5 5.1 10.5 5.3C10.4 5.6 10.4 5.8 10.4 6.2C10.4 6.5 10.4 6.8 10.5 7.0C10.5 7.3 10.6 7.5 10.8 7.6C10.9 7.8 11.0 7.9 11.2 8.0C11.4 8.1 11.6 8.1 11.8 8.1C12.1 8.1 12.3 8.1 12.4 8.1C12.5 8.0 12.7 7.9 12.8 7.9C12.9 7.8 12.9 7.7 13.0 7.7C13.1 7.6 13.2 7.6 13.3 7.6C13.4 7.6 13.5 7.7 13.5 7.7L13.9 8.3C13.8 8.5 13.6 8.6 13.4 8.7C13.2 8.9 13.0 9.0 12.8 9.0C12.6 9.1 12.4 9.2 12.2 9.2C12.0 9.2 11.8 9.2 11.6 9.2C11.2 9.2 10.9 9.2 10.5 9.0C10.2 8.9 9.9 8.7 9.7 8.4C9.4 8.2 9.3 7.8 9.1 7.5C9.0 7.1 8.9 6.6 8.9 6.2C8.9 5.7 9.0 5.3 9.1 4.9C9.2 4.6 9.4 4.2 9.6 4.0C9.9 3.7 10.2 3.5 10.6 3.3C10.9 3.2 11.3 3.1 11.8 3.1C12.2 3.1 12.6 3.2 13.0 3.3C13.3 3.4 13.6 3.7 13.9 3.9L13.5 4.4Z",stroke:"none"}))}}}.call(e,i,e,t))||(t.exports=n)},3908:function(t,e,i){var n;void 0===(n=function(t){var e=i(2577);return{ModernEnterFullScreenIcon:function(){return this.isDropIn&&(e=DS.DropIn),e.createElement("svg",{className:this.props.classNames.join(" "),width:"14",height:"14",viewBox:"0 0 14 14",focusable:"false"},e.createElement("path",{d:"M1.99055 2.3H5.1V0.4H0.1V5.2H1.9L1.9 2.3Z",stroke:"none"}),e.createElement("path",{d:"M5.1 11.8H1.9V8.9H0.1V13.6H5.1L5.1 11.8Z",stroke:"none"}),e.createElement("path",{d:"M11.5 11.8H8.4V13.6H13.3V8.9H11.5L11.5 11.8Z",stroke:"none"}),e.createElement("path",{d:"M8.4 2.3H11.5V5.2H13.3V0.4H8.4L8.4 2.3Z",stroke:"none"}))}}}.call(e,i,e,t))||(t.exports=n)},670:function(t,e,i){var n;void 0===(n=function(t){var e=i(2577);return{ModernEnterPipIcon:function(){return this.isDropIn&&(e=DS.DropIn),e.createElement("svg",{className:this.props.classNames.join(" "),width:"18",height:"15",viewBox:"0 0 18 15",focusable:"false"},e.createElement("path",{d:"M14.4,6.4 L8,6.4 L8,11.2 L14.4,11.2 L14.4,6.4 L14.4,6.4 Z M17.6,12.8 L17.6,1.6 C17.6,0.7,16.9,0,16,0 L1.6,0 C0.7,0,0,0.7,0,1.6 L0,12.8 C0,13.7,0.7,14.4,1.6,14.4 L16,14.4 C16.9,14.4,17.6,13.7,17.6,12.8 L17.6,12.8 Z M16,12.8 L1.6,12.8 L1.6,1.6 L16,1.6 L16,12.8 L16,12.8 Z",stroke:"none"}))}}}.call(e,i,e,t))||(t.exports=n)},3544:function(t,e,i){var n;void 0===(n=function(t){var e=i(2577);return{ModernExitFullScreenIcon:function(){return this.isDropIn&&(e=DS.DropIn),e.createElement("svg",{className:this.props.classNames.join(" "),width:"15",height:"14",viewBox:"0 0 15 14",focusable:"false"},e.createElement("path",{d:"M4.2 4.1H0.1V6.0H6.2V0H4.2V4.1Z",stroke:"none"}),e.createElement("path",{d:"M0.1 9.8H4.2V13.9H6.2V7.9H0.1V9.8Z",stroke:"none"}),e.createElement("path",{d:"M10.0 9.8H14.1V7.9H8.1V13.9H10.0V9.8Z",stroke:"none"}),e.createElement("path",{d:"M8.1 0V6.0H14.1V4.1H10.0V0H8.1Z",stroke:"none"}))}}}.call(e,i,e,t))||(t.exports=n)},6002:function(t,e,i){var n;void 0===(n=function(t){var e=i(2577);return{ModernExitPipIcon:function(){return this.isDropIn&&(e=DS.DropIn),e.createElement("svg",{className:this.props.classNames.join(" "),width:"18",height:"15",viewBox:"0 0 18 15",focusable:"false"},e.createElement("path",{d:"M14.4,3.4 L3,3.4 L3,11.2 L14.4,11.2 L14.4,6.4 L14.4,6.4 Z ",stroke:"none"}),e.createElement("path",{d:"M17.6,12.8 L17.6,1.6 C17.6,0.7,16.9,0,16,0 L1.6,0 C0.7,0,0,0.7,0,1.6 L0,12.8 C0,13.7,0.7,14.4,1.6,14.4 L16,14.4 C16.9,14.4,17.6,13.7,17.6,12.8 L17.6,12.8 Z M16,12.8 L1.6,12.8 L1.6,1.6 L16,1.6 L16,12.8 L16,12.8 Z",stroke:"none"}))}}}.call(e,i,e,t))||(t.exports=n)},2462:function(t,e,i){var n;void 0===(n=function(t){var e=i(2577);return{ModernMenuCheckIcon:function(){return this.isDropIn&&(e=DS.DropIn),e.createElement("svg",{width:"12",height:"9",viewBox:"0 0 12 9"},e.createElement("path",{d:"M10 0.3 L11.5 1.7 L4.3 8.9 L0 4.7 L1.4 3.2 L4.3 6.1 L10 0.3 Z",stroke:"none"}))}}}.call(e,i,e,t))||(t.exports=n)},2251:function(t,e,i){var n;void 0===(n=function(t){var e=i(2577);return{ModernPauseIcon:function(){return this.isDropIn&&(e=DS.DropIn),e.createElement("svg",{className:this.props.classNames.join(" "),width:"9",height:"14",viewBox:"0 0 9 14",focusable:"false"},e.createElement("rect",{x:"0",width:"3",height:"14",stroke:"none"}),e.createElement("rect",{x:"6",width:"3",height:"14",stroke:"none"}))}}}.call(e,i,e,t))||(t.exports=n)},6501:function(t,e,i){var n;void 0===(n=function(t){var e=i(2577);return{ModernPlayIcon:function(){return this.isDropIn&&(e=DS.DropIn),e.createElement("svg",{className:this.props.classNames.join(" "),width:"14",height:"16",viewBox:"0 0 14 16",focusable:"false"},e.createElement("path",{d:"M1.4 15.4C0.8 15.8 0 15.3 0 14.5L0 1.4C0 0.6 0.8 0.1 1.4 0.5L12.9 7.1C13.5 7.5 13.5 8.4 12.9 8.8L8.0 11.6L1.4 15.4Z",stroke:"none"}))}}}.call(e,i,e,t))||(t.exports=n)},2756:function(t,e,i){var n;void 0===(n=function(t){var e=i(2577);return{ModernSettingsIcon:function(){return this.isDropIn&&(e=DS.DropIn),e.createElement("svg",{width:"16",height:"16",viewBox:"0 0 16 16",xmlns:"http://www.w3.org/2000/svg",focusable:"false"},e.createElement("path",{d:"M14,3.2 L14.9,4.7 C15.3,5.5,15.1,6.4,14.4,6.8 L13.7,7.4 C13.7,7.6,13.7,7.7,13.7,7.9 C13.7,8.1,13.7,8.3,13.7,8.5 L14.4,9 C15.1,9.5,15.3,10.4,14.9,11.1 L14,12.7 C13.6,13.4,12.7,13.7,11.9,13.3 L11.1,13 C10.8,13.2,10.5,13.4,10.1,13.5 L10,14.4 C9.9,15.3,9.2,15.9,8.4,15.9 H6.6 C5.8,15.9,5.1,15.3,5.1,14.4 L5,13.5 C4.6,13.4,4.3,13.2,4,13 L3.1,13.3 C2.4,13.7,1.5,13.4,1.1,12.7 L0.2,11.1 C-0.2,10.4,0,9.5,0.7,9 L1.4,8.5 C1.4,8.3,1.4,8.1,1.4,7.9 C1.4,7.7,1.4,7.6,1.4,7.4 L0.7,6.8 C0,6.4,-0.2,5.5,0.2,4.7 L1.1,3.2 C1.5,2.5,2.4,2.2,3.1,2.5 L4,2.9 C4.3,2.7,4.6,2.5,5,2.3 L5.1,1.4 C5.1,0.6,5.8,0,6.6,0 H8.4 C9.2,0,9.9,0.6,10,1.4 L10.1,2.3 C10.5,2.5,10.8,2.7,11.1,2.9 L11.9,2.5 C12.7,2.2,13.6,2.5,14,3.2 Z M7.5,11.5 C9.4,11.5,11,9.9,11,8 C11,6.1,9.4,4.5,7.5,4.5 C5.6,4.5,4,6.1,4,8 C4,9.9,5.6,11.5,7.5,11.5 Z",stroke:"none"}))}}}.call(e,i,e,t))||(t.exports=n)},5540:function(t,e,i){var n;void 0===(n=function(t){var e=i(2577);return{ModernSpeedIcon:function(){return this.isDropIn&&(e=DS.DropIn),e.createElement("svg",{width:"15",height:"15",viewBox:"0 0 15 15",focusable:"false"},e.createElement("path",{d:"M5.9 4.0L10.4 7.4L5.9 10.8V4.0ZM1.5 8.2H0.0C0.1 9.6 0.6 10.9 1.5 12.0L2.6 11.0C2.0 10.1 1.6 9.2 1.5 8.2H1.5ZM15 7.4H14.9C14.9 5.6 14.3 3.8 13.0 2.4C11.8 1.0 10.0 0.1 8.2 0.0V1.5C10.1 1.7 11.8 2.9 12.8 4.7C13.7 6.4 13.7 8.5 12.8 10.2C11.8 12.0 10.1 13.1 8.2 13.4V14.9C10.0 14.7 11.8 13.8 13.0 12.5C14.3 11.1 14.9 9.3 14.9 7.4L15 7.4ZM3.6 12.1L2.5 13.1C3.7 14.1 5.1 14.8 6.7 14.9V13.4V13.4C5.5 13.3 4.5 12.8 3.6 12.1V12.1ZM2.6 3.9L1.5 2.8C0.6 3.9 0.1 5.3 0 6.7H1.5H1.5C1.6 5.7 2.0 4.7 2.6 3.9H2.6ZM6.7 1.5V0.0C5.1 0.1 3.7 0.7 2.5 1.7L3.6 2.8C4.5 2.1 5.5 1.6 6.7 1.5V1.5Z",stroke:"none"}))}}}.call(e,i,e,t))||(t.exports=n)},7745:function(t,e,i){var n;void 0===(n=function(t){var e=i(2577);return{ModernTranscriptIcon:function(){return this.isDropIn&&(e=DS.DropIn),e.createElement("svg",{width:"16",height:"15",viewBox:"0 0 16 15",focusable:"false"},e.createElement("path",{fillRule:"evenodd",clipRule:"evenodd",d:"M14,7.5 C14,11,11.2,13.9,7.6,13.9 C4.1,13.9,1.2,11,1.2,7.5 C1.2,4,4.1,1.1,7.6,1.1 C11.2,1.1,14,4,14,7.5 Z M15.1,7.5 C15.1,11.6,11.8,15,7.6,15 C3.5,15,0.1,11.6,0.1,7.5 C0.1,3.4,3.5,0,7.6,0 C11.8,0,15.1,3.4,15.1,7.5 Z M4,4.3 C4,4,4.3,3.7,4.6,3.7 H10.6 C11,3.7,11.2,4,11.2,4.3 C11.2,4.6,11,4.9,10.6,4.9 H4.6 C4.3,4.9,4,4.6,4,4.3 Z M4,6.5 C4,6.2,4.3,5.9,4.6,5.9 H7.6 C8,5.9,8.2,6.2,8.2,6.5 C8.2,6.8,8,7.1,7.6,7.1 H4.6 C4.3,7.1,4,6.8,4,6.5 Z M4.6,8.2 C4.3,8.2,4,8.5,4,8.8 C4,9.1,4.3,9.4,4.6,9.4 H10.6 C11,9.4,11.2,9.1,11.2,8.8 C11.2,8.5,11,8.2,10.6,8.2 H4.6 Z M4,11 C4,10.7,4.3,10.4,4.6,10.4 H9.6 C10,10.4,10.2,10.7,10.2,11 C10.2,11.3,10,11.6,9.6,11.6 H4.6 C4.3,11.6,4,11.3,4,11 Z",stroke:"none"}))}}}.call(e,i,e,t))||(t.exports=n)},4665:function(t,e,i){var n;void 0===(n=function(t){var e=i(2577);return{ModernVolumeIcon:function(){var t=this.props.volume,i=void 0===t?1:t,n=Math.min(1,i/.5),r=Math.min(1,Math.max(0,i/.5-.5));return this.isDropIn&&(e=DS.DropIn),e.createElement("svg",{width:"17",height:"13",viewBox:"0 0 17 13",focusable:"false"},e.createElement("rect",{x:"0.7",y:"4.0",width:"2.6",height:"5.2",stroke:"none"}),e.createElement("path",{d:"M4.2 4.0L8.6 0.4V12.8L4.2 9.2V4.0Z",stroke:"none"}),e.createElement("mask",{id:"mask0_180_1082",style:{maskType:"alpha"},maskUnits:"userSpaceOnUse",x:"9",y:"0",width:"8",height:"13"},e.createElement("rect",{x:"10",y:"0.4",width:"7.0",height:"12.3",fill:"white"})),e.createElement("g",{mask:"url(#mask0_180_1082)"},e.createElement("circle",{cx:"8.6",cy:"6.6",r:"5.7",strokeWidth:"1",fill:"none",opacity:r}),e.createElement("circle",{cx:"8.6",cy:"6.6",r:"3.0",strokeWidth:"1",fill:"none",opacity:n})))}}}.call(e,i,e,t))||(t.exports=n)},8779:function(t,e,i){var n;function r(){return r=Object.assign?Object.assign.bind():function(t){for(var e=1;e<arguments.length;e++){var i=arguments[e];for(var n in i)Object.prototype.hasOwnProperty.call(i,n)&&(t[n]=i[n])}return t},r.apply(this,arguments)}void 0===(n=function(t){var e=i(2577);return{KebabMenu:function(){var t=this,n=DS.flagManager.dropInVideo&&!DS.flagManager.dropInCore?i(7656).wrapped:i(7656),o=["kebab-popup"],s=this.props.isFullScreen,a=s||DS.detection.deviceView.isPhone?{tabIndex:0,onFocus:this.handleFullScreenFocus,onBlur:this.handleFullScreenBlur}:{tabIndex:-1,"aria-hidden":!0};return this.state.open&&o.push("open"),this.isDropIn&&(e=DS.DropIn),e.createElement("div",{className:"kebab-menu"},e.createElement("button",r({ref:"kebabButton",className:"title-button kebab-button",onClick:this.handleKebabClicked},a,{"aria-label":DS.stringTabler.getString("acc_window_options"),"aria-expanded":this.state.open}),e.createElement(n,{type:"verticalEllipse"})),e.createElement("div",{className:o.join(" ")},e.createElement("div",{className:"kebab-arrow-border"}),e.createElement("div",{className:"content"},this.props.options.map((function(i){var o=i.id,l=i.value,c=i.label,u=["checkbox"];l&&u.push("checked");var h=Object.assign(a,s?{role:"checkbox","aria-checked":l,"aria-label":c}:{});return e.createElement("button",r({key:o,ref:t.getOptionRef(o),className:u.join(" "),onClick:function(){return t.handleOptionClicked(o,l)}},h,{"data-kebab-part":"true"}),e.createElement("div",{className:"icon-wrap"},e.createElement(n,{type:"checked",classNames:["checked-icon"]}),e.createElement(n,{type:"unchecked",classNames:["unchecked-icon"]})),e.createElement("div",{className:"checkbox-label"},c))}))),e.createElement("div",{className:"kebab-arrow-background"})))}}}.call(e,i,e,t))||(t.exports=n)},8154:function(t,e,i){var n;function r(){return r=Object.assign?Object.assign.bind():function(t){for(var e=1;e<arguments.length;e++){var i=arguments[e];for(var n in i)Object.prototype.hasOwnProperty.call(i,n)&&(t[n]=i[n])}return t},r.apply(this,arguments)}function o(t){return function(t){if(Array.isArray(t))return s(t)}(t)||function(t){if("undefined"!=typeof Symbol&&null!=t[Symbol.iterator]||null!=t["@@iterator"])return Array.from(t)}(t)||function(t,e){if(!t)return;if("string"==typeof t)return s(t,e);var i=Object.prototype.toString.call(t).slice(8,-1);"Object"===i&&t.constructor&&(i=t.constructor.name);if("Map"===i||"Set"===i)return Array.from(t);if("Arguments"===i||/^(?:Ui|I)nt(?:8|16|32)(?:Clamped)?Array$/.test(i))return s(t,e)}(t)||function(){throw new TypeError("Invalid attempt to spread non-iterable instance.\nIn order to be iterable, non-array objects must have a [Symbol.iterator]() method.")}()}function s(t,e){(null==e||e>t.length)&&(e=t.length);for(var i=0,n=new Array(e);i<e;i++)n[i]=t[i];return n}void 0===(n=function(t){var e=i(2577);return{SelectControl:function(){var t=this,n=i(7656),s=this.props.isFullScreen?{role:"combobox","aria-labelledby":this.props.selectLabelId,onFocus:this.handleFullScreenFocus,onBlur:this.handleFullScreenBlur}:{};return this.isDropIn&&(e=DS.DropIn),e.createElement("div",{className:"select-control"},e.createElement("button",r({ref:"input",className:["select-button"].concat(o(this.state.open?["open"]:[])).join(" "),onClick:this.handleClicked},s),e.createElement("span",{className:"selected-text",ref:"selectedValue"},this.getSelectedText()),e.createElement("div",{className:"down-arrow"})),e.createElement("div",{ref:"list",className:["select-droplist"].concat(o(this.state.open?["open"]:[])).join(" ")},this.props.options.map((function(i,r){var s=t.state.selectedIndex===r;return e.createElement("div",{key:r,ref:t.getRefName(r),role:"option",className:["select-option"].concat(o(s?["selected"]:[])).join(" "),onClick:function(e){return t.handleOptionClicked(e,r)},"data-index":r},e.createElement("div",{className:"selected-icon"},e.createElement(n,{type:"modernMenuCheck"})),e.createElement("div",{className:"label"},i.display))}))))}}}.call(e,i,e,t))||(t.exports=n)},6531:function(t,e,i){var n;function r(t){return function(t){if(Array.isArray(t))return o(t)}(t)||function(t){if("undefined"!=typeof Symbol&&null!=t[Symbol.iterator]||null!=t["@@iterator"])return Array.from(t)}(t)||function(t,e){if(!t)return;if("string"==typeof t)return o(t,e);var i=Object.prototype.toString.call(t).slice(8,-1);"Object"===i&&t.constructor&&(i=t.constructor.name);if("Map"===i||"Set"===i)return Array.from(t);if("Arguments"===i||/^(?:Ui|I)nt(?:8|16|32)(?:Clamped)?Array$/.test(i))return o(t,e)}(t)||function(){throw new TypeError("Invalid attempt to spread non-iterable instance.\nIn order to be iterable, non-array objects must have a [Symbol.iterator]() method.")}()}function o(t,e){(null==e||e>t.length)&&(e=t.length);for(var i=0,n=new Array(e);i<e;i++)n[i]=t[i];return n}void 0===(n=function(t){var e=i(2577);return{TranscriptList:function(){var t=this,i=this.props,n=i.transcript,o=(n=void 0===n?{}:n).cues,s=void 0===o?[]:o,a=i.isFullScreen,l=DS,c=l.stringTabler,u=l.detection.deviceView.isPhone,h=-1===this.state.focusedIndex?null:this.state.focusedIndex;return this.isDropIn&&(e=DS.DropIn),e.createElement("div",{className:"transcript-list",onClick:this.handleListClicked},e.createElement("div",{className:"content",ref:"content"},e.createElement("ul",{ref:"listbox",tabIndex:a||u?0:-1,role:"listbox","aria-label":c.getString("acc_video_transcript_list"),"aria-activedescendant":this.formatItemRef(h)},s.map((function(i,n){var r=t.state.selectedIndex===n;return e.createElement("li",{key:n,id:t.formatItemRef(n),ref:t.formatItemRef(n),className:r?"selected":null,role:"option","aria-selected":r,"data-index":n},t.getTimeCodesEnabled()&&e.createElement("div",{className:"time-code"},t.formatTime(i.start)),e.createElement("div",{className:"cue-text"},i.text))})))),e.createElement("div",{className:["scrollbar"].concat(r(this.state.scrollable?["scrollable"]:[])).join(" "),ref:"scrollbar"},e.createElement("div",{className:"scroll-thumb",ref:"scrollThumb"})))}}}.call(e,i,e,t))||(t.exports=n)},5221:function(t,e,i){var n;function r(){return r=Object.assign?Object.assign.bind():function(t){for(var e=1;e<arguments.length;e++){var i=arguments[e];for(var n in i)Object.prototype.hasOwnProperty.call(i,n)&&(t[n]=i[n])}return t},r.apply(this,arguments)}void 0===(n=function(t){var e=i(2577);return{TranscriptPanel:function(){var t=i(6790),n=i(601),o=DS.flagManager.dropInVideo&&!DS.flagManager.dropInCore?i(7656).wrapped:i(7656),s=DS.detection.deviceView.isPhone,a=this.props.isFullScreen||s?{tabIndex:0,onFocus:this.handleFullScreenFocus,onBlur:this.handleFullScreenBlur}:{tabIndex:-1,"aria-hidden":!0},l=this.props.options.find((function(t){return"autoScroll"===t.id})),c=l&&this.state.autoScrollPaused,u="panel-".concat(this.props.id),h="select-".concat(u),d=!s&&this.state.trackOptions.length>1&&!DS.flagManager.multiLangSupport;return this.isDropIn&&(e=DS.DropIn),e.createElement("div",{className:"transcript-panel ".concat(d?"":"single-track")},d?e.createElement("label",{id:h},e.createElement("span",{ref:"label"},this.selectLabel),e.createElement(t,{ref:"trackSelect",options:this.state.trackOptions,changeCallback:this.handleTrackChanged,toPanelCoords:this.toPanelCoords,isFullScreen:this.props.isFullScreen,labelId:h})):null,e.createElement(n,{ref:"transcriptList",toPanelCoords:this.toPanelCoords,transcript:this.state.transcript,autoScroll:l,autoScrollPaused:this.state.autoScrollPaused,videoInterface:this.props.videoInterface,isVisible:this.props.isVisible,options:this.props.options,isFullScreen:this.props.isFullScreen,notifyScrolled:this.handleTranscriptScrolled}),e.createElement("button",r({ref:"resumeAutoScroll",className:"resume-auto-scroll",onClick:this.handleResumeScrollClicked},a,{style:{display:c?"flex":"none"},"aria-label":this.resumeAutoScrollText}),e.createElement(o,{type:"upArrow"}),this.resumeAutoScrollText))}}}.call(e,i,e,t))||(t.exports=n)},6273:function(t,e,i){var n;function r(){return r=Object.assign?Object.assign.bind():function(t){for(var e=1;e<arguments.length;e++){var i=arguments[e];for(var n in i)Object.prototype.hasOwnProperty.call(i,n)&&(t[n]=i[n])}return t},r.apply(this,arguments)}function o(t){return function(t){if(Array.isArray(t))return s(t)}(t)||function(t){if("undefined"!=typeof Symbol&&null!=t[Symbol.iterator]||null!=t["@@iterator"])return Array.from(t)}(t)||function(t,e){if(!t)return;if("string"==typeof t)return s(t,e);var i=Object.prototype.toString.call(t).slice(8,-1);"Object"===i&&t.constructor&&(i=t.constructor.name);if("Map"===i||"Set"===i)return Array.from(t);if("Arguments"===i||/^(?:Ui|I)nt(?:8|16|32)(?:Clamped)?Array$/.test(i))return s(t,e)}(t)||function(){throw new TypeError("Invalid attempt to spread non-iterable instance.\nIn order to be iterable, non-array objects must have a [Symbol.iterator]() method.")}()}function s(t,e){(null==e||e>t.length)&&(e=t.length);for(var i=0,n=new Array(e);i<e;i++)n[i]=t[i];return n}void 0===(n=function(t){var e=i(2577);return{UtilityWindow:function(){var t=DS,n=t.detection,s=n.deviceView,a=s.isPhone,l=s.isMobile,c=n.orientation,u=t.presentation,h=DS.flagManager.dropInVideo&&!DS.flagManager.dropInCore?i(7656).wrapped:i(7656),d=i(9153),p=a&&c.isPortrait,f=this.getPanelClass(),g=this.state.isFullScreen,m="".concat(this.props.id,"-title"),v="rtl"===u.get("textDirection"),S=g||a?{tabIndex:0,onFocus:this.handleFullScreenFocus,onBlur:this.handleFullScreenBlur}:{tabIndex:-1,"aria-hidden":!0},y=["utility-window"].concat(o(this.state.isOpen?["open"]:[]),o(this.state.moving?["moving"]:[]),o(g?["fullscreen"]:[]),o(this.state.keyMoving?["key-moving"]:[]),o(this.state.keyFocusActive?["keyfocus"]:[]),o(v?["rtl"]:[])).join(" ");return this.isDropIn&&(e=DS.DropIn),e.createElement("div",{className:y,style:this.getDockedPosition(),onMouseUp:this.onMouseUp,"aria-hidden":!g},e.createElement("div",{className:"titlebar"},p?e.createElement("div",{className:"utility-window-thumb"}):null,e.createElement("div",{className:"move-handle",ref:"moveHandle"}),e.createElement("h2",{id:m,ref:"title",className:"title"},DS.flagManager.multiLangSupport?this.state.title:this.props.title)),e.createElement("div",{className:"panel-container"},e.createElement(f,r({ref:"panelView"},this.props,{isVisible:this.state.isOpen,options:this.state.kebabOptions,optionCallback:this.optionUpdated,toWindowCoords:this.toWindowCoords,isFullScreen:g}))),!l&&e.createElement("div",{className:"bottom-controls"},e.createElement("button",r({ref:"move",role:"application",className:["utility-move"].concat(o(this.state.keyMoving?["active"]:[])).join(" "),onClick:this.handleMoveButton},S,{"aria-label":DS.stringTabler.getString("acc_window_move")}),e.createElement(h,{type:"move"})),e.createElement("button",r({ref:"resize",role:"application",className:["utility-resize"].concat(o(this.state.keyResizing?["active"]:[])).join(" "),onClick:this.handleResizeButton},S,{"aria-label":DS.stringTabler.getString("acc_window_resize")}),e.createElement(h,{type:"resize"}))),e.createElement("div",{className:"title-buttons"},e.createElement(d,{ref:"kebabMenu",options:this.state.kebabOptions,optionCallback:this.optionUpdated,toWindowCoords:this.toWindowCoords,isFullScreen:g}),e.createElement("button",r({ref:"close",className:"title-button utility-close",onClick:this.handleCloseClicked},S,{"aria-label":DS.stringTabler.getString("acc_window_close")}),e.createElement(h,{type:"close"}))),!a&&e.createElement("div",{className:"resize-handles"},e.createElement("div",{className:"handle resize-tl",ref:"topLeftSizer","data-resize-pos":"topleft"}),e.createElement("div",{className:"handle resize-t",ref:"topSizer","data-resize-pos":"top"}),e.createElement("div",{className:"handle resize-tr",ref:"topRightSizer","data-resize-pos":"topright"}),e.createElement("div",{className:"handle resize-r",ref:"rightSizer","data-resize-pos":"right"}),e.createElement("div",{className:"handle resize-l",ref:"leftSizer","data-resize-pos":"left"}),e.createElement("div",{className:"handle resize-bl",ref:"bottomLeftSizer","data-resize-pos":"bottomleft"}),e.createElement("div",{className:"handle resize-b",ref:"bottomSizer","data-resize-pos":"bottom"}),e.createElement("div",{className:"handle resize-br",ref:"bottomRightSizer","data-resize-pos":"bottomright"})),e.createElement("div",{ref:"buttonMoveHandle",className:"button-move-handle"}))}}}.call(e,i,e,t))||(t.exports=n)},8889:function(t,e,i){var n;void 0===(n=function(t){var e=i(2577);return{UtilityWindowController:function(){return this.isDropIn&&(e=DS.DropIn),e.createElement("div",{className:"utility-window-control"})}}}.call(e,i,e,t))||(t.exports=n)},2026:function(t,e,i){var n;void 0===(n=function(t){var e=i(2577);return{CheckedIcon:function(){return this.isDropIn&&(e=DS.DropIn),e.createElement("svg",{className:this.props.classNames.join(" "),width:"14",height:"14",viewBox:"0 0 14 14"},e.createElement("mask",{id:"check-mask"},e.createElement("rect",{y:"0",width:"14",height:"14",rx:"3",fill:"white",stroke:"none"}),e.createElement("path",{d:"M10.8,3 L12,4.4 L5.7,11 L2,7.1 L3.2,5.8 L5.7,8.4 L10.8,3 Z",fill:"black",stroke:"none"})),e.createElement("rect",{y:"0",width:"14",height:"14",rx:"3",stroke:"none",mask:"url(#check-mask)"}))}}}.call(e,i,e,t))||(t.exports=n)},4529:function(t,e,i){var n;void 0===(n=function(t){var e=i(2577);return{CloseIcon:function(){return this.isDropIn&&(e=DS.DropIn),e.createElement("svg",{width:"16",height:"16",viewBox:"0 0 16 16",focusable:"false"},e.createElement("path",{d:"M15.5,1.5 L14.5,0.6 L8,7 L1.5,0.6 L0.5,1.5 L7,8 L0.5,14.5 L1.5,15.4 L8,9 L14.5,15.4 L15.5,14.5 L9,8 L15.5,1.5 Z",stroke:"none"}))}}}.call(e,i,e,t))||(t.exports=n)},8924:function(t,e,i){var n;void 0===(n=function(t){var e=i(2577);return{MoveIcon:function(){return this.isDropIn&&(e=DS.DropIn),e.createElement("svg",{width:"20",height:"20",viewBox:"0 0 20 20",focusable:"false"},e.createElement("path",{d:"M10.7,7 V4.9 V1.4 V0.7 C10.7,0.3,10.4,0,10,0 C9.6,0,9.3,0.3,9.3,0.7 V2.8 V6.2 V7 C9.3,7.4,9.6,7.7,10,7.7 C10.4,7.7,10.7,7.4,10.7,7 Z",stroke:"none"}),e.createElement("path",{d:"M10.7,19.3 V17.2 V13.8 V13 C10.7,12.6,10.4,12.3,10,12.3 C9.6,12.4,9.3,12.6,9.3,13 V15.1 V18.6 V19.3 C9.3,19.7,9.6,20,10,20 C10.4,20,10.7,19.7,10.7,19.3 Z",stroke:"none"}),e.createElement("path",{d:"M7,9.3 H4.9 H1.4 H0.7 C0.3,9.3,0,9.6,0,10 C0,10.4,0.3,10.7,0.7,10.7 H2.8 H6.2 H7 C7.4,10.7,7.7,10.4,7.7,10 C7.7,9.6,7.4,9.3,7,9.3 Z",stroke:"none"}),e.createElement("path",{d:"M19.3,9.3 H17.2 H13.8 H13 C12.6,9.3,12.3,9.6,12.3,10 C12.4,10.4,12.6,10.7,13,10.7 H15.1 H18.6 H19.3 C19.7,10.7,20,10.4,20,10 C20,9.6,19.7,9.3,19.3,9.3 Z",stroke:"none"}),e.createElement("path",{d:"M7.7,3.9 C8,3.6,8.3,3.3,8.6,3 C9.1,2.5,9.6,2,10.1,1.5 C10.2,1.3,10.3,1.2,10.5,1.1 H9.5 C9.9,1.4,10.2,1.7,10.5,2.1 C11,2.6,11.5,3.1,12,3.6 C12.1,3.7,12.2,3.8,12.3,3.9 C12.6,4.1,13,4.2,13.2,3.9 C13.5,3.6,13.5,3.2,13.2,3 C12.9,2.7,12.6,2.4,12.3,2 C11.8,1.5,11.3,1,10.8,0.5 C10.7,0.4,10.6,0.3,10.5,0.2 C10.2,-0.1,9.8,-0.1,9.5,0.2 C9.2,0.5,8.9,0.8,8.6,1.1 C8.1,1.6,7.6,2.1,7.1,2.6 C7,2.8,6.9,2.9,6.8,3 C6.5,3.2,6.5,3.7,6.8,3.9 C7,4.1,7.4,4.2,7.7,3.9 Z",stroke:"none"}),e.createElement("path",{d:"M6.8,17 C7.1,17.3,7.4,17.7,7.7,18 C8.2,18.5,8.7,19,9.2,19.5 C9.3,19.6,9.4,19.7,9.5,19.8 C9.8,20.1,10.2,20.1,10.5,19.8 C10.8,19.5,11.1,19.2,11.4,18.9 C11.9,18.4,12.4,17.9,12.9,17.4 C13,17.3,13.1,17.1,13.2,17 C13.5,16.8,13.5,16.3,13.2,16.1 C13,15.9,12.6,15.8,12.3,16.1 C12,16.4,11.7,16.7,11.4,17 C10.9,17.5,10.4,18,9.9,18.5 C9.8,18.7,9.7,18.8,9.5,18.9 H10.5 C10.1,18.6,9.8,18.3,9.5,17.9 C9,17.4,8.5,16.9,8,16.4 C7.9,16.3,7.8,16.2,7.7,16.1 C7.4,15.9,7,15.8,6.8,16.1 C6.5,16.4,6.5,16.8,6.8,17 Z",stroke:"none"}),e.createElement("path",{d:"M3.9,12.3 L1.1,9.5 V10.5 C1.4,10.1,1.7,9.8,2.1,9.5 C2.6,9,3.1,8.5,3.6,8 C3.7,7.9,3.8,7.8,3.9,7.7 C4.1,7.4,4.2,7,3.9,6.8 C3.6,6.5,3.2,6.5,3,6.8 C2.7,7.1,2.4,7.4,2,7.7 C1.5,8.2,1,8.7,0.5,9.2 C0.4,9.3,0.3,9.4,0.2,9.5 C-0.1,9.8,-0.1,10.2,0.2,10.5 C0.5,10.8,0.8,11.1,1.1,11.4 C1.6,11.9,2.1,12.4,2.6,12.9 C2.8,13,2.9,13.1,3,13.3 C3.2,13.5,3.7,13.5,3.9,13.3 C4.1,13,4.2,12.6,3.9,12.3 L3.9,12.3 Z",stroke:"none"}),e.createElement("path",{d:"M17,13.3 C17.3,12.9,17.6,12.6,18,12.3 C18.5,11.8,19,11.3,19.5,10.8 C19.6,10.7,19.7,10.6,19.8,10.5 C20.1,10.2,20.1,9.8,19.8,9.5 C19.5,9.2,19.2,8.9,18.9,8.6 C18.4,8.1,17.9,7.6,17.4,7.1 C17.3,7,17.1,6.9,17,6.8 C16.8,6.5,16.3,6.5,16.1,6.8 C15.9,7,15.8,7.4,16.1,7.7 C16.4,8,16.7,8.3,17,8.6 C17.5,9.1,18,9.6,18.5,10.1 C18.7,10.2,18.8,10.3,18.9,10.5 V9.5 C18.6,9.9,18.3,10.2,17.9,10.5 C17.4,11,16.9,11.5,16.4,12 C16.3,12.1,16.2,12.2,16.1,12.3 C15.9,12.6,15.8,13,16.1,13.3 C16.4,13.5,16.8,13.5,17,13.3 Z",stroke:"none"}))}}}.call(e,i,e,t))||(t.exports=n)},3335:function(t,e,i){var n;void 0===(n=function(t){var e=i(2577);return{ResizeIcon:function(){return this.isDropIn&&(e=DS.DropIn),e.createElement("svg",{width:"18",height:"18",viewBox:"0 0 18 18",focusable:"false"},e.createElement("path",{d:"M0.5,0 H17.5 C17.6,0,17.8,0.1,17.9,0.1 C17.9,0.2,18,0.4,18,0.5 V17.5 C18,17.6,17.9,17.8,17.9,17.9 C17.8,17.9,17.6,18,17.5,18 H0.5 C0.4,18,0.2,17.9,0.1,17.9 C0.1,17.8,0,17.6,0,17.5 V0.5 C0,0.2,0.2,0,0.5,0 Z M1,17 H17 V1 H1 V17 Z M14,10.5 V13.5 C14,13.6,13.9,13.8,13.9,13.9 C13.8,13.9,13.6,14,13.5,14 H10.5 C10.2,14,10,13.8,10,13.5 C10,13.2,10.2,13,10.5,13 H12.3 L5,5.7 V7.5 C5,7.8,4.8,8,4.5,8 C4.2,8,4,7.8,4,7.5 V4.5 C4,4.4,4.1,4.2,4.1,4.1 C4.2,4.1,4.4,4,4.5,4 H7.5 C7.8,4,8,4.2,8,4.5 C8,4.8,7.8,5,7.5,5 H5.7 L13,12.3 V10.5 C13,10.2,13.2,10,13.5,10 C13.8,10,14,10.2,14,10.5 Z",stroke:"none"}))}}}.call(e,i,e,t))||(t.exports=n)},3349:function(t,e,i){var n;void 0===(n=function(t){var e=i(2577);return{UncheckedIcon:function(){return this.isDropIn&&(e=DS.DropIn),e.createElement("svg",{className:this.props.classNames.join(" "),width:"14",height:"14",viewBox:"0 0 14 14"},e.createElement("rect",{x:"0.5",y:"0.5",width:"13",height:"13",rx:"2.5",fill:"none"}))}}}.call(e,i,e,t))||(t.exports=n)},7111:function(t,e,i){var n;void 0===(n=function(t){var e=i(2577);return{UpArrowIcon:function(){return this.isDropIn&&(e=DS.DropIn),e.createElement("svg",{width:"10",height:"11",viewBox:"0 0 10 11"},e.createElement("path",{d:"M5.8,7 V10.1 C5.8,10.6,5.4,11,4.9,11 C4.4,11,4,10.6,4,10.1 V8.9 V4 V3.2 L2.9,4.2 L1.6,5.6 C1.2,6,0.6,5.9,0.3,5.6 C-0.1,5.2,-0.1,4.6,0.3,4.3 L0.8,3.8 L2.9,1.6 L4.3,0.3 C4.4,0.2,4.5,0.1,4.7,0 C4.7,0,4.8,0,4.9,0 C5.2,0,5.4,0.1,5.5,0.2 C5.6,0.3,5.6,0.3,5.6,0.3 L6.1,0.8 L8.2,2.9 L9.6,4.3 C9.9,4.6,9.9,5.2,9.6,5.6 C9.2,6,8.6,5.9,8.3,5.6 L7.8,5.1 L5.8,3.2 V7 Z",stroke:"none"}))}}}.call(e,i,e,t))||(t.exports=n)},9249:function(t,e,i){var n;void 0===(n=function(t){var e=i(2577);return{VerticalEllipseIcon:function(){return this.isDropIn&&(e=DS.DropIn),e.createElement("svg",{width:"4",height:"13",viewBox:"0 0 4 13",focusable:"false"},e.createElement("circle",{cx:"2",cy:"1.5",r:"1.5",stroke:"none"}),e.createElement("circle",{cx:"2",cy:"6.5",r:"1.5",stroke:"none"}),e.createElement("circle",{cx:"2",cy:"11.5",r:"1.5",stroke:"none"}))}}}.call(e,i,e,t))||(t.exports=n)},9789:function(t,e,i){var n;n=function(t){"use strict";var e=DS.Backbone,i=DS._,n=DS.BaseModel,r=DS.subscribable,o=DS.resolveable,s=DS.ancestral,a=DS.shortEventable,l=DS.mixer,c=e.Collection.extend({mixins:[r,o,s,a],model:n,isCollection:!0,constructor:function(t,n){var r=this.initialize;this.initialize=i.noop,e.Collection.apply(this,arguments),this.createParentReference(n),l.initMixinsOf(this),this.initialize=r,this.initialize.apply(this,arguments),l.postInitMixinsOf(this)}});return c}.call(e,i,e,t),void 0===n||(t.exports=n)},4964:function(t,e,i){var n;void 0===(n=function(t){"use strict";var e=i(9789),n=i(1270);return e.extend({model:n})}.call(e,i,e,t))||(t.exports=n)},874:function(t,e,i){var n;void 0===(n=function(t){"use strict";var e=i(9789),n=i(8432),r=DS._;return e.extend({model:n,hasType:function(t){return this.some((function(e){return e.type()===t}))},getVideoCount:function(){return r.countBy(this.models,(function(t){return t.type()})).video||0},getAudioCount:function(){return r.countBy(this.models,(function(t){return t.type()})).audio||0}})}.call(e,i,e,t))||(t.exports=n)},8634:function(t,e,i){var n;void 0===(n=function(t){"use strict";var e=i(9789),n=i(7930),r=(DS._,DS.Chunk);return e.extend({model:n,getResumeData:function(t){return this.invoke("getResumeData",t).map(r.create).join("")},setResumeData:function(t,e){var i=new r({fullString:t});this.forEach((function(t){t.setResumeData(i.encodedString(),e),i=i.reChunk()}))},resetBeforeView:function(){this.invoke("resetBeforeView")}})}.call(e,i,e,t))||(t.exports=n)},8646:function(t,e,i){var n;void 0===(n=function(t){"use strict";var e,n=i(9620),r=i(9789),o=DS._,s=DS.events,a=DS.resolver,l=DS.utils,c=DS.vow.Deferred().resolve().promise(),u=o.memoize((function(t){return a.resolvePath(l.prefixWithPlayer(t),null,{optional:!0})}));return r.extend({model:n,subscriptions:(e={},e[s.slide.STARTED]="onSlideStarted",e),initialize:function(){this.onTimelinePlayingDelegate=this.onTimelinePlaying.bind(this),this.onTimelinePausedDelegate=this.onTimelinePaused.bind(this),this.onTimelineSeekStartDelegate=this.onTimelineSeekStart.bind(this),this.onTimelineSeekEndDelegate=this.onTimelineSeekEnd.bind(this)},findPlaylist:function(t){return this.find((function(e){return e.get("slideids").indexOf(t)>=0}))},load:function(t){var e=this.findPlaylist(t);return null==e||e.isPlaying()?(null!=this.timeline&&(this.timeline.off(s.timeline.PLAYING,this.onTimelinePlayingDelegate),this.timeline.off(s.timeline.PAUSED,this.onTimelinePausedDelegate),this.timeline.off(s.timeline.SEEK_START,this.onTimelineSeekStartDelegate),this.timeline.off(s.timeline.SEEK_END,this.onTimelineSeekEndDelegate),this.timeline=null),c):e.load()},onSlideStarted:function(t){var e=this.currentlyPlaying,i=this.findPlaylist(t);e!==i&&(null!=e&&e.stop(),null!=i&&i.play()),null!=i&&(this.timeline=u(t).getBaseLayer().timeline(),this.timeline.on(s.timeline.PLAYING,this.onTimelinePlayingDelegate),this.timeline.on(s.timeline.PAUSED,this.onTimelinePausedDelegate),this.timeline.on(s.timeline.SEEK_START,this.onTimelineSeekStartDelegate),this.timeline.on(s.timeline.SEEK_END,this.onTimelineSeekEndDelegate)),this.currentlyPlaying=i},onTimelinePlaying:function(){this.seeking||this.currentlyPlaying.resume()},onTimelinePaused:function(){this.seeking||this.currentlyPlaying.pause()},onTimelineSeekStart:function(){this.seeking=!0},onTimelineSeekEnd:function(){this.seeking=!1}})}.call(e,i,e,t))||(t.exports=n)},3306:function(t,e,i){var n;void 0===(n=function(t){"use strict";var e=i(9789),n=i(9472);return e.extend({model:n,getNonMessageScenes:function(){return this.reject((function(t){return t.isMessageScene()}))}})}.call(e,i,e,t))||(t.exports=n)},2981:function(t,e,i){var n;function r(t){return r="function"==typeof Symbol&&"symbol"==typeof Symbol.iterator?function(t){return typeof t}:function(t){return t&&"function"==typeof Symbol&&t.constructor===Symbol&&t!==Symbol.prototype?"symbol":typeof t},r(t)}function o(t,e,i){return(e=function(t){var e=function(t,e){if("object"!==r(t)||null===t)return t;var i=t[Symbol.toPrimitive];if(void 0!==i){var n=i.call(t,e||"default");if("object"!==r(n))return n;throw new TypeError("@@toPrimitive must return a primitive value.")}return("string"===e?String:Number)(t)}(t,"string");return"symbol"===r(e)?e:String(e)}(e))in t?Object.defineProperty(t,e,{value:i,enumerable:!0,configurable:!0,writable:!0}):t[e]=i,t}void 0===(n=function(t){"use strict";var e,n,r=i(9789),s=DS._,a=DS.events,l=DS.pubSub,c=DS.constants,u=i(5809);return r.extend({subscriptions:o({},a.quiz.INTERACTION_ANSWERED,"onQuizInteractionAnswered"),model:u,getStatus:function(){if(null!=e)return e;var t=s.first(this.filter((function(t){return t.isCourseComplete()})));return null!=t?t.getStatus():c.statuses.INCOMPLETE},guessCurrentScoring:function(){return s.find(this.models,(function(t){return!(e=t).isView()&&!e.isAction()&&e.quiz.attempted()&&(t.quiz===n||s.some(t.quiz.quizzes,(function(t){return t===n})));var e}))},manuallySetActionStatus:function(t){var i=s.find(this.models,(function(t){return t.isType("action")}));null!=i&&(e=i.get(t?"passStatus":"failStatus"),i.prop("Status",e),l.trigger(a.course.MANUALLY_COMPLETED,t,i))},incrementViewed:function(t){this.filter((function(t){return t.isView()})).forEach((function(e){return e.incrementViewed(t)}))},onQuizInteractionAnswered:function(t){n=t},hasQuiz:function(t){return s.some(this.models,(function(e){return e.quiz&&s.some(e.quiz.quizzes,{id:t.id})}))}})}.call(e,i,e,t))||(t.exports=n)},543:function(t,e,i){var n;void 0===(n=function(t){"use strict";var e=i(9789),n=i(4343);return e.extend({model:n})}.call(e,i,e,t))||(t.exports=n)},1060:function(t,e,i){var n;void 0===(n=function(t){"use strict";var e,n=i(9789),r=i(3424),o=DS,s=o._,a=o.detection,l=o.events,c=o.pubSub,u=o.Chunk,h=function(t){return!t.isBaseLayer()&&!t.isShowable},d=function(t){return t.timeline().progress()>=1},p=n.extend({model:r,shortEvents:{self:(e={},e[l.layer.HIDDEN]="onLayerHidden",e[l.layer.HIDE_OTHER_LAYERS]="onHideOtherLayers",e[l.layer.ACTIVATED]="onLayerActivated",e)},initialize:function(){this.activeLayers=[]},getBaseLayer:function(){return this.findWhere({isBaseLayer:!0})},getNonBaseLayers:function(){return this.without(this.getBaseLayer())},onHideOtherLayers:function(t){var e=s.indexOf(this.activeLayers,t);return-1===e&&(e=this.activeLayers.length),s.invokeMap(s.take(this.activeLayers,e),"hide"),this},pauseBaseLayer:function(t){return this.getBaseLayer().pauseTimelineFromLayer(t),this},pauseAll:function(t){this.invoke("pauseTimeline",t),this.invoke("cancelTransition")},playBaseLayer:function(t){return this.getBaseLayer().resumeTimelineFromLayer(t),this},getSlide:function(){return this.getClosestAncestorWithAssoc(p)},hideAllHideableLayers:function(){s.invokeMap(this.filter(h),"hide")},onTimelineComplete:function(){this.activeLayers.slice().concat([this.getBaseLayer()]).every(d)&&this.trigger(l.slide.ALL_TIMELINES_COMPLETE)},onLayerActivated:function(t){var e=this.getTopMostLayer(),i=e===t;e&&"dialog"===e.get("presentAs")&&c.trigger(l.layer.DIALOG_HIDDEN,e),this.setPrevLayers(this.activeLayers.slice()),i||null==e||e.setAsTopMostLayer(!1),t.pauseParent()&&!s(this.activeLayers).includes(t)&&this.pauseBaseLayer(t),this.bringToFront(t),t.setAsTopMostLayer(!0),"dialog"===t.get("presentAs")&&(DS.flagManager.dropInAcc?(document.activeElement.blur(),requestAnimationFrame((function(){c.trigger(l.layer.DIALOG_SHOWN,t)}))):c.trigger(l.layer.DIALOG_SHOWN,t))},getTopMostLayer:function(){return s(this.activeLayers).last()},onLayerHidden:function(t){var e=this.getTopMostLayer(),i=t===e;this.setPrevLayers(this.activeLayers.slice()),s(this.activeLayers).includes(t)&&(i&&(t.setAsTopMostLayer(!1),"dialog"===t.get("presentAs")&&c.trigger(l.layer.DIALOG_HIDDEN,t)),this.removeLayerFromActive(t),e=this.getTopMostLayer(),i&&(null!=e&&e.setAsTopMostLayer(!0),window.requestAnimationFrame((function(){null!=t.lastModalFocus&&t.lastModalFocus.accShadowView.takeFocus()}))),this.getSlide().currentTimeline()===t.timeline()&&this.trigger(l.timeline.CHANGED,this.getBaseLayer().timeline()),t.pauseParent()&&this.playBaseLayer(t))},bringToFront:function(t){return this.activeLayers=s(this.activeLayers).without(t).push(t).value(),this.remapLayerDepths(),this},removeLayerFromActive:function(t){return this.activeLayers=s.without(this.activeLayers,t),this.remapLayerDepths(),this},tabIndexModalCalc:function(t){this.hasModalLayerAbove(t)?t.trigger("adjustTabIndexForModal",{disable:!0}):t.trigger("adjustTabIndexForModal",{disable:!1})},remapLayerDepths:function(){var t=this,e=this.getBaseLayer(),i=e.depthOffset;this.activeLayers.forEach((function(e,n){e.depth(n+1),e.startDepth=i,i+=e.depthOffset,t.tabIndexModalCalc(e)})),this.tabIndexModalCalc(e),c.trigger(l.layer.STACKING_CHANGED)},resetActiveLayers:function(){return s.forEach(this.activeLayers,(function(t){t.isOpen=!1})),this.activeLayers=[],this},restoreActiveLayers:function(t){for(var e=new u({fullString:t});e.encodedString().length>0;)this.at(e.getUnsignedValue()+1).show().setAsShowable(),e=e.reChunk();this.getBaseLayer().shouldPlayOnCloseLayer=!0},getActiveLayersResumeData:function(){return this.activeLayers.reduce((function(t,e){return t+u.create(u.toSignedString64(e.index()-1))}),"")},setPrevLayers:function(t){a.device.isMobile&&(this.prevLayers=t)},hasModalLayerAbove:function(t){var e=s.findLastIndex(this.activeLayers,(function(t){return!!t.modal()}));return e>s.findIndex(this.activeLayers,t)},hasLayerAbove:function(t){return t.isBaseLayer()&&this.activeLayers.length>0||s.findIndex(this.activeLayers,t)<this.activeLayers.length-1},killEverything:function(){this.activeLayers=[],this.stopListening(),this.invoke("killEverything"),this.reset([],{silent:!0})}});return p}.call(e,i,e,t))||(t.exports=n)},2136:function(t,e,i){var n;void 0===(n=function(t){"use strict";var e=i(9789),n=i(4214),r=i(3697),o=i(7498),s=i(7644),a=i(435),l=i(8529),c=i(252),u=i(8913),h=i(2390),d=i(4585),p=i(4858),f=i(2748),g=i(6724),m=DS._,v=DS.utils,S=function(t){return t.abilities.groupObjects},y={objgroup:r,table:r,stategroup:o,shufflegroup:s,textinput:a,scrollarea:l,expandinglabel:c,droplist:u,droparea:h,dragitem:d,sequencectrl:p,slideframe:f,threesixtyimage:g},b=e.extend({model:function(t,e){var i=y[t.kind]||n;return v.buildDataStructure(i,e,t)},findNestedObject:function(t){var e;return m.find(this.filter(S),(function(i){return!!(e=i.objects().get(t))})),e}});return[r,s,o,l,c].forEach((function(t){t.addAssociation("objects",b)})),b}.call(e,i,e,t))||(t.exports=n)},3200:function(t,e,i){var n;void 0===(n=function(t){"use strict";var e=i(9789),n=i(5892);return e.extend({model:n})}.call(e,i,e,t))||(t.exports=n)},5653:function(t,e,i){var n;void 0===(n=function(t){"use strict";var e=i(9789),n=i(6185);return e.extend({model:n})}.call(e,i,e,t))||(t.exports=n)},8377:function(t,e,i){var n;void 0===(n=function(t){"use strict";var e=i(9789),n=i(5953);return e.extend({model:n})}.call(e,i,e,t))||(t.exports=n)},3764:function(t,e,i){var n;void 0===(n=function(t){"use strict";var e=i(9789),n=i(4251);DS._;return e.extend({model:n,getAttrConfig:function(t){return 0===this.length?null:this.at(0).getAttrConfig(t)}})}.call(e,i,e,t))||(t.exports=n)},3531:function(t,e,i){var n;void 0===(n=function(t){"use strict";var e=i(9789),n=i(6491);return e.extend({model:n,buildTweens:function(){return this.invoke("build")}})}.call(e,i,e,t))||(t.exports=n)},4282:function(t,e,i){var n;void 0===(n=function(t){"use strict";var e,n=i(9789),r=i(2470),o=i(2991),s=DS._,a=DS.Chunk,l=DS.events;return n.extend({model:r,subscriptions:(e={},e[l.player.RESET]="resetValues",e),initialize:function(){this.getResumeDataOrReturn=s.partial(o.meetConditionOrReturn,this,this.shouldGetResumeData)},addVariable:function(t,e){return this.push(s.extend({},{resume:!0},t),{parent:e})},resetValues:function(){this.invoke("resetValue")},shouldGetResumeData:function(){return this.filter(o.isResumable).some((function(t){return!t.hasInitValue()}))},getResumeData:function(){this.booleans=[];var t=this.filter(o.isResumable).reduce(this.encodeVariable.bind(this),"");return a.create(this.encodeBooleans())+t},encodeVariable:function(t,e){return e.isBoolean()?this.booleans.push(e.value()):t+=e.getEncodedValue(),t},encodeBooleans:function(t){for(var e,i,n="";this.booleans.length;)e=1,i=this.booleans.splice(0,6).reduce((function(t,i){return t+=i*e,e*=2,t}),0),n+=a.toUnsignedString64(i);return n},setResumeData:function(t){var e="";if(t.length>0){var i=new a({fullString:t}),n=this.convertBoolStringToArray(i.encodedString()),r=this.filter(o.isResumable);e=i.remainder(),r.forEach((function(t){t.isBoolean()?t.value(n.shift(),{silent:!0}):(i=i.reChunk(),t.setEncodedValue(i.encodedString()),e=i.remainder())}))}return e},convertBoolStringToArray:function(t){return t.split("").reduce((function(t,e){for(var i=a.fromUnsignedString64(e),n=1;n<=32;)t.push(!!(i&n)),n*=2;return t}),[])}})}.call(e,i,e,t))||(t.exports=n)},2070:function(t,e,i){var n;void 0===(n=function(t){"use strict";var e=i(9789),n=i(9710);return e.extend({model:n})}.call(e,i,e,t))||(t.exports=n)},4680:function(t,e,i){var n;void 0===(n=function(t){"use strict";var e=i(9789),n=i(2512);return e.extend({model:n})}.call(e,i,e,t))||(t.exports=n)},4004:function(t,e,i){var n;void 0===(n=function(t){"use strict";var e=i(9789),n=DS.Chunk;return e.extend({getResumeData:function(){return this.invoke("getResumeData").map(n.create).join("")||""},setResumeData:function(t){return this.forEach((function(e){e.setResumeData(t.encodedString()),t=t.reChunk()})),t}})}.call(e,i,e,t))||(t.exports=n)},3783:function(t,e,i){var n;void 0===(n=function(t){"use strict";var e=i(9789),n=i(8205),r=DS.Chunk;return e.extend({model:n,getResumeData:function(){return this.invoke("getResumeData").map(r.create).join("")||r.create("")},setResumeData:function(t){return this.forEach((function(e){e.setResumeData(t.encodedString()),t=t.reChunk()})),t}})}.call(e,i,e,t))||(t.exports=n)},347:function(t,e,i){var n;void 0===(n=function(t){"use strict";var e=i(5114),n=i(4525),r=function(t){this.init(t)};return DS._.assign(r.prototype,n.prototype,{isMediaElement:!0,createElement:function(){return this},load:function(){return this.hasStartedLoading||(this.hasStartedLoading=!0,this.audioClip=e.loadUrl(this.url,this.id),this.audioClip.dfd.promise().then(this.dfd.resolve).catch(this.dfd.reject)),this.promise},teardown:function(){null!=this.audioClip&&this.audioClip.destroy(!0),this.audioClip=null}}),r}.call(e,i,e,t))||(t.exports=n)},362:function(t,e,i){var n;n=function(t){"use strict";var e=DS._,i=function t(i){return this instanceof t?i instanceof t?i:void(e.isArray(i)?(this.iterator=(n=i,function(){var t=n.length,e=0;return{next:function(){return e===t?{done:!0}:{value:n[e++],done:!1}}}}),this.arr=i):null!=i[Symbol.iterator]?this.iterator=i[Symbol.iterator].bind(i):this.iterator=i):new t(i);var n};return i.empty=new i([]),i.isIterable=function(t){return e.isArray(t)||e.isFunction(t)||null!=t[Symbol.iterator]&&"string"!=typeof t},e.extend(i.prototype,{toArray:function(){if(null!=this.arr)return this.arr;var t=[];return this.forEach((function(e){t.push(e)})),this.arr=t,t},forEach:function(t){for(var e,n,r=this.iterator(),o=0,s=[];!(e=r.next()).done&&!1!==n;)n=t(e.value,o++,this),s.push(e.value);return new i(s)},map:function(t){return new i(function(){var e=this.iterator(),i=0;return{next:function(){var n=e.next();return n.done?{done:!0}:{value:t(n.value,i++,this),done:!1}}.bind(this)}}.bind(this))},filter:function(t){return new i(function(){var e=this.iterator(),i=0;return{next:function n(){var r=e.next();return r.done?{done:!0}:t(r.value,i++,this)?{value:r.value,done:!1}:n.call(this)}.bind(this)}}.bind(this))},some:function(t){var e=!1;return this.forEach(function(i,n){return!(e=!!t(i,n,this))}.bind(this)),e},flatten:function(){return new i(function(){var t=this.iterator(),e=[];return{next:function n(){var r=t.next(),o=r.value;return r.done?null==(t=e.pop())?{done:!0}:n.call(this):(i.isIterable(o)&&(o=new i(o)),o instanceof i?(e.push(t),t=o.iterator(),n.call(this)):r)}.bind(this)}}.bind(this))},concat:function(){var t=[this].concat(e.map(arguments,i));return new i((function(){var e;return{next:function i(){if(null==e){if(0===t.length)return{done:!0};e=t.shift().iterator()}var n=e.next();return n.done?(e=null,i()):n}}}))},first:function(){return this.iterator().next().value},flatMap:function(t){return new i(function(){var e=this.iterator(),n=[],r=0;return{next:function o(){if(n.length>0){var s=n[n.length-1].next();return s.done?(n.pop(),o()):s}var a,l=e.next();return l.done?{done:!0}:(a=t(l.value,r++,this),i.isIterable(a)?(n.push(new i(a).iterator()),o()):{value:a,done:!1})}.bind(this)}}.bind(this))},reduce:function(t,e){var i,n=0,r=this.iterator();if(void 0===e&&(n++,(i=r.next()).done))throw new TypeError("Reduce of empty iterable with no initial value");for(;(i=r.next())&&!i.done;)e=t(e,i.value,n++,this);return e}}),i.prototype.compact=e.partial(i.prototype.filter,Boolean),i}.call(e,i,e,t),void 0===n||(t.exports=n)},7512:function(t,e,i){var n;void 0===(n=function(t){"use strict";var e=i(4525),n=DS.flagManager.multiLangSupport||DS.flagManager.aiCourseTranslation?null:i(1554);DS.flagManager.multiLangSupport||DS.flagManager.aiCourseTranslation||(window.globalLoadJsAsset=function(t,e){var i=JSON.parse(e);if(DS.detection.env.isFileProtocol&&null!=DS.courseAudio.localAudioLookup[t])DS.courseAudio.localAudioLookup[t]=i.dataUri;else{var r=DS.utils.resolveAssetUrl(t);n.addJsAsset(r,i)}});var r=function(t){this.init(t)};return Object.assign(r.prototype,e.prototype,DS.flagManager.multiLangSupport||DS.flagManager.aiCourseTranslation?{load:function(){var t=this;DS.jsonLoader.load(this.url,{load:function(){DS.connection.assetLoaded(t.url),t.dfd.resolve()},error:this.onError.bind(this)})}}:{load:function(){var t=this;DS.loadScript(this.url,(function(){DS.connection.assetLoaded(t.url),t.dfd.resolve()})).onerror=this.onError.bind(this)},teardown:_.noop}),r}.call(e,i,e,t))||(t.exports=n)},9901:function(t,e,i){var n;void 0===(n=function(t){"use strict";var e=i(4525),n=i(503),r=DS,o=r._.noop,s=r.errorManager,a=[];window.globalProvideSvgData=function(t,e){a.includes(t)?(_.remove(a,(function(e){return e===t})),n.addAsset(t,e)):s.throwErrorSoft("dataId mismatch",t,a)};var l=function(t){this.init(t)};return Object.assign(l.prototype,e.prototype,{load:function(){var t=this;a.push(this.dataId),(DS.flagManager.multiLangSupport||DS.flagManager.aiCourseTranslation?DS.loadScript(this.url,{load:function(){DS.connection.assetLoaded(t.url),t.dfd.resolve()}}):DS.loadScript(this.url,(function(){DS.connection.assetLoaded(t.url),t.dfd.resolve()}))).onerror=this.onError.bind(this)},teardown:o}),l}.call(e,i,e,t))||(t.exports=n)},4525:function(t,e,i){var n;void 0===(n=function(t){"use strict";var e=i(3986),n=DS._,r=DS.vow,o=DS.detection,s=!o.browser.isIE&&!o.os.isIOS&&!o.browser.isSafariMac,a=r.Deferred().resolve().promise(),l=function(t){this.init(t)};n.extend(l.prototype,{retries:1,retryTimeout:250,hasStartedLoading:!1,isMediaElement:!1,init:function(t){n.bindAll(this,"onLoad","onCanPlay","onError","setElement"),this.retries=null!=t.retries?t.retries:this.retries,this.retryTimeout=null!=t.retryTimeout?t.retryTimeout:this.retryTimeout,this.failuresCount=0,this.url=t.url,this.id=t.id,this.type=t.type,this.loadForView=!!t.loadForView,this.dataId=t.dataId,this.createDeferred().createElement(),("video"!=this.type&&"audio"!=this.type&&this.loadForView||"jssvg"===this.type)&&DS.connection.requiredAsset(this.url,null,null,this.type),this[this.loadForView?"batchLoad":"queueLoad"]()},createDeferred:function(){var t=r.Deferred();return Object.defineProperties(this,{dfd:{value:t},promise:{value:t.promise()}}),this},createElement:function(){if(s&&"img"===this.type){var t=document.createElementNS("http://www.w3.org/2000/svg","image");e.getMediaLoaderSvg().appendChild(t),this.setElement(t)}else"js"!=this.type&&"jssvg"!=this.type&&this.setElement(document.createElement(this.type));return this},setElement:function(t){this.teardown(),this.el=t,this.addEventListeners()},queueLoad:function(){return a.always(this.load.bind(this)),a=this.promise,this.promise},batchLoad:function(){this[o.os.isIOS&&this.isMediaElement?"queueLoad":"load"]()},load:function(){if(null!=this.el)return this.hasStartedLoading||(this.hasStartedLoading=!0,s&&"img"===this.type?this.el.setAttributeNS("http://www.w3.org/1999/xlink","xlink:href",this.url):this.el.src=this.url,this.isMediaElement&&this.loadMediaElement()),this.promise},loadMediaElement:function(){null!=this.el&&this.el.load()},retry:function(){return this.failuresCount++,DS.connection.assetFailed(this.url),setTimeout(function(){return this.hasStartedLoading=!1,this.createElement().load()}.bind(this),DS.connection.useConnectionMessages?DS.connection.retryDelay:this.retryTimeout),this},shouldRetry:function(){return this.failuresCount<this.retries||DS.connection.useConnectionMessages},onLoad:function(t){this.isMediaElement||(this.dfd.resolve(),this.removeEventListeners(),DS.connection.assetLoaded(this.url))},onCanPlay:function(){this.removeEventListeners(),this.dfd.resolve()},onError:function(t){if(DS.connection.useConnectionMessages&&!this.loadForView)return this.dfd.resolve(),void this.removeEventListeners();this.shouldRetry()?this.retry():(this.dfd.reject("Could not load media "+this.url),this.removeEventListeners())},teardown:function(){null!=this.el&&(s&&"video"!==this.type||(this.el.src=""),this.detachElement())},detachElement:function(){this.removeEventListeners(),this.el=null},bindListeners:function(t){var e=t?"addEventListener":"removeEventListener";null!=this.el&&(this.el[e]("load",this.onLoad),this.el[e]("canplay",this.onCanPlay),this.el[e]("error",this.onError))}});var c=l.prototype;return n.extend(c,{addEventListeners:n.partial(c.bindListeners,!0),removeEventListeners:n.partial(c.bindListeners,!1)}),l}.call(e,i,e,t))||(t.exports=n)},2577:function(t,e,i){var n,r;n=[i(8696)],void 0===(r=function(t){"use strict";var e=DS._;null==t.createClass&&(t={createClass:function(){return{}}});var i=function(e){var i=t.createClass(e);return i.__spec=e,i};return e.extend({},t,{createClass:i,extend:function(t,n){return i(e.extend({},t.__spec,n))}})}.apply(e,n))||(t.exports=r)},1467:function(t,e,i){var n;function r(t){return r="function"==typeof Symbol&&"symbol"==typeof Symbol.iterator?function(t){return typeof t}:function(t){return t&&"function"==typeof Symbol&&t.constructor===Symbol&&t!==Symbol.prototype?"symbol":typeof t},r(t)}function o(t,e){for(var i=0;i<e.length;i++){var n=e[i];n.enumerable=n.enumerable||!1,n.configurable=!0,"value"in n&&(n.writable=!0),Object.defineProperty(t,(o=n.key,s=void 0,s=function(t,e){if("object"!==r(t)||null===t)return t;var i=t[Symbol.toPrimitive];if(void 0!==i){var n=i.call(t,e||"default");if("object"!==r(n))return n;throw new TypeError("@@toPrimitive must return a primitive value.")}return("string"===e?String:Number)(t)}(o,"string"),"symbol"===r(s)?s:String(s)),n)}var o,s}void 0===(n=function(t){"use strict";return function(){function t(e){!function(t,e){if(!(t instanceof e))throw new TypeError("Cannot call a class as a function")}(this,t),this.objectMap=new WeakMap,this.timelineAnimations=[],this.triggerAnimations=[],this.slideObjectLookup=new WeakMap,this.slide=e,this.timelineScripts={}}var e,i,n;return e=t,(i=[{key:"resetTriggerAnimations",value:function(){for(var t=this.triggerAnimations,e=0;e<t.length;e++)t[e].animation.cancel()}},{key:"addForTriggers",value:function(t,e){var i=this.slideObjectLookup.get(e.object);return e.finish=function(e){null!=t&&null!=i&&i.props.model.executeFilteredPlayerEvent((function(e){return e.id===t}),"onanimationcomplete")},e.animation.onfinish=e.finish,e.animation}}])&&o(e.prototype,i),n&&o(e,n),Object.defineProperty(e,"prototype",{writable:!1}),t}()}.call(e,i,e,t))||(t.exports=n)},8335:function(t,e,i){var n;function r(t){return r="function"==typeof Symbol&&"symbol"==typeof Symbol.iterator?function(t){return typeof t}:function(t){return t&&"function"==typeof Symbol&&t.constructor===Symbol&&t!==Symbol.prototype?"symbol":typeof t},r(t)}function o(t,e){for(var i=0;i<e.length;i++){var n=e[i];n.enumerable=n.enumerable||!1,n.configurable=!0,"value"in n&&(n.writable=!0),Object.defineProperty(t,(o=n.key,s=void 0,s=function(t,e){if("object"!==r(t)||null===t)return t;var i=t[Symbol.toPrimitive];if(void 0!==i){var n=i.call(t,e||"default");if("object"!==r(n))return n;throw new TypeError("@@toPrimitive must return a primitive value.")}return("string"===e?String:Number)(t)}(o,"string"),"symbol"===r(s)?s:String(s)),n)}var o,s}n=function(){var t=DS.utils,e=function(){function e(t,i){if(function(t,e){if(!(t instanceof e))throw new TypeError("Cannot call a class as a function")}(this,e),null==t||isNaN(t)||t<=0)throw"Timers duration needs to be greater than 0!";this.duration=t,this.paused=!0,this.elapsed=0,this.running=!1,this.events=i,_.bindAll(this,"step")}var i,n,r;return i=e,n=[{key:"play",value:function(){var t=this;if(this.running||this.elapsed>=this.duration)return-1;this.paused=!1,this.running=!0,window.requestAnimationFrame((function(){return t.step(performance.now())}))}},{key:"pause",value:function(){this.paused=!0}},{key:"progress",value:function(e){var i=arguments.length>1&&void 0!==arguments[1]&&arguments[1];if(null==e)return t.clamp(0,this.duration,this.elapsed);this.seek(e,i)}},{key:"seek",value:function(e){var i=arguments.length>1&&void 0!==arguments[1]&&arguments[1];if(null!=e&&!isNaN(e)){var n=!this.paused;this.pause(),this.elapsed=t.clamp(0,this.duration,e),i||this.update(),this.elapsed<=this.duration&&n&&(this.paused=!1,this.play())}}},{key:"elapsedPercentage",value:function(){return t.clamp(0,1,this.elapsed/this.duration)}},{key:"reset",value:function(){this.pause(),this.seek(0)}},{key:"step",value:function(t){var e=this;if(this.paused)this.running=!1;else{var i=performance.now();this.elapsed+=i-t,this.update(),this.running&&window.requestAnimationFrame((function(){return e.step(i)}))}}},{key:"update",value:function(){t.getPath(this.events,"onUpdate"),this.elapsed>=this.duration&&(this.running=!1,t.getPath(this.events,"onComplete"))}}],n&&o(i.prototype,n),r&&o(i,r),Object.defineProperty(i,"prototype",{writable:!1}),e}();return e}.call(e,i,e,t),void 0===n||(t.exports=n)},8674:function(t,e,i){var n;void 0===(n=function(t){"use strict";var e=i(4525),n=i(1862),r=DS._,o=function(t){this.init(t)};return r.assign(o.prototype,e.prototype,{displayName:"VideoLoader",isMediaElement:!0,createElement:function(){var t=this;return this.elementOwner=this,this.isElementOwner=!0,n.requestVideoEl(this).then((function(e){t.setElement(e),t.load()})),this},getVideoUrl:function(){return this.url},load:function(){if(null!=this.el)return this.hasStartedLoading||(this.hasStartedLoading=!0,this.el.loadVideo(this.url)&&this.dfd.resolve()),this.promise},assignNewOwner:function(t){return this.elementOwner=t,this.isElementOwner=!1,this.el},loadMediaElement:r.noop,teardown:function(){null!=this.el&&(this.elementOwner!==this?n.updateElementOwner(this,this.elementOwner,this.el):n.putVideoInPen(this.el,this))}}),o}.call(e,i,e,t))||(t.exports=n)},8359:function(t,e,i){var n;void 0===(n=function(t){"use strict";var e,n=i(7945),r=i(586),o=i(1408),s=i(8289),a=i(362),l=i(7859),c=i(254),u=DS._,h=DS.Backbone,d=DS.automation,p=DS.utils,f=DS.debug,g=DS.errorManager,m=DS.pubSub,v=DS.events,S=DS.resolver,y=DS.mixer,b=DS.shortEventable,w=DS.constants,x=g.throwError("actionManager"),D=g.warn("actionManager"),C=g.backtick,E=function(t){var e="action:",i=t.shortEvents,n=i&&i.self;return u.keys(n).filter((function(t){return 0===t.indexOf(e)})).map((function(t){return t.replace(e,"")}))},T={global:null,meta:null},P=function(t,e){var i=T[t];return u.includes(i,e.kind)},I=u.partial(P,"global"),A=u.partial(P,"meta"),L=function(t){return u.includes(["gotoplay","history_prev","playnextdrawslide","nextunansweredslide","nextunsubmittedslide","nextviewedslide","history_prev_scene","history_prev_group"],t.kind)},M=(e=["param","objRef","varRef","quizRef","variable","id","drawid","interactionId","value","startslideid","scrollref"],function(t,i){var n;return u.find(e,(function(e){return n=function(t,e,i){var n=t[e];return u.isPlainObject(n)?S.getRef(n,i.context,i):n}(t,e,i),n})),n}),k=function(t,e){var i=S.splitPath(t.id),n=u.last(i),r=S.joinPath(u.initial(i)),o=r?S.resolvePath(r,e.context):e.context,s=function(t,e,i){var n,r=t;return null!=e.scopeRef&&(r=u.isArray(t)?t.map((function(t){var n=S.getRef(e.scopeRef,t,i);return 0===e.id.indexOf(w.CHILDREN)&&n===w.CHILDREN?t:S.resolvePath(n,t)})):"_owner"===(n=S.getRef(e.scopeRef,i.context,i))?t:S.resolvePath(n,i.context)),r}(o,t,e),l=u.isArray(o)?o:[o],c=l.map((function(t){return S.resolvePath(n,t,{optional:"_children"===u.first(i)})})),h=u.isArray(s)?s:[s];return 1===c.length&&h.length>1&&h.forEach((function(t,e){l[e]=l[e]||l[0],c[e]=c[e]||c[0]})),new a(c).map(function(i,n){if(null!=i){var r=u.defaults({context:h[n]},e),o=u.defaults({context:l[n]},e);return r.params=function(t,e){return u.mapValues(t.params||{},(function(t){return S.getRef(t,e.context,e)}))}(t,o),{actions:i.actions,data:r}}}.bind(this)).filter(u.identity)},R=function(t,e){return t[o.evaluateAction(t,e)?"thenActions":"elseActions"]},O={exe_actiongroup:function(t,e){return k(t,e).map((function(t){return _.traceActions(t.actions,t.data)})).flatten()},if_action:function(t,e){return _.traceActions(R(t,e),e)}},V={};V[n.EXE_ACTIONGROUP]="executeActionGroup",V[n.IF_ACTION]="evaluateConditional",V[n.FOREACH]="executeLoop",V[n.DEBUG_TRACE]="logDebugMessage",V[n.DEBUG_ERROR]="logErrorMessage";var _={mixins:[s,b,h.Events],shortEvents:{self:V},addNavigationListeners:function(){var t=this;this.jumpCount=0;var e=DS.events.slide.WILL_CHANGE;m.addListener(e,(function(){return t.onNavigationEvent(e)}))},onNavigationEvent:function(t){this.jumpCount++},didJump:function(t,e){return"playnextdrawslide"===t.kind?e<this.jumpCount:L(t)},executeActions:function(t,e){var i,n,r=0,o=t.length,s=!1,a=this.jumpCount;if(o>0)do{i=t[r],s&&"close_window"!==i.kind?D("executeActions","skip action:",i.id):(this.slideJumpPerformed=!1,n=u.clone(e),this.executeAction(i,n),e.cancel=n.cancel,s=s||this.slideJumpPerformed||this.didJump(i,a))}while(++r<o);return this.slideJumpPerformed=s,s&&m.trigger(v.slide.JUMPING,e.context),this},executeAction:function(t,e){if(!0!==d.silenceActions[t.kind]){var i,n;e&&e.context||x("executeAction","Cannot execute action without a context:",C(t.kind));var o=null!=e.context.getClosestAncestorByKind&&e.context.getClosestAncestorByKind("slide",!0);return"close_window"!==t.kind&&"hidetimer"!==t.kind&&e.context.isAncestral&&p.getPath(o,"destroyed")?(D("executeActions","skip action:",t.id),this):(c.shouldSkipAction(o,t)||(i=function(t,e){var i=e.context,n=M(t,e);return!!n&&S.resolvePath(n.replace(/^\./,""),i,{optional:!0})}(t,e),(n=I(t)?r:A(t)?_:i)||x("executeAction","the object",p.doubleQuote(M(t,e)),"does not exist in this scope:",p.doubleQuote(p.stripPlayer(e.context.absoluteId||"")),"to execute the action",C(t.kind)),e.actionTarget=i,p.applyMethod("triggerAction",n,t,e)),this)}},executeActionGroup:function(t,e){return k(t,e).forEach(function(t){var i=t.actions,n=t.data;this.executeActions(i,n),n.cancel&&(e.cancel=n.cancel)}.bind(this)),this},evaluateConditional:function(t,e){var i=R(t,e);return i&&this.executeActions(i,e),this},executeLoop:function(t,e){t.iterables.forEach((function(i){var n=u.defaults({iterables:i.valueref},e);_.executeActions(t.actions,n)}))},logMessage:function(t,e,i){if(f.debugMode){var n="debug"===t;console[n?"log":"error"](t.toUpperCase()+":",e.message),n||f.throwError()}},traceActions:function(t,e){return null==t?a.empty:new a(t).map((function(t){var i=O[t.kind];return null!=i?i(t,e):[t]})).flatten()},isJumpAction:L};return _.logDebugMessage=u.partial(_.logMessage,"debug"),_.logErrorMessage=u.partial(_.logMessage,"error"),y.mix(_),y.initMixinsOf(_),T.global=E(r),T.meta=E(_),l.initialize(_),_.addNavigationListeners(),_}.call(e,i,e,t))||(t.exports=n)},586:function(t,e,i){var n;void 0===(n=function(t){"use strict";var e,n,r=i(3986),o=i(7945),s=i(8289),a=i(254),l=i(9924).parseTemplate,c=DS._,u=DS.Backbone,h=DS.playerGlobals,d=DS.windowManager,p=DS.constants,f=DS.events,g=DS.detection,m=DS.pubSub,v=DS.mixer,S=DS.utils,y=DS.resumer,b=DS.errorManager,w=DS.shortEventable,x=DS.resolver,D=DS.webObjectHelper,C=DS.slidesController,E=DS.flagManager,T=DS.ThreeSixtyImage,P=b.throwError("actionator"),I=c.debounce((function(){return m.trigger(f.request.NEXT_SLIDE)}),300,{leading:!0,trailing:!1}),A=function(){var t=d.getCurrentWindow(),e=t.getCurSlide();return t.isWaitingForSlideLoad()||e&&!e.timelineReady},L={mixins:[s,w,u.Events],shortEvents:{self:(n={},n[o.SAVE_RESUME_DATA]="saveResume",n[o.NOTIFY_PREVIEW]="notifyPreview",n[o.ENABLE_FRAME_CONTROL]="enableFrameControl",n[o.SET_FRAME_LAYOUT_TYPE]="setFrameLayout",n[o.SET_WINDOW_CONTROL_LAYOUT]="setWindowControlLayout",n[o.SET_FRAME_LAYOUT]="setFrameLayoutFromLayout",n[o.SET_WINDOW_CONTROL_VISIBLE]="changeWindowControl",n[o.ENABLE_WINDOW_CONTROL]="changeWindowControl",n[o.TOGGLE_WINDOW_CONTROL]="changeWindowControl",n[o.TOGGLE_WINDOW_CONTROL_VISIBLE]="changeWindowControl",n[o.GOTOPLAY]="changeSlide",n[o.TRIGGER_NEXT_SLIDE]="advanceSlide",n[o.TRIGGER_PREV_SLIDE]="triggerPrevSlideClicked",n[o.TRIGGER_SUBMITALL_SLIDE]="onSubmitAll",n[o.TRIGGER_SUBMIT_SLIDE]="onSubmitSlide",n[o.TRIGGER_SLIDE_FINISH]="onSlideFinish",n[o.HISTORY_PREV]="goBack",n[o.HISTORY_PREV_GROUP]="goBackHistoryGroup",n[o.CLOSE_WINDOW]="closeWindow",n[o.CLOSE_PLAYER]="closePlayer",n[o.PRINT_SLIDE]="printSlide",n[o.OPEN_VIDEO]="openVideo",n[o.OPEN_URL]="openUrl",n[o.RESUME_PLAYER]="applyPlayerResumeData",n[o.PLAYNEXTDRAWSLIDE]="advanceSlideDrawSlide",n[o.GET_MOUSE_POSITION]="getMousePosition",n[o.ZOOMPAN]="zoomPan",n[o.CLOSEWNDGOTOSLIDE]="closeWndGotoSlide",n[o.NEXTVIEWEDSLIDE]="nextViewedSlide",n[o.EXE_JAVASCRIPT]="exeJavaScript",n[o.BACKGROUND_AUDIO_CONTROL]="backgroundAudioControl",n[o.EMAILTO]="mailTo",n[o.RESET_PLAYER]="resetPlayer",n[o.RESET_SLIDE]="resetSlide",n[o.PRINTRESULTS]="printQuizResults",n[o.NOTIFYLINKSELECTED]="notifyLinkSelected",n[o.CANCEL_EVENT]="cancelEvent",n[o.TRIGGER_HOST_EVENT]="triggerHostEvent",n[o.SET_COURSE_STATUS]="setCourseStatus",n[o.XAPI_SEND_STATEMENT]="sendXApiStatement",n)},onSubmitAll:function(){d.getCurrentWindowSlide().executePlayerEvent("onsubmitallslide")},onSubmitSlide:function(){d.getCurrentWindowSlide().executePlayerEvent("onsubmitslide")},onSlideFinish:function(){d.getCurrentWindowSlide().executePlayerEvent("onfinishslide")},resetSlide:function(){d.getCurrentWindowSlide().reset()},saveResume:function(t,e){var i=x.getRef(t.slideref||t.slideRefs);x.resolvePath(i,e.context).prepareResumeData({retainState:!0})},notifyPreview:function(t,e){m.trigger(f.preview.NOTIFY,t.message,t.data)},mailTo:function(t){var i,n="mailto:"+t.address;e.isPreview()?m.trigger(f.preview.NOTIFY,"PREVIEW_EMAILTO"):g.device.isMobile?window.top.location.assign("mailto:"+t.address):((i=document.createElement("iframe")).src=n,c.extend(i.style,{height:"1px",width:"1px",border:"0"}),r.addToLib(i),setTimeout((function(){r.removeElFromParent(i),i=null}),200))},execUserJs:window.ExecuteScript,exeJavaScript:function(t){try{this.execUserJs(t.id)}catch(t){P("exeJavaScript",t.message||"Unknown custom script error")}},openVideo:function(t,e){t.windowsize="custom",m.trigger(f.window.OPEN_EXTERNAL,t,e)},getMousePosition:function(t,e){S.applyMethod("triggerAction",e.context,t,e)},zoomPan:function(t,e){S.applyMethod("triggerAction",e.context,t,e)},closeWndGotoSlide:function(t,e){var i=t.objRef.value;m.trigger(f.window.CLOSING,t.closewindowid),m.trigger(f.request.NEXT_SLIDE,i)},nextViewedSlide:function(t,e){var i=x.resolvePath(x.getRef(t.quizRef),e.context);S.applyMethod("triggerAction",i,t,e)},openUrl:function(t,e){m.trigger(f.window.OPEN_EXTERNAL,t,e)},initialize:function(t){e=t},setWindowControlLayout:function(t,e){var i=e.context.prop("WindowId")||d.getCurrentWindowId();m.trigger(f.controlLayout.CHANGED,t.name,i)},setFrameLayout:function(t,e){m.trigger(f.controlLayout.CHANGED,t.name,p.refs.FRAME)},setFrameLayoutFromLayout:function(t){m.trigger(f.controlLayout.CHANGED,t.name,p.refs.FRAME)},changeControls:function(t,e,i){var n=[(-1===e.name.indexOf("swipe")?"navcontrols":"swipe")+":changed",e];t&&n.push(i),m.trigger.apply(m,n)},isLightBox:function(t){if(null!=t)return-1!=t.indexOf("Lightbox")},changeSlide:function(t,i){var n=this;if(!A()){var r=S.getPath(i,"actionTarget.absoluteId");if(null==r&&e.isPreview())m.trigger(f.preview.NOTIFY,"PREVIEW_SLIDE_MISSING");else{if(this.isLightBox(t.window))if(T.isWaitingLoad(!1,(function(){n.changeSlide(t,i)})))return;m.trigger(f.request.NEXT_SLIDE,r,t.window)}}},triggerPrevSlideClicked:function(t){d.getCurrentWindowSlide().executePlayerEvent("onprevslide")},goBack:function(t){A()||m.trigger(f.request.PREV_SLIDE)},goBackHistoryGroup:function(t,e){A()||m.trigger(f.request.PREV_HISTORY_GROUP)},advanceSlide:function(t){A()||I()},advanceSlideDrawSlide:function(t){A()||m.trigger(f.request.NEXT_DRAW_SLIDE)},closeWindow:function(t){m.trigger(f.window.CLOSING,t.id)},closePlayer:function(){m.trigger(f.player.CLOSING)},printSlide:function(t,i){if(!g.theme.isClassic)if(e.isPreview())m.trigger(f.preview.NOTIFY,"PREVIEW_PRINT_SLIDE");else{var n=x.getRef(t.objRef,i),r=x.resolvePath(n,i);a.printSlide(r)}},applyPlayerResumeData:function(t){m.trigger(f.loader.UNMUTE),y.applyResumeData(t.resume)},resetPlayer:function(t,e){m.trigger(f.player.RESET);var i,n,r=d.getCurrentWindowSlide(),o=C.getSlide(t.startslideid,r);null!=r&&r.absoluteId===o.absoluteId?(y.clearResumeData(),r.reset()):(null==r||null===(i=r.currView)||void 0===i||null===(n=i.killSlide)||void 0===n||n.call(i),y.clearResumeData(),this.changeSlide(t,e))},printQuizResults:function(t,e){a.printQuizResults(t,e)},notifyLinkSelected:function(t,e){m.trigger(f.actionlink.VIEWED,t.id)},cancelEvent:function(t,e){e.cancel=!0},triggerHostEvent:function(t){D.triggerHostEvent(t.eventName)},setCourseStatus:function(t){if(E.multipleQuizTracking)h.presentation.scorings().manuallySetActionStatus(t.status);else{var e=h.presentation.scoring();"action"===e.type()&&(e.prop("Status",e.get(t.status?"passStatus":"failStatus")),m.trigger(f.course.MANUALLY_COMPLETED,t.status,e))}},sendXApiStatement:function(t){var e=l(t.statement).updateString;m.trigger(f.course.SEND_XAPI_STATEMENT,JSON.parse(e()))},backgroundAudioControl:function(t){null!=t.id&&m.trigger(f.backgroundAudio.SWITCH_PLAYLIST,{id:t.id}),m.trigger(f.backgroundAudio.CONTROL,{command:t.command})}};return c.extend(L,{changeWindowControl:c.partial(L.changeControls,!0),enableFrameControl:c.partial(L.changeControls,!1)}),v.mix(L),v.initMixinsOf(L),L}.call(e,i,e,t))||(t.exports=n)},7945:function(t,e,i){var n;void 0===(n=function(t){"use strict";return{ADD_CHOICE_RESPONSE:"action:addchoiceresponse",ADD_PAIR_RESPONSE:"action:addpairresponse",ADJUST_VAR:"action:adjustvar",BRING_TO_FRONT:"action:bringtofront",BACKGROUND_AUDIO_CONTROL:"action:background_audio_control",CANCEL_EVENT:"action:cancel_event",CLOSE_PLAYER:"action:close_player",PRINT_SLIDE:"action:print_slide",CLOSEWNDGOTOSLIDE:"action:closewndgotoslide",CLOSE_WINDOW:"action:close_window",DEBUG_TRACE:"action:debug_trace",DEBUG_ERROR:"action:debug_error",EMAILTO:"action:emailto",ENABLE_FRAME_CONTROL:"action:enable_frame_control",ENABLE_WINDOW_CONTROL:"action:enable_window_control",EVAL_ALL_UNANSWERED:"action:eval_all_unanswered",EVAL_INTERACTION:"action:eval_interaction",EXE_ACTIONGROUP:"action:exe_actiongroup",EXE_ANIMATION:"action:exe_animation",EXE_JAVASCRIPT:"action:exe_javascript",FOREACH:"action:foreach",GET_MOUSE_POSITION:"action:get_mouse_position",GOTOPLAY:"action:gotoplay",HIDE:"action:hide",HIDE_SLIDELAYER:"action:hide_slidelayer",HIDE_TIMER:"action:hidetimer",HISTORY_PREV:"action:history_prev",HISTORY_PREV_GROUP:"action:history_prev_group",NEXTVIEWEDSLIDE:"action:nextviewedslide",IF_ACTION:"action:if_action",MEDIA_SEEK:"action:media_seek",MEDIA_PLAY:"action:media_play",MEDIA_PAUSE:"action:media_pause",MEDIA_TOGGLE:"action:media_toggle",MOVE_TO:"action:moveto",NEXT_VIEWED_SLIDE:"action:nextviewedslide",NOTIFYLINKSELECTED:"action:notifylinkselected",NOTIFY_PREVIEW:"action:notify_preview",OBJECT_ACTION:"action:object_action",OPEN_VIDEO:"action:open_video",OPEN_URL:"action:open_url",PAUSE_ANIMATIONS:"action:pause_animations",PAUSE_TIMELINE:"action:pause_timeline",PAUSE_TIMER:"action:pausetimer",PLAYNEXTDRAWSLIDE:"action:playnextdrawslide",PRINTRESULTS:"action:printresults",RESET_QUIZ:"action:resetquiz",RESET_TIMER:"action:resettimer",RESET_PLAYER:"action:reset_player",RESET_SLIDE:"action:resetslide",RESTORE_RESUME_STATE:"action:restore_resume_state",RESUME_PLAYER:"action:resume_player",RESUME_TIMELINE:"action:resume_timeline",SAVE_RESUME_DATA:"action:save_resume_data",SEEK_TIMELINE:"action:seek_timeline",SET_ACTIVE_TIMELINE:"action:setactivetimeline",SET_COURSE_STATUS:"action:set_course_status",SET_DRAW_REVIEW:"action:setdrawreview",SET_ENABLED:"action:set_enabled",SET_FOCUS:"action:setfocus",SET_FRAME_LAYOUT:"action:set_frame_layout",SET_FRAME_LAYOUT_TYPE:"action:set_frame_layout_type",SET_OBJ_STATE:"action:setobjstate",SET_QUIZ_COMPLETE:"action:setquizcomplete",SET_REVIEW:"action:set_review",SET_VOLUME:"action:set_volume",SHOW_SLIDELAYER:"action:show_slidelayer",SET_WINDOW_CONTROL_LAYOUT:"action:set_window_control_layout",SET_WINDOW_CONTROL_VISIBLE:"action:set_window_control_visible",SHOW:"action:show",SHOW_TIMER:"action:showtimer",START_TIMER:"action:starttimer",STORE_RESUME_DATA:"action:store_resume_data",TOGGLE_WINDOW_CONTROL:"action:toggle_window_control",TOGGLE_WINDOW_CONTROL_VISIBLE:"action:toggle_window_control_visible",TRIGGER_HOST_EVENT:"action:trigger_host_event",TRIGGER_NEXT_SLIDE:"action:trigger_next_slide",TRIGGER_PREV_SLIDE:"action:trigger_prev_slide",TRIGGER_SLIDE_FINISH:"action:trigger_slide_finish",TRIGGER_SUBMITALL_SLIDE:"action:trigger_submitall_slide",TRIGGER_SUBMIT_SLIDE:"action:trigger_submit_slide",TRIGGER_WEBOBJECT_CLIENT_EVENT:"action:trigger_webobject_client_event",UPDATE_SCROLL_POS:"action:updatescrollpos",UPDATE_SCROLL_HEIGHT:"action:updatescrollheight",ZOOMPAN:"action:zoompan",XAPI_SEND_STATEMENT:"action:xapi_send_statement"}}.call(e,i,e,t))||(t.exports=n)},1193:function(t,e,i){var n;void 0===(n=function(t){"use strict";var e=DS,i=e.slidesController,n=e.detection.env.isRise;return{prepare:function(t){return new Promise((function(e){if(n){var r=i.getSlide(i.getEntrypoint()),o=t.assetLib(),s=!1;if(null!=r){var a=t.slideMap(),l=r.fullId();s=a.getRefById(l).assetIds().some((function(t){return"panorama"===o.findWhere({id:t}).get("imageType")}))}e(s)}else e(!1)}))}}}.call(e,i,e,t))||(t.exports=n)},107:function(t,e,i){var n;void 0===(n=function(t){"use strict";var e,n=i(7763),r=i(3986),o=DS.flagManager.multiLangSupport||DS.flagManager.aiCourseTranslation?DS.jsAssetStore:i(1554),s=DS,a=s._,l=s.errorManager,c=s.vow,u=l.throwError("assetManager"),h=l.backtick,d={audio:1,video:2};return{initialize:function(t){return e=t,this},getAsset:function(t){var i=e.get(t);return i||u("getAsset","No asset with id of",h(t)),i},getAssetUrl:function(t){return this.getAsset(t).url()},offloadAssets:function(t){t.forEach(function(t){var e=this.getAsset(t);"audio"===e.type()?n.wipeFromBuffer(e.url()):"js"===e.type()&&o.clearAsset(e.url())}.bind(this))},prioritizeAssets:function(t){var e=t.map(this.getAsset.bind(this));return a.sortBy(e,(function(t){return d[t.type()]||0}))},loadAssets:function(t,e){a.isArray(t)||u("loadAssets","Must pass in an array of asset ids");var i=a.invokeMap(this.prioritizeAssets(t),"load",e),n=c.after.apply(null,i);return n.dfds=a.map(i,"dfd"),n},clearAllAssets:function(){for(var t,e=r.getMediaLoaderSvg();t=e.lastElementChild;)e.removeChild(t)}}}.call(e,i,e,t))||(t.exports=n)},8287:function(t,e,i){var n;void 0===(n=function(t){"use strict";var e,i=DS.utils;return{initialize:function(t){e=t},load:function(t){return e.load(i.stripPlayer(t.absoluteId))}}}.call(e,i,e,t))||(t.exports=n)},7763:function(t,e,i){var n;n=function(t){"use strict";var e,n,r,o=i(9066),s=DS,a=s._,l=s.audioContext,c=s.utils,u=s.detection,h=s.vendorOverrides,d=s.superagent,p=s.animationClock,f=DS.globalEventHelper,g=f.addBodyListener,m=f.removeBodyListener,v=1e-6,S=c.createSuper(o),y={},b={},w=!1,x={},D=function(){return"suspended"===E.context().state},C=h.destroyAudioContext||function(t){null!=e&&clearTimeout(e),e=setTimeout((function(){null!=n&&(n.close(),n=null),null!=t&&null!=x[t]&&(x[t]=null)}),3e4)},E=function(){o.apply(this,arguments)};a.extend(E,o,{context:function(){return null==n&&(n=l&&new l,D()&&g("mousedown",(function t(){n.onstatechange(),m("mousedown",t)})),n.onstatechange=function(){D()&&null!=n&&n.resume()}),null!=e&&(clearTimeout(e),e=null),n},prepare:function(t){var e,i=!0,n=u.browser.isFF?window.setTimeout:function(t){return t()};this.playInaudibleBeep(),D()&&null!=(e=E.context().resume())?window.requestAnimationFrame((function(){e.then((function(){i=!1,D()&&(w=!0),t()})).catch((function(){i=!1,w=!0,t()})),n((function(){i&&(w=D(),t())}),250)})):t()},checkNeedsApproval:function(){return w},playInaudibleBeep:function(){var t=new T,e=function(){t.destroy(),this.prepareScratchBuffer()}.bind(this);return t.play(),u.os.isAndroid?setTimeout(e,30):e(),this},prepareScratchBuffer:function(){var t=this.context();r=t.createBuffer(1,1,22050)}}),E.prototype=new o,a.extend(E.prototype,{constructor:E,initialize:function(){S("initialize").apply(this,arguments),this.options.isBackgroundAudio?this.contextStartTime=0:this.contextStartTime=p.time(),this.dfd.catch(function(){E.wipeFromBuffer(this.url)}.bind(this)),u.os.isIOS&&document.addEventListener("visibilitychange",this.onIosVisibilityChange.bind(this))},load:function(){return null!=y[this.url]?(this.buffer=y[this.url],this.dfd.resolve()):d.get(this.url).on("request",(function(){this.xhr.responseType="arraybuffer"})).end(function(t,e){t?this.dfd.reject(t):this.decode(e.xhr.response)}.bind(this)),this},decode:function(t){E.context().decodeAudioData(t,this.onDecodeSuccess.bind(this),this.dfd.reject)},onDecodeSuccess:function(t){t?(y[this.url]=this.buffer=t,this.dfd.resolve()):this.dfd.reject("Could not load audio buffer from "+this.url)},onEnded:function(){this.destroySource(),this.destroyGain(),this.unmarkAsPlaying(),S("onEnded").apply(this,arguments)},createGain:function(t){var e=t||E.context();this.ctx=e,this.gainNode=e.createGain();var i=this.options.parentId;null!=i?((null==x[i]||t)&&(null!=x[i]&&(this.oldVolume={parent:x[i].parent.gain.value,variable:x[i].variable.gain.value,fader:x[i].fader.gain.value}),x[i]={parent:e.createGain(),fader:e.createGain(),variable:e.createGain()},x[i].parent.connect(e.destination),x[i].fader.connect(x[i].parent),x[i].variable.connect(x[i].fader),this.shouldResetGains||null==this.oldVolume||(x[i].parent.gain.value=this.oldVolume.parent,x[i].variable.gain.value=this.oldVolume.variable,x[i].fader.gain.value=this.oldVolume.fader),this.shouldResetGains=!1),this.gainNode.connect(x[i].variable)):this.gainNode.connect(e.destination),this.gainNode.gain.value=this.volume},resetGains:function(){this.shouldResetGains=!0},matchParentGains:function(t){var e=this.parentVolumes(),i=t.parentVolumes();null!=e&&null!=i&&(e.parent.gain.value=i.parent.gain.value,e.variable.gain.value=i.variable.gain.value)},parentVolumes:function(){var t=this.options.parentId;if(null!=x[t])return x[t]},fadeSoundByVariable:function(t){var e=arguments.length>1&&void 0!==arguments[1]?arguments[1]:0,i=this.options.parentId;if(null!=x[i]){var n=x[i].variable.gain;n.setValueAtTime(n.value,this.ctx.currentTime),n.exponentialRampToValueAtTime(Math.max(v,t),this.ctx.currentTime+e)}},fadeSoundGroup:function(t){var e=arguments.length>1&&void 0!==arguments[1]?arguments[1]:0,i=arguments.length>2?arguments[2]:void 0,n=this.options.parentId;if(null!=x[n]){var r=x[n].parent.gain;i&&(r.value=i),r.setValueAtTime(r.value,this.ctx.currentTime),r.exponentialRampToValueAtTime(Math.max(v,t),this.ctx.currentTime+e)}},fadeInSoundGroupLinear:function(t){var e=arguments.length>1&&void 0!==arguments[1]?arguments[1]:0,i=this.options.parentId;if(null!=x[i]){var n=x[i].parent.gain;n.value=0,n.setValueAtTime(n.value,this.ctx.currentTime),n.linearRampToValueAtTime(Math.max(v,t),this.ctx.currentTime+e)}},fadeIn:function(){var t=arguments.length>0&&void 0!==arguments[0]?arguments[0]:0,e=arguments.length>1&&void 0!==arguments[1]&&arguments[1],i=this.options.parentId;if(null!=x[i]){var n=x[i].fader.gain;e||(n.value=v),n.setValueAtTime(n.value,this.ctx.currentTime),n.exponentialRampToValueAtTime(1,this.ctx.currentTime+t)}},fadeOut:function(){var t=arguments.length>0&&void 0!==arguments[0]?arguments[0]:0,e=arguments.length>1&&void 0!==arguments[1]&&arguments[1],i=this.options.parentId;if(null!=x[i]){var n=x[i].fader.gain;e||(n.value=1),n.setValueAtTime(n.value,this.ctx.currentTime),n.exponentialRampToValueAtTime(v,this.ctx.currentTime+t)}},destroyGain:function(){null!=this.gainNode&&(this.gainNode.disconnect(),this.gainNode=null)},createSource:function(){var t=E.context();this.source=t.createBufferSource(),this.source.buffer=this.buffer,this.bindSourceOnEnded(),this.source.connect(this.gainNode)},destroySource:function(){if(null!=this.source){this.unbindSourceOnEnded();try{this.source.stop(0)}catch(t){}this.source.disconnect();try{this.source.buffer=r}catch(t){}this.source=null}},clearTimeUpdateInterval:function(){clearInterval(this.timeUpdateTimeoutHandle)},startTimeUpdateInterval:function(){this.clearTimeUpdateInterval(),this.timeUpdateTimeoutHandle=setInterval(function(){this.onTimeUpdateDelegate(this.getCurrentTime())}.bind(this),250)},setPlaybackSpeed:function(t){null!=this.source&&null!=this.source.playbackRate&&(this.source.playbackRate.value=t)},deferredPlay:function(){var t=E.context();this.destroySource(),this.destroyGain(),this.startAt<this.getDuration()?("interrupted"===t.state&&t.resume(),this.createGain(t),this.createSource(),this.options.isBackgroundAudio?(this.contextStartTime=t.currentTime,this.source.start(this.contextStartTime+Math.max(0,-this.startAt),Math.max(0,this.startAt))):(this.contextStartTime=p.time(),this.source.start(0,Math.max(0,this.startAt)),null!=this.source.playbackRate&&(this.source.playbackRate.value=DS.appState.getPlaybackSpeed())),this.startTimeUpdateInterval(),this.isPlaying=!0,this.markAsPlaying()):this.onEnded()},deferredPause:function(){this.isPlaying&&(this.startAt=this.getCurrentTime(),this.destroySource(),this.destroyGain(),this.isPlaying=!1,this.unmarkAsPlaying(),this.clearTimeUpdateInterval())},getCurrentTime:function(){return this.isPlaying?this.options.isBackgroundAudio?E.context().currentTime-this.contextStartTime+this.startAt||0:(p.time()-this.contextStartTime+1e3*this.startAt||0)/1e3:this.startAt},getDuration:function(){return c.getPath(this.buffer,"duration")},setVolume:function(t){return this.volume=t,null!=this.gainNode&&(this.gainNode.gain.value=t),this},destroy:function(t){return null==t&&(t=!u.device.isMobile),this.destroySource(),this.destroyGain(),this.unmarkAsPlaying(),this.clearTimeUpdateInterval(),t||E.wipeFromBuffer(this.url),S("destroy").apply(this,arguments),this},bindSourceOnEnded:function(){this.onEndedOnceDelegate=a.once(this.onEndedDelegate),this.source.onended=this.onEndedOnceDelegate,this.source.addEventListener("ended",this.onEndedOnceDelegate)},unbindSourceOnEnded:function(){this.source.onended=null,this.source.removeEventListener("ended",this.onEndedOnceDelegate),this.onEndedOnceDelegate=null},markAsPlaying:function(){b[this.url]=!0},unmarkAsPlaying:function(){b[this.url]=null,a.every(b,a.isNull)&&(b={},C(this.options.parentId))},onIosVisibilityChange:function(){var t=this;if("visible"===document.visibilityState){var e=E.context(),i=new T,r=function(){i.destroy()}.bind(this),o=e.currentTime;i.play(),setTimeout((function(){e.currentTime===o&&(y[t.url]=null,n=null),r()}),125)}}}),E.wipeFromBuffer=function(t){y[t]=null};var T=function(){E.apply(this,arguments),this.url="#inaudible",this.volume=0,this.dfd.resolve()};return T.prototype=new E,a.extend(T.prototype,{constructor:T,createSource:function(){var t=E.context();this.source=t.createOscillator(),this.source.type="sine",this.source.frequency.value=22e3,this.source.connect(this.gainNode)},getDuration:function(){return 1/0}}),E}.call(e,i,e,t),void 0===n||(t.exports=n)},9066:function(t,e,i){var n;n=function(t){"use strict";var e=i(3666),n=DS._,r=DS.Backbone,o=DS.errorManager,s=DS.events,a=DS.pubSub,l=DS.vow,c=(DS.flagManager,s.detection),u=function(t,e){var i=arguments.length>2&&void 0!==arguments[2]?arguments[2]:{};this.deferredOp=n.noop,this.options=i,this.dfd=l.Deferred(),this.dfd.then(function(){this.deferredOp(),this.deferredOp=n.noop}.bind(this)),this.dfd.catch(function(t){o.throwError("AudioClipBase","constructor",'could not load "',this.url,'" ',t)}.bind(this)),this.url=t,this.id=e,this.startAt=0,this.options.isBackgroundAudio||(this.playbackSpeed=DS.appState.getPlaybackSpeed()),this.isPlaying=!1,this.isEnded=!1,this.onEndedDelegate=this.onEnded.bind(this),this.onTimeUpdateDelegate=this.onTimeUpdate.bind(this),n.bindAll(this,"onVisibilityHidden","onVisibilityShown"),this.initialize()};u.prepare=n.noop,u.checkNeedsApproval=n.noop;var h=u.prototype;n.extend(h,r.Events,{initialize:function(){var t=this;this.detectionSubscriptions={},this.detectionSubscriptions[c.VISIBILITY_HIDDEN]=this.onVisibilityHidden,this.detectionSubscriptions[c.VISIBILITY_SHOWN]=this.onVisibilityShown,a.on(this.detectionSubscriptions),this.options.isBackgroundAudio||a.on(s.player.PLAYBACK_SPEED_CHANGED,(function(e){t.handlePlaybackSpeedChanged(e)}))},handlePlaybackSpeedChanged:function(t){this.setPlaybackSpeed(t)},onEnded:function(){this.isPlaying=!1,this.isEnded=!0,this.trigger(s.audioClip.ENDED,this.url)},onTimeUpdate:function(t){this.isPlaying&&this.trigger(s.audioClip.TIME_UPDATE,t)},onVisibilityHidden:function(){this.isPlaying&&(this.wasPlayingWhenVisible=!0,this.pause())},onVisibilityShown:function(){this.wasPlayingWhenVisible&&(this.wasPlayingWhenVisible=!1,this.play())},doDeferredOp:function(t){l.isResolved(this.dfd)?t():this.deferredOp=t},play:function(t){return null!=t&&(this.startAt=t),this.doDeferredOp(this.deferredPlay.bind(this)),this},pause:function(){return this.doDeferredOp(this.deferredPause.bind(this)),this},seek:function(t){return this.startAt=t,this.isPlaying&&this.play(),this},destroy:function(){return a.off(this.detectionSubscriptions),this}});var d=e.anySoundStarted,p=e.anySoundStopped;return Object.defineProperties(u.prototype,{isPlaying:{get:function(){return this.soundIsPlaying},set:function(t){this.options.isBackgroundAudio||"#inaudible"===this.url||(t&&!this.soundIsPlaying?d():!t&&this.soundIsPlaying&&p()),this.soundIsPlaying=t}}}),u}.call(e,i,e,t),void 0===n||(t.exports=n)},7067:function(t,e,i){var n;n=function(t){"use strict";var e=i(9066),n=DS,r=n._,o=n.constants,s=n.utils,a=n.globalEventHelper.addBodyListener,l=(n.flagManager,n.detection),c=s.createSuper(e),u={},h=l.browser.isSafariMac&&l.device.isDesktop?2:20,d=[],p=!1,f=function(t){var e=document.createElement("audio");return e.setAttribute("preload","auto"),document.body.appendChild(e),e},g=function(){e.apply(this,arguments)},m=!1;return r.extend(g,e,{resetPrepared:function(){p=!1},initIosSilentMode:function(){if(l.os.isIOS){var t=f();t.src=o.TINY_AUDIO;t.addEventListener("canplay",(function e(){t.removeEventListener("canplay",e);var i=a("touchend",(function(){i(),t.play()}))})),t.load()}},prepare:function(t){if(!p){var e;p=!0;var i=document.createElement("audio"),n=function(){var e,i;e=DS.presentation.assetLib(),i=Math.min(h,e.getAudioCount()),r.times(i,(function(){var t=f();t.src=o.TINY_AUDIO,t.load();var e=function e(){if(t.removeEventListener("canplaythrough",e),t.removeEventListener("canplay",e),m)var i=function(){n(),t.play().then((function(){d.push(t)})).catch((function(){DS.errorManager.throwErrorSoft("AudioClipElement","initWhenReady","Could not initialize audio")}))},n=r.flow(a("click",i),a("touchend",i));else d.push(t)};t.addEventListener("canplay",e),t.addEventListener("canplaythrough",e)})),t()};i.setAttribute("src",o.TINY_AUDIO),null!=(e=i.play())?e.then((function(){n()})).catch((function(){m=!0,n()})):n()}},checkNeedsApproval:function(){return m}}),g.prototype=new e,r.extend(g.prototype,{constructor:g,initialize:function(){this.refCount=0,this.elementId="".concat(this.url,"-").concat(this.id),r.bindAll(this,"setPlaybackSpeed"),c("initialize").apply(this,arguments),this.dfd.catch(function(){u[this.elementId]=null}.bind(this)),this.playTimeout=null,this.updateTimeDelegate=this.updateTime.bind(this)},onEnded:function(){this.startTime=this.getDuration(),c("onEnded").call(this,arguments)},updateTime:function(t){this.onTimeUpdateDelegate(t.target.currentTime)},load:function(){return null==u[this.elementId]?(this.refCount=1,this.el=(this.elementId,d.length>0?d.shift():f()),this.el.src=this.url,this.el.load(),u[this.elementId]=this.el):(this.refCount++,this.el=u[this.elementId],this.el.readyState>=this.el.HAVE_ENOUGH_DATA&&this.dfd.resolve()),this.el.playbackRate=this.playbackSpeed,this.el.addEventListener("canplaythrough",this.dfd.resolve),this.el.addEventListener("error",this.dfd.reject),this.el.addEventListener("ended",this.onEndedDelegate),this.el.addEventListener("timeupdate",this.updateTimeDelegate),this},setPlaybackSpeed:function(t){null!=this.el&&(this.el.playbackRate=t)},deferredPlay:function(){var t=this,e=function(){var e;null===(e=t.el.play())||void 0===e||e.catch((function(t){}))};this.clearPlayTimeout();var i=this.getDuration();this.startAt<i?(this.startAt<0?(this.negative=!0,this.el.pause(),this.setCurrentTime(0),this.playTimeout=setTimeout(e,s.toMilliseconds(-this.startAt))):(this.negative=!1,this.setCurrentTime(this.startAt),e()),this.performanceStartTime=(new Date).getTime(),this.isPlaying=!0):(this.el.currentTime=1e3*i,this.pause(),this.onEnded())},deferredPause:function(){this.isPlaying&&(this.clearPlayTimeout(),0===this.el.currentTime&&this.negative?this.startAt=s.toSeconds((new Date).getTime()-this.performanceStartTime)+this.startAt:this.startAt=this.el.currentTime,this.el.pause(),this.isPlaying=!1)},getDuration:function(){return this.el.duration},setVolume:function(t){return this.el.volume=t,this},setCurrentTime:function(t){this.el.currentTime!==t&&(this.el.currentTime=t)},destroy:function(t){var e,i;if(this.refCount--,!(this.refCount>0))return this.clearPlayTimeout(),null!=this.el&&(this.el.removeEventListener("canplaythrough",this.dfd.resolve),this.el.removeEventListener("error",this.dfd.reject),this.el.removeEventListener("ended",this.onEndedDelegate),this.el.removeEventListener("timeupdate",this.updateTimeDelegate),t||(e=this.el,i=this.elementId,u[i]=null,d.push(e),e.src=o.TINY_AUDIO,e.load())),c("destroy").apply(this,arguments),this},clearPlayTimeout:function(){clearTimeout(this.playTimeout),this.playTimeout=null}}),g}.call(e,i,e,t),void 0===n||(t.exports=n)},5114:function(t,e,i){var n;n=function(t){"use strict";var e=i(7763),n=i(7067),r=i(3666),o=DS.detection,s=DS.pubSub,a=DS.events,l=DS.slidesController,c=(DS.flagManager,function(){var t=o.capabilities.hasAudioApi;return!!o.os.isIOS&&t}),u=function(){return c()?e:n},h={};s.on("nextSlide:requesting",(function(){h={}})),s.on(a.main.PREPARE_AUDIO,(function(t){o.device.isMobile&&d.prepare(t)}));var d={prepare:function(t){return new Promise((function(e){var i,o,s,a,c,h=!1,p=t.assetLib();r.init(t,d),r.hasAudio()?r.ready(e):p.hasType("audio")?(n.initIosSilentMode(),(i=u()).prepare((function(){i.checkNeedsApproval()&&(null==(c=l.getSlide(l.getEntrypoint()))?h=!0:(o=t.slideMap(),s=c.fullId(),a=o.getRefById(s),h=a.assetIds().some((function(t){return"audio"===p.find({id:t}).type()})))),e(h)}))):e(!1)}))},loadUrl:function(t,i){var n=arguments.length>2&&void 0!==arguments[2]?arguments[2]:{};if(null!=h[i])return h[i].load(),h[i];var r=new(n.webAudio?e:u())(t,i,n);return h[i]=r,r.load(),r},getAudioClipApi:function(){return e},useAudioApi:c};return d}.call(e,i,e,t),void 0===n||(t.exports=n)},3666:function(t,e,i){var n;function r(t){return r="function"==typeof Symbol&&"symbol"==typeof Symbol.iterator?function(t){return typeof t}:function(t){return t&&"function"==typeof Symbol&&t.constructor===Symbol&&t!==Symbol.prototype?"symbol":typeof t},r(t)}function o(t,e){for(var i=0;i<e.length;i++){var n=e[i];n.enumerable=n.enumerable||!1,n.configurable=!0,"value"in n&&(n.writable=!0),Object.defineProperty(t,a(n.key),n)}}function s(t,e,i){return(e=a(e))in t?Object.defineProperty(t,e,{value:i,enumerable:!0,configurable:!0,writable:!0}):t[e]=i,t}function a(t){var e=function(t,e){if("object"!==r(t)||null===t)return t;var i=t[Symbol.toPrimitive];if(void 0!==i){var n=i.call(t,e||"default");if("object"!==r(n))return n;throw new TypeError("@@toPrimitive must return a primitive value.")}return("string"===e?String:Number)(t)}(t,"string");return"symbol"===r(e)?e:String(e)}n=function(t){"use strict";var e,i,n,r,a,l=DS,c=l.utils,u=l.pubSub,h=l.events,d=l.constants,p=l.detection,f=.5,g=!1,m=function(){function t(e,i){var n=this;!function(t,e){if(!(t instanceof e))throw new TypeError("Cannot call a class as a function")}(this,t),s(this,"onAnyVideoStarted",(function(t){n.pauseForVideo&&(n.videosStarted=!0,n.videoVolumeLow=!1,clearTimeout(n.forceLowFadeTimeout),n.fadeSoundGroup(0,f),clearTimeout(n.videoPauseTimeout),n.videoPauseTimeout=setTimeout((function(){n.currentClip.pause()}),f))})),s(this,"onAllVideosStopped",(function(t){n.pauseForVideo&&(n.videosStarted=!1,n.isEnabled&&n.playAndOrFadeIn(),v.activeMedia>1&&(n.videoVolumeLow=!0,n.forceLowFadeTimeout=setTimeout((function(){n.autoAdjustVolume&&n.fadeSoundGroup(n.fadedVolume,f)}),250)))})),s(this,"onAnySoundStarted",(function(t){})),s(this,"onAllSoundsStopped",(function(t){})),s(this,"onAnyMediaStarted",(function(t){n.videosStarted||n.autoAdjustVolume&&n.fadeSoundGroup(n.fadedVolume,f)})),s(this,"onAllMediaStopped",(function(t){n.videoVolumeLow?n.videoVolumeLow=!1:a.slideTransition?n.fadeSoundGroup(n.autoAdjustVolume?n.fadedVolume:1,f):n.fadeSoundGroup(1,f)})),s(this,"onAudioStart",(function(){g||(n.autoPlay&&(n.defaultVolume(),n.playAndOrFadeIn()),g=!0)})),s(this,"onGlobalVolumeChanged",(function(t){n.currentGlobalVol=t,n.currentVol=t*n.volume,n.setVolume(n.currentVol)})),s(this,"onTimelinePaused",(function(t){t.timeline})),s(this,"onTimelinePlayed",(function(t){t.timeline})),s(this,"onControlTrigger",(function(t){n.isEnabled&&("play"===t.command?n.play():"pause"===t.command?n.pause():"stop"===t.command?n.stop():"restart"===t.command&&n.restart())})),s(this,"onTimeUpdate",(function(t){if(n.fadeInOut){var e=n.currentClip.calcedDuration-t<=.7;!n.currentClip.fading&&e&&(n.currentClip.fadeOut(.7),n.currentClip.fading=!0)}})),this.idx=e,this.trackNum=0,this.trackLoadIdx=0,this.firstStarted=!1,this.isEnabled=!0,this.audioClips=[],Object.assign(this,i),this.autoAdjustVolume?this.fadedVolume*=this.volume:this.fadedVolume=this.volume}var e,n,r;return e=t,n=[{key:"activate",value:function(){u.once(h.course.AUDIO_START,this.onAudioStart),u.on(h.volume.CHANGED,this.onGlobalVolumeChanged),u.on(h.slide.STARTED,this.onSlideStarted),u.on(h.course.PAUSED,this.onTimelinePaused),u.on(h.course.PLAYING,this.onTimelinePlayed),u.on(h.backgroundAudio.CONTROL,this.onControlTrigger),u.on(h.course.ANY_VIDEO_STARTED,this.onAnyVideoStarted),u.on(h.course.ALL_VIDEOS_STOPPED,this.onAllVideosStopped),u.on(h.course.ANY_SOUND_STARTED,this.onAnySoundStarted),u.on(h.course.ALL_SOUNDS_STOPPED,this.onAllSoundsStopped),u.on(h.course.ANY_MEDIA_STARTED,this.onAnyMediaStarted),u.on(h.course.ALL_MEDIA_STOPPED,this.onAllMediaStopped)}},{key:"deactivate",value:function(){u.off(h.course.AUDIO_START,this.onAudioStart),u.off(h.volume.CHANGED,this.onGlobalVolumeChanged),u.off(h.slide.STARTED,this.onSlideStarted),u.off(h.course.PAUSED,this.onTimelinePaused),u.off(h.course.PLAYING,this.onTimelinePlayed),u.off(h.backgroundAudio.CONTROL,this.onControlTrigger),u.off(h.course.ANY_VIDEO_STARTED,this.onAnyVideoStarted),u.off(h.course.ALL_VIDEOS_STOPPED,this.onAllVideosStopped),u.off(h.course.ANY_SOUND_STARTED,this.onAnySoundStarted),u.off(h.course.ALL_SOUNDS_STOPPED,this.onAllSoundsStopped),u.off(h.course.ANY_MEDIA_STARTED,this.onAnyMediaStarted),u.off(h.course.ALL_MEDIA_STOPPED,this.onAllMediaStopped)}},{key:"fadeSoundGroup",value:function(t){var e=arguments.length>1&&void 0!==arguments[1]?arguments[1]:0;null!=this.currentClip&&this.currentClip.fadeSoundGroup(t,e)}},{key:"fadeInSoundGroupLinear",value:function(t){var e=arguments.length>1&&void 0!==arguments[1]?arguments[1]:0;null!=this.currentClip&&this.currentClip.fadeInSoundGroupLinear(t,e)}},{key:"isCurrentPlaylist",value:function(){return a===this}},{key:"defaultVolume",value:function(){this.currentVol=d.DEFAULT_VOLUME*this.volume,this.setVolume(this.currentVol)}},{key:"isPlaying",value:function(){return"play"===this.lastCommand}},{key:"isPaused",value:function(){return"pause"===this.lastCommand}},{key:"isStopped",value:function(){return"stop"===this.lastCommand}},{key:"play",value:function(){var t=this;if(!this.currentClip.isPlaying){if(this.triggerFade)return clearInterval(this.playId),void(this.playId=setTimeout((function(){return t.play()}),200));this.lastCommand="play",this.stoppedByTrigger&&(this.playNextClip(0),this.stoppedByTrigger=!1),this.currentClip.resetGains(),this.currentClip.play(),0!==v.activeMedia&&this.autoAdjustVolume?this.fadeInSoundGroupLinear(this.fadedVolume,f):this.fadeInSoundGroupLinear(1,f),this.currentClip.fadeSoundByVariable(DS.presentation.playerVars().variables().get("backgroundAudioVolume").value()/100,0)}}},{key:"pause",value:function(){var t=this;this.lastCommand="pause",this.currentClip.isPlaying&&(this.fadeSoundGroup(0,.5),this.triggerFade=!0,clearTimeout(this.fadeId),this.fadeId=setTimeout((function(){t.currentClip.pause(),t.triggerFade=!1}),500))}},{key:"restart",value:function(){this.finished&&(this.finished=!1,this.playNextClip(0)),this.playAndOrFadeIn()}},{key:"stop",value:function(){this.lastCommand="stop",this.stoppedByTrigger=!0,this.pause()}},{key:"setVolume",value:function(t){this.currentClip.setVolume(t<0?0:t)}},{key:"enabled",get:function(){return this.isEnabled},set:function(t){this.isEnabled=t,this.isPaused()||this.isStopped()||(t?this.currentClip.play():this.currentClip.pause())}},{key:"playAndOrFadeIn",value:function(){this.isPaused()||this.isStopped()||(this.currentClip.isPlaying||(this.currentClip.play(),null!=this.prevClip&&(this.currentClip.matchParentGains(this.prevClip),this.prevClip=null)),this.fadeInOut&&this.currentClip.fadeIn(.7),this.currentClip.fadeSoundByVariable(DS.presentation.playerVars().variables().get("backgroundAudioVolume").value()/100,0))}},{key:"playNextClip",value:function(t){var e=!(arguments.length>1&&void 0!==arguments[1])||arguments[1];this.prevClip=this.currentClip,this.trackNum=t,null!=this.currentClip&&(this.currentClip.fading=!1),this.currentClip=this.audioClips[t],this.setVolume(this.currentVol),this.currentClip.seek(0),e&&this.playAndOrFadeIn()}},{key:"prepNextClip",value:function(t){var e=t+1;e<this.audioClips.length?this.playNextClip(e):this.autoRestart?this.playNextClip(0):(this.finished=!0,this.currentClip=null)}},{key:"loadAudioWithQueue",value:function(){var t,e=this,n=arguments.length>0&&void 0!==arguments[0]?arguments[0]:function(){},r=this.trackLoadIdx;if(r<this.tracks.length){var o=this.tracks[this.trackLoadIdx];if(p.env.isFileProtocol&&(o=DS.courseAudio.localAudioLookup[o]),null==(t=i.loadUrl(o,"courseAudioId_".concat(this.idx,"_").concat(this.trackLoadIdx),{parentId:this.trackLoadIdx,isBackgroundAudio:!0,webAudio:!0})))return;t.dfd.then((function(){e.audioClips.push(t),t.calcedDuration=t.getDuration(),t.on(h.audioClip.TIME_UPDATE,e.onTimeUpdate),t.on(h.audioClip.ENDED,(function(t){e.prepNextClip(r,e.autoPlay)})),e.trackLoadIdx++,setTimeout((function(){e.loadAudioWithQueue()}),t.calcedDuration/3)})).always((function(){var t=i.getAudioClipApi();t.prepare((function(){n(t.checkNeedsApproval())}))}))}return t}},{key:"load",value:function(t){var e=this;this.loaded||(this.loaded=!0,p.env.isFileProtocol?this.loadFromFileSystem=function(){e.currentClip=e.loadAudioWithQueue(t)}:this.currentClip=this.loadAudioWithQueue(t))}}],n&&o(e.prototype,n),r&&o(e,r),Object.defineProperty(e,"prototype",{writable:!1}),t}();u.on(h.backgroundAudio.SWITCH_PLAYLIST,(function(t){t.idx}));var v={activeMediaCount:0,set activeMedia(t){this.activeMediaCount=Math.max(0,t)},get activeMedia(){return this.activeMediaCount},localAudioLookup:{},init:function(t,n){e=t,i=n},hasAudio:function(){if(null!=r)return r;var t,i,o=e.get("backgroundAudio"),s=0;return c.getPath(o,"length")>0&&null!=o[0].tracks&&o[0].tracks.length>0&&((i=!!(null!=(t=o[0].tracks[0])&&t.length>0))&&(p.env.isFileProtocol?function(){o[0].tracks=o[0].tracks.map((function(t){return t+".js"}));for(var t=o[0].tracks.length,e=function(e){var i=o[0].tracks[e];v.localAudioLookup[i]="temp-audio-uri",DS.flagManager.multiLangSupport||DS.flagManager.aiCourseTranslation?DS.jsonLoader.load(i,{load:function(){var e=DS.utils.resolveAssetUrl(i),n=DS.jsAssetStore.getJsAssetValue(e);v.localAudioLookup[i]=n.dataUri,DS.jsAssetStore.clearAsset(e),++s===t&&a.loadFromFileSystem()}}):DS.loadScript(i,(function(){++s===t&&a.loadFromFileSystem()}))},i=0;i<t;i++)e(i)}():o[0].tracks=o[0].tracks.map((function(t){return t+".mp3"})),v.currentSource=t,n=o.map((function(t,e){return new m(e,t)}))),v.isEnabled=!0),r=i,i},ready:function(t){this.hasAudio()&&((a=n[0]).activate(),a.load(t))},toggleEnabled:function(){a.enabled=!a.enabled},enabled:function(){return a.enabled}};u.on(h.backgroundAudio.TOGGLE,(function(){DS.courseAudio.toggleEnabled(),u.trigger(h.backgroundAudio.HAS_TOGGLED)}));var S=0,y=!1;v.anyVideoStarted=function(){u.trigger(h.course.ANY_VIDEO_STARTED),S++,y=!1,0===v.activeMedia&&u.trigger(h.course.ANY_MEDIA_STARTED),v.activeMedia++},v.anyVideoStopped=function(){0!==S&&(0===--S&&(y||(y=!0,u.trigger(h.course.ALL_VIDEOS_STOPPED))),v.activeMedia--,0===v.activeMedia&&u.trigger(h.course.ALL_MEDIA_STOPPED))};var b=0;return v.anySoundStarted=function(){0===b&&u.trigger(h.course.ANY_SOUND_STARTED),b++,0===v.activeMedia&&u.trigger(h.course.ANY_MEDIA_STARTED),v.activeMedia++},v.anySoundStopped=function(){0===--b&&u.trigger(h.course.ALL_SOUNDS_STOPPED),v.activeMedia--,0===v.activeMedia&&u.trigger(h.course.ALL_MEDIA_STOPPED)},u.once(h.slide.HAS_MOUNTED,(function(t){if(window.globals.HAS_FRAME||!DS.presentation.isPreview()){var e=DS.presentation.playerVars().variables().get("backgroundAudioVolume");e.on("change:value",(function(){null!=a&&null!=a.currentClip&&a.currentClip.fadeSoundByVariable(e.value()/100,f)}))}})),u.on(h.slide.WILL_CHANGE,(function(){if(null!=a){var t=!1;(a.videosStarted||a.videoVolumeLow)&&(a.videosStarted=!1,a.videoVolumeLow=!1,t=!0);var e=0===v.activeMedia;a.isStopped()||a.isPaused()||(a.enabled&&e&&null!=a.currentClip&&(a.currentClip.isPlaying&&!t||a.playAndOrFadeIn(),a.currentClip.fadeSoundGroup(1,f)),a.slideTransition=!0,u.once(h.slide.STARTED,(function(t){a.slideTransition=!1})),null!=a.currentClip&&a.enabled&&v.activeMedia>0&&(a.currentClip.isPlaying||a.playAndOrFadeIn(),a.fadeSoundGroup(a.autoAdjustVolume?a.fadedVolume:1,f),u.once(h.slide.STARTED,(function(t){0!==v.activeMedia&&a.autoAdjustVolume?a.fadeSoundGroup(a.fadedVolume,f):a.fadeSoundGroup(1,f)}))),v.activeMedia=0,b=0,S=0)}})),DS.courseAudio=v,v}.call(e,i,e,t),void 0===n||(t.exports=n)},7331:function(t,e,i){var n;function r(t){return function(t){if(Array.isArray(t))return o(t)}(t)||function(t){if("undefined"!=typeof Symbol&&null!=t[Symbol.iterator]||null!=t["@@iterator"])return Array.from(t)}(t)||function(t,e){if(!t)return;if("string"==typeof t)return o(t,e);var i=Object.prototype.toString.call(t).slice(8,-1);"Object"===i&&t.constructor&&(i=t.constructor.name);if("Map"===i||"Set"===i)return Array.from(t);if("Arguments"===i||/^(?:Ui|I)nt(?:8|16|32)(?:Clamped)?Array$/.test(i))return o(t,e)}(t)||function(){throw new TypeError("Invalid attempt to spread non-iterable instance.\nIn order to be iterable, non-array objects must have a [Symbol.iterator]() method.")}()}function o(t,e){(null==e||e>t.length)&&(e=t.length);for(var i=0,n=new Array(e);i<e;i++)n[i]=t[i];return n}n=function(t){"use strict";var e,n,o,s=i(8359),a=i(6844),l=i(1467),c=DS._,u=DS.resolver,h=DS.automation,d=DS.utils,p=function(t){return u.resolvePath(d.prefixWithPlayer(t),e)},f=function(t){var e=p(t);return null!=e?e.value():null},g=function(t,i){var n,r=p(t);null!=r&&(n={kind:"adjustvar",variable:r.absoluteId,operator:"set",value:{type:r.type(),value:i}},s.executeAction(n,{context:e}))},m=function(){var t=h.getPlayer&&h.getPlayer()||{};return c.extend(v,t)},v={GetVar:f,SetVar:g},S={},y=[],b=!0;function w(t){b=!0;var e=t.props.model.absoluteId;null==S[e]?(o=new l(t.props.model),S[e]=o,t.props.model.once(DS.events.slide.TEARDOWN,(function(){S[e]=null}))):o=S[e],y=[],n=t.props.model}if(DS.flagManager.jsApiBasics){!function t(e){for(var i=0;i<y.length;i++){var n=y[i];null!=n&&n(e)}requestAnimationFrame(t)}()}DS.pubSub.on(DS.events.window.CLOSED,(function(t){DS.pubSub.once(DS.events.slide.STARTED,(function(t,e,i){w(e.currView)}))})),DS.pubSub.on(DS.events.request.NEXT_SLIDE,(function(t){var e,i,r;(null===(e=n)||void 0===e?void 0:e.absoluteId)===t&&(null===(i=o)||void 0===i||null===(r=i.resetTriggerAnimations)||void 0===r||r.call(i))})),DS.pubSub.on(DS.events.timeline.BEFORE_RESET,(function(t){o.resetTriggerAnimations(),o.timelineScripts={}})),DS.pubSub.on(DS.events.slide.HAS_MOUNTED,w),function t(){if(null!=n&&o.timelineAnimations.length>0){for(var e=n.slideLayers().models,i={},r=0;r<e.length;r++){var s=e[r],a=s.currView;if(null!=a){var l=a.isVisible(),c=s.timeline(),u=c.progress(),h=u*c.duration();i[a.props.idx]={model:s,view:a,timeline:c,progress:u,visible:l,time:h}}}for(var d=0;d<o.timelineAnimations.length;d++){var p=o.timelineAnimations[d];if(null!=p.object){var f=i[p.object.layer];if(null!=f&&f.visible&&p.animation.currentTime!==f.time){p.animation.currentTime=f.time;var g=p.animation.effect.getTiming();p.animation.currentTime>g.duration+g.delay?(p.hasFinished||null==p.finish||p.finish(),p.hasFinished=!0):p.hasFinished=!1}}}}requestAnimationFrame(t)}();return Object.assign(v,{object:function(t){var e=a.objectsByName[t];if(e){var i=o.objectMap.get(e);if(i)return i;var n={name:t,perspective:function(t){e.el.style.perspective=t},style:new Proxy({},{set:function(t,e,i){return s().style[e]=i,!0},get:function(t,e,i,n){return Reflect.get(s().style,e,n)}}),get layer(){var t=e.props.layerIdx;return null!=t?t:d.getPath(e.props,"parent.props.layerIdx")}},r=e.props.model;return DS.flagManager.jsApiBasics?Object.defineProperties(n,{animate:{get:function(){var t=s();return function(){for(var e=arguments.length,i=new Array(e),r=0;r<e;r++)i[r]=arguments[r];return{animation:t.animate.apply(t,i),object:n}}}},state:{get:function(){return e.props.model.prop("ObjectState")},set:function(t){"Normal"===t&&(t="_default");try{e.props.model.prop("ObjectState",t)}catch(e){console.warn('no matching state "'.concat(t,'"'))}}},width:{get:function(){var t=e.getPlayerProp("ScaleX")/100;return e.props.model.get("width")*t}},height:{get:function(){var t=e.getPlayerProp("ScaleY")/100;return e.props.model.get("height")*t}},x:{get:function(){var t,i;return null!=(null==e||null===(t=e.tweenedConfig)||void 0===t||null===(i=t.props)||void 0===i?void 0:i.RawXPos)?e.tweenedConfig.props.RawXPos:r.prop("RawXPos")},set:function(t){r.prop("RawXPos",parseFloat(t))}},y:{get:function(){var t,i;return null!=(null==e||null===(t=e.tweenedConfig)||void 0===t||null===(i=t.props)||void 0===i?void 0:i.RawYPos)?e.tweenedConfig.props.RawYPos:r.prop("RawYPos")},set:function(t){r.prop("RawYPos",parseFloat(t))}},rotation:{get:function(){return r.prop("Rotation")},set:function(t){r.prop("Rotation",parseFloat(t))}},scale:{get:function(){return r.prop("ScaleX")},set:function(t){r.prop("ScaleX",parseFloat(t)),r.prop("ScaleY",parseFloat(t))}},scaleX:{get:function(){return r.prop("ScaleX")},set:function(t){r.prop("ScaleX",parseFloat(t))}},scaleY:{get:function(){return r.prop("ScaleY")},set:function(t){r.prop("ScaleY",parseFloat(t))}},alpha:{get:function(){return r.prop("Alpha")},set:function(t){r.prop("Alpha",parseFloat(t))}},opacity:{get:function(){return r.prop("Alpha")},set:function(t){r.prop("Alpha",parseFloat(t))}},depth:{get:function(){return r.prop("depth")},set:function(t){r.prop("depth",parseFloat(t))}}}):Object.defineProperties(n,{animate:{get:function(){var t=s();return function(){for(var e=arguments.length,i=new Array(e),r=0;r<e;r++)i[r]=arguments[r];return{animation:t.animate.apply(t,i),object:n}}}}}),o.objectMap.set(e,n),o.slideObjectLookup.set(n,e),n}function s(){var t;if("vectorshape"===e.props.model.kind())if(DS.flagManager.dropInCore)t=e.el.querySelector(".textlib-wrapper, .slideobject-maskable");else if(DS.flagManager.dropInBase)t=e.el.querySelector(".dropin-wrap");else{var i=e.el.querySelector(".alternating-svg");t=null!=i?i:e.el.querySelector(".slideobject-maskable").firstElementChild}else t="image"===e.props.model.kind()?e.el.querySelector(".slideobject-maskable"):"video"===e.props.model.kind()?e.el.querySelector(".video-slide-object"):"stategroup"===e.props.model.kind()?e.el:e.el.firstElementChild;return t}console.warn('Sorry no object named "'.concat(t,'"'))},setVar:g,getVar:f,once:function(t){var e=t.toString();null==o.timelineScripts[e]&&(o.timelineScripts[e]=!0,t())},addForTriggers:function(t,e){if(o.addForTriggers(t,e),!e.isTimelineControlled){var i,n,r,s=o.slideObjectLookup.get(e.object);null!=s&&null!==(i=s.props)&&void 0!==i&&null!==(n=i.model)&&void 0!==n&&null!==(r=n.prop)&&void 0!==r&&r.call(n,"TimelineControlled")&&s.props.model.prop("TimelineControlled",!1)}o.triggerAnimations.push(e)},addToTimeline:function(t,e){!function(t,e){for(var i=t.animation.effect.target.getAnimations(),n=0;n<i.length;n++){var r=i[n];if(r!=t.animations&&r.id===e){r.cancel();for(var s=o.timelineAnimations.length-1;s>=0;s--)o.timelineAnimations[s].animation===r&&o.timelineAnimations.splice(s,1)}}}(t,e),null!=e&&(t.isTimelineControlled=!0,v.addForTriggers(e,t)),t.animation.id=e,t.animation.pause(),o.timelineAnimations.push(t)}}),DS.flagManager.jsApiBasics&&Object.assign(v,{pointerX:function(){return null!=DS.mouseX?DS.mouseX:0},pointerY:function(){return null!=DS.mouseY?DS.mouseY:0},slideWidth:function(){return n.get("width")},slideHeight:function(){return n.get("height")},hidePointer:function(){b&&(r(document.querySelectorAll(".slide-transition-container")).forEach((function(t){return t.classList.add("no-cursor")})),b=!1)},showPointer:function(){b||(r(document.querySelectorAll(".slide-transition-container")).forEach((function(t){return t.classList.remove("no-cursor")})),b=!0)},update:function(t){if(null!=t)return y.includes(t)||y.push(t),function(){var e=y.indexOf(t);-1!==e&&y.splice(e,1)}}}),{initialize:function(t){e=t,window.GetPlayer=m,null!=window.InitExecuteScripts&&(window.InitExecuteScripts(),null!=window.InitUserScripts&&window.InitUserScripts())}}}.call(e,i,e,t),void 0===n||(t.exports=n)},7593:function(t,e,i){var n;n=function(t){"use strict";var e=DS._,i={window:{background:"#212121",border:"#454545",activeBorder:"#BABBBA",shadow:"rgba(0, 0, 0, 0.85)",divider:"#7A7A7A"},button:{icon:"#BABBBA",iconHover:"#F8F8F8",border:"#7A7A7A",background:"#212121"},text:{default:"#BABBBA",active:"#FFFFFF"},select:{border:"#7A7A7A",background:"rgba(255, 255, 255, 0.06)",openBorder:"#FFFFFF"},selectlist:{border:"#505050",background:"#212121"},selectitem:{selectedBorder:"#6C6C6C",selectedBackground:"rgba(255, 255, 255, 0.06)"},listitem:{selectedBorder:"#FFFFFF"},scrollbar:{thumbBackground:"#BABBBA"},base:{accent:"#4FBDF4"}},n={};return{setColorData:function(t){null!=t&&(this.colorGroups=t.reduce((function(t,e){return t[e.id]=e.colors.reduce((function(t,e){return t[e.id]=e.value,t}),{}),t}),{}))},getColor:function(t,e){var r="".concat(t,".").concat(e),o=DS.utils.getPath(this.colorGroups||{},r);return null!=o?o:(null==n[r]&&(console.warn("Could not find color ".concat(r," in the color table")),n[r]=!0),null!=(o=DS.utils.getPath(i,r))?o:"#ff0000")},setCssColorVariables:function(t){var i=this;(arguments.length>1&&void 0!==arguments[1]?arguments[1]:[]).forEach((function(n){var r=n.group,o=n.name;t.style.setProperty("--".concat(e.kebabCase(r),"-").concat(e.kebabCase(o),"-color"),i.getColor(r,o))}))}}}.call(e,i,e,t),void 0===n||(t.exports=n)},1408:function(t,e,i){var n;void 0===(n=function(t){"use strict";var e=i(7859),n=i(23),r=DS._,o=DS.errorManager,s=DS.resolver,a=o.throwError("conditioner"),l=o.backtick,c={and:" and ",or:" or ",nand:" nand ",nor:" nor ",lt:" is less than ",gt:" is greater than ",lte:" is less than or equal to ",gte:" is greater than or equal to ",eq:" is equal to ",iceq:" is equal to ",noteq:" is not equal to ",icneq:" is not equal to "},u={andOr:function(t,e,i){return e.statements.map((function(t){return x.statementToString(t,i)})).join(t)},compare:function(t,e){return[h(t.valuea,t.typea,e),h(t.valueb,t.typeb,e)].join(c[t.operator])}};u.and=r.partial(u.andOr,c.and),u.or=r.partial(u.andOr,c.or),u.nand=r.partial(u.andOr,c.nand),u.nor=r.partial(u.andOr,c.nor);var h=function(t,e,i){return"property"===e?"Correct Response":p({type:e,value:t},{context:i})},d=function(t,e){var i=r.isArray(t)?t:e;return{arr:i,item:i===t?e:t}},p=function(t,e){return s.getRef(t,e.context||e,e.context&&e)},f=function(t){return String(t).toLowerCase()},g=function(t,e){var i=e?f:r.identity;return e||r.isString(t)?i(t).replace(/‘|’|‚/g,"'").replace(/“|”/g,'"'):t},m=function(t,e){var i=t+"id";return e[t+"Response"]===e[i]},v=r.partial(m,"statement"),S=r.partial(m,"choice"),y={and:r.every,or:r.some};y.nand=r.negate(y.and),y.nor=r.negate(y.or);var b={eq:function(t,e){return g(t)==g(e)},noteq:function(t,e){return g(t)!=g(e)},iceq:function(t,e){return g(t,!0)===g(e,!0)},icneq:function(t,e){return g(t,!0)!==g(e,!0)},gt:function(t,e){return g(t)>g(e)},lt:function(t,e){return g(t)<g(e)},gte:function(t,e){return g(t)>=g(e)},lte:function(t,e){return g(t)<=g(e)},has:function(t,e){var i=d(t,e);return r.includes(i.arr,i.item)},ichas:function(t,e){var i=d(t,e);return b.has(i.arr.map(f),f(i.item))}},w={compare:"evaluateComparison",varexists:"checkExistence",actiongroupexists:"checkExistence",stateexists:"checkState",hittestpoint:"evaluateHitTest",pair:"evaluatePair",isdescendant:"evaluateIsDescendant",containstext:"evaluateContainsText"},x={evaluateAction:function(t,e){return this.evaluateStatement(t.condition.statement,e)},evaluateStatements:function(t,e,i){return t(e,function(t){return this.evaluateStatement(t,i)}.bind(this))},evaluateStatement:function(t,e){return!!t&&this[w[t.kind]||"evaluateGroup"](t,e)},evaluateHitTest:function(t,i){var r,o=s.resolvePath(t.objRef.value,i.context),a=p({type:t.xPos.type,value:t.xPos.value},i),l=p({type:t.yPos.type,value:t.yPos.value},i),c=o.currView;return null!=c&&(r=n.slidePtToSlideObject(c,a,l),e.containsPoint(c,r.x,r.y))},evaluatePair:function(t,e){return v(t)&&S(t)},evaluateComparison:function(t,e){e.context;var i,n,r=t.operator;return r in b||a("evaluate","Cannot evaluate unsupported operator",l(r)),function(t){var e=t.typea,i=t.valuea,n=void 0===i?"":i,r=t.typeb,o=t.valueb,s=void 0===o?"":o;return"var"===e&&n.includes("langCode")||"var"===r&&s.includes("langCode")}(t)&&("eq"===r?r="iceq":"noteq"===r&&(r="icneq")),i=p({type:t.typea,value:t.valuea},e),n=p({type:t.typeb,value:t.valueb},e),b[r](i,n)},evaluateIsDescendant:function(t,e){var i=p({type:t.typea,value:t.targeta},e),n=p({type:t.typeb,value:t.targetb},e),r=s.resolvePath(i,e),o=s.resolvePath(n,e);return-1!==r.absoluteId.indexOf(o.absoluteId)},evaluateContainsText:function(t,e){var i=t.casesensitive?r.identity:f,n=r.flow(p,i),o=n(t.targetref,e),s=n(t.searchref,e);return-1!==o.indexOf(s)},evaluateGroup:function(t,e){var i=y[t.kind],n=t.statements;return this.evaluateStatements(i,n,e)},checkExistence:function(t,e){var i=s.getRef(t,e.context,e);return!!s.resolvePath(i,e.context,{optional:!0})},checkState:function(t,e){var i=s.getRef(t.objRef,e.context,e),n=s.resolvePath(i,e.context,{optional:!0}),o=s.getRef(t.stateRef,e.context,e);return null!=n&&r.isFunction(n.getStateFromName)&&null!=n.getStateFromName(o)},statementToString:function(t,e){return u[t.kind](t,e)}};return x}.call(e,i,e,t))||(t.exports=n)},7729:function(t,e,i){var n;void 0===(n=function(t){"use strict";var e=DS._,i=DS.utils,n=DS.constants,r=n.math.TO_DEGREES,o=function(t,e){return i.dist(t.x,t.y,e.x,e.y)},s=function(t,e){return Math.atan2(e.y-t.y,e.x-t.x)*r},a=[void 0,void 0,function(t,e){return{x:e[0].x+(e[1].x-e[0].x)*t,y:e[0].y+(e[1].y-e[0].y)*t}},function(t,e){var i=1-t,n=i*i,r=2*i*t,o=t*t;return{x:n*e[0].x+r*e[1].x+o*e[2].x,y:n*e[0].y+r*e[1].y+o*e[2].y}},function(t,e){var i=1-t,n=t*t,r=i*i,o=r*i,s=3*t*r,a=3*n*i,l=n*t;return{x:o*e[0].x+s*e[1].x+a*e[2].x+l*e[3].x,y:o*e[0].y+s*e[1].y+a*e[2].y+l*e[3].y}}];return{getDistance:function(t,i){return 2===t.length?o(t[0],t[1]):(e.isArray(i)||(i=this.getSamplePoints(t,i||10)),e.last(i).distance)},getSamplePoints:function(t,e){if(2===t.length)return null;e=e||10;for(var i,n,r=0,s=[],a=t[0],l=1/e,c=0;c<=e;c++)i=l*c,n=this.getPointAtTime(i,t),r+=o(a,n),s.push({time:i,distance:r}),a=n;return s},curveToLines:function(t,i){if(2===t.length)return e.cloneDeep(t);var n,r,s,l,c,u,h,d,p=[],f=0,g=a[t.length];for(null==i&&(r=g(0,t),s=g(.25,t),l=g(.5,t),c=g(.75,t),u=g(1,t),d=o(r,s)+o(s,l)+o(l,c)+o(c,u),i=Math.min(parseInt(d/2),20)),h=1/i,n=0;n<i;n++)p.push(g(f,t)),f+=h;return p.push(g(1,t)),p},getPointAtTime:function(t,e){return a[e.length](t,e)},getNormalizedPointAtTime:function(t,i,n,r){var o,a,l,c,u,h,d,p;return 2===i.length?(a=this.getPointAtTime(t,i),r&&(a.angle=s(i[0],i[1])),a):(e.isArray(n)||(n=this.getSamplePoints(i,n||10)),u=0,h=1,c=this.getDistance(i,n)*t,((o=e.sortedIndexBy(n,{distance:c},"distance"))>n.length-1||c!==n[o].distance)&&o--,d=n[o],p=n[o+1],o<n.length-1&&(h=d.time+((c-d.distance)/(p.distance-d.distance)||0)*(p.time-d.time)),a=this.getPointAtTime(h,i),r&&((h+=.01)>1&&(h-=.02,u=-180),l=this.getPointAtTime(h,i),a.angle=s(a,l)+u),a)}}}.call(e,i,e,t))||(t.exports=n)},9481:function(t,e,i){var n;function r(t,e){return function(t){if(Array.isArray(t))return t}(t)||function(t,e){var i=null==t?null:"undefined"!=typeof Symbol&&t[Symbol.iterator]||t["@@iterator"];if(null!=i){var n,r,o,s,a=[],l=!0,c=!1;try{if(o=(i=i.call(t)).next,0===e){if(Object(i)!==i)return;l=!1}else for(;!(l=(n=o.call(i)).done)&&(a.push(n.value),a.length!==e);l=!0);}catch(t){c=!0,r=t}finally{try{if(!l&&null!=i.return&&(s=i.return(),Object(s)!==s))return}finally{if(c)throw r}}return a}}(t,e)||function(t,e){if(!t)return;if("string"==typeof t)return o(t,e);var i=Object.prototype.toString.call(t).slice(8,-1);"Object"===i&&t.constructor&&(i=t.constructor.name);if("Map"===i||"Set"===i)return Array.from(t);if("Arguments"===i||/^(?:Ui|I)nt(?:8|16|32)(?:Clamped)?Array$/.test(i))return o(t,e)}(t,e)||function(){throw new TypeError("Invalid attempt to destructure non-iterable instance.\nIn order to be iterable, non-array objects must have a [Symbol.iterator]() method.")}()}function o(t,e){(null==e||e>t.length)&&(e=t.length);for(var i=0,n=new Array(e);i<e;i++)n[i]=t[i];return n}void 0===(n=function(t){"use strict";var e=DS._,i=/ version: ([0-9]+.*)+ /,n=function(t){var e=r(t.split(".").map((function(t){return parseInt(t)})),4);return{major:e[0],minor:e[1],build:e[2],revision:e[3]}};return{major:0,minor:0,build:0,revision:0,init:function(){var t,r;this.version=(t=e.first(e.filter(document.head.childNodes,(function(t){return t.nodeType===t.COMMENT_NODE&&i.test(t.nodeValue)})))||{nodeValue:" version: 0.0.0.0 "},r=i.exec(t.nodeValue),n(r[1])),this.fixThemeName().addFontAnalyticsNodes()},setDataVersion:function(t){this.version=n(t)},parseParams:function(){if(null!=window.globals.parsedParams)return window.globals.parsedParams;for(var t,e=window.location.search.substr(1).split("+").join(" "),i={},n=/[?&]?([^=]+)=([^&]*)/g;t=n.exec(e);)i[decodeURIComponent(t[1]).trim()]=decodeURIComponent(t[2]).trim();return window.globals.parsedParams=i,i},fixThemeName:function(){return null!=window.globals.themeName&&"null"!==window.globals.themeName||(window.globals.themeName="classic"),this.isClassic="classic"===window.globals.themeName,this},addFontAnalyticsNodes:function(){if(null==document.getElementById("font-test")){var t=document.createElement("div");t.id="font-test",t.setAttribute("style","position: fixed; left: -1000px; top: 0;"),t.setAttribute("aria-hidden",!0),t.innerHTML='\n          <svg height="100" width="100" viewBox="0 0 100 100" focusable="false">\n            <text style="font-family: DS_TEST_CHARSET, sans-serif" y="20">\n              <tspan color="black" id="font-test-download">M</tspan>\n            </text>\n            <text style="font-family: sans-serif" y="40">\n              <tspan color="black" id="font-test-default">M</tspan>\n            </text>\n          </svg>',document.body.appendChild(t)}return this},hasPatternImageFlag:function(){return this.version.major>=3&&this.version.minor>=11}}}.call(e,i,e,t))||(t.exports=n)},3986:function(t,e,i){var n;void 0===(n=function(t){"use strict";var e,i,n,r,o,s,a,l,c,u,h,d,p,f,g,m,v,S=DS,y=S.constants,b=S.globalEventHelper.addWindowListener,w=function(){return null==e&&(e=document.getElementById(y.els.PRESO)),e},x=function(){var t=w();(i=document.createElement("div")).id=y.els.LIB,i.classList.add("offscreen"),t.appendChild(i),(n=document.createElement("div")).innerHTML='<svg width="0" height="0" style="position:absolute;" focusable="false">\n      <defs>\n        <filter id="text-shadow" x="0%" y="0%" width="113%" height="113%">\n          <feGaussianBlur stdDeviation="1 1" result="text-shadow"/>\n          <feOffset dx="1.5" dy="1.5"/>\n        </filter>\n        <linearGradient id="timer-blue-grad" class="cs-duration">\n          <stop offset="0%""/>\n          <stop offset="100%"/>\n        </linearGradient>\n        <linearGradient id="timer-yellow-grad" class="cs-elapsed">\n          <stop offset="0%"/>\n          <stop offset="100%"/>\n        </linearGradient>\n        <linearGradient id="drop-list-gradient" gradientTransform="rotate(90)">\n          <stop offset="0%"/>\n          <stop offset="100%"/>\n        </linearGradient>\n        <linearGradient id="dragdrop-gradient" gradientTransform="rotate(90)">\n          <stop offset="0%"/>\n          <stop offset="100%"/>\n        </linearGradient>\n        <linearGradient id="dragdrop-hover-gradient" gradientTransform="rotate(90)">\n          <stop offset="0%"/>\n          <stop offset="100%"/>\n        </linearGradient>\n        <linearGradient id="wordbank-droparea-stroke-gradient" gradientTransform="rotate(90)">\n          <stop offset="0%"/>\n          <stop offset="100%"/>\n        </linearGradient>\n        <filter id="dragdrop-inner-stroke">\n          <feFlood flood-color="#fff" result="strokeColor"/>\n          <feMorphology operator="erode" radius="2" in="SourceAlpha" result="innerMorph"/>\n          <feMorphology operator="erode" radius="1" in="SourceAlpha" result="outerMorph"/>\n          <feComposite in="innerMorph" in2="outerMorph" operator="xor" result="morph"/>\n          <feComposite in="strokeColor" in2="morph" operator="in" result="innerStroke"/>\n          <feComposite in="innerStroke" in2="SourceGraphic" operator="over"/>\n        </filter>\n      </defs>\n    </svg>',C().appendChild(n),(m=document.createElement("div")).innerHTML='\n    <svg width="0" height="0" style="position:absolute;" focusable="false">\n      <defs></defs>\n    </svg>',i.appendChild(m),v=m.getElementsByTagName("defs")[0],(o=document.createElement("div")).id="video-pen",o.className="offscreen",o.setAttribute("aria-hidden",!0),i.appendChild(o);var e=document.createElement("div");e.id="media-loader-container",e.classList.add("media-loader-container"),t.appendChild(e),s=DS.svgUtils.createSvgNode(1,1),e.appendChild(s),r=document.createElement("div");var a=document.createElement("canvas");return a.setAttribute("role","presentation"),r.appendChild(a),i.appendChild(r),(h=document.createElement("div")).id="presentation-canvas",i.appendChild(h),(d=document.createElement("div")).id="zoomimage-container",i.appendChild(d),(g=document.createElement("div")).id=y.els.MASK_LIB,i.appendChild(g),D(),i},D=function(){(a=document.createElement("div")).id="app-top",a.style.position="absolute",preso.appendChild(a),(c=document.createElement("div")).id="app-top-overlay",a.appendChild(c),(l=document.createElement("div")).id="app-top-container",a.appendChild(l),(u=document.createElement("div")).id="app-focus-container",u.classList.add("focus-container"),a.appendChild(u),new MutationObserver((function(t){_.last(preso.children)!==a&&preso.appendChild(a)})).observe(preso,{childList:!0});var t=function t(){var e=E();null!=e?(a.style.left="".concat(e.x(),"px"),a.style.top="".concat(e.y(),"px")):DS.animationClock.requestAnimationFrame(t)};b("resize",t,!1,"after"),t()},C=function(){return null==i&&x(),i},E=function(){var t=DS.windowManager.getMainWindow();return null!=t&&(f=t.frame),f};return{getMainWindowEl:function(){if(null==p){var t=E();null!=t&&(p=t.wndEl)}return p},getPreso:w,getPresoCanvas:function(){return h},getZoomContainer:function(){return d},getSvgLib:function(){return n},getSvgImageLibDefs:function(){return v},getVideoPen:function(){return o},getCollisionLib:function(){return r},getTopContainer:function(){return l},getTopOverlay:function(){return c},createLib:x,addToLib:function(t){return C().appendChild(t),t},removeElFromParent:function(t){null!=t.parentNode&&t.parentNode.removeChild(t)},getMediaLoaderSvg:function(){return s}}}.call(e,i,e,t))||(t.exports=n)},2388:function(t,e,i){var n;void 0===(n=function(t){var e=DS,i=e._,n=e.utils,r=e.resolver,o=e.events,s=e.pubSub;return{initialize:function(){var t=DS.playerGlobals.presentation;if(null!=t.playerVars()){i.bindAll(this,"tick","onSlideChanged","onWindowClosed"),s.on(o.slide.HAS_CHANGED,this.onSlideChanged),s.on(o.window.CLOSED,this.onWindowClosed);var e=t.playerVars().variables();this.vars={slideElapsed:e.get("slideElapsedTime"),sceneElapsed:e.get("sceneElapsedTime"),projectElapsed:e.get("projectElapsedTime")},this.projectStartTime=this.getCurrentTime()-t.getFlatSlides().reduce((function(t,e){return t+e.elapsedTime}),0),window.requestAnimationFrame(this.tick),this.updateCurrentSlide()}},getCurrentTime:function(){return parseInt(performance.now())},onWindowClosed:function(){this.updateCurrentSlide()},onSlideChanged:function(t){var e=r.resolvePath(n.prefixWithPlayer(t));e&&this.updateCurrentSlide(e)},updateCurrentSlide:function(t){var e=this;if(null!=t||null!=(t=DS.windowManager.getCurrentWindowSlide())){if(!t.isMessageSlide()||t===this.currentSlideModel){var i=this.getCurrentTime(),n=t.getScene().getAllSlides().reduce((function(t,e){return e.elapsedTime+t}),0);this.sceneStartTime=i-n,this.slideStartTime=i-t.elapsedTime,this.currSlideModel=t}}else window.requestAnimationFrame((function(){e.updateCurrentSlide()}))},tick:function(){if(null!=this.currSlideModel){var t=parseInt(performance.now());this.currSlideModel.elapsedTime=t-this.slideStartTime,this.vars.slideElapsed.value(this.currSlideModel.elapsedTime),this.vars.sceneElapsed.value(t-this.sceneStartTime),this.vars.projectElapsed.value(t-this.projectStartTime)}window.requestAnimationFrame(this.tick)}}}.call(e,i,e,t))||(t.exports=n)},1122:function(t,e,i){var n;void 0===(n=function(t){"use strict";var e,n=i(107),r=i(5114),o=i(347),s=DS._,a=DS.appState,l=DS.events,c=DS.pubSub,u=DS.vow,h={},d=function(t){var e=t.props.model;e.isMessageSlide()||(s.isEmpty(e.get("globalAudioId"))?f.stop():f.play(e.get("globalAudioId")))},p=function(t,e){h.setVolume(e)},f={initialize:function(t){e=t,c.on(l.slide.HAS_MOUNTED,d)},play:function(t){var i=e.find((function(e){return e.get("id")===t})),o=n.getAssetUrl(i.get("assetId"));o!==h.url&&(f.stop(),h=r.loadUrl(o,i.get("assetId")),a.on(l.volume.CHANGE_CURRENT,p),h.setVolume(a.currentVolume()),h.play())},stop:function(){null!=h.url&&(a.off(l.volume.CHANGE_CURRENT,p),h.destroy(),h={})},load:function(t){var i,r,a;return s.isEmpty(t)?u.Deferred().resolve().promise():(r=e.find((function(e){return e.get("id")===t})),(a=n.getAssetUrl(r.get("assetId")))!==h.url?(i=new o({type:"audio",url:a})).promise.always(i.teardown.bind(i)):void 0)}};return f}.call(e,i,e,t))||(t.exports=n)},394:function(t,e,i){var n;void 0===(n=function(t){"use strict";var e=i(1408),n=(i(8359),DS._),r=(DS.Backbone,DS.utils,DS.errorManager.warn("interactionHelper")),o=function(t,i){var n=t.getClosestAncestorByKind("slide");return e.evaluateStatement(i,n)},s={};return s.multiplechoice=s.truefalse=s.hotspot=s.wordbank=s.multipleresponse=[function(t,e){return e.length===t.length},function(t,e,i){return o(i,{kind:"and",statements:t.map((function(t){return{kind:"compare",operator:t.ignorecase?"ichas":"has",valuea:e,valueb:t.choiceid,typea:"object",typeb:"string"}}))})}],s.sequence=s.matching=[function(t,e,i){if(t.length!==e.length)return!1;var r=n.zipWith(t,e,(function(t,e){return n.extend({},t,e)}));return o(i,{kind:"and",statements:r})}],s.numeric=[function(t,e,i){return o(i,{kind:"and",statements:t.map((function(t){return t.statement}))})}],s.fillin=[function(t,e,i){var n=i.prop("Value")[0];return o(i,{kind:"or",statements:t.map((function(t,e){return{kind:"compare",operator:t.ignorecase?"iceq":"eq",valuea:n,valueb:i.getChoiceById(t.choiceid).lmstext,typea:"string",typeb:"string"}}))})}],{setCurrInteraction:function(t){return this.interaction=t,this},getChosenAnswer:function(t){return n.find(this.interaction.answers(),function(e){return this.evaluateResponses(t,e)}.bind(this))},evaluateAnswers:function(t){if(this.interaction){var e=this.getChosenAnswer(t);return e||r("evaluateAnswers","no answer found."),e}r("evaluateAnswers","needs to have interaction defined via `setCurrInteraction`.")},evaluateResponses:function(t,e){return this.performEvaluation(t,e)},isOther:function(t){var e=n.first(t.evaluate.statements);return!!e&&"other"===e.kind},getEvalFns:function(){return s[this.interaction.type()]},performEvaluation:function(t,e){var i=this.interaction,r=this.getEvalFns();return this.isOther(e)||!n.isEmpty(r)&&r.every(function(n){return n(e.evaluate.statements,t,i)}.bind(this))}}}.call(e,i,e,t))||(t.exports=n)},1554:function(t,e,i){var n;void 0===(n=function(t){"use strict";var e=new Map;return{addJsAsset:function(t,i){e.set(t,i)},getJsAssetValue:function(t){return e.get(t)},clearAsset:function(t){e.delete(t)}}}.call(e,i,e,t))||(t.exports=n)},254:function(t,e,i){var n;function r(t){return function(t){if(Array.isArray(t))return o(t)}(t)||function(t){if("undefined"!=typeof Symbol&&null!=t[Symbol.iterator]||null!=t["@@iterator"])return Array.from(t)}(t)||function(t,e){if(!t)return;if("string"==typeof t)return o(t,e);var i=Object.prototype.toString.call(t).slice(8,-1);"Object"===i&&t.constructor&&(i=t.constructor.name);if("Map"===i||"Set"===i)return Array.from(t);if("Arguments"===i||/^(?:Ui|I)nt(?:8|16|32)(?:Clamped)?Array$/.test(i))return o(t,e)}(t)||function(){throw new TypeError("Invalid attempt to spread non-iterable instance.\nIn order to be iterable, non-array objects must have a [Symbol.iterator]() method.")}()}function o(t,e){(null==e||e>t.length)&&(e=t.length);for(var i=0,n=new Array(e);i<e;i++)n[i]=t[i];return n}void 0===(n=function(t){"use strict";var e,n=i(3019),o=DS,s=o.utils,a=o.events,l=o.pubSub,c=o.constants,u=o.resolver,h=o.windowManager,d=o.globalEventHelper.addWindowListener,p=!1,f={qm:c.QUIZ_MAKER_URL,ap:c.PRESENTER_URL},g=["addchoiceresponse","addpairresponse","cancel_event","close_player","closewndgotoslide","close_window","emailto","enable_frame_control","enable_window_control","eval_all_unanswered","eval_interaction","exe_javascript","gotoplay","hidetimer","history_prev","history_prev_group","history_prev_scene","nextviewedslide","nextunansweredslide","nextunsubmittedslide","open_video","open_url","playnextdrawslide","printresults","resetquiz","resettimer","reset_player","resetslide","restore_resume_state","resume_player","resume_timeline","save_resume_data","setactivetimeline","set_course_status","setdrawreview","setfocus","set_frame_layout","set_frame_layout_type","setquizcomplete","set_review","set_volume","set_window_control_layout","set_window_control_visible","showtimer","starttimer","store_resume_data","toggle_window_control","toggle_window_control_visible","trigger_host_event","trigger_next_slide","trigger_prev_slide","trigger_slide_finish","trigger_submitall_slide","trigger_submit_slide","updatescrollpos","updatescrollheight","xapi_send_statement"],m=["_stateName"],v=function(t){return Promise.all(t.flatInteractions.map((function(t,e){return function(t,e){return new Promise((function(e){var i=t.parent;t.prop("Answered")&&0===t.attempts.length&&"hotspot"!==t.type()&&i.resume()&&i.hasResumeData?i.load().then((function(){i.resumeSlideModel();var r=i.destroyed;i.destroyed=!1,t.buildResponses();var o=n.actualResponseToString(t,!0);i.destroyed=r,i.resetModel(),e(o)})):e(n.actualResponseToString(t))})).then((function(i){return{nQuestionNumber:e+1,strDescription:t.get("lmstext"),strCorrectResponse:n.correctResponseToString(t),strUserResponse:i,strStatus:t.prop("Status"),nPoints:t.prop("Score"),strLMSId:t.get("lmsId"),strType:t.get("type")}}))}(t,e)}))).then((function(e){return{strQuizId:t.id,strQuizName:t.get("lmstext"),nScore:t.prop("Score"),nPassingScore:t.prop("PassPercent"),nPtScore:t.prop("PercentScore"),dtmFinished:t.timeComplete,strStatus:t.prop("Status"),arrQuestions:e}}))},S=document.createElement("style"),y=function(){S&&(S.innerHTML="",null!=S.parentElement&&S.parentElement.removeChild(S))},b=function(t){l.trigger(a.request.NEXT_SLIDE,t,h.PRINT_WINDOW)},w=function(t){!function(t){var e=DS.detection.os,i=e.isAndroid,n=e.isIOS,r=i?"android":n?"ios":"desktop",o=c.printSettings[r],s=o.pageW,a=o.pageStyle,l=document.querySelector(".".concat(t,"-slide")),u=s/Number.parseInt(l.style.width);S.innerHTML="\n      @media print {\n        ".concat(a,"\n                    \n        body,\n        body > div {\n          max-width: ").concat(s,"px;\n        }            \n        \n        #light-box-wrapper, #preso, #wrapper, #frame, .").concat(t,"-slide, \n        .slide-transition-container, .slide-container {\n          transform: unset !important;\n          width: 0 !important;\n          height: 0 !important;\n          overflow: visible !important;\n          top: 0 !important;\n          left: 0 !important;\n        }\n        \n        .slide {\n          transform-origin: 0 0;\n          transform: scale(").concat(u,") !important;\n        }\n      \n        #light-box-close, .lightbox.cs-base, .window-slide,\n        .frame-blocker-container, .visible-overlay, #top-bar, #sidebar, #bottom-bar, \n        .top-ui-bg, .bottom-ui-bg, .left-ui-bg, .right-ui-bg,  #light-box-bottom,\n        .load-container, .caption-container, .acc-shadow-dom, #focusBoxes {\n          display: none !important;\n        }\n        \n        .").concat(t,"-slide {\n          display: block !important;\n        }\n      }\n    "),document.body.appendChild(S)}(t);var e=d("afterprint",(function(){if(e(),DS.detection.device.isMobile)var t=d("touchstart",(function(){t(),y()}));else y()}));window.print()},x={getPrintOptions:function(t,e){var i=null==t.usernamevar||""===t.usernamevar?null:u.resolvePath(t.usernamevar);return{strName:(null==i?null:i.value())||"",arrQuizzes:e.quizzes>0?e.quizzes.map((function(t){return t.id})):[e.id],strMainQuizId:e.id,bShowUserScore:t.showuserscore,bShowPassingScore:t.showpassingscore,bShowShowPassFail:t.showpassfail,bShowQuizReview:t.showquizreview,bSurvey:e.get("issurvey")}},openPrintResultsWindow:function(t){var i=JSON.stringify(t);e.ReportQuizVars=i;var n=window.open(s.getPath(f,c.player.OUTPUT_TYPE,c.STORY_CONTENT_URL)+"report.html","_blank");null!=n.postMessage&&d("message",(function(t){"getQuizData"===t.data&&n.postMessage(i,"*")}),!1)},printQuizResults:function(t,i){if(!p){if(p=!0,!e.isPreview()){var n={type:t.quizidtype,value:t.quizid},o=u.resolvePath(u.getRef(n,i.context,i)),s=JSON.stringify(o.timeComplete||new Date);return Promise.all([o].concat(r(o.quizzes)).map((function(t){return v(t)}))).then((function(e){x.openPrintResultsWindow({g_oContentResults:{dtmFinished:s},g_oPrintOptions:x.getPrintOptions(t,o),g_listQuizzes:e.reduce((function(t,e){return t[e.strQuizId]=e,t}),{})}),p=!1}))}l.trigger(a.preview.NOTIFY,"PREVIEW_PRINT_RESULTS")}},initialize:function(t){e=t},printSlide:function(t){var e=t.windowId;if(null!=e){var i=h.findWindowById(e);if(null!=i&&i.getCurrentSlide()===t)return void w(i.getId())}b(t.absoluteId)},shouldSkipAction:function(t,e){var i=s.getPath(t||{},"windowId");if(_.isEmpty(i)){var n=s.getPath(h,"getCurrentWindow",{});i=s.getPath(n,"getId")}return i===h.PRINT_WINDOW&&!(!g.includes(e.kind)&&("adjustvar"!==e.kind||m.includes(e.variable)))}};return x}.call(e,i,e,t))||(t.exports=n)},3019:function(t,e,i){var n;void 0===(n=function(t){"use strict";var e=DS._,i=", ",n={},r={};n.numeric=n.essay=e.identity,n.likert=n.sequence=n.matching=function(t){return[t.statement.lmstext,t.choice.lmstext].join(i)},n.multiplechoice=n.truefalse=n.hotspot=n.wordbank=n.fillin=n.multipleresponse=function(t){return t.lmstext},r.numeric=r.fillin=r.essay=function(t,e){return e},r.likert=r.sequence=r.matching=function(t,e){var n=t.getStatementById(e.statementResponse),r=t.getChoiceById(e.choiceResponse);return[null!=n?n.lmstext:"",null!=r?r.lmstext:""].join(i)},r.multiplechoice=r.truefalse=r.hotspot=r.wordbank=r.multipleresponse=function(t,e){var i=t.getChoiceById(e);return null!=i?i.lmstext:""};return{correctResponseToString:function(t){return t.prop("CorrectResponse").map(n[t.type()]).join(i)},actualResponseToString:function(t,n){var o=e.last(t.attempts)||{},s=n?t.responses:o.responses||t.lastResponses;return e.isEmpty(s)?"":s.map(e.partial(r[t.type()],t)).join(i)}}}.call(e,i,e,t))||(t.exports=n)},503:function(t,e,i){var n;void 0===(n=function(t){"use strict";var e=i(3986),n=DS.detection.browser,r=(n.isEdge,n.isIE,new Map);return{addAsset:function(t,i){r.set(t,i);var n,o,s,a,l=e.getSvgImageLibDefs();n=l,o=i,s=(new DOMParser).parseFromString(o,"image/svg+xml"),a=s.children||s.childNodes,_.forEach(a,(function(t){n.appendChild(t)}))},clearAsset:function(t){r.delete(url)}}}.call(e,i,e,t))||(t.exports=n)},7641:function(t,e,i){var n;void 0===(n=function(t){"use strict";var e=DS._,i=DS.svgUtils,n="data-adornment-type",r="data-is-reflection-gradient",o=e.flowRight((function(t){return n in t&&(t.ref=e.uniqueId("adornable"),t["data-transform"]=JSON.stringify(t.transform),t.transform=null),t}),(function(t){return!0===t[r]&&(t["data-rotation-offset"]=!0,t[r]=null),t}));return{decorateAdornables:e.partial(i.transformNodeConfig,o)}}.call(e,i,e,t))||(t.exports=n)},8003:function(t,e,i){var n;void 0===(n=function(t){"use strict";i(107);var e=i(1226),n=DS._,r=DS.svgUtils,o="data-slidefill";return{applySlideBackground:n.partial(r.transformNodeConfig,(function(t,i,n){if(!t[o])return t;var s=["slide","bg",i.commandsetId].join("-"),a={nodeType:"g",children:[]};return a.children.skipTraversal=!0,t.fill=r.buildUrl(s),a.children.push({nodeType:e,id:s,model:n.props.model,playerProps:n.props.playerProps,patternTransform:t["data-stroke-sharpened"]?[r.buildTranslateConfig(-.5,-.5)]:""}),a.children.push(t),a}))}}.call(e,i,e,t))||(t.exports=n)},3685:function(t,e,i){var n;void 0===(n=function(t){"use strict";var e=DS._,i=function(t){var e=t.radius,i=t.arrowY-t.halfArrowSize;return i<e&&(e=i),e},n={"left-bottom":function(t,e){t.addM([e.width,e.arrowLength])},left:function(t,e){t.addM([e.width,i(e)])},default:function(t,e){t.addM([e.width,e.radius])}},r={"bottom-left":function(t,e){t.addL([e.width,0,e.width,e.arrowY,e.width-e.arrowLength,0])},"left-bottom":function(t,e){t.addL([e.arrowX,0])},left:function(t,e){t.addQ([e.width,0,e.width-i(e),0])},default:function(t,e){t.addQ([e.width,0,e.width-e.radius,0])}},o={bottom:function(t,e){t.addL([e.arrowX+e.halfArrowSize,0,e.arrowX,e.arrowY,e.arrowX-e.halfArrowSize,0,e.radius,0])},"bottom-right":function(t,e){t.addL([e.arrowLength,0])},right:function(t,e){t.addL([i(e),0])},default:function(t,e){t.addL([e.radius,0])}},s={"bottom-right":function(t,e){t.addL([e.arrowLength,0,0,e.arrowY])},"right-bottom":function(t,e){t.addL([e.arrowX,0,0,e.arrowLength])},right:function(t,e){t.addQ([0,0,0,i(e)])},default:function(t,e){t.addQ([0,0,0,e.radius])}},a={right:function(t,e){t.addL([0,e.arrowY-e.halfArrowSize,e.arrowX,e.arrowY,0,e.arrowY+e.halfArrowSize,0,e.height-i(e)])},"right-top":function(t,e){t.addL([0,e.height-e.arrowLength])},default:function(t,e){t.addL([0,e.height-e.radius])}},l={"right-top":function(t,e){t.addL([e.arrowX,e.height])},"top-right":function(t,e){t.addL([0,e.arrowY,e.arrowLength,e.height])},right:function(t,e){t.addQ([0,e.height,i(e),e.height])},default:function(t,e){t.addQ([0,e.height,e.radius,e.height])}},c={top:function(t,e){t.addL([e.arrowX-e.halfArrowSize,e.height,e.arrowX,e.arrowY,e.arrowX+e.halfArrowSize,e.height,e.width-e.radius,e.height])},"top-left":function(t,e){t.addL([e.width-e.arrowLength,e.height])},left:function(t,e){t.addL([e.width-i(e),e.height])},default:function(t,e){t.addL([e.width-e.radius,e.height])}},u={"top-left":function(t,e){t.addL([e.width-e.arrowLength,e.height,e.arrowX,e.arrowY])},"left-top":function(t,e){t.addL([e.arrowX,e.height,e.width,e.height-e.arrowLength])},left:function(t,e){t.addQ([e.width,e.height,e.width,e.height-i(e)])},default:function(t,e){t.addQ([e.width,e.height,e.width,e.height-e.radius])}},h={left:function(t,e){t.addL([e.width,e.arrowY+e.halfArrowSize,e.arrowX,e.arrowY,e.width,e.arrowY-e.halfArrowSize]),t.add(["Z"])},default:function(t,e){t.add(["Z"])}};return{calcTranslate:function(t,e){var i=0,n=0,r=0,o=0;return t<0&&(i=-1*t,r=t),e<0&&(n=-1*e,o=e),{x:i,y:n,offX:r,offY:o}},calcArrowLength:function(t,e,i,n){var r;return i<0&&(r=-1*i),i>t&&(r=i-t),n<0&&(r=-1*n),n>e&&(r=n-e),r},labelPath:function(t){var i,d,p,f=function(){var t=[],i={add:function(e){t=t.concat(e)},addCmd:function(e,i){i.unshift(e),t=t.concat(i)},value:function(){return t}};return i.addM=e.partial(i.addCmd,"M"),i.addL=e.partial(i.addCmd,"L"),i.addQ=e.partial(i.addCmd,"Q"),i}(),g=t.dir,m=t.top;return t.arrowY-=m,t.halfArrowSize=t.arrowLength/2,t.height=Math.max(1.5*t.arrowLength,t.height),"left"!==g&&"right"!==g||(t.height-=1),[n,r,o,s,a,l,c,u,h].forEach((function(e){(e[g]||e.default)(f,t)})),i=m,d=f.value(),p=0,function(t){return t.join(" ").replace(/\s?([A-Za-z])?\s/g," $1").trim()}(e.map(d,(function(t){return isNaN(t)||(p%2==1&&(t+=i),p++),t})))}}}.call(e,i,e,t))||(t.exports=n)},1094:function(t,e,i){var n;void 0===(n=function(t){"use strict";var e,i=DS._,n=DS.svgUtils,r=function(t){var n,r;return t.id&&(n=t.id,r=i.uniqueId("uniqueDomId-"),e[n]=r),t};return r.beforeStart=function(){e={}},r.afterFinish=function(t){return JSON.parse(i.reduce(e,(function(t,e,i){return t.replace(new RegExp(i,"g"),e)}),JSON.stringify(t)))},{ensureIdsAreUnique:i.partial(n.transformNodeConfig,r)}}.call(e,i,e,t))||(t.exports=n)},2686:function(t,e,i){var n;void 0===(n=function(t){"use strict";var e=i(107),n=i(9481),r=DS._,o=DS.svgUtils,s="animatedgif",a="data-original-image",l={findImage:function(t,i){var n=r.find(t,{id:i[a]});return e.getAsset(n.assetId)},containsGif:function(t){return!DS.flagManager.dropInBase&&(null!=t&&null!=r.find(t,(function(t){var i=e.getAsset(t.assetId);return null!=i&&i.get("imageType")===s})))},addImageAttrs:function(t,e,i){if(!o.isImageNode(t))return t;var a,c=l.findImage(e,t);return c.isValid()?(a=c.url(),DS.flagManager.dropInCore?c.get("imageType")===s&&(a=a+"?rs="+i.mountIdx):DS.flagManager.dropInBase||c.get("imageType")===s&&(a=a+"?rs="+r.uniqueId("")),t["xlink:href"]=a,t.height=c.height(),t.width=c.width(),t.x+=c.get("mobiledx")||0,t.y+=c.get("mobiledy")||0,null==t.patternImage&&n.hasPatternImageFlag()&&(t.preserveAspectRatio="none"),t):{nodeType:!1}}};return l.applyImagelib=r.partial(o.transformNodeConfig,l.addImageAttrs),l}.call(e,i,e,t))||(t.exports=n)},6285:function(t,e,i){var n;void 0===(n=function(t){"use strict";var e=i(9773),n=DS._,r=(DS.dom,DS.svgUtils),o=function(t,i){e.call(this,t,i)};return n.extend(o.prototype,e.prototype,{setupAnimation:function(){var t;this.numBlinds=6,t="horizontal"===this.direction?"height":"width",this.blindThickness=this[t]/this.numBlinds},animate:function(t){for(var e,i=[];i.length<this.numBlinds;)e=i.length*this.blindThickness,i.push("horizontal"===this.direction?r.rectPath(0,e,this.width,this.blindThickness*t):r.rectPath(e,0,this.blindThickness*t,this.height));this.clipShape.setAttribute("d",i.join(" "))}}),o}.call(e,i,e,t))||(t.exports=n)},9888:function(t,e,i){var n;void 0===(n=function(t){"use strict";var e=i(9773),n=DS._,r=DS.svgUtils,o=DS.utils,s=(DS.dom,function(t,i){e.call(this,t,i)});return n.extend(s.prototype,e.prototype,{setupAnimation:function(){this.scaleY=this.height/this.width},drawBox:function(t){var e=this.halfWidth-this.halfWidth*t,i=this.halfHeight-this.halfHeight*t,n=this.width*t,o=this.height*t;this.clipShape.setAttribute("d",[this.invertRect,this.inRect,r.rectPath(e,i,n,o)].join(" "))},getAnimateFn:function(){return"out"===this.direction?this.drawBox:function(t){this.drawBox(o.invertPercent(t))}}}),s}.call(e,i,e,t))||(t.exports=n)},9996:function(t,e,i){var n;void 0===(n=function(t){"use strict";var e=i(9773),n=DS._,r=DS.svgUtils,o=(DS.dom,function(t,i){e.call(this,t,i)});return n.extend(o.prototype,e.prototype,{setupAnimation:function(){var t,e,i,n,r,o,s="across"===this.direction,a=s?5:10,l=s?14:7,c=function(t){return this.isHorizontal?{x:-1*this.finalWidth/2,y:2*t*this.finalHeight+this.finalHeight}:{x:2*t*this.finalWidth+this.finalWidth,y:-1*this.finalHeight/2}}.bind(this);for(this.isHorizontal=s,this.finalWidth=this.width/a,this.finalHeight=this.height/l,this.points=[],t=70;t--;)i=(e=t%10)%a,n=Math.floor(t/a),this.isHorizontal?(r=e<a?0:this.finalWidth/2,o=0):(r=0,o=i%2?this.finalHeight/2:0),this.points[t]={x:i*this.finalWidth+r,y:n*this.finalHeight+o};for(t=this.isHorizontal?l:a;t--;)this.points.push(c(t))},animate:function(t){var e=this.isHorizontal?t:1,i=this.isHorizontal?1:t,n=this.points.map(function(t){return r.rectPath(t.x,t.y,this.finalWidth*e,this.finalHeight*i)}.bind(this));this.clipShape.setAttribute("d",n.join(" "))}}),o}.call(e,i,e,t))||(t.exports=n)},3429:function(t,e,i){var n;void 0===(n=function(t){"use strict";var e=i(9773),n=DS._,r=DS.svgUtils,o=DS.utils,s=(DS.dom,function(t,i){e.call(this,t,i)});return n.extend(s.prototype,e.prototype,{setupAnimation:function(){this.scaleY=this.height/this.width,this.finalScale=Math.sqrt(2*Math.pow(this.height,2))/this.height},drawCircle:function(t){t*=this.finalScale,this.clipShape.setAttribute("d",[this.invertRect,this.inRect,r.ellipsePath(this.halfWidth,this.halfHeight,this.halfWidth*t,this.halfHeight*t)].join(" "))},getAnimateFn:function(){return"out"===this.direction?this.drawCircle:function(t){this.drawCircle(o.invertPercent(t))}}}),s}.call(e,i,e,t))||(t.exports=n)},253:function(t,e,i){var n;void 0===(n=function(t){"use strict";var e=i(9773),n=DS._,r=DS.svgUtils,o=DS.utils,s=(DS.dom,function(t,i){e.call(this,t,i)});return n.extend(s.prototype,e.prototype,{drawDiamond:function(t){var e=o.invertPercent(t),i=this.width*e-this.halfWidth,n=this.height*e-this.halfHeight;t*=2,this.clipShape.setAttribute("d",[this.invertRect,this.inRect,r.diamondPath(i,n,this.width*t,this.height*t)].join(" "))},getAnimateFn:function(){return"out"===this.direction?this.drawDiamond:function(t){this.drawDiamond(o.invertPercent(t))}}}),s}.call(e,i,e,t))||(t.exports=n)},7390:function(t,e,i){var n;void 0===(n=function(t){"use strict";var e=i(9773),n=DS._,r=DS.svgUtils,o=DS.utils,s=(DS.dom,function(t,i){e.call(this,t,i)});return n.extend(s.prototype,e.prototype,{setupAnimation:function(){var t,e,i,o,s,a=(e=this.width,i=this.height,o=Math.ceil(e/255),s=Math.ceil(i/255),{width:Math.max(9,o),height:Math.max(9,s)}),l=Math.ceil(this.height/a.height),c=Math.ceil(this.width/a.width);for(this.grains=[],this.numGrains=l*c,t=this.numGrains;t--;){var u=t%c*a.width,h=Math.floor(t/c)*a.height;this.grains[t]=r.rectPath(u,h,a.width,a.height)}this.grains=n.shuffle(this.grains),this.pathData=""},animate:function(t){for(var e=o.invertPercent(t)*this.numGrains;this.grains.length>e;)this.pathData+=this.grains.pop();this.clipShape.setAttribute("d",this.pathData)}}),s}.call(e,i,e,t))||(t.exports=n)},7724:function(t,e,i){var n;void 0===(n=function(t){"use strict";var e=i(9773),n=DS._,r=DS.svgUtils,o=(DS.utils,DS.dom,function(t,i){e.call(this,t,i)});return n.extend(o.prototype,e.prototype,{drawBox:function(t,e,i,n){this.width,this.shapeProps.size.x,this.height,this.shapeProps.size.y;this.clipShape.setAttribute("d",[this.invertRect,this.inRect,r.rectPath(-(i.x-e.x),-(i.y-e.y),this.width,this.height)].join(" "))},getAnimateFn:function(){return this.drawBox}}),o}.call(e,i,e,t))||(t.exports=n)},9773:function(t,e,i){var n;void 0===(n=function(t){"use strict";var e=DS._,i=DS.svgUtils,n=(DS.utils,DS.events),r=DS.pubSub,o=DS.dom,s=(DS.TransMatrix,function(t,i){this.maskProps=i,this.shapeProps=t,e.bindAll(this,"adjustForScale"),r.on(n.window.AFTER_SCALE,this.adjustForScale),this.createSvg(t),this.setupAnimation(),this.getAnimateFn&&(this.animate=this.getAnimateFn())});return e.extend(s.prototype,{setupAnimation:e.noop,animate:e.noop,adjustForScale:function(){this.clipPath.setAttribute("transform","scale(".concat(this.view.props.winScale,")"))},getDirection:function(){return this.maskProps.direction},isExit:function(){return this.maskProps.isExit},createSvg:function(t){return this.view=t.view,this.width=t.rotatedBounds.right-t.rotatedBounds.left+2,this.height=t.rotatedBounds.bottom-t.rotatedBounds.top+2,this.halfWidth=this.width/2,this.halfHeight=this.height/2,this.maskId=e.uniqueId("mask-"),this.maskNode=i.createSvgNode(this.width,this.height),this.clipPath=i.createElement("clipPath"),this.clipPath.setAttribute("id",this.maskId),this.adjustForScale(),this.maskNode.appendChild(this.clipPath),this.clipShape=o.setAttributes(i.createElement("path"),{"clip-rule":"evenodd"}),this.transformSvg(t),this.clipPath.appendChild(this.clipShape),document.querySelector("#mask-library").appendChild(this.maskNode),this.direction=this.getDirection(),this.fullRect=i.rectPath(0,0,this.width,this.height),this.invertRect=this.isExit()?this.fullRect:"",this.inRect="in"===this.direction?this.fullRect:"",this},transformSvg:function(t){var e=i.transformRotate(-t.globalRotation.x,t.regPoint.x-t.rotatedBounds.left,t.regPoint.y-t.rotatedBounds.top),n=i.transformTranslate(t.rotatedBounds.left-t.maskableOffset.x,t.rotatedBounds.top-t.maskableOffset.y);this.clipShape.setAttribute("transform",[n,e].join(" "))},destroy:function(){this.maskNode.parentNode&&this.maskNode.parentNode.removeChild(this.maskNode)}}),s}.call(e,i,e,t))||(t.exports=n)},6401:function(t,e,i){var n;void 0===(n=function(t){"use strict";var e=i(9773),n=DS._,r=DS.svgUtils,o=DS.utils,s=(DS.dom,function(t,i){e.call(this,t,i)});return n.extend(s.prototype,e.prototype,{drawPlus:function(t){var e=o.invertPercent(t),i={x:0,y:0,width:this.halfWidth,height:this.halfHeight},n={x:this.halfWidth,y:0,width:this.halfWidth,height:this.halfHeight},s={x:0,y:this.halfHeight,width:this.halfWidth,height:this.halfHeight},a={x:this.halfWidth,y:this.halfHeight,width:this.halfWidth,height:this.halfHeight};i.width=e*this.halfWidth,i.height=e*this.halfHeight,n.x=this.halfWidth+this.halfWidth*t,n.height=i.height,s.width=e*this.halfWidth,s.y=this.halfHeight+this.halfHeight*t,a.x=this.halfWidth+this.halfWidth*t,a.y=s.y,this.clipShape.setAttribute("d",[this.invertRect,r.rectPath(0,0,this.width,this.height),this.inRect,r.rectPath(i.x,i.y,i.width,i.height),r.rectPath(n.x,n.y,n.width,n.height),r.rectPath(s.x,s.y,s.width,s.height),r.rectPath(a.x,a.y,a.width,a.height)].join(" "))},getAnimateFn:function(t){return"out"===this.direction?this.drawPlus:function(t){this.drawPlus(o.invertPercent(t))}}}),s}.call(e,i,e,t))||(t.exports=n)},6020:function(t,e,i){var n;void 0===(n=function(t){"use strict";var e=i(9773),n=DS._,r=(DS.svgUtils,DS.utils),o=(DS.dom,function(t,e,i,n,r){return t?["M",0,r*e,"h",i,"v",e,"h",-i,"Z"].join(" "):["M",r*e,0,"v",n,"h",e,"v",-n,"Z"].join(" ")}),s=function(t,i){e.call(this,t,i)};return n.extend(s.prototype,e.prototype,{getBarPaths:function(){if(this.barPaths)return this.barPaths;var t,e="horizontal"===this.direction,i=e?this.height:this.width,r=function(t,e){return Math.ceil(t/e)}(i,(t=i,Math.max(1,Math.ceil(t)/1e3))),s=i/r,a=n.partial(o,e,s,this.width,this.height),l=n.range(r).map(a);return this.barPaths=n.shuffle(l),this.barPaths},animate:function(t){var e=Math.round(r.invertPercent(t)*this.getBarPaths().length),i=this.getBarPaths().slice(e).join(" ")||"M 0 0";this.clipShape.setAttribute("d",this.invertRect+i)}}),s}.call(e,i,e,t))||(t.exports=n)},8949:function(t,e,i){var n;void 0===(n=function(t){"use strict";var e=i(9773),n=DS._,r=DS.svgUtils,o=DS.utils,s=(DS.dom,function(t,i){e.call(this,t,i)});return n.extend(s.prototype,e.prototype,{setupAnimation:function(){var t="verticalout"===this.direction||"horizontalout"===this.direction||"horizontal"===this.direction;this.isVertical="verticalout"===this.direction||"verticalin"===this.direction,this.isOut=this.isExit()?!t:t,this.adjustScale=this.isExit()?o.invertPercent:n.identity},getAnimateFn:function(){return this.isOut?function(t){var e;t=this.adjustScale(t),e=o.invertPercent(t),this.clipShape.setAttribute("d",this.isVertical?r.rectPath(e*this.halfWidth,0,this.width*t,this.height):r.rectPath(0,e*this.halfHeight,this.width,this.height*t))}:function(t){var e,i,n=[];t=this.adjustScale(t),this.isVertical?(e=t*this.halfWidth,i=this.height):(e=this.width,i=t*this.halfHeight),n.push(r.rectPath(0,0,e,i)),e*=-1,i*=-1,n.push(r.rectPath(this.width,this.height,e,i)),this.clipShape.setAttribute("d",n.join(" "))}}}),s}.call(e,i,e,t))||(t.exports=n)},9378:function(t,e,i){var n;void 0===(n=function(t){"use strict";var e=i(9773),n=DS._,r=DS.svgUtils,o=DS.utils,s=function(t,i){e.call(this,t,i)};return n.extend(s.prototype,e.prototype,{setupAnimation:function(){var t,e=this.width,i=this.height,n=(t=i,Math.max(10,Math.min(30,t,Math.ceil(t/20)))),r=this.getDirection();this.fromTop="leftdown"===r||"rightdown"===r,this.fromLeft="rightdown"===r||"rightup"===r,this.boxSize=n,this.maxWidth=(Math.ceil(i/n)+Math.ceil(e/n))*n},animate:function(t){for(var e,i,n="",s=this.boxSize,a=this.fromTop?0:this.height,l=this.fromTop?s:-s,c=(this.isExit()?o.invertPercent(t):t)*this.maxWidth;c>0&&a>-s&&a<=this.height;)i=Math.min(c,this.width),e=this.fromLeft?0:this.width-i,n+=r.rectPath(e,a,i,s),a+=l,c-=s;this.clipShape.setAttribute("d",n)}}),s}.call(e,i,e,t))||(t.exports=n)},1781:function(t,e,i){var n;void 0===(n=function(t){"use strict";var e=i(9773),n=DS._,r=DS.svgUtils,o=DS.utils,s=function(t,i){e.call(this,t,i)};return n.extend(s.prototype,e.prototype,{setupAnimation:function(){this.radius=Math.ceil(o.dist(0,0,this.halfWidth,this.halfHeight)),this.startingAngle=this.isExit()?90:270},animate:function(t){var e=180*(this.isExit()?o.invertPercent(t):t),i=180!==e?r.wheelPath(this.halfWidth,this.halfHeight,this.radius,this.startingAngle-e,this.startingAngle+e):r.rectPath(0,0,this.width,this.height);this.clipShape.setAttribute("d",i)}}),s}.call(e,i,e,t))||(t.exports=n)},4622:function(t,e,i){var n;void 0===(n=function(t){"use strict";var e=i(9773),n=DS._,r=DS.svgUtils,o=DS.utils,s=(DS.dom,function(t,e,i,n){var r=360*n-90;return e+t(o.degToRad(r))*i}),a=n.partial(s,Math.cos),l=n.partial(s,Math.sin),c=n.partial(a,.5),u=n.partial(l,.5),h=function(t,i){e.call(this,t,i)};return n.extend(h.prototype,e.prototype,{setupAnimation:function(){var t=this.clipShape.getAttribute("transform");this.clipShape.setAttribute("transform",[t,"scale(",this.width,",",this.height,")"].join(" ")),this.calcArcPath=this.createArcAnimationFunc(),this.invertRect=this.isExit()?r.rectPath(0,0,1.1,1.1):""},animate:function(t){var e,i,n,r,o,s;this.clipShape.setAttribute("d",1===t?(e=0,i=0,n=this.width,r=this.height,["M",e,i,"L",o=e+n,i,o,s=i+r,e,s].join(" ")):this.invertRect+this.calcArcPath(t))},createArcAnimationFunc:function(){var t=this.width,e=this.height,i=this.direction,r=parseInt(this.maskProps.spokes,10),s=o.hypot(t,e),a=s/t/2,l=s/e/2,h=n.range(r).map((function(t){var e=t/r,n=Object.freeze({x:.5,y:.5}),o=Object.freeze({x:c(a,e),y:u(l,e)});return{initRotDec:e,m:n,l:o,a:Object.defineProperties({},{rx:{value:a},ry:{value:l},xRot:{value:0},lgArc:{value:1},sweep:{value:"clockwise"===i?1:-1},x:{value:o.x,writable:!0},y:{value:o.y,writable:!0}}),update:function(t){var e=t+this.initRotDec;return this.a.x=c(a,e),this.a.y=u(l,e),this},toPathCommands:function(){return function(t){var e=t.m,i=t.l,n=t.a;return["M",e.x,e.y,"L",i.x,i.y,"A",n.rx,n.ry,n.xRot,n.lgArc,n.sweep,n.x,n.y].join(" ")}(this)}}}));return function(t){return h.map((function(e){return e.update(t/r).toPathCommands()})).join(" ")}}}),h}.call(e,i,e,t))||(t.exports=n)},5190:function(t,e,i){var n;void 0===(n=function(t){"use strict";var e=i(9773),n=DS._,r=DS.svgUtils,o=DS.utils,s=(DS.dom,function(t,i){e.call(this,t,i)});return n.extend(s.prototype,e.prototype,{setupAnimation:function(){n.bindAll(this,"fromBottom","fromTop","fromLeft","fromRight","animate"),this.adjustRect={frombottom:this.fromBottom,fromleft:this.fromLeft,fromright:this.fromRight,fromtop:this.fromTop,horizontal:this.fromLeft}},fromBottom:function(t,e){e.y=this.height*o.invertPercent(t)},fromTop:function(t,e){e.height=this.height*t},fromLeft:function(t,e){e.width=this.width*t},fromRight:function(t,e){e.x=this.width*o.invertPercent(t)},animate:function(t){var e={x:0,y:0,width:this.width,height:this.height};this.adjustRect[this.direction](t,e),this.clipShape.setAttribute("d",this.invertRect+r.rectPath(e.x,e.y,e.width,e.height))}}),s}.call(e,i,e,t))||(t.exports=n)},3689:function(t,e,i){var n;void 0===(n=function(t){"use strict";var e=i(2686),n=DS._,r=DS.svgUtils,o=DS.utils,s=[{x:{posMult:0,negMult:0},y:{posMult:0,negMult:0}},{x:{posMult:.5,negMult:1},y:{posMult:0,negMult:0}},{x:{posMult:0,negMult:0},y:{posMult:.5,negMult:1}},{x:{posMult:.5,negMult:1},y:{posMult:.5,negMult:1}}],a={addPatternAttrs:function(t,i,s){if(!function(t){return r.isPatternNode(t)&&"image"===t["data-type"]}(t))return t;var l,c=n.first(t.children.filter(r.isDefsNode)),u=n.first(c.children.filter(r.isImageNode)),h=t.children.filter(r.isUseNode),d=e.findImage(i,u),p=d.width(),f=d.height(),g=!u.preserveAspectRatio,m=n.partial(a.transformUseNode,p,f);return g?(t.width=p,t.height=f,h.forEach(m)):(l=Math.round(o.hypot(s.fullHeight,s.fullWidth)),t.height=l,t.width=l),t},transformUseNode:function(t,e,i,o){var a=n.find(i.transform,{type:"scale"}),l=a.args[0],c=a.args[1],u=s[o],h=u.x[l>0?"posMult":"negMult"]*t,d=u.y[c>0?"posMult":"negMult"]*e;i.transform=[r.transformTranslate(h,d),r.transformScale(l,c)].join(" ")}};return a.applyImagePatterns=n.partial(r.transformNodeConfig,a.addPatternAttrs),a}.call(e,i,e,t))||(t.exports=n)},200:function(t,e,i){var n;void 0===(n=function(t){"use strict";var e=i(2577);if(null==e.Injection)return{};var n=e.Injection.DOMProperty.MUST_USE_ATTRIBUTE;return e.Injection.DOMProperty.injectDOMPropertyConfig({Properties:{accentHeight:n,accumulate:n,alignmentBaseline:n,alphabetic:n,amplitude:n,animate:n,arabicForm:n,ariaControls:n,ascent:n,attributeType:n,azimuth:n,baseFrequency:n,baselineShift:n,bbox:n,bias:n,by:n,calcMode:n,capHeight:n,clip:n,clipPathUnits:n,clipRule:n,colorInterpolation:n,colorInterpolationFilters:n,colorProfile:n,colorRendering:n,contentScriptType:n,contentStyleType:n,cursor:n,descent:n,diffuseConstant:n,direction:n,display:n,divisor:n,dominantBaseline:n,dur:n,edgeMode:n,elevation:n,enableBackground:n,end:n,exponent:n,externalResourcesRequired:n,feColorMatrix:n,feComposite:n,feGaussianBlur:n,feMorphology:n,feTile:n,fillRule:n,filter:n,filterRes:n,filterUnits:n,floodColor:n,floodOpacity:n,focusable:n,fontSizeAdjust:n,fontStretch:n,fontStyle:n,fontVariant:n,fontWeight:n,format:n,from:n,g1:n,g2:n,glyphName:n,glyphOrientationHorizontal:n,glyphOrientationVertical:n,glyphRef:n,hanging:n,horizAdvX:n,horizOriginX:n,horizOriginY:n,ideographic:n,imageRendering:n,in2:n,in:n,intercept:n,k1:n,k2:n,k3:n,k4:n,k:n,kernelMatrix:n,kernelUnitLength:n,kerning:n,keyPoints:n,keySplines:n,keyTimes:n,lengthAdjust:n,letterSpacing:n,lightingColor:n,limitingConeAngle:n,local:n,markerHeight:n,markerUnits:n,markerWidth:n,mask:n,maskContentUnits:n,maskUnits:n,mathematical:n,mode:n,numOctaves:n,operator:n,order:n,orient:n,orientation:n,origin:n,overflow:n,overlinePosition:n,overlineThickness:n,panose1:n,path:n,pathLength:n,patternTransform:n,pointerEvents:n,pointsAtX:n,pointsAtY:n,pointsAtZ:n,preserveAlpha:n,primitiveUnits:n,radius:n,refX:n,refY:n,renderingIntent:n,repeatCount:n,repeatDur:n,requiredExtensions:n,restart:n,result:n,rotate:n,scale:n,seed:n,shapeRendering:n,slope:n,spacing:n,specularConstant:n,specularExponent:n,startOffset:n,stdDeviation:n,stemh:n,stemv:n,stitchTiles:n,strikethroughPosition:n,strikethroughThickness:n,strokeDashoffset:n,strokeLinejoin:n,strokeMiterlimit:n,surfaceScale:n,systemLanguage:n,tableValues:n,targetX:n,targetY:n,textDecoration:n,textLength:n,textRendering:n,to:n,u1:n,u2:n,underlinePosition:n,underlineThickness:n,unicode:n,unicodeBidi:n,unicodeRange:n,unitsPerEm:n,vAlphabetic:n,vHanging:n,vIdeographic:n,vMathematical:n,values:n,vertAdvY:n,vertOriginX:n,vertOriginY:n,viewTarget:n,visibility:n,widths:n,wordSpacing:n,writingMode:n,xChannelSelector:n,xHeight:n,xmlns:n,yChannelSelector:n,z:n,zoomAndPan:n},DOMAttributeNames:{accentHeight:"accent-height",alignmentBaseline:"alignment-baseline",arabicForm:"arabic-form",ariaControls:"aria-controls",attributeType:"attributeType",baseFrequency:"baseFrequency",baseProfile:"baseProfile",baselineShift:"baseline-shift",calcMode:"calcMode",capHeight:"cap-height",clipPath:"clip-path",clipPathUnits:"clipPathUnits",clipRule:"clip-rule",colorInterpolation:"color-interpolation",colorInterpolationFilters:"color-interpolation-filters",colorProfile:"color-profile",colorRendering:"color-rendering",contentScriptType:"contentScriptType",contentStyleType:"contentStyleType",diffuseConstant:"diffuseConstant",dominantBaseline:"dominant-baseline",edgeMode:"edgeMode",enableBackground:"enable-background",externalResourcesRequired:"externalResourcesRequired",feColorMatrix:"feColorMatrix",feComposite:"feComposite",feGaussianBlur:"feGaussianBlur",feMorphology:"feMorphology",feTile:"feTile",fillRule:"fill-rule",filterRes:"filterRes",filterUnits:"filterUnits",floodColor:"flood-color",floodOpacity:"flood-opacity",fontSizeAdjust:"font-size-adjust",fontStretch:"font-stretch",fontStyle:"font-style",fontVariant:"font-variant",fontWeight:"font-weight",glyphName:"glyph-name",glyphOrientationHorizontal:"glyph-orientation-horizontal",glyphOrientationVertical:"glyph-orientation-vertical",glyphRef:"glyphRef",horizAdvX:"horiz-adv-x",horizOriginX:"horiz-origin-x",horizOriginY:"horiz-origin-y",imageRendering:"image-rendering",kernelMatrix:"kernelMatrix",kernelUnitLength:"kernelUnitLength",keyPoints:"keyPoints",keySplines:"keySplines",keyTimes:"keyTimes",lengthAdjust:"lengthAdjust",letterSpacing:"letter-spacing",lightingColor:"lighting-color",limitingConeAngle:"limitingConeAngle",markerHeight:"markerHeight",markerUnits:"markerUnits",markerWidth:"markerWidth",maskContentUnits:"maskContentUnits",maskUnits:"maskUnits",numOctaves:"numOctaves",overlinePosition:"overline-position",overlineThickness:"overline-thickness",panose1:"panose-1",pathLength:"pathLength",patternTransform:"patternTransform",pointerEvents:"pointer-events",pointsAtX:"pointsAtX",pointsAtY:"pointsAtY",pointsAtZ:"pointsAtZ",preserveAlpha:"preserveAlpha",primitiveUnits:"primitiveUnits",refX:"refX",refY:"refY",renderingIntent:"rendering-intent",repeatCount:"repeatCount",repeatDur:"repeatDur",requiredExtensions:"requiredExtensions",shapeRendering:"shape-rendering",specularConstant:"specularConstant",specularExponent:"specularExponent",startOffset:"startOffset",stdDeviation:"stdDeviation",stitchTiles:"stitchTiles",strikethroughPosition:"strikethrough-position",strikethroughThickness:"strikethrough-thickness",strokeDashoffset:"stroke-dashoffset",strokeLinejoin:"stroke-linejoin",strokeMiterlimit:"stroke-miterlimit",surfaceScale:"surfaceScale",systemLanguage:"systemLanguage",tableValues:"tableValues",targetX:"targetX",targetY:"targetY",textDecoration:"text-decoration",textLength:"textLength",textRendering:"text-rendering",underlinePosition:"underline-position",underlineThickness:"underline-thickness",unicodeBidi:"unicode-bidi",unicodeRange:"unicode-range",unitsPerEm:"units-per-em",vAlphabetic:"v-alphabetic",vHanging:"v-hanging",vIdeographic:"v-ideographic",vMathematical:"v-mathematical",vertAdvY:"vert-adv-y",vertOriginX:"vert-origin-x",vertOriginY:"vert-origin-y",viewBox:"viewBox",viewTarget:"viewTarget",wordSpacing:"word-spacing",writingMode:"writing-mode",xChannelSelector:"xChannelSelector",xHeight:"x-height",yChannelSelector:"yChannelSelector",zoomAndPan:"zoomAndPan"}}),{}}.call(e,i,e,t))||(t.exports=n)},6347:function(t,e,i){var n;void 0===(n=function(t){"use strict";var e=DS._,i=DS.svgUtils;return{translateOddWidths:e.partial(i.transformNodeConfig,(function(t){return 0===t["stroke-width"]&&(t["stroke-width"]=1),function(t){var e=t["stroke-width"];return e&&e%2!=0}(t)&&(t["data-stroke-sharpened"]=!0,i.getTransformOf(t).unshift(i.buildTranslateConfig(.5,.5))),t}))}}.call(e,i,e,t))||(t.exports=n)},186:function(t,e,i){var n;void 0===(n=function(t){"use strict";var e=i(2577),n=i(4152),r=i(27),o=i(6661),s=i(6329),a=DS._,l=DS.svgUtils,c=DS.utils,u=DS.vendorOverrides;DS.flagManager.dropInBase&&(e=DS.DropIn);var h={vectorText:n,variableText:r,richVariableText:o,accessibleText:s},d=function(t){return t.join("")},p={"xlink:href":"xlinkHref"},f=("image rect ellipse path".split(" "),function(t){return t?a.isString(t)?t:t.map(l.buildTransformFromConfigFn).join(" "):""}),g={transform:f,gradientTransform:f,patternTransform:f},m=1,v=function(t){return a.isArray(t)?t.join(","):t},S=function(t){return!1!==t.nodeType},y=function(t,i,n){var o,l,h=[],p=i.children,f="tspan"===t,g=0,v=f?d:a.identity;return null!=u.forceLayoutLtr&&function(t,e){return"text"===t&&"tspan"===c.getPath(e,"children[0].nodeType")}(t,i)&&u.forceLayoutLtr(n),p&&(o=a.pick(n,"data-accepts"),h=p.filter(S).map((function(t,e){return"defs"===t.nodeType&&(g=1),b(a.defaults(t,o),e-g)}))),l=v(h),null!=u.fixTspan&&f&&l.length>1&&(n=u.fixTspan(n,l)),t!==r&&t!==s||(n.winScale=m),e.createElement(t,n,l)},b=function(t,e){if(!S(t))return"";if(null==t.nodeType)return t;var i,n=h[t.nodeType]||t.nodeType,r=a.omit(t,"children","nodeType");return i=a.transform(r,(function(t,e,i){-1===i.indexOf("data-")&&/-/g.test(i)&&(i=c.camelCaseAttr(i));var n=g[i]||v;t[p[i]||i]=n(e)}),{}),"tspan"===n&&(i["aria-hidden"]=!0),null!=e&&(i.key="defs"===t.nodeType||null!=h[t.nodeType]?a.uniqueId("r-"):e),a.isString(n)||(i.ref=i.ref||i.key),y(n,t,i)};return{createSvg:function(t,e){return m=e,b(t)}}}.call(e,i,e,t))||(t.exports=n)},1630:function(t,e,i){var n;void 0===(n=function(t){"use strict";var e=i(186),n=i(2686),r=i(8003),o=i(3689),s=i(6347),a=i(1094),l=i(712),c=i(7641),u=DS._,h=DS.svgUtils,d=DS.utils,p=DS.errorManager,f=DS.BaseModel,g=p.throwError("SvgManager"),m=p.backtick,v=d.createSuper(f),S=d.parseParams().svgfilename||"paths",y=new(f.extend({id:"paths",url:d.resolveDataUrl(S),getSvgNode:function(t,i){var d,p,f=i.props.winScale,g=this.get(t.libId,h.svgPrefix(t.commandsetId));return g=h.getFullSvgConfig(g,t.bounds,t.commandsetId,f),g=a.ensureIdsAreUnique(g),d=h.getDefsNode(g),g=c.decorateAdornables(g),t.imagelib&&(p=u.pick(t.bounds,"fullHeight","fullWidth"),g=n.applyImagelib(g,t.imagelib,i),g=o.applyImagePatterns(g,t.imagelib,p)),g=s.translateOddWidths(g,t),g=r.applySlideBackground(g,t,i),t.textLib&&!t.textLib.isEmpty()&&(g=l.applyTextLib(g,t.textLib,t.bounds,d)),e.createSvg(g,f)},getSvgFromData:function(t,e){var i=t.pick("imagelib","textLib");return y.getSvgNode(u.extend(i,{commandsetId:t.commandsetId(),libId:t.getPathLib(),bounds:t.getBounds()}),e)},createMask:function(t,i,n){var r,o,s=new window.DOMParser,a=h.getFullSvgConfig(t,{top:0,left:0,width:0,height:0});return r=s.parseFromString(e.createSvg(a),"text/xml"),o=document.adoptNode(r.documentElement).firstChild,n.appendChild(o),o},get:function(t,e){var i,n=v("get").call(this,t);return n||g("get","tried calling for an undefined library",m(t)),(i=n[e])||g("get","tried calling for an undefined path id",m(e)),d.cloneDeeply(i)},getStringFromVectorText:function(t){var e=t.i,i=t.l,n=h.svgPrefix(e),r=y.get(i,n);return d.getPath(r,"children[0].children[0].children[0]")}}));return l.setSvgManager(y),y}.call(e,i,e,t))||(t.exports=n)},712:function(t,e,i){var n;void 0===(n=function(t){"use strict";var e=DS._,n=DS.svgUtils,r=DS.errorManager,o=DS.vendorOverrides,s=DS.appState,a=i(3423).parseVariables,l=r.throwError("textHelper"),c=r.backtick,u=o.moveHtmlTextOutOfSvg||e.identity,h=o.unwrapForeignObjectVarText||e.identity,d={vartext:function(t,e,i){return h({nodeType:"foreignObject",width:e.width()+t.x,height:e.height()+t.y,children:[{ref:"vtext",nodeType:"variableText",model:e,id:t.id,originX:t.x,originY:t.y,hasShadow:!!t["data-shadow"],rotDeg:t["data-rotation"]}]})},richvartext:function(t,e,i){return s.accessibleTextOn()||e.get("scrollOverflow")?h({nodeType:"foreignObject",width:e.width()+t.x,height:e.height()+t.y,children:[{ref:"vtext",nodeType:"accessibleText",model:e,id:t.id,originX:t.x,originY:t.y,hasShadow:!!t["data-shadow"],rotDeg:t["data-rotation"]}]}):{nodeType:"richVariableText",model:e,id:t.id,originX:t.x,originY:t.y,hasShadow:!!t["data-shadow"],rotDeg:t["data-rotation"]}},acctext:function(t,e,i){return s.accessibleTextOn()||e.get("scrollOverflow")?h({nodeType:"foreignObject",width:e.width()+t.x,height:e.height()+t.y,children:[{ref:"vtext",nodeType:"accessibleText",model:e,id:t.id,originX:e.get("xAccOffset"),originY:e.get("yAccOffset"),hasShadow:!!t["data-shadow"],rotDeg:t["data-rotation"]}]}):{nodeType:"vectorText",hasShadow:!!t["data-shadow"],rotDeg:t["data-rotation"],originX:t.x,originY:t.y,textLibItem:e}},vectortext:function(t,e,i,n){return{nodeType:"vectorText",hasShadow:!!t["data-shadow"],rotDeg:t["data-rotation"],originX:t.x,originY:t.y,textLibItem:e}}},p=function(t,i,n,r){if(!function(t){return"text"===t["data-reference-type"]}(t))return t;var o,s=function(t){return t["data-reference-id"]}(t),u=i.get(s);u||l("renderText","No text lib item with id of",c(s));var h=u.type();if(o=d[h]||e.identity,"acctext"===h||"richvartext"===h||"hiddentext"===h){var p=u.vartext();"hiddentext"!==h||null!=p&&null!=p.blocks?u.parent.semanticTextConfig={origConfig:u,rotation:t["data-rotation"],varMethods:a(p)}:o=e.identity}return o(t,u,n,r)};return p.afterFinish=u,{setSvgManager:function(t){0},applyTextLib:e.partial(n.transformNodeConfig,p)}}.call(e,i,e,t))||(t.exports=n)},6103:function(t,e,i){var n;function r(t){return r="function"==typeof Symbol&&"symbol"==typeof Symbol.iterator?function(t){return typeof t}:function(t){return t&&"function"==typeof Symbol&&t.constructor===Symbol&&t!==Symbol.prototype?"symbol":typeof t},r(t)}function o(){"use strict";/*! regenerator-runtime -- Copyright (c) 2014-present, Facebook, Inc. -- license (MIT): https://github.com/facebook/regenerator/blob/main/LICENSE */o=function(){return t};var t={},e=Object.prototype,i=e.hasOwnProperty,n=Object.defineProperty||function(t,e,i){t[e]=i.value},s="function"==typeof Symbol?Symbol:{},a=s.iterator||"@@iterator",l=s.asyncIterator||"@@asyncIterator",c=s.toStringTag||"@@toStringTag";function u(t,e,i){return Object.defineProperty(t,e,{value:i,enumerable:!0,configurable:!0,writable:!0}),t[e]}try{u({},"")}catch(t){u=function(t,e,i){return t[e]=i}}function h(t,e,i,r){var o=e&&e.prototype instanceof f?e:f,s=Object.create(o.prototype),a=new P(r||[]);return n(s,"_invoke",{value:D(t,i,a)}),s}function d(t,e,i){try{return{type:"normal",arg:t.call(e,i)}}catch(t){return{type:"throw",arg:t}}}t.wrap=h;var p={};function f(){}function g(){}function m(){}var v={};u(v,a,(function(){return this}));var S=Object.getPrototypeOf,y=S&&S(S(I([])));y&&y!==e&&i.call(y,a)&&(v=y);var b=m.prototype=f.prototype=Object.create(v);function w(t){["next","throw","return"].forEach((function(e){u(t,e,(function(t){return this._invoke(e,t)}))}))}function x(t,e){function o(n,s,a,l){var c=d(t[n],t,s);if("throw"!==c.type){var u=c.arg,h=u.value;return h&&"object"==r(h)&&i.call(h,"__await")?e.resolve(h.__await).then((function(t){o("next",t,a,l)}),(function(t){o("throw",t,a,l)})):e.resolve(h).then((function(t){u.value=t,a(u)}),(function(t){return o("throw",t,a,l)}))}l(c.arg)}var s;n(this,"_invoke",{value:function(t,i){function n(){return new e((function(e,n){o(t,i,e,n)}))}return s=s?s.then(n,n):n()}})}function D(t,e,i){var n="suspendedStart";return function(r,o){if("executing"===n)throw new Error("Generator is already running");if("completed"===n){if("throw"===r)throw o;return A()}for(i.method=r,i.arg=o;;){var s=i.delegate;if(s){var a=C(s,i);if(a){if(a===p)continue;return a}}if("next"===i.method)i.sent=i._sent=i.arg;else if("throw"===i.method){if("suspendedStart"===n)throw n="completed",i.arg;i.dispatchException(i.arg)}else"return"===i.method&&i.abrupt("return",i.arg);n="executing";var l=d(t,e,i);if("normal"===l.type){if(n=i.done?"completed":"suspendedYield",l.arg===p)continue;return{value:l.arg,done:i.done}}"throw"===l.type&&(n="completed",i.method="throw",i.arg=l.arg)}}}function C(t,e){var i=e.method,n=t.iterator[i];if(void 0===n)return e.delegate=null,"throw"===i&&t.iterator.return&&(e.method="return",e.arg=void 0,C(t,e),"throw"===e.method)||"return"!==i&&(e.method="throw",e.arg=new TypeError("The iterator does not provide a '"+i+"' method")),p;var r=d(n,t.iterator,e.arg);if("throw"===r.type)return e.method="throw",e.arg=r.arg,e.delegate=null,p;var o=r.arg;return o?o.done?(e[t.resultName]=o.value,e.next=t.nextLoc,"return"!==e.method&&(e.method="next",e.arg=void 0),e.delegate=null,p):o:(e.method="throw",e.arg=new TypeError("iterator result is not an object"),e.delegate=null,p)}function E(t){var e={tryLoc:t[0]};1 in t&&(e.catchLoc=t[1]),2 in t&&(e.finallyLoc=t[2],e.afterLoc=t[3]),this.tryEntries.push(e)}function T(t){var e=t.completion||{};e.type="normal",delete e.arg,t.completion=e}function P(t){this.tryEntries=[{tryLoc:"root"}],t.forEach(E,this),this.reset(!0)}function I(t){if(t){var e=t[a];if(e)return e.call(t);if("function"==typeof t.next)return t;if(!isNaN(t.length)){var n=-1,r=function e(){for(;++n<t.length;)if(i.call(t,n))return e.value=t[n],e.done=!1,e;return e.value=void 0,e.done=!0,e};return r.next=r}}return{next:A}}function A(){return{value:void 0,done:!0}}return g.prototype=m,n(b,"constructor",{value:m,configurable:!0}),n(m,"constructor",{value:g,configurable:!0}),g.displayName=u(m,c,"GeneratorFunction"),t.isGeneratorFunction=function(t){var e="function"==typeof t&&t.constructor;return!!e&&(e===g||"GeneratorFunction"===(e.displayName||e.name))},t.mark=function(t){return Object.setPrototypeOf?Object.setPrototypeOf(t,m):(t.__proto__=m,u(t,c,"GeneratorFunction")),t.prototype=Object.create(b),t},t.awrap=function(t){return{__await:t}},w(x.prototype),u(x.prototype,l,(function(){return this})),t.AsyncIterator=x,t.async=function(e,i,n,r,o){void 0===o&&(o=Promise);var s=new x(h(e,i,n,r),o);return t.isGeneratorFunction(i)?s:s.next().then((function(t){return t.done?t.value:s.next()}))},w(b),u(b,c,"Generator"),u(b,a,(function(){return this})),u(b,"toString",(function(){return"[object Generator]"})),t.keys=function(t){var e=Object(t),i=[];for(var n in e)i.push(n);return i.reverse(),function t(){for(;i.length;){var n=i.pop();if(n in e)return t.value=n,t.done=!1,t}return t.done=!0,t}},t.values=I,P.prototype={constructor:P,reset:function(t){if(this.prev=0,this.next=0,this.sent=this._sent=void 0,this.done=!1,this.delegate=null,this.method="next",this.arg=void 0,this.tryEntries.forEach(T),!t)for(var e in this)"t"===e.charAt(0)&&i.call(this,e)&&!isNaN(+e.slice(1))&&(this[e]=void 0)},stop:function(){this.done=!0;var t=this.tryEntries[0].completion;if("throw"===t.type)throw t.arg;return this.rval},dispatchException:function(t){if(this.done)throw t;var e=this;function n(i,n){return s.type="throw",s.arg=t,e.next=i,n&&(e.method="next",e.arg=void 0),!!n}for(var r=this.tryEntries.length-1;r>=0;--r){var o=this.tryEntries[r],s=o.completion;if("root"===o.tryLoc)return n("end");if(o.tryLoc<=this.prev){var a=i.call(o,"catchLoc"),l=i.call(o,"finallyLoc");if(a&&l){if(this.prev<o.catchLoc)return n(o.catchLoc,!0);if(this.prev<o.finallyLoc)return n(o.finallyLoc)}else if(a){if(this.prev<o.catchLoc)return n(o.catchLoc,!0)}else{if(!l)throw new Error("try statement without catch or finally");if(this.prev<o.finallyLoc)return n(o.finallyLoc)}}}},abrupt:function(t,e){for(var n=this.tryEntries.length-1;n>=0;--n){var r=this.tryEntries[n];if(r.tryLoc<=this.prev&&i.call(r,"finallyLoc")&&this.prev<r.finallyLoc){var o=r;break}}o&&("break"===t||"continue"===t)&&o.tryLoc<=e&&e<=o.finallyLoc&&(o=null);var s=o?o.completion:{};return s.type=t,s.arg=e,o?(this.method="next",this.next=o.finallyLoc,p):this.complete(s)},complete:function(t,e){if("throw"===t.type)throw t.arg;return"break"===t.type||"continue"===t.type?this.next=t.arg:"return"===t.type?(this.rval=this.arg=t.arg,this.method="return",this.next="end"):"normal"===t.type&&e&&(this.next=e),p},finish:function(t){for(var e=this.tryEntries.length-1;e>=0;--e){var i=this.tryEntries[e];if(i.finallyLoc===t)return this.complete(i.completion,i.afterLoc),T(i),p}},catch:function(t){for(var e=this.tryEntries.length-1;e>=0;--e){var i=this.tryEntries[e];if(i.tryLoc===t){var n=i.completion;if("throw"===n.type){var r=n.arg;T(i)}return r}}throw new Error("illegal catch attempt")},delegateYield:function(t,e,i){return this.delegate={iterator:I(t),resultName:e,nextLoc:i},"next"===this.method&&(this.arg=void 0),p}},t}n=function(t){"use strict";var e=i(362),n=i(3986),r=DS._,s=DS.svgUtils,a=DS.utils,l=(DS.constants,DS.TransMatrix),c=DS.detection,u=(DS.flagManager,16/12),h="​",d=function(t){return 1-t/100},p=function(t,e){t.fontSize;return r.mapValues(r.pick(t,["ascent","descent","leading","underlinePosition","underlineThickness"]),a.multiply(d(e)))},f={single:r.identity,singlePt5:a.multiply(1.5),double:a.multiply(2),atLeast:function(t,e,i){return Math.max(t,e)*d(i)},exactly:function(t,e){return L(e)},multiple:function(t,e){return t*(e/20)},multipleTopAligned:function(t,e){return t*(e/20)},percent:a.multiply};f.mulipleTopAligned=f.multiple;var g,m,v=function(t,e){var i=arguments.length>2&&void 0!==arguments[2]?arguments[2]:0;return f[t.lineSpacingRule](e,t.lineSpacing,i)},S=function(t){return[t,"sans-serif"].join(",")},y={leftToRight:"ltr",rightToLeft:"rtl"},b={leftToRight:"lr-tb",rightToLeft:"rl-tb"},w=function(t){return{direction:y[t.flowDirection],textAnchor:"middle",writingMode:b[t.flowDirection]}},x=function(t){return{direction:y[t.flowDirection]}},D=function(t){var e="normal"===t.elevation?1:.6;return t.fontSize*e},C=function(t){return{direction:y[t.flowDirection],fill:null==t.linkId?t.foregroundColor:t.linkColor,fontFamily:S(t.fontFamily),fontSize:a.ptify(D(t)),fontStyle:t.fontIsItalic?"italic":"normal",fontWeight:t.fontIsBold?"bold":"normal",textTransform:"upper"===t.displayCase?"uppercase":"none"}},E="["+["0020","00a0","1680","180e","2000","2001","2002","2003","2004","2005","2006","2007","2008","2009","200a","200b","202f","205f","3000","feff"].map((function(t){return["\\u",t].join("")})).join("|")+"]",T=new RegExp(E),P=T.test.bind(T),I={},A={},L=function(t){return t*u},M=r.flow(L,a.multiply(.5)),k=function(t,e,i,n,r,o){var s=e.fontFamily,a=e.fontStyle,l=e.fontWeight,c=e.textTransform,u=parseFloat(e.fontSize),h=[i?[n,t,r].join(""):t,s,a,l,c];return o||h.push(u),h},R=function(t,e){m.setAttribute("style",""),r.extend(m.style,e,{fontFeatureSettings:'"liga" 1',textAnchor:"start"}),m.textContent=t},O=function(t,e,i,n,o){var s=k(t,e,i,n,o,!1),a=r.get(A,s);return null==a&&(R(i?[n,t,o].map((function(t){return null==(e=t)||0===e.length||(null!=I[e]?I[e]:(m.textContent=e,I[e]=0===m.getNumberOfChars()))?h:t;var e})).join(""):t,e),0===(a=i?m.getSubStringLength(1,1):m.getComputedTextLength())&&(m.textContent="."+t+".",a=m.getSubStringLength(1,1)),r.set(A,s,a)),a},V=function(t,e,i,n,r){var o=parseFloat(e.fontSize),s=k(t,e,i,n,r,!0),l=a.getPath(A,s,{}),c=Object.keys(l)[0];return null==c?O(t,e):null!=l[o]?l[o]:l[c]*(o/c)},_=function(t,e){var i,n=t.char,r=t.lineWidth,o=t.isCursive,s=o?0:t.letterSpacing||0,a=t.domStyle,l=(e?V:O)(n,a,o,t.lastChar,t.nextChar);return r+=l,{dx:i=L(s),lineWidth:r+=i,width:l}},N=function(t,e,i){var n,r=M(t.leadingMargin),o=M(t.firstLineMargin),s=M(t.trailingMargin);return e&&(i?o<0?(o=r-o,r=0):(n=Math.min(r,o),o=Math.max(r,o),r=n):r=o),{leadingMargin:r,trailingMargin:s,firstLineMargin:o,widthOffset:(i&&e?o:r)-s}},j=function(t){return t.replace(/\t/g,"    ")},B=function(t){var i,n=t.blockIdx,s=t.baseSpanStyle,a=t.width,l=t.idx,c=t.estimate,u=t.wrapText,h=t.domStyle,f=t.spans,g=f.length,m=t.runs,S=t.blockStyle,y=t.fontSizeShrink,b=t.isList,w="rightToLeft"===S.flowDirection,D=m.some((function(t){return t.flowDirection!==S.flowDirection})),E=t.y,T=0,I=l,A=t.isFirst?0:L(S.spacingBefore),M=t.isLast?0:L(S.spacingAfter),k=function(){var t=m[T++];return null!=t?{end:t.idx+t.len-1,flowDirection:t.flowDirection,isCursive:t.cursive}:{}},R=k();return E+=A,i=new e(o().mark((function t(){var i,p,m,v,E,T,A,L,M,O,V,B,F,H,G,U,W,z,q,Y,X,K,$,J,tt,et,it,nt,rt,ot,st,at,lt,ct,ut,ht,dt,pt;return o().wrap((function(t){for(;;)switch(t.prev=t.next){case 0:E=Q(),T=function(t,e,r){e=e||l;var o=i,s=N(S,t,b),c=s.leadingMargin,u=s.trailingMargin,d=s.widthOffset;return null!=r&&o.spans.push(r),i={charIdx:e,chars:[],spans:[],isBiDi:D,isFirst:t,isRtl:w,isLast:!1,blockStyle:S,blockIdx:n,domStyle:h,marginLeft:w?u:c,marginRight:w?c:u,width:a-d},m=0,v=0,p=-1,o},T(!0),A=0;case 3:if(!(A<g)){t.next=58;break}L=f[A],M=j(L.text),O=M.length,(V=r.extend({},s,L.style)).fontSize=Math.max(1,V.fontSize*d(y)),B=C(V),U=0;case 8:if(!(U<O)){t.next=54;break}if(W=M[U],z=P(W),q=!1,Y=!1,X=W,K=U>0?M[U-1]:null,$=U<O-1?M[U+1]:null,H=P(K)?H:K,l-I>R.end&&(R=k()),tt=x({flowDirection:R.flowDirection}),r.includes(["\r","\n"],W)?(Y="\r"===W||"\r"!==H&&"\n"===W&&U<O-1,X=W=" ",z=!0,q=!0):z&&(p=i.chars.length),G=r.extend({},S.domStyle,B),et=_({char:X,lineWidth:m,letterSpacing:v,isCursive:R.isCursive,domStyle:G,lastChar:K,nextChar:$},c),J=et.dx,m=et.lineWidth,F=et.width,z||0!==F||!(i.chars.length>0)){t.next=23;break}r.last(i.chars).content+=W,t.next=44;break;case 23:if(!u||z){t.next=43;break}case 24:if(!(i.chars.length>0&&m>i.width&&(m=Z({line:i,lineWidth:m,letterSpacing:v,style:G,nextChar:{content:X,width:et.width}},E))>i.width)){t.next=43;break}if(Q(E),-1===p){t.next=39;break}return it=p+1,nt=i.chars.splice(it),rt=nt.length,null==(ot=new e(nt).map((function(t){return t.idx})).compact().first())&&(ot=l),t.next=31,T(!1,ot,V);case 31:for(i.chars.push.apply(i.chars,nt),st=0;st<rt;st++)at=nt[st],lt=at.spanStyle,ct=at.domStyle,ut=at.content,ht=st>0?nt[st-1].content:null,dt=st<rt-1?nt[st+1].content:null,pt=_({char:ut,lineWidth:m,letterSpacing:v,isCursive:R.isCursive,domStyle:r.extend({},h,ct),lastChar:ht,nextChar:dt},c),m=pt.lineWidth,v=lt.spacing,at.dx=pt.dx;et=_({char:X,lineWidth:m,letterSpacing:v,isCursive:R.isCursive,domStyle:r.extend({},h,B),lastChar:K,nextChar:$},c),J=et.dx,m=et.lineWidth,F=et.width,t.next=41;break;case 39:return t.next=41,T(!1,l,V);case 41:t.next=24;break;case 43:i.chars.push({content:W,dx:J,idx:l,isNewLine:q,isRtl:"rightToLeft"===R.flowDirection,isCursive:R.cursive,spanStyle:V,domStyle:B,runDomStyle:tt,width:F});case 44:if(U===O-1&&Z({line:i,lineWidth:m,letterSpacing:v,style:G},E),l++,v=V.spacing,!Y){t.next=51;break}return Q(E),t.next=51,T(!0,l,V);case 51:U++,t.next=8;break;case 54:i.spans.push(V);case 55:A++,t.next=3;break;case 58:return i.isLast=!0,t.next=61,i;case 61:case"end":return t.stop()}}),t)}))).filter((function(t){return t.spans.length>0})).map((function(t){var e,i,n,o=p(t.spans[0],y),s=o.ascent,a=o.descent,l=o.leading,c=o.underlinePosition,u=o.underlineThickness;return t.spans.forEach((function(t){var e=p(t,y);s=Math.max(s,e.ascent),a=Math.max(a,e.descent),l=Math.max(l,e.leading),c=Math.min(c,e.underlinePosition),u=Math.max(u,e.underlineThickness)})),i=v(S,e=s+a,y),n=0===e?1:i/e,r.extend(t,{ascent:s,descent:a,leading:l,underlinePosition:c,underlineThickness:u,y:E+Math.floor(s*n)}),E+=(s+a+l)*n,t})).toArray(),{y:E+=M,lines:i,isBlockRtl:w}},F=r.constant([[1e3,"M"],[900,"CM"],[500,"D"],[400,"CD"],[100,"C"],[90,"XC"],[50,"L"],[40,"XL"],[10,"X"],[9,"IX"],[5,"V"],[4,"IV"],[1,"I"]]),H=r.memoize((function(){return F().map((function(t){return[t[0],t[1].toLowerCase()]}))})),G=r.curry((function(t,e){var i=[],n=e;return t().forEach((function(t){for(var e=t[0],r=t[1];n%e<n;)i.push(r),n-=e})),i.join("")})),U=r.curry((function(t,e){var i=e-1;return r.repeat(String.fromCharCode(i%26+t.charCodeAt(0)),Math.floor(i/26)+1)})),W={none:r.constant(""),bullet:function(t,e){return String.fromCharCode(e.bulletChar)},listNumberedAsArabic:r.identity,listNumberAsUCRoman:G(F),listNumberAsLCRoman:G(H),listNumberAsUCLetter:U("A"),listNumberAsLCLetter:U("a")},z=function(t,e){return W[e.listType](t,e)},q={plain:"",parentheses:")",minus:" -",period:"."},Y=function(t){return["none","bullet"].includes(t.listType)?"":q[t.listTypeFormat]},X=function(t,e,i,n,o,s,l){if(ut(t))return null;if(!ct(e))return s.length=e.listLevel,null;var c,u,h,p,f=t.spans,g=i.listStyle,m=i.baseSpanStyle,v=e.listLevel,y=s[v],b=y?y.listNum:0,w=y?y.listStyle.listType:"",D=r.extend({},g,e.listStyle),C="rightToLeft"===e.flowDirection;return b=0===b||D.listType!==w?Math.max(1,D.start):b+1,(u=r.extend({},m,f[0].style)).fontSize=Math.max(1,u.fontSize*d(o)),h=function(t,e){return{fill:t.color||e.foregroundColor,fontFamily:S("bullet"===t.listType?t.bulletFont:e.fontFamily),fontSize:a.ptify(e.fontSize*a.pctToDec(t.size)),fontStyle:"normal",fontWeight:"normal",textTransform:"none"}}(D,u),p=x({flowDirection:e.flowDirection}),c=K(b,D,n?r.extend({},n,h):null,u,p,C,l),s[v]={listNum:b,listStyle:D},s.length=v+1,{listLevel:v,listNum:b,bulletChars:c.chars,bulletWidth:c.width}},K=function(t,e,i,n,o,s,a){var l,c,u,h,d=function(t,e){return[z(t,e),Y(e)].join("")}(t,e),p=[],f=0,g=0;s&&(d=d.split("").reverse().join(""));for(var m=0;m<d.length;m++)l=d[m],i&&(u=(c=_({char:l,lineWidth:g,domStyle:i},a)).dx,g=c.lineWidth,h=c.width),p.push({content:l,dx:u,isBulletChar:!0,isRtl:s,spanStyle:r.extend({},n,{fontIsStrikeout:!1,fontIsUnderline:!1}),domStyle:i,runDomStyle:o,width:h}),f+=h+u;return{chars:p,width:f}},Z=function(t,e){var i,n,o=t.line,s=t.lineWidth,a=t.letterSpacing,l=t.style,c=t.nextChar,u=e.charIdx,d=e.width,p=o.chars.slice(u),f=p.length,g=null!=c;return 0!==a?(Object.assign(e,{charIdx:o.chars.length,width:s}),s):(g&&(p.push(c),f++),R(h+p.map((function(t){return t.content})).join("").replace("  "," ​")+h,l),d+=m.getSubStringLength(1,p.length),f+1>m.getNumberOfChars()||(i=m.getEndPositionOfChar(0).x,r.range(1,f+1).forEach((function(t,e){n=m.getEndPositionOfChar(t).x,p[e].width=n-i,i=n})),Object.assign(e,{charIdx:u+f-(g?1:0),width:d-(g?r.last(p).width:0)})),d)},Q=function(t){return Object.assign(t||{},{charIdx:0,width:0})},$=function(t,e){var i=t.runs.reduce((function(t,e){return t+e.spans.reduce((function(t,e,i){return t+J(e,0===i)}),0)}),0);return t.charX=i+e,t},J=function(t,e){return 0===r.last(t.dx)?(m.setAttribute("style","white-space:pre;"),m.setAttribute("text-rendering","geometricPrecision"),r.extend(m.style,t.domStyle,{fontFeatureSettings:'"liga" 1'}),m.textContent=h+t.content.join("")+h,r.first(t.dx)+m.getComputedTextLength()):r.first(t.dx)+(r.last(t.xs)+r.last(t.widths)+r.last(t.dx))-r.first(t.xs)};c.browser.isIE?$=function(t){return t}:(Z=function(t){return t.lineWidth},Q=function(){});var tt=function(t){var e,i,n,o,s,l,c,u,h=t.bulletChars,d=t.bulletWidth,p=t.lines||[],f=p[0],g=a.getPath(f,"chars.length",0),m=g>0&&f.isRtl!==f.chars[0].isRtl,v=m?r.last:r.first,S=m?r.initial:r.tail;return g>0&&(e=f.blockStyle,s=(o=N(e,!0,!0)).firstLineMargin-o.leadingMargin-d,i=v(f.chars),i=Object.assign({},i,{dx:Math.max(i.dx,i.dx+s)}),n=S(f.chars),p=[r.extend({},f,{width:f.width+s+(t.rtl?d:0),chars:(l=h,c=i,u=n,m?l.concat(u).concat(c):l.concat(c).concat(u))})].concat(p.slice(1))),p},et={left:0,right:1,center:.5,justify:0,leading:0,trailing:1},it={normal:r.identity,subscript:function(t,e){return t+e/2},superscript:function(t,e,i){return t-i+e}},nt=r.rest((function(t,e){return it[t].apply(null,e)})),rt=r.ary(r.partialRight(r.pick,["fill","stroke","y"]),1),ot=function(t){var e=t.lines,i=t.curr,n=t.next,o=t.x,s=r.omit(t,["lines","curr","next","x"]),a=r.last(e),l=i!==n,c=null!=a&&!r.isEqual(rt(a),rt(s));null!=a&&(l&&!n||c)&&null==a.x2&&(a.x2=o),(l||c)&&n&&e.push(r.extend({x1:o},s))},st=function(t){var i=t.ascent,n=t.blockIdx,s=t.descent,a=t.isBiDi,l=t.isLast,c=t.isRtl,u=t.marginLeft,h=t.domStyle,d=t.underlinePosition,p=t.underlineThickness,f=t.width,g=t.y,m=t.blockStyle.flowDirection,v=t.blockStyle.justification,S=t.charIdx,y=Math.abs(et[v]-("leftToRight"===m?0:1)),b=t.chars,w=b.reduce((function(t,e,i){var n=e.content,r=t.currTrailingSpaceIdx;return P(n)?0!==i&&P(b[i-1].content)||(r=i):r=i+1,{charX:t.charX+e.dx+e.width,trailingSpaceIdx:r}}),{charX:0,trailingSpaceIdx:-1}),x=w.charX,C=w.trailingSpaceIdx,E=null!=C?r(b).slice(C).reduce((function(t,e){return t+e.dx+e.width}),0):0,T=f-x+E,I=T*y-(c?E:0),A=r(b).slice(0,C).reduce((function(t,e){return t+(P(e.content)?1:0)}),0),L="justify"!==v||a||l?0:T/A,M=[],k=[],R=$(new e(b).flatMap(o().mark((function t(e,i){return o().wrap((function(t){for(;;)switch(t.prev=t.next){case 0:if(!c){t.next=4;break}M.unshift(e),t.next=6;break;case 4:return t.next=6,e;case 6:if(i!==b.length-1){t.next=8;break}return t.delegateYield(M,"t0",8);case 8:case"end":return t.stop()}}),t)}))).flatMap(o().mark((function t(e,i){return o().wrap((function(t){for(;;)switch(t.prev=t.next){case 0:if(e.isRtl===c){t.next=4;break}k.unshift(e),t.next=9;break;case 4:if(!(k.length>0)){t.next=7;break}return t.delegateYield(k,"t0",6);case 6:k=[];case 7:return t.next=9,e;case 9:if(!(i===b.length-1&&k.length>0)){t.next=11;break}return t.delegateYield(k,"t1",11);case 11:case"end":return t.stop()}}),t)}))).reduce((function(t,e,n){var o,a=e.content,l=e.dx,u=e.idx,h=e.isBulletChar,f=e.isRtl,m=e.isNewLine,v=e.runDomStyle,S=e.spanStyle,y=S.backgroundColor,b=S.elevation,w=S.fontIsUnderline,x=!w&&null!=S.linkId,E=S.fontIsStrikeout,T=S.shadow,I=S.underlineThickness,A=S.xHeight,M=S.linkId,k="".concat(S.linkId,"-").concat(n),R=e.domStyle,O=R.fill,V=R.fill,_=e.width,N=D(S),j=!h&&!m,B=null!=y&&""!==y&&j,F=(!!w||x)&&j,H=!!E&&j,G=null!=T,U=n>=C,W=t.charX,z=t.hasBackground,q=t.hasShadow,Y=t.linkId,X=t.letterSpacing,K=t.isStrikeThrough,Z=t.isUnderlined,Q=t.elevation,$=(c?r.first:r.last)(t.runs),J=(f?r.first:r.last)(r.get($,"spans")),tt=c?"unshift":"push",et=f?"unshift":"push";return G&&(t.anyShadows=!0),null!=$&&r.isEqual(v,$.domStyle)||($={isRtl:f,domStyle:v,spans:[]},t.runs[tt]($),J=void 0),null!=J&&Q===b&&X===S.spacing&&q===G&&e.idx!==C&&Y===M&&r.isEqual(R,J.domStyle)||(J={charIdx:u,content:[],dx:[],hasShadow:G,idxs:[],isNewLine:[],isTrailingSpace:U,domStyle:R,widths:[],xs:[],y:nt(b,g,N,i),linkId:M,linkRef:k},$.spans[et](J)),P(a)&&0!==L&&(l+=L,e=r.extend({},e,{dx:l})),J.content[et](a),J.dx[et](l),J.idxs[et](u),J.isNewLine[et](m),J.widths[et](_),J.xs[et](W),J.charIdx=Math.min(J.charIdx,u),o=J.y,ot({lines:t.strikethroughs,curr:K,next:H,x:W+l,y:o-A/2,stroke:O,strokeWidth:I}),ot({lines:t.underlines,curr:Z,next:F,x:W+l,y:o-d,stroke:V,linkId:M,linkRef:k,hiddenLinkUnderline:x,strokeWidth:p}),ot({lines:t.backgrounds,curr:z,next:B,x:W+l,y:g-i,height:i+s,fill:y}),ot({lines:t.linkBackgrounds,curr:null!=Y,next:null!=M,x:W+l,y:g-i,height:i+s,linkId:M}),r.extend({},t,{charX:W+e.dx+e.width,hasBackground:B,hasShadow:G,letterSpacing:S.spacing,isStrikeThrough:H,isUnderlined:F,elevation:b,linkId:M})}),{linkBackgrounds:[],backgrounds:[],charX:u,hasBackground:!1,hasShadow:!1,isStrikeThrough:!1,isUnderlined:!1,anyShadows:!1,trailingSpaceIdx:-1,runs:[],strikethroughs:[],underlines:[]}),u),O=R.linkBackgrounds,V=R.backgrounds,_=R.runs,N=R.strikethroughs,j=R.underlines,B=R.anyShadows,F=R.charX;return{anyShadows:B,ascent:i,linkBackgrounds:O,backgrounds:V,blockIdx:n,charIdx:S,descent:s,isBiDi:a,isRtl:c,lineWidth:F,lineXOff:I,runs:_,strikethroughs:N,domStyle:h,trailingSpaceIdx:C,underlines:j,x:I+u+(F-u)/2,y:g}},at=function(t,e){return{maxLineWidth:Math.max(t.maxLineWidth,e.lineWidth),minLineXOff:Math.min(t.minLineXOff,e.lineXOff),lines:t.lines.concat([e])}},lt={top:0,center:.5,bottom:1},ct=function(t){var e=t.listStyle;return"none"!==(void 0===e?{listType:"none"}:e).listType},ut=function(t){var e=t.spans;return 0===e.length||1===e.length&&"\n"===e[0].text},ht=function t(i){var n,s,a,c,u,h,d,p,f=i.estimate,g=i.final,m=0,v=0,S=i.blocks,y=i.lastShrinkStep,b=i.defaultBlockStyle,x=b.baseSpanStyle,D=i.direction,C=i.textFontSizeShrink||0,E=i.scaleAttempt||0,T=Math.abs(i.width),P=Math.abs(i.height),I=[];if("horizontal"!==D){var A=T;T=P,P=A}if(0===S.length)return{textLines:[],maxLineWidth:0,textMtx:new l};if(u=new e(S).flatMap(o().mark((function t(e,i){var n,s,a,l,c,u,h,d;return o().wrap((function(t){for(;;)switch(t.prev=t.next){case 0:if(n=e.spans,s=e.runs,a=r.extend({},b,e.style),l=w(a),c=X(e,a,b,l,C,I,f),u=null!=c?c.bulletWidth:0,d=B({blockStyle:a,blockIdx:i,baseSpanStyle:x,estimate:f,fontSizeShrink:C,idx:v,isList:null!=c,runs:s,domStyle:l,spans:n,width:T,wrapText:true,y:m,bulletWidth:u,isFirst:0===i,isLast:i===S.length-1}),m=d.y,v=d.idx,h=d.lines,null==c){t.next=9;break}return t.delegateYield(tt({bulletChars:c.bulletChars,bulletWidth:u,lines:h,rtl:d.isBlockRtl}),"t0",7);case 7:t.next=10;break;case 9:return t.delegateYield(h,"t1",10);case 10:case"end":return t.stop()}}),t)}))).map(st).reduce(at,{maxLineWidth:0,minLineXOff:1/0,lines:[]}),E<=30){if((p=Math.floor(m)>P)||E>0&&y>1)return h=0===E?16:p?y:y/2,d=p?C+h:C-y+h,t(r.extend({},i,{textFontSizeShrink:d,estimate:!g,final:g,shrinking:!0,scaleAttempt:E+1,lastShrinkStep:h}));if(f)return t(r.extend({},i,{estimate:!1,final:!0,scaleAttempt:0}))}return n=u.maxLineWidth,s=u.minLineXOff,a=u.lines,c=function(t,e,i){var n=lt[i.valign];return(new l).translate(0,t*n).translate(0,-e*n)}(P,m,i),{textLines:a,textHeight:m,minTextLineXOff:s,maxTextLineWidth:n,textMtx:c}};return{parseVectorText:function(t,e){var i=t.width(),o=t.height(),a=t.valign();return null==g&&(g=s.createElement("svg"),m=s.createElement("text"),r.extend(g.style,{left:0,position:"fixed",top:0,visibility:"hidden"}),m.setAttribute("space","preserve"),m.setAttribute("text-rendering","geometricPrecision"),g.appendChild(m),n.addToLib(g)),ht({estimate:!1,final:!1,shrinking:!1,blocks:e.blocks,direction:e.direction,defaultBlockStyle:e.defaultBlockStyle,width:i,height:o,valign:a})},getLineHeight:v,adjustMargin:M,getListInfo:X}}.call(e,i,e,t),void 0===n||(t.exports=n)},143:function(t,e,i){var n;void 0===(n=function(t){"use strict";var e=i(9526),n=i(9627),r=DS._,o=DS.errorManager,s=DS.detection,a=o.throwError("templateManager"),l=o.backtick,c=a("getTemplate"),u=l("templateName")+" argument empty",h={getTemplate:function(t){t||c(u),DS.flagManager.dropInAcc&&"Slide"===t&&(t="SlideDropInAcc");var e=function(t){var e=n[t+"Mobile"];return s.deviceView.isClassicMobile&&null!=e?e:n[t]}(t);return r.isUndefined(e)&&c("tried calling for an undefined template",l(t)),e}};return e.setTemplateManager(h),h}.call(e,i,e,t))||(t.exports=n)},1862:function(t,e,i){var n;void 0===(n=function(t){"use strict";var e,n,r,o=i(3986),s=DS._,a=DS.vow,l=DS.constants,c=DS.utils,u=DS.detection,h=DS.dom,d=DS.slidesController,p=DS.globalEventHelper,f=p.addBodyListener,g=p.removeBodyListener,m=l.TINY_VIDEO,v=u.os.isIOS||u.browser.isSafariMac&&u.device.isDesktop?window.globals.maxIosVideoElements:200,S=u.device.mobile?["touchend","click"]:["click"],y=[],b=[],w=function(t){t.pause(),null!=t.hlsPlayer&&(t.hlsPlayer.destroy(),t.hlsPlayer=null),t.lastSrc=null,t.src=m,t.load()},x=function(t){var e=null!=t.parentNode,i=e&&h.hasClass(t.parentNode,"offscreen"),n=y.some((function(i){return i.el.contains(t)&&e&&!c.getPath(i.props,"isPlaying",!0)}));(n||!e||i)&&(t.pause(),n||w(t))},D=function(t,e,i){i=i||s.noop,null!=e?e.then((function(){x(t),i()})).catch((function(){x(t),i(!0)})):(x(t),i())},C=new Event(DS.events.videoManager.PLAY),E=new Event(DS.events.videoManager.PAUSE),T=function(){var t=document.createElement("video"),e=function e(){D(t,t.play()),S.forEach((function(t){return g(t,e)}))};t.dataset.videoId=s.uniqueId("video"),t.origPlay=t.play,t.origPause=t.pause,t.playing=!1,t.play=function(){return t.playing||(t.playing=!0,t.dispatchEvent(C)),t.origPlay()},t.pause=function(){t.playing&&(t.playing=!1,t.dispatchEvent(E)),t.origPause()},t.loadVideo=function(e){var i="m3u8"===s.last(e.split("."));if(i&&u.env.isFileProtocol)return!0;if(i&&window.Hls.isSupported()){if(null!=t.hlsPlayer&&t.lastSrc===e&&4===t.readyState)return!0;t.hlsPlayer&&t.hlsPlayer.destroy(),t.hlsPlayer=new window.Hls,t.hlsPlayer.loadSource(e),t.hlsPlayer.attachMedia(t),t.lastSrc=e}else t.hlsPlayer&&t.hlsPlayer.destroy(),t.lastSrc!==t.src&&(t.lastSrc=e,t.src=e,t.load(),t.origPlay().finally((function(){t.playing||t.origPause()})).catch((function(t){})));return!1},t.src=m,t.tabIndex=-1,t.setAttribute("preload","auto"),u.device.isMobile&&(t.setAttribute("playsinline",1),t.setAttribute("webkit-playsinline","true")),r.appendChild(t),t.load(),D(t,t.play()),DS.presentation.isPreview()||S.forEach((function(t){f(t,e)}))};return{initialize:function(t){return r=o.getVideoPen(),new Promise((function(i){e=t.assetLib(),n=e.getVideoCount(),s.times(Math.min(v,n),T),function(t,e){if(u.device.isPhone||0===e)t();else{var i=r.firstElementChild,n=i.play();D(i,n,t)}}((function(r){var o=!1,s=t.slideMap();if(n>0&&r&&null!=DS.presentation){var a=d.getSlide(d.getEntrypoint());o=null==a||s.getRefById(a.fullId()).assetIds().some((function(t){return"video"===e.find({id:t}).type()}))}i(o)}),n)}))},getVideoElement:function(t,e){if("VideoPlayer"===t.displayName){var i=t.getVideoUrl(),n=y.find((function(t){return"VideoLoader"===t.displayName&&t.isElementOwner&&t.getVideoUrl()===i}));if(n)return n.assignNewOwner(t)}var o=r.firstElementChild;if(null!=o)return r.removeChild(o),y.unshift(t),o;if(e||t.loadForView&&"VideoLoader"===t.displayName){var a=DS.windowManager.getCurrentWindowSlide(),l=c.getPath(a,"id","empty"),u=y.filter((function(t){return"VideoPlayer"===t.displayName})).sort((function(t){var e=0;return l!==t.slideId&&(e+=4),t.isTrulyVisible()||(e+=2),(t.isPaused||t.ended())&&(e+=1),e})),h=s.last(u);if(null!=h)return s.pull(y,h),o=h.retrieveVideo(),y.unshift(t),o}},requestVideoEl:function(t,e){s.remove(b,(function(e){return e.obj===t}));var i=a.Deferred(),n=this.getVideoElement(t,e);return null!=n?i.resolve(n):b.unshift({dfd:i,obj:t}),i.promise()},updateElementOwner:function(t,e){s.pull(y,t),y.unshift(e)},putVideoInPen:function(t,e){s.pull(y,e),w(t),r.insertBefore(t,r.firstElementChild),this.getNextInLine()},getNextInLine:function(){var t;b.length>0&&(t=b.pop()).dfd.resolve(this.getVideoElement(t.obj))},prepare:function(){s.toArray(r.childNodes).forEach((function(t){t.readyState===t.HAVE_NOTHING&&t.networkState===t.NETWORK_EMPTY&&r.removeChild(t)}))}}}.call(e,i,e,t))||(t.exports=n)},8289:function(t,e,i){var n;void 0===(n=function(t){"use strict";DS._;var e=DS.errorManager,i=e.throwError("actionable");e.warn("actionable");return{triggerAction:function(t,e){var n=t&&t.kind;return n||i("triggerAction","Cannot execute action without `kind`"),this.trigger("action:"+n,t,e),this}}}.call(e,i,e,t))||(t.exports=n)},5505:function(t,e,i){var n;void 0===(n=function(t){"use strict";var e=DS,i=e.events,n=e.captionsManager,r=e.utils,o=e.pubSub;return{componentWillMount:function(){var t=this;DS.flagManager.multiLangSupport?(this.updateCaptions(),this.removeUpdateListener=o.addListener(i.captions.LANGUAGE_UPDATED,(function(){t.clearCaptions(),t.updateCaptions(),t.adjustCaptions()}))):(this.captions=n.getCaptions(this.getAssetId()),this.hasCaptions=null!=this.captions,this.hasCaptions&&(this.currentCaptions=[]))},componentDidMount:function(){var t=this.props.model||this.props.slideObjectModel;this.slideOwner=t.getSlide(),this.slideId=this.slideOwner.id,n.mount(this,this.slideId)},componentWillUnmount:function(){this.clearCaptions(),n.unmount(this,this.slideId),null!=this.removeUpdateListener&&this.removeUpdateListener()},updateCaptions:function(){this.captions=n.getCaptions(this.getAssetId()),this.hasCaptions=null!=this.captions,this.hasCaptions&&(this.currentCaptions=[])},adjustCaptions:function(){var t=this,e=this.slideOwner.currView.props.slideContainer;if(null!=e&&this.hasCaptions&&this.props.objectVisible&&this.props.slideVisible){var n=this.getCurrentTime();this.currentCaptions.length>0&&(this.currentCaptions=this.currentCaptions.reduce((function(t,o){return r.isWithinRange(o.startTime,o.endTime,n)?t.push(o):e.trigger(i.captions.REMOVE,o.getCueAsHTML()),t}),[])),DS._.difference(this.captions,this.currentCaptions).forEach((function(o){r.isWithinRange(o.startTime,o.endTime,n)&&(t.currentCaptions.push(o),e.trigger(i.captions.ADD,o.getCueAsHTML()))}))}return this},clearCaptions:function(){var t=r.getPath(this.slideOwner,"currView.props.slideContainer");return null!=t&&this.hasCaptions&&this.currentCaptions.length>0&&this.currentCaptions.forEach((function(e){t.trigger(i.captions.REMOVE,e.getCueAsHTML())})),this.currentCaptions=[],this}}}.call(e,i,e,t))||(t.exports=n)},8656:function(t,e,i){var n;void 0===(n=function(t){"use strict";var e=DS._,i=DS.resolver,n=DS.errorManager,r=(n.throwError("varPropListenable"),n.backtick,function(t,e){return e.kind===t}),o=e.partial(r,"onvarchanged"),s=e.partial(r,"onpropchanged"),a=function(t){return["change",t].join(":")};return{setVarAndPropListeners:function(){var t,n,r=this.events();return[].concat((t=this,n=e.sortBy(r.filter(o),"priority").reverse(),e.invokeMap(n,(function(){var e=this,n=a("value"),r=i.resolvePath(e.varname,t),o=function(){t.executeFilteredPlayerEvent((function(t){return t===e}),"onvarchanged")};return null!=r&&t.listenTo(r,n,o),{listener:t,obj:r,event:n,callback:o}}))),function(t,n){return e.invokeMap(n,(function(){var e=this,n=i.resolvePath(e.objRef,t),r=e.propname,o=n.prop(r),s=a(r),l=n.getPlayerProps(),c=function(){window.requestAnimationFrame((function(){o!==n.prop(r)&&(o=n.prop(r),t.executeFilteredPlayerEvent((function(t){return t===e}),"onpropchanged"))}))};return t.listenTo(l,s,c),{listener:t,obj:l,event:s,callback:c}}))}(this,e.sortBy(r.filter(s),"priority").reverse()))}}}.call(e,i,e,t))||(t.exports=n)},1270:function(t,e,i){var n;void 0===(n=function(t){"use strict";var e=i(3531),n=DS._;return DS.BaseModel.extend({shorthand:["duration"],associations:{tweens:e},buildConfig:function(){var t={isWipe:!!this.get("wipetrans"),pushDir:this.get("pushdirection"),duration:this.get("duration"),tweens:this.tweens().buildTweens(),updateConfig:function(){t.tweens.forEach((function(t){n.forOwn(t.tweenAttrs,(function(t){t.update()}))}))}};return t},getConfig:function(t){return this.config=this.config||this.buildConfig(),this.config.updateConfig(),Object.assign(this.config,t)}})}.call(e,i,e,t))||(t.exports=n)},8432:function(t,e,i){var n;void 0===(n=function(t){"use strict";var e=i(347),n=i(4525),r=i(8674),o=i(7512),s=i(9901),a=i(5114),l=DS._,c=DS.utils,u=DS.vow,h=DS.BaseModel,d=DS.detection,p={img:"swf png jpg jpeg gif bmp".split(" "),video:"flv mov mp4 avi m3u8 webm".split(" "),audio:"mp3".split(" "),js:"js".split(" ")},f={audio:e,video:r,js:o,jssvg:s},g={};return h.extend({shorthand:["url","type","width","height","mobiledx","mobiledy","captions"],initialize:function(){var t=this.url();d.env.isFileProtocol&&null!=this.get("localUrl")?t=this.get("localUrl"):d.device.isPhone&&!l.isEmpty(this.get("lowResUrl"))&&(t=this.get("lowResUrl")),null!=t&&t.startsWith("data:")||this.url(c.resolveAssetUrl(t)),this.inferType()},ext:function(){return l.last(this.url().split("."))},isValid:function(){return"swf"!==this.ext()},inferType:function(){var t=this,e=l.reduce(p,(function(e,i,n){return l.includes(i,t.ext())?n:e}),null);return"js"===e&&"jssvg"===this.get("jsType")&&(e="jssvg"),this.type(e),this},load:function(t){if(null!=this.currentLoader)return this.currentLoader.promise;var e,i,r,o=this.type(),s="audio"===o,l=this.isLoaded||g[this.url()],c=s&&a.useAudioApi();if(!this.isValid()||l&&!t&&!c)return this.isLoaded=!0,(i=(e=u.Deferred()).resolve().promise()).dfd=e,i;!c&&s&&(g[this.url()]=!0);var h=f[o]||n;return this.currentLoader=r=new h({type:this.type(),url:this.url(),id:this.id,loadForView:t,dataId:this.get("dataId")}),r.promise.then(function(){this.isLoaded=!0}.bind(this)).always(function(){r.teardown(),this.currentLoader=null}.bind(this)),r.promise.dfd=r.dfd,r.promise}})}.call(e,i,e,t))||(t.exports=n)},7930:function(t,e,i){var n;void 0===(n=function(t){"use strict";var e=i(8289),n=i(6),r=i(7875),o=i(107);return DS.BaseModel.extend({shorthand:["assetId","events"],mixins:[e,r,n],abilities:{resolveAsThis:!0,resolveAsParent:!1,beEventTarget:!0},playerPropNames:{isTimelineControlled:!1,isPlaying:!1,resumeOnTimelinePlay:!1},getSlide:function(){return this.getClosestAncestorByKind("slide")},getAsset:function(){return o.getAsset(this.assetId())},getUrl:function(){return this.getAsset().url()},getDuration:function(){return this.getAsset().get("duration")},getResumeData:function(t){var e="",i=0;return(t||this.getSlide().resume())&&(i+=this.prop("isTimelineControlled")?1:0,i+=this.prop("isPlaying")?2:0,e=(i+=this.prop("resumeOnTimelinePlay")?4:0).toString()),e},setResumeData:function(t,e){(e||this.getSlide().resume())&&(t=parseInt(t,10),this.prop({isTimelineControlled:!!(1&t),isPlaying:!!(2&t),resumeOnTimelinePlay:!!(4&t)}))},resetBeforeView:function(){this.resetProps()}})}.call(e,i,e,t))||(t.exports=n)},9620:function(t,e,i){var n;void 0===(n=function(t){"use strict";var e=i(347),n=i(5114),r=DS._,o=DS.appState,s=DS.events,a=DS.BaseModel,l=DS.vow,c=function(t){return["presentation_content",t].join("/")},u=l.Deferred().resolve().promise(),h=l.Deferred().reject();return h.catch((function(t){return t})),h=h.promise(),a.extend({initialize:function(){this.clips={},this.onClipEndedDelegate=this.onClipEnded.bind(this),this.listenTo(o,s.volume.CHANGE_CURRENT,this.onVolumeChanged)},isPlaying:function(){return null!=this.currentlyPlayingIdx},getRelativeVolume:function(t){return this.get("volume")*t/100},play:function(){return this.get("filenames").length>0&&this.playIdx(0),this},playIdx:function(t){var e=this.get("filenames")[t],i=n.loadUrl(c(e),"playlist"+t);return i.on(s.audioClip.ENDED,this.onClipEndedDelegate),i.setVolume(this.getRelativeVolume(o.currentVolume())),i.play(),this.clips[t]=i,this.currentlyPlayingIdx=t,this.preloadNext(),this},stop:function(){return Object.keys(this.clips).forEach(this.stopIdx.bind(this)),this.currentlyPlayingIdx=null,this},stopIdx:function(t){var e=this.clips[t];return e.off(s.audioClip.ENDED,this.onClipEndedDelegate),e.destroy(),this.clips[t]=null,this},pause:function(){return this.isPlaying()&&!this.isPaused&&(this.clips[this.currentlyPlayingIdx].pause(),this.isPaused=!0),this},resume:function(){return this.isPlaying()&&this.isPaused&&(this.clips[this.currentlyPlayingIdx].play(),this.isPaused=!1),this},load:function(){return this.get("filenames").length>0?this.loadIdx(0):u},loadIdx:function(t){var i=c(this.get("filenames")[t]),n=new e({type:"audio",url:i});return n.promise.always(n.teardown.bind(n))},preloadNext:function(){var t=this.currentlyPlayingIdx+1;if(t>=this.get("filenames").length){if(!this.get("loop"))return h;t=0}return t===this.currentlyPlayingIdx?h:this.loadIdx(t)},onClipEnded:function(){var t=this.currentlyPlayingIdx+1;if(t>=this.get("filenames").length){if(!this.get("loop"))return void this.stopIdx(this.currentlyPlayingIdx);t=0}this.currentlyPlayingIdx!==t?(this.stopIdx(this.currentlyPlayingIdx),this.playIdx(t)):this.clips[this.currentlyPlayingIdx].seek(0).play()},onVolumeChanged:function(t,e){r.invokeMap(this.clips,"setVolume",this.getRelativeVolume(e))}})}.call(e,i,e,t))||(t.exports=n)},6294:function(t,e,i){var n;void 0===(n=function(t){"use strict";var e=i(2070),n=DS,r=n.BaseModel,o=n.windowManager;return r.extend({associations:{windows:e},shorthand:["width","height"],getWindowById:function(t){return t===o.PRINT_WINDOW?{kind:"window",id:o.PRINT_WINDOW}:this.windows().get(t)}})}.call(e,i,e,t))||(t.exports=n)},4585:function(t,e,i){var n;n=function(t){"use strict";var e=i(4214),n=DS._,r=DS.Chunk,o=DS.utils,s=DS.constants,a=o.createSuper(e),l=function(t,e){return t&e?t-e:t},c=e.extend({variableProps:{SelectedItem:{type:s.varTypes.NUM,value:-1}},buildResumeData:function(){var t,e;return e=a("buildResumeData").apply(this,arguments),"wordbank"===this.get("style")&&this.prop("SelectedItem")>=0&&(t=r.fromUnsignedString64(this.encodedResumeData.slice(0,3)),t=l(t,4),t=l(t,512),this.encodedResumeData=r.toUnsignedString64(t,3)+this.encodedResumeData.slice(3)),e},unDrop:function(){n.result(this,"currView.refs.innard.unDrop")},resetForSeek:function(){var t=a("resetForSeek").apply(this,arguments);return this.unDrop(),t},onPlayerReset:function(){var t=a("onPlayerReset").apply(this,arguments);return this.unDrop(),t},resetObjectBeforeResume:function(){var t=a("resetObjectBeforeResume").apply(this,arguments);return this.unDrop(),t}});return c}.call(e,i,e,t),void 0===n||(t.exports=n)},8913:function(t,e,i){var n;n=function(t){"use strict";var e=i(4214),n=DS._,r=DS.utils,o=DS.constants,s=(DS.BaseModel,r.createSuper(e)),a=e.extend({variableProps:{SelectedItemIndex:{type:o.varTypes.NUM,value:-1}},initialize:function(){this.origItemsList=r.getPath(this,"data.itemlist").slice(),this.itemslist=this.origItemsList.slice(),this.hiderParents=[],this.createIdxHash(),this.shuffleItems()},createIdxHash:function(){this.itemsIdx=this.itemslist.reduce((function(t,e,i){return t[e.itemdata]=i,t}),{})},shuffleItems:function(){this.get("shuffle")&&(this.itemslist=n.shuffle(this.itemslist))},setResumeData:function(){s("setResumeData").apply(this,arguments);var t=this.prop("SelectedItemIndex");t>=0&&this.prop("SelectedItemData",this.origItemsList[t].itemdata)}});return a}.call(e,i,e,t),void 0===n||(t.exports=n)},2390:function(t,e,i){var n;n=function(t){"use strict";var e=i(4214),n=DS._,r=DS.utils,o=DS.constants,s=r.createSuper(e),a=e.extend({variableProps:{SelectedItem:{type:o.varTypes.NUM,value:-1}},setResumeData:function(){s("setResumeData").apply(this,arguments);var t=r.getPath(this,"currView.refs.innard");n.result(this,"currView.isMounted",!1)&&this.currView.htmlReady(t.resumeReview)}});return a}.call(e,i,e,t),void 0===n||(t.exports=n)},252:function(t,e,i){var n;void 0===(n=function(t){"use strict";var e=i(3697),n=DS._,r=DS.utils,o=DS.constants;return e.extend({shorthand:["colors","background","borderColor"],isGroupingContainer:!0,initialize:function(){this.addExtraVariables().setupLabelColors()},addExtraVariables:function(){return this.variables().addVariable({name:"_expanded",type:o.varTypes.BOOL,value:!1}),this},setupLabelColors:function(){var t=n(this.colors()),e=t.find({name:"border"}),i=t.find({name:"bg"});if(e){var o=n.first(e.fill.colors),s=r.toRgba(o.rgb,o.alpha);this.set("borderColor",s)}i&&this.set("background",i)}})}.call(e,i,e,t))||(t.exports=n)},3697:function(t,e,i){var n;void 0===(n=function(t){"use strict";var e=i(4214),n=DS._,r=DS.utils.createSuper(e),o=r("resolveables").concat(["objects"]),s=n.defaults({groupObjects:!0},r("abilities"));return e.extend({resolveables:o,abilities:s,isGroupingSlideObject:!0,resolvers:{objects:function(t,e){return e.findNestedObject(t)}},getCorrectBounds:function(t,e){var i=t.getBounds(),r=t.prop("RawXPos"),o=t.prop("RawYPos");return n.extend({left:r,right:r+i.width,top:o,bottom:o+i.height,idx:e},n.pick(i,"height","width"))},killEverything:function(){r("killEverything"),this.objects().invoke("killEverything")}})}.call(e,i,e,t))||(t.exports=n)},2114:function(t,e,i){var n;function r(t){return function(t){if(Array.isArray(t))return o(t)}(t)||function(t){if("undefined"!=typeof Symbol&&null!=t[Symbol.iterator]||null!=t["@@iterator"])return Array.from(t)}(t)||function(t,e){if(!t)return;if("string"==typeof t)return o(t,e);var i=Object.prototype.toString.call(t).slice(8,-1);"Object"===i&&t.constructor&&(i=t.constructor.name);if("Map"===i||"Set"===i)return Array.from(t);if("Arguments"===i||/^(?:Ui|I)nt(?:8|16|32)(?:Clamped)?Array$/.test(i))return o(t,e)}(t)||function(){throw new TypeError("Invalid attempt to spread non-iterable instance.\nIn order to be iterable, non-array objects must have a [Symbol.iterator]() method.")}()}function o(t,e){(null==e||e>t.length)&&(e=t.length);for(var i=0,n=new Array(e);i<e;i++)n[i]=t[i];return n}void 0===(n=function(t){"use strict";var e,n=i(8135),o=i(6294),s=i(5809),a=i(9472),l=i(6185),c=i(2981),u=i(4282),h=i(3306),d=i(874),p=(i(3035),i(4004)),f=i(3783),g=i(7875),m=i(6),v=i(8646),S=i(8634),y=i(8359),b=i(9481),w=i(7593),x=i(8289),D=i(8656),C=DS,E=C._,T=C.playerGlobals,P=C.vow,I=C.BaseModel,A=C.utils,L=C.captionsManager,M=C.errorManager,k=C.flagManager,R=C.events,O=C.pubSub,V=C.slideNumberManager,_=C.constants,N=C.detection,j=(N.theme,N.env.is360),B="_reviewScene",F=M.throwError("Presentation"),H=function(t){return!t.isMessageScene()},G=I.extend({mixins:[x,g,D],resolveables:["variables"],abilities:{resolveAsThis:!0,resolveAsParent:!0,beEventTarget:!0},associations:{variables:u}});return I.extend({abilities:{resolveAsThis:!0,resolveAsParent:!0,beEventTarget:!0},mixins:[g,m],subscriptions:(e={},e[R.customlink.EVENT]="onCustomlink",e[R.actionlink.EVENT]="onActionlink",e[R.presentation.ON_OBJECT_EVENT]="onObjectAction",e[R.presentation.ON_BEFORE_SLIDE_JUMP]="onBeforeSlideJump",e[R.error.INTERFACE]="onInterfaceError",e[R.slide.HAS_CHANGED]="onSlideChanged",e[R.window.CLOSED]="onWindowClosed",e[R.data.INITIALIZED]="onDataInitialized",e),url:function(){return A.resolveDataUrl("data")},associations:{slideMap:n,display:o,scoring:s,scorings:c,variables:u,scenes:h,assetLib:d,globalaudiolib:S,quizzes:p,timers:f,audioplaylists:v},resolveables:["scenes","variables","actionGroups","quizzes","scorings","slideBank","timers"],shorthand:["entryPoint","resume","events","actionGroups","playerVars"],playerPropNames:{CurrentSlideId:null,LastErrorFeature:null},resolvers:{slideBank:function(t,e){return E.find(e.slides,{id:t})}},initialize:function(){T.presentation=this,j&&DS.flagManager.aiCourseTranslation&&O.on(R.localization.CREATE_REVIEW_SLIDE,this.createReviewSlide.bind(this))},createReviewScene:function(){this.scenes().add(new a({id:B},{parent:this}))},createReviewSlide:function(t){var e,i=this.get("slideBank"),n=null==i||null===(e=i.slides)||void 0===e?void 0:e.find((function(e){return e.id===t})),r=this.scenes().find((function(t){return t.id===B}));if(null!=n&&null!=r){var o=new l(n,{parent:r});o.createAbsoluteId(),r.slides().add(o),this.slideMap().addReviewRef(o),V.updateNumbering()}},getFirstSlide:function(){var t=this.scenes().getNonMessageScenes()[0],e=t.slides();return e.length>0?e.first():t.slidedraws().first().getFirstSlide()},getPlayerVarDefaultValues:function(){var t=this.get("playervars"),e={};return t.forEach((function(t){e[t.name]=t.value})),e},getDefaultFont:function(){return this.get("defaultFont")},getFontScale:function(){return this.get("fontScale")||100},createPlayerVars:function(){var t=this.getPlayerVarDefaultValues(),e="boolean",i="boolean",n="boolean",o=(_.varTypes.NUM,new G({variables:[{kind:"variable",name:"displayCaptions",type:e||"boolean",value:t.displayCaptions||!1,resume:!0},{kind:"variable",name:"accessibleText",type:i||"boolean",value:t.accessibleText||!1,resume:!1},{kind:"variable",name:"zoomToFit",type:n||"boolean",value:t.zoomToFit||!1,resume:!1},{kind:"variable",name:"hasPrevHistory",type:_.varTypes.BOOL,value:!1,resume:!1},{kind:"variable",name:"activityId",type:_.varTypes.STRING,value:A.getPath(DS,"lmsManager.getActivityId"),resume:!1},{kind:"variable",name:"slideElapsedTime",type:_.varTypes.NUM,value:0,resume:!1},{kind:"variable",name:"sceneElapsedTime",type:_.varTypes.NUM,value:0,resume:!1},{kind:"variable",name:"projectElapsedTime",type:_.varTypes.NUM,value:0,resume:!1},{kind:"variable",name:"questionCorrect",type:_.varTypes.BOOL,value:!1,resume:!1},{kind:"variable",name:"fullScreenMode",type:_.varTypes.BOOL,value:!1,resume:!1},{kind:"variable",name:"backgroundAudioVolume",type:_.varTypes.NUM,value:t.backgroundAudioVolume,resume:!1}].concat(r(k.multiLangSupport||k.aiCourseTranslation?[{kind:"variable",name:"langCode",type:_.varTypes.STRING,value:t.langCode||DS.localizationManager.getCurrentLangCode(),resume:!1}]:[])).concat(V.getPlayerVariables())}));this.playerVars(o)},onDataInitialized:function(){var t=this;b.setDataVersion(this.get("version")),w.setColorData(this.get("colorGroups")),j&&DS.flagManager.aiCourseTranslation&&this.createReviewScene();var e=E(this.scenes().models).invokeMap("slidedraws").map((function(t){return t.models})).flatten();e.some()?e.forEach((function(e){t.listenTo(e,R.draw.RESET_COMPLETE,t.onDrawSlidesCreated.bind(t))})):this.onDrawSlidesCreated(),null!=this.get("playervars")&&this.createPlayerVars()},onAfterSetResume:function(){null!=this.get("playervars")&&L.syncAfterResume()},getDrawPromise:function(){return null==this.drawPromise&&(this.drawPromise=P.after.apply(P,E.invokeMap(this.scenes().filter(H),"getDrawPromise"))),this.drawPromise},onDrawSlidesCreated:function(){var t=this;this.getDrawPromise().then((function(){t.createSlideIndices()}))},getFlatSlides:function(t){var e=null!=t?H:Boolean;return E(this.scenes().filter(e)).invokeMap("getAllSlides").flatten().value()},getUniqueSlides:function(){var t=this.getFlatSlides(!0),e={};return t.reduce((function(t,i){var n=i.getViewGroupId();return i.get("trackViews")&&null==e[n]&&(e[n]=!0,t.push(i)),t}),[])},createSlideIndices:function(){var t=0;this.scenes().forEach((function(e){e.slides().forEach((function(e){e.prop("Index",t++)})),e.slidedraws().forEach((function(e){var i=e.sliderefs();e.slides().forEach((function(e){e.prop("Index",t+E.findIndex(i,{id:e.id}))})),t+=i.length}))}))},onCustomlink:function(t){this.executePlayerEvent(t)},onActionlink:function(t){var e=A.getPath(E.find(this.get("actionlinks"),{id:t}),"actions");null==e?F("onActionLink","No action link with id",M.backtick(t)):y.executeActions(e,{context:this})},eventByName:function(t){return E.find(this.events(),(function(e){return e.eventname===t||e.eventName===t}))},onObjectAction:function(t){var e=this.eventByName(t);null!=e&&y.executeActions(e.actions,{context:this})},onBeforeSlideJump:function(t){var e=this.events().find((function(t){return"onbeforeslidejump"===t.kind}));null!=e&&y.executeActions(e.actions,t)},onInterfaceError:function(t){var e=this.get("errorMsgs").external_interface;this.prop("LastErrorFeature",t),O.trigger(R.request.NEXT_SLIDE,e.slideId,e.window)},onWindowClosed:function(){var t=DS.windowManager.getCurrentWindowSlide();if(null!=t){var e=A.stripPlayer(t.absoluteId);this.prop("CurrentSlideId",e)}},onSlideChanged:function(t,e){e||this.prop("CurrentSlideId",t)},isPreview:E.memoize((function(){return!!A.getPath(this,"preview.enabled")}))})}.call(e,i,e,t))||(t.exports=n)},9472:function(t,e,i){var n;void 0===(n=function(t){"use strict";var e=i(5653),n=i(543),r=i(4282),o=i(4436),s=i(6),a=DS._,l=DS.vow;return DS.BaseModel.extend({isScene:!0,mixins:[o,s],abilities:{resolveAsThis:!0,resolveAsParent:!0,beEventTarget:!0},associations:{slides:e,slidedraws:n,variables:r},resolveables:["slides","slidedraws","variables","actionGroups"],shorthand:["startingSlide","isMessageScene","sceneNumber"],initialize:function(){this.usedRefs=[]},addRef:function(t){this.usedRefs.push(t)},getRefs:function(){return this.usedRefs},hasDraws:function(){return this.slidedraws().length>0},resolveDfd:function(){this.drawDfd.resolve()},getDrawPromise:function(){var t=this.slidedraws().invoke("getSlidePromise");return this.drawDfd=l.Deferred(),l.after.apply(l,t).then(this.resolveDfd.bind(this)),this.drawDfd.promise()},getAllSlides:function(){var t=this.hasDraws()?a(this.slidedraws().pluck("slides")).invokeMap("slice").flatten().value():[];return this.slides().slice().concat(t)}})}.call(e,i,e,t))||(t.exports=n)},5809:function(t,e,i){var n;void 0===(n=function(t){"use strict";var e,n=i(6),r=DS._,o=DS.utils,s=DS.resolver,a=DS.constants,l=DS.BaseModel,c=DS.events,u=DS.pubSub,h=DS.flagManager,d=l.extend({mixins:[n],playerPropNames:{Score:0,PercentScore:0,Status:a.statuses.INCOMPLETE,Completed:!1},shorthand:["type","scoreRefs"],subscriptions:(e={},e[c.slide.VIEWED]="incrementViewed",e[c.slide.SLIDE_NUMBERS_UPDATED]="reportViewedIfPastThreshold",e[c.player.RESET]="reset",e),initialize:function(){this.viewedSlideGroups={},this.viewedSlides=0,u.once(c.data.INITIALIZED,this.setupRefs.bind(this))},setupRefs:function(){this.isExpandedTrackingAvailable=h.multipleQuizTracking,this.scoreRef=null!=this.scoreRefs()&&this.scoreRefs().length>0&&this.scoreRefs()[0],this.linkRef()},hasScoreRef:function(){return!!this.scoreRef},linkRef:function(){this.hasScoreRef()&&(this.quiz=this.getQuiz(this.scoreRef.ref),this.quiz.setScoring(this))},incrementViewed:function(t){this.viewedSlideGroups[t.getViewGroupId()]||(this.viewedSlideGroups[t.getViewGroupId()]=!0,this.viewedSlides++,this.reportViewedIfPastThreshold())},reportViewedIfPastThreshold:function(){this.isPastViewThreshold()&&this.isView()&&(u.trigger(c.course.VIEWED,this),this.updateStatus(!1))},getQuiz:function(t){return s.resolvePath(o.prefixWithPlayer(t),this)},isCourseComplete:function(){return this.isView()&&this.isPastViewThreshold()||this.isAction()&&this.isPassed()||!(!this.quiz||!this.quiz.getIsComplete())},isPastViewThreshold:function(){var t=this.get("viewThreshold"),e=this.viewedSlides;if(this.isExpandedTrackingAvailable){var i={menu:"menuSlidesViewed","project-numbered":"projectSlidesViewed"}[this.get("slidesViewedMode")];if(null!=i){var n=DS.presentation.playerVars().variables().get(i);null!=n&&(e=n.value())}}return e>=t},weightScore:function(t){return o.fix(t/this.get("weight"),2)},getStatus:function(){var t,e,i=a.statuses.INCOMPLETE;return this.isCourseComplete()&&(this.isView()||this.isAction()||this.isType("survey")?i=this.get("passStatus"):this.isType("quiz")&&(t=this.quiz.prop("PercentScore")>=this.quiz.passPercent(),i=this.get(t?"passStatus":"failStatus"),!this.scoreRef.mustpass&&t||(e=this.quiz.isPassed()?"passStatus":"failStatus",i=this.get(e)))),i},updateStatus:function(t){var e=!t,i=this.getStatus();this.prop("Status",i),e&&u.trigger(c.status.UPDATED)},updateScore:function(t){var e=0,i=0;this.quiz===t?(this.quiz.maxPoints>0&&(e=this.quiz.prop("Score"),i=this.quiz.prop("PercentScore")),this.prop({Score:e,PercentScore:i}),this.updateStatus()):this.quiz.updateScore()},setComplete:function(t){this.hasScoreRef()&&this.prop({Completed:this.quiz.getIsComplete()})},reset:function(){null!=this.quiz&&this.prop({Status:this.getStatus(),Score:this.quiz.prop("Score"),Completed:this.quiz.prop("Completed")})},checkCourseComplete:function(){var t=this.prop("Completed");this.updateStatus(),this.isCourseComplete()&&(this.setComplete(),t||this.isView()||u.trigger(c.course.COMPLETED,this,t))},isPassed:function(){return this.prop("Status")===this.get("passStatus")},getPercentScore:function(){return o.pctToDec(this.quiz.prop("PercentScore"))},markAttemptsSent:function(){this.quiz&&this.quiz.markAttemptsSent()},getViewedStatus:function(){return this.get(this.isPastViewThreshold()?"passStatus":"failStatus")}});return r.extend(d.prototype,{isView:r.partial(d.prototype.isType,"view"),isAction:r.partial(d.prototype.isType,"action"),isSurvey:r.partial(d.prototype.isType,"survey")}),d}.call(e,i,e,t))||(t.exports=n)},8529:function(t,e,i){var n;void 0===(n=function(t){"use strict";var e,n=i(9910),r=i(3697),o=i(7945),s=DS._,a=DS.utils,l=DS.resolver,c=a.createSuper(r),u=s.merge(c("shortEvents"),{self:(e={},e[o.UPDATE_SCROLL_POS]="updateScrollPos",e[o.UPDATE_SCROLL_HEIGHT]="updateScrollHeight",e)});return r.extend({mixins:[n],shorthand:["background","contentheight","contentwidth"],isGroupingContainer:!0,shortEvents:u,updateScrollPos:function(t,e){this.trigger("updateScrollPos",l.getRef(t.pos,e.context))},updateScrollHeight:function(t,e){this.contentheight(l.getRef(t.height,e.context)),this.trigger("updateScrollHeight")},getPathRef:function(){var t=this.background().vectorData;return t?t.pr:{}},getBounds:function(){var t=s(this.background().vectorData).pick("top","right","bottom","left").value(),e={xPos:t.left,yPos:t.top,right:t.right,bottom:t.bottom,fullX:t.left,fullY:t.top};return e.height=e.fullHeight=Math.abs(e.bottom-e.yPos),e.width=e.fullWidth=Math.abs(e.right-e.xPos),e}})}.call(e,i,e,t))||(t.exports=n)},4858:function(t,e,i){var n;void 0===(n=function(t){"use strict";var e=i(4214),n=DS._,r=DS.utils,o=DS.constants,s=(DS.BaseModel,n.extend(n.range(10).reduce((function(t,e){return t["_pos"+e]={type:o.varTypes.STRING,value:"",resume:!1},t}),{}),{ItemOrder:{type:o.varTypes.STRING,value:""}}));return e.extend({variableProps:s,initialize:function(){this.hiderParents=[],this.setupItemsList()},setupItemsList:function(){var t;this.itemsListOrder=r.getPath(this,"data.itemlist").slice(),this.itemsIdx=this.itemsListOrder.reduce((function(t,e,i){return t[e.itemdata]=i,t}),{}),this.itemslist=n.shuffle(this.itemsListOrder),t=this.itemslist.reduce(function(t,e,i){return t+this.itemsIdx[this.itemslist[i].itemdata]}.bind(this),""),this.prop("ItemOrder")||this.prop("ItemOrder",t)},getIndexByData:function(t){return this.itemsIdx[t]}})}.call(e,i,e,t))||(t.exports=n)},7644:function(t,e,i){var n;n=function(t){"use strict";var e=i(4214),n=i(3697),r=DS._,o=DS.utils,s=DS.events,a=o.createSuper(e),l=function(t,e){t.prop("ShuffleXPos",e),t.prop("RawXPos",e)},c=function(t,e){t.prop("ShuffleYPos",e),t.prop("RawYPos",e)},u=function(t,e,i){return r.sortBy(i,t).every((function(i,n,r){var o=r[n-1];return!o||i[t]>=o[t]+.75*o[e]}))},h=r.partial(u,"top","height"),d=r.partial(u,"left","width"),p=function(t,e,i,n,o){var s=t[n],a=this.getCorrectBounds(s),l=t[n-1],c=l&&this.getCorrectBounds(l),u=r.partial(e.updateDefaultCoord,s),h=r.partial(e.updateAltCoord,s);if(0===n)u(i[e.origin]),o.length>1&&"endpoint"===o[1].altAlign?h(i[e.altEndpoint]-a[e.dimension]):h(i[e.altOrigin]);else switch(u(c[e.endpoint]+i.defaultSpacing),i.altAlign){case"origin":h(c[e.altOrigin]);break;case"endpoint":h(c[e.altEndpoint]-a[e.dimension]);break;case"oOffset":h(c[e.altOrigin]+i.altSpacing);break;case"eOffset":h(c[e.altEndpoint]+i.altSpacing)}},f=function(t,e,i){var n=t[i];l(n,e.left),c(n,e.top)},g=r.defaults({resolveAsParent:!1,groupObjects:!0},a("abilities")),m=n.extend({abilities:g,initialize:function(){a("initialize").apply(this,arguments),this.shouldShuffle=!0,this.listenTo(this.getSlide(),s.resume.APPLIED,this.markAsResumed),this.listenTo(this.getSlide(),s.resume.COMPLETE,this.resumeComplete),this.get("shuffle")&&this.setShuffleBounds().determineSpacing().sortBoundsFromSpacing().shuffleAndLayout()},markAsReset:function(){this.shouldShuffle=!0},markAsResumed:function(){this.shouldShuffle=!1},resumeComplete:function(){this.shouldShuffle&&this.shuffleAndLayout()},shuffleAndLayout:function(){return this.get("shuffle")&&this.shuffleObjects().setSpacing().setShuffledPositions().setTabIndices(),this},setShuffleBounds:function(){return this.originalBounds=this.objects().map(this.getCorrectBounds),this},getShuffledArray:function(){return this.shuffledObjectIndices.map(function(t){return this.objects().at(t)}.bind(this))},shuffleObjects:function(){var t=r.shuffle(this.objects().slice());return this.repositionLockedItems(t),this.shuffledObjectIndices=t.map(function(t){return this.objects().indexOf(t)}.bind(this)),this},repositionLockedItems:function(t){this.objects().forEach(function(e,i){if(function(t){return o.isTrue(t.get("shuffleLock"))}(e)){var n=r.findIndex(this.originalBounds,{idx:i}),s=t[n],a=t.indexOf(e);t[n]=t[a],t[a]=s}}.bind(this))},determineSpacing:function(){return h(this.originalBounds)?this.spacing="vertical":d(this.originalBounds)?this.spacing="horizontal":this.spacing="none",this},sortBoundsFromSpacing:function(){var t="vertical"===this.spacing?"top":"left";return this.originalBounds=r.sortBy(this.originalBounds,t),this},setSpacing:function(){if("none"===this.spacing)return this.positionCallback=r.partial(f,this.getShuffledArray()),this;var t=this.originalBounds,e="vertical"===this.spacing,i=e?c:l,n=e?l:c,o=e?"top":"left",s=e?"left":"top",a=e?"bottom":"right",u=e?"right":"bottom",h=e?"height":"width";t.forEach((function(e,i){var n=t[i-1];n&&(e.defaultSpacing=e[o]-n[a],e[s]===n[s]?e.altAlign="origin":e[u]===n[u]?e.altAlign="endpoint":e[s]>n[u]?(e.altAlign="oOffset",e.altSpacing=e[s]-n[s]):(e.altAlign="eOffset",e.altSpacing=e[s]-n[u]))}));var d={updateDefaultCoord:i,updateAltCoord:n,origin:o,altOrigin:s,endpoint:a,altEndpoint:u,dimension:h};return this.positionCallback=r.partial(p.bind(this),this.getShuffledArray(),d),this},setShuffledPositions:function(){return this.originalBounds.forEach(this.positionCallback),this},setTabIndices:function(){var t=this,e=function t(e,i){e.forEach((function(e){i(e),null!=e.objects&&t(e.objects(),i)}))},i=function(t){return!1!==t.get("tabEnabled")||"textinput"===t.kind()},n=this.originalBounds.map((function(e){return t.objects().at(e.idx)})),r=this.shuffledObjectIndices.map((function(e){return t.objects().at(e)})),o=[],s=0;return e(n,(function(t){var e=t.get("tabIndex");-1!==e&&i(t)&&o.push(e)})),e(r,(function(t){-1!==t.get("tabIndex")&&i(t)&&t.prop("tabIndex",o[s++])})),this}});return m}.call(e,i,e,t),void 0===n||(t.exports=n)},6185:function(t,e,i){var n;n=function(t){"use strict";var e=i(7945),n=i(7875),r=i(8289),o=i(8656),s=i(9910),a=i(6),l=i(3450),c=i(1060),u=i(4282),h=i(4680),d=i(107),p=i(8287),f=i(1122),g=i(1958),m=i(6536),v=DS._,S=DS.BaseModel,y=DS.playerGlobals,b=DS.Chunk,w=DS.pubSub,x=DS.events,D=DS.constants,C=DS.utils,E=DS.vow,T={};T[D.statuses.INCOMPLETE]=1,T[D.statuses.INCORRECT]=2,T[D.statuses.CORRECT]=3,T[D.statuses.NEUTRAL]=4;var P,I,A=function(t,e){return T[t]-T[e]},L=S.extend({isSlide:!0,containsVideoAssets:null,containsZoomRegion:null,mixins:[n,r,l,a,o,s],shorthand:["fullId","currentTimeline","resume","events","actionGroups","background","includeInSlideCounts","slideNumberInScene"],playerPropNames:{Viewed:!1,WindowId:null,LastKeyCodeString:null,LastKeyCode:-1,LastKeyValue:null,LastKeyCtrl:!1,LastKeyShift:!1,LastKeyAlt:!1},resolveables:["slideLayers","variables","actionGroups","interactions"],resolvers:{slideLayers:function(t,e){var i=e.getBaseLayer();return i.objects().get(t)||i.audiolib().get(t)||i.objects().findNestedObject(t)}},abilities:{resolveAsThis:!0,resolveAsParent:!0,beEventTarget:!0},associations:{slideLayers:c,variables:u,interactions:h},shortEvents:{self:(I={},I[e.ZOOMPAN]="zoomPan",I),slideLayers:function(){var t={};return t[x.timeline.CHANGED]="onTimelineChanged",t[x.slide.ALL_TIMELINES_COMPLETE]="onAllTimelinesEnded",t}(),interactions:function(){var t={};return t[x.interaction.EVALUATED]="onInteractionEvaluated",t}()},subscriptions:(P={},P[x.slide.PAUSE_TIMELINE]="onPauseTimeline",P[x.slide.PLAY_TIMELINE]="onPlayTimeline",P),initialize:function(t){var e=[this.parent.id,this.id].join(D.PATH_DELIMITER);this.coreState=v.clone(t),v.assign(this.coreState,{fullId:e,interactions:this.interactions()}),this.elapsedTime=0,this.viewed=!1,this.quizzes=[],this.loadedDfd=E.Deferred(),this.fullId(e),this.onResetCurrentTimelineDelegate=this.onResetCurrentTimeline.bind(this),this.onTimelineCompleteDelegate=this.onTimelineComplete.bind(this),this.layerTimelinesCompleted=[]},title:function(){var t=this.get("title");if(DS.flagManager.multiLangSupport){var e=this.get("titleL10nRef");t=DS.localizationManager.getStringFromRef(e)||t}return DS.flagManager.aiCourseTranslation?DS.translationStore.getUpdatedTextData("slideName","".concat(this.id,"-Name"),t):t},buildFlatDepths:function(){var t=this;this.slideLayers().forEach((function(e){t.currLayerDepth=0,t.flattenObjDepths(e.objects()),e.depthOffset=t.currLayerDepth}))},flattenObjDepths:function(t){var e=this;t.sortBy((function(t){return t.prop("depth")})).forEach((function(t){t.layerDepth=e.currLayerDepth++,null!=t.objects&&e.flattenObjDepths(t.objects())}))},beforeSlideOut:function(){this.storeInteractionResults(),this.destroyed=!0,this.removeVariableChangeSubscriptions()},resetModel:function(){null!=this.url()&&C.stripPlayer(this.absoluteId)!==y.presentation.prop("CurrentSlideId")&&(this.killEverything(),this.loadedDfd=E.Deferred(),this.clear({silent:!0}).set(this.coreState,{silent:!0}).buildAssociations().resetCurrentTimeline().rebindShortEvents())},resetCurrentTimeline:function(t){return this.setCurrentTimeline(this.getBaseLayer().timeline(),t),this},url:function(){return this.get("html5url")},backgroundImageUrl:function(){return d.getAssetUrl(this.background().imagedata.assetId)},isLoaded:function(){return E.isResolved(this.loadedDfd)},isMessageSlide:function(){return this.getScene().isMessageScene()},load:function(){var t,e=this.loadedDfd,i=p.load(this),n=f.load(this.get("globalAudioId"));return this.isLoaded()?(e=E.Deferred(),E.when(i,n).then(e.resolve.bind(e,this))):(t=e.resolve.bind(e,this),this.isMessageSlide()?t():E.when(this.fetch(),i,n).then(t)),e.promise()},loadSlideAssets:function(){d.clearAllAssets();var t=y.presentation.slideMap().getRefById(this.absoluteId);return null!=t?t.loadAssets(!0):E.Deferred().resolve()},getBaseLayer:function(){return this.slideLayers().getBaseLayer()},getScene:function(){return this.getClosestAncestor((function(t){return t.isScene}))},getSlideDraw:function(){return this.getClosestAncestor((function(t){return t.isSlideDraw}))},getSceneOrDraw:function(){return this.getSlideDraw()||this.getScene()},getViewGroupId:function(){var t=this.get("viewGroupId");return t.length>0?t:this.id},getRelativeId:v.constant(D.refs.CURRENT_SLIDE),getHitType:v.constant(D.SLIDE_HIT),getTransitionAnimation:function(){if(this.get("showAnimationId"))return this.getBaseLayer().animations().find({id:this.get("showAnimationId")})},zoomPan:function(t,e){this.trigger("zoompan",{action:t,event:e})},triggerAction:function(t){return r.triggerAction.apply(this,arguments),r.triggerAction.apply(this.getBaseLayer(),arguments),this},onTimelineChanged:function(t){this.setCurrentTimeline(t)},onAllTimelinesEnded:function(){this.getClosestThisRef().executePlayerEvent("onallopentimelinescomplete")},setAsViewed:function(){var t=arguments.length>0&&void 0!==arguments[0]&&arguments[0];return this.viewed=!0,this.prop("Viewed",!0),this.interactions().forEach((function(t){t.setAsViewed(!0)})),!t&&this.get("trackViews")&&w.trigger(x.slide.VIEWED,this),this},restoreViewed:function(){return this.viewed=!0,this.interactions().forEach((function(t){t.viewed=!0})),this},hasInteractions:function(){return this.interactions().length>0},setQuiz:function(t){this.quizzes.push(t)},onInteractionEvaluated:function(t,e){this.updateInteractionData(),e||this.prepareResumeData({retainState:!0})},storeInteractionResults:function(){return this.interactions().forEach((function(t){t.initialAttemptCount===t.prop("AttemptCount")&&(t.responsesBuiltOnExit=!0,t.updateUserResponse())})),this},getInteractionAttempted:function(){var t=!1,e=this.interactions&&this.interactions();return e&&e.length>0&&(t=e.reduce((function(t,e){return t&&e.prop("AttemptCount")>0}),!0)),t},getInteractionStatus:function(){var t,e,i=this.interactions&&this.interactions();return i&&i.length>0&&(e=i.reduce((function(t,e){return t[e.prop("Status")]=!0,t}),{}),t=Object.keys(e).sort(A)[0]),t},getVariableChangeSubscriptions:function(){return null==this.varAndPropSubscriptions&&(this.varAndPropSubscriptions=null==this.events()?[]:this.setVarAndPropListeners(),this.slideLayers().forEach(function(t){null!=t.events()&&Array.prototype.push.apply(this.varAndPropSubscriptions,t.setVarAndPropListeners()),t.objectIndex.forEach(function(t){null!=t.events()&&Array.prototype.push.apply(this.varAndPropSubscriptions,t.setVarAndPropListeners())}.bind(this))}.bind(this))),this},removeVariableChangeSubscriptions:function(){return null!=this.varAndPropSubscriptions&&(this.varAndPropSubscriptions.forEach((function(t){t.listener.stopListening(t.obj,t.event,t.callback)})),this.varAndPropSubscriptions=null),this},calculateTotalScale:function(){var t=DS.flagManager.slideLevelScale?C.getPath(this.currView,"props.slideWinScale",1):C.getPath(this.currView,"props.winScale",1);return 1/(t*=null!=this.pinchZoomScale?this.pinchZoomScale:1)},setCurrentTimeline:function(t){var e=this.currentTimeline();return null!=e&&(e.off(x.timeline.RESET,this.onResetCurrentTimelineDelegate),e.off(x.timeline.COMPLETE,this.onTimelineCompleteDelegate)),this.currentTimeline(t),t.on(x.timeline.RESET,this.onResetCurrentTimelineDelegate),t.on(x.timeline.COMPLETE,this.onTimelineCompleteDelegate),t.completed&&this.onTimelineComplete(),this.trigger(x.slide.CURRENT_TIMELINE,t,this),this},onPauseTimeline:function(){this.wasPlaying=[],this.slideLayers().forEach(function(t){t.getIsTimelinePlaying()&&this.wasPlaying.push(t)}.bind(this)),this.slideLayers().pauseAll(!0)},onPlayTimeline:function(){this.wasPlaying&&this.wasPlaying.forEach((function(t){t.timeline().play()}))},onResetCurrentTimeline:function(){var t=this.getBaseLayer().timeline(),e=this.currentTimeline();t===e?this.restart():(this.slideLayers().find((function(t){return t.timeline()===e})).prepareResumeData().resetBeforeView().applyResumeData(),e.play())},getLayerWithTimeline:function(t){return this.slideLayers().find((function(e){return e.timeline()===t}))},onTimelineComplete:function(t){var e=this.getLayerWithTimeline(t);null==e||this.layerTimelinesCompleted.includes(e.index())||this.layerTimelinesCompleted.push(e.index())},currentTimelineCompletedOnce:function(){var t=this.currentTimeline(),e=this.getLayerWithTimeline(t);return null!=e&&(t.completed&&this.onTimelineComplete(t),this.layerTimelinesCompleted.includes(e.index()))},setLayerTimelinesData:function(t){var e=new b({fullString:t});this.layerTimelinesCompleted=[];var i=Number(e.encodedString());for(e=e.reChunk();i>0;i--)this.layerTimelinesCompleted.push(Number(e.encodedString())),e=e.reChunk()},getLayerTimelinesData:function(){return b.create(this.layerTimelinesCompleted.length)+this.layerTimelinesCompleted.map(b.create).join("")},restart:function(){return this.prepareResumeData().resetBeforeView().applyResumeData(),this.slideLayers().invoke("resetObjectTransforms"),this.slideLayers().invoke("resetJumping"),this.beginPlayback()},reset:function(){return this.resetBeforeView(),this.beginPlayback()},beginPlayback:function(){return this.executePlayerEvent("onbeforeslidein"),this.executePlayerEvent("ontransitionin"),this.executePlayerEvent("ontransitionincomplete"),this.currentTimeline().play(),this.executePlayerEvent("onslidestart"),this},killEverything:function(){return this.trigger(x.slide.TEARDOWN),g.clearSlideCache(this.id),m.clearSlideCache(this.id),this.slideLayers().killEverything(),this},hasZoomRegion:function(){return null==this.containsZoomRegion&&(this.containsZoomRegion=this.slideLayers().some((function(t){return t.hasZoomRegion()}))),this.containsZoomRegion},hasVideoAssets:function(){if(null==this.containsVideoAssets){var t=y.presentation.slideMap().getRefById(this.absoluteId);this.containsVideoAssets=t.hasVideoAssets()}return this.containsVideoAssets}});return L}.call(e,i,e,t),void 0===n||(t.exports=n)},4343:function(t,e,i){var n;void 0===(n=function(t){"use strict";var e,n,r=i(7945),o=i(5653),s=i(4282),a=i(8289),l=i(6),c=i(4436),u=i(8359),h=DS._,d=DS.utils,p=DS.pubSub,f=DS.events,g=DS.vow,m=DS.resolver,v=DS.constants,S=DS.BaseModel,y=function(t,e,i){var n=h.partial(h.find,e);return i.filter((function(e){return null!=n({id:e.id})===t}))};return S.extend({isSlideDraw:!0,mixins:[c,a,l],resolveables:["slides","actionGroups","variables"],shorthand:["sliderefs","exitaction","slides","shufflecount","shuffle","actionGroups","slideNumber","slideNumberInScene"],shortEvents:{self:(n={},n[r.SET_DRAW_REVIEW]="onSetDrawReview",n)},abilities:{resolveAsThis:!0,resolveAsParent:!0,beEventTarget:!0},associations:{variables:s},subscriptions:(e={},e[f.player.RESET]="generateDraw",e),initialize:function(){this.slideDfd=g.Deferred(),p.once(f.data.INITIALIZED,this.createDraw.bind(this))},createDraw:function(){this.generateDraw().fixRefIds(),this.slideDfd.resolve(this.slides())},fixRefIds:function(){var t=[this.parent.id,this.id].join(v.PATH_DELIMITER);this.slides().forEach((function(e){e.fullId(t)}))},getScene:function(){return this.getClosestAncestorByKind("scene")},getTopSlide:function(){return h.first(this.sliderefs())},getBottomSlide:function(){return h.last(this.sliderefs())},hasLockedTopSlide:function(){return this.getTopSlide().linkprev},hasLockedBottomSlide:function(){return this.getBottomSlide().linknext},startingSlide:function(){return d.stripPlayer(this.slides().first().absoluteId)},getNextSlideId:function(t){var e=t.nextSibling();return e&&e.absoluteId},getFirstSlide:function(){return this.slides().first()},performExitAction:function(){this.trigger(f.draw.EXIT),u.executeAction(this.exitaction(),{context:this})},getTop:function(){var t=this.sliderefs(),e=0,i=[];if(this.hasLockedTopSlide())for(i.push(this.getTopSlide());i.length&&h.last(i).linknext&&t[e+1];)i.push(t[++e]);return i},getBottom:function(){var t=this.sliderefs(),e=t.length-1,i=[];if(this.hasLockedBottomSlide())for(i.push(this.getBottomSlide());h.first(i).linkprev&&t[e-1];)i.unshift(t[--e]);return i},getTrimmedSlides:function(){return this.trimSpecial(this.sliderefs().slice())},trimSpecial:function(t){for(;t.length&&t[0].linkprev;)t.shift();for(;t.length&&h.last(t).linknext;)t.pop();return t},getMiddle:function(t,e){if(e<=0)return[];var i,n,r,o=this.shuffle(),s=[],a=this.getScene().getRefs(),l=h.partial(y,!1,a),c=h.partial(y,!0,a),u=l(t),d=function(t){return o?Math.floor(Math.random()*t):0};if(u.length<e)for(r=c(t);u.length<e;)u.push.apply(u,r.splice(d(r.length),1));for(;s.length<e&&u.length;){for(i=u[n=d(u.length)];0!=n&&i.linkprev;)i=u[--n];for(;i;)s.push.apply(s,u.splice(n,1)),i=i.linknext&&u[n]}return s},getIncludedSlides:function(t){return t.filter((function(t){return t.shuffleinclude}))},generateDraw:function(){var t,e,i,n=this.getTop(),r=this.getBottom(),o=this.getTrimmedSlides(),s=this.getIncludedSlides(o);return o=h.xor(o,s),e=(this.get("shuffle")?this.shufflecount():this.sliderefs().length)-(n.length+r.length+s.length),t=this.getMiddle(o,e),i=n.concat(s,t,r),this.generateSlides(i),this},generateSlides:function(t){this.trigger(f.draw.RESET,this);var e=this.get("navindex"),i=this.resolveSlides(t);return i.forEach((function(t){t.navIndex=e})),this.set("slides",new o(i,{parent:this})),t.forEach(function(t){this.getScene().addRef(t)}.bind(this)),this.createOrderArray(t),this.trigger(f.draw.RESET_COMPLETE,this),p.trigger(f.draw.RESET_COMPLETE),this},resolveSlides:function(t){return t.map(function(t){var e=d.prefixWithPlayer(t.id);return h.cloneDeep(m.resolvePath(e,this))}.bind(this))},getSlidePromise:function(){return this.slideDfd.promise()},onSetDrawReview:function(t){this.isInReview=t.review}})}.call(e,i,e,t))||(t.exports=n)},2748:function(t,e,i){var n;n=function(t){"use strict";var e=i(4214),n=(DS._,DS.utils),r=DS.events,o=n.createSuper(e),s=e.extend({shorthand:["background"],initialize:function(){o("initialize").apply(this,arguments),this.getLayer().once(r.data.UPDATED,this.onLayerDataUpdated.bind(this))},getPathRef:function(){return this.background().vectorData.pr},onLayerDataUpdated:function(){var t=this.getClosestParentRef();t.isGroupingSlideObject&&this.listenTo(t,"hide",this.onParentGroupHide.bind(this))},onParentGroupHide:function(){this.prop("OnStage",!1),this.trigger("hide")}});return s}.call(e,i,e,t),void 0===n||(t.exports=n)},3424:function(t,e,i){var n;void 0===(n=function(t){"use strict";var e,n=i(7945),r=(i(8359),i(7875)),o=i(9910),s=i(8656),a=i(4595),l=i(6),c=i(107),u=i(8289),h=i(8634),d=i(2136),p=i(4282),f=i(8873),g=i(4964),m=DS,v=m._,S=m.BaseModel,y=m.events,b=m.resolver,w=m.pubSub,x=m.utils,D="custom",C=S.extend({mixins:[r,u,a,l,s,o],shorthand:["isBaseLayer","pauseParent","modal","resume","depth","background","events","actionGroups"],resolveables:["objects","actionGroups","audiolib","variables"],resolvers:{objects:function(t,e){return e.findNestedObject(t)}},shortEvents:{timeline:(e={},e[y.timeline.COMPLETE]="onTimelineComplete",e[y.timeline.BEFORE_SEEK_UPDATE]="onBeforeSeekUpdate",e[y.timeline.AFTER_SEEK_UPDATE]="onAfterSeekUpdate",e),self:function(){var t={};return t[n.SHOW_SLIDELAYER]="show",t[n.HIDE_SLIDELAYER]="hide",t[n.SET_ACTIVE_TIMELINE]="setActiveTimeline",t[n.PAUSE_TIMELINE]="onPauseTimeline",t[n.PAUSE_ANIMATIONS]="pauseTimeline",t[n.RESUME_TIMELINE]="resumeTimeline",t[n.SEEK_TIMELINE]="onSeekTimeline",t}()},abilities:function(){return{resolveAsThis:!this.isBaseLayer(),beEventTarget:!this.isBaseLayer(),resolveAsParent:!this.isBaseLayer()}},associations:{objects:d,audiolib:h,timeline:f,variables:p,animations:g},isSlideLayer:!0,containsZoomRegions:null,initialize:function(){this.startDepth=0,this.abilities=this.abilities(),this.isSeeking=!1,this.isBaseLayer()&&(this.depth(0),this.baseLayerPauses=[]),this.createObjectIndex()},onSeekTimeline:function(t){var e=t.position;v.isEmpty(t.variableGuid)||(e=1e3*b.resolvePath(t.variableGuid).value()),t.useRelativeTime&&(e+=this.timeline().elapsedTime()),this.isSeeking||this.timeline().seek(e)},onBeforeSeekUpdate:function(){this.isSeeking=!0},onAfterSeekUpdate:function(){this.isSeeking=!1},hasBackground:function(){return!!this.background()},backgroundImageUrl:function(){return c.getAssetUrl(this.background().imagedata.assetId)},getWndBlockerBackground:function(){var t=this.get("background");return 1===x.getPath(t,"fill.colors.length")?x.rgbify(t.fill.colors[0].rgb,t.fill.colors[0].alpha/100):""},isPenetrable:function(){return!this.modal()},hideAllObjectsOnDisplay:function(){var t=this.get("hideobjectsondisplay")||[];return t.length>0&&t.length==this.parent.currView.getSlideObjectViews().length},setAsTopMostLayer:function(t){var e=this;return t&&this.get("modal")&&(this.lastModalFocus=this.parent.currView.getCurrentShadowFocus()),DS.flagManager.dropInAcc?requestAnimationFrame((function(){e.determineObjectVisibility(t)})):this.determineObjectVisibility(t),this.executePlayerEvent(t?"ontopmostlayer":"endtopmostlayer"),this},determineObjectVisibility:function(t){return(this.get("hideobjectsondisplay")||[]).forEach(function(e){b.resolvePath(e.value,this).setHiddenByLayer(!t,this.id)}.bind(this)),this},toggleVisibility:function(t,e,i){var n="show"===t,r=n?"shown":"hidden",o=null!=i&&i.transition===D,s=function(){i&&"oncomplete"===i.hideOthers&&this.trigger("hideOtherLayers",this),this.trigger(r,this),this.visibleState=n,this.executePlayerEvent("ontransitionincomplete")}.bind(this);if(n){if(this.setAsViewed(),this.shownInCurrentView=!0,i&&"onstart"===i.hideOthers&&this.trigger("hideOtherLayers",this),this.trigger("activated",this),this.isOpen)return this;this.resume()||this.wasForcedResumed||this.resetResume(),this.timeline().pause(),this.isOpen=!0}else{if(this.wasForcedResumed=!1,!this.isOpen)return this;this.isOpen=!1}if(this.cancelTransition(),o){var a=this.animations().get(i.animationId);this.trigger(t+D,i,this,a,s)}else s();return this},setActiveTimeline:function(t){var e=b.getRef(t.objRef,this),i=b.resolvePath(e,this),n=i.isSlide?i.slideLayers().getBaseLayer():i,r=n.timeline();return this.trigger(y.timeline.CHANGED,r),w.trigger(y.layer.TIMELINE_ACTIVATED,n),this},cancelTransition:function(){this.trigger("cancelTransition")},pauseTimeline:function(t){this.timeline().pause(t)},resumeTimeline:function(){(this.isOpen||this.isBaseLayer())&&(w.trigger(y.timeline.CURRENT_TIMELINE,this.timeline()),this.timeline().play())},getIsTimelinePaused:function(){return this.getHasTimelineStarted()&&!this.getIsTimelinePlaying()},getIsTimelinePlaying:function(){return this.timeline().isPlaying()},getHasTimelineStarted:function(){return this.timeline().hasStarted()},getHasTimelineFinished:function(){return this.timeline().hasFinished()},pauseTimelineFromLayer:function(t){this.isBaseLayer()&&(this.baseLayerPauses.push(t),this.baseLayerPauses=v.uniq(this.baseLayerPauses),1===this.baseLayerPauses.length&&(this.shouldPlayOnCloseLayer=!this.getIsTimelinePaused(),this.pauseTimeline()))},resumeTimelineFromLayer:function(t){this.isBaseLayer()&&(this.baseLayerPauses=v.without(this.baseLayerPauses,t),0===this.baseLayerPauses.length&&this.shouldPlayOnCloseLayer&&this.resumeTimeline())},isTimelineLayerPlayable:function(){return 0===this.baseLayerPauses.length},onTimelineComplete:function(){w.trigger(y.preview.NOTIFY,this.isBaseLayer()?"PREVIEW_SLIDE_COMPLETE":"PREVIEW_SLIDELAYER_COMPLETE"),this.getClosestThisRef().executePlayerEvent("ontimelinecomplete"),this.collection.onTimelineComplete()},pauseVideos:function(t){t.each(function(t){t.isKind("video")?t.trigger(y.layer.PAUSE_TIMELINE):t.isGroupingSlideObject&&this.pauseVideos(t.objects())}.bind(this))},onPauseTimeline:function(){this.pauseVideos(this.objects())},createObjectIndex:function(){var t=0;this.objectIndex=[],this.objDecendants=[];var e=function(i){i.forEach(function(i){var n=i.isKind("shufflegroup");n||(this.objectIndex.push(i),i.setSlideIndex(t++),this.objDecendants.push(i)),i.objects&&e(i.objects()),n&&this.objDecendants.push(i)}.bind(this))}.bind(this);return e(this.objects()),this},getObjectByIndex:function(t){return this.objectIndex[t]},setAsViewed:function(){return this.viewed=!0,this},isViewed:function(){return this.viewed},onAfterResumeBuilt:function(t){this.isBaseLayer()||t||!this.currView.state.renderChildren||this.timeline().silentReset()},setAsShowable:function(){this.isShowable=!0},hasZoomRegion:function(){return null==this.containsZoomRegions&&(this.containsZoomRegions=this.timeline().events().some((function(t){return t.actions.some((function(t){return"zoompan"==t.kind}))}))),this.containsZoomRegions},killEverything:function(){this.currView&&this.currView.state.renderChildren&&this.objects().invoke("killMounted"),this.resetSubscriptions().stopListening().off(),this.timeline().killEverything(),this.objects().invoke("killEverything"),this.clear()},resetObjectTransforms:function(){this.objectIndex.forEach((function(t){null!=t.currView&&t.setTransformDirty()}))},resetJumping:function(){this.objectIndex.forEach((function(t){null!=t.currView&&(t.currView.jumping=!1)}))}}),E=C.prototype;return E.show=v.partial(E.toggleVisibility,"show","ontopmostlayer"),E.hide=v.partial(E.toggleVisibility,"hide","endtopmostlayer"),C}.call(e,i,e,t))||(t.exports=n)},8135:function(t,e,i){var n;void 0===(n=function(t){"use strict";var e,n,r=i(3200),o=i(5892),s=DS._,a=DS.playerGlobals,l=DS.utils,c=DS.BaseModel,u=DS.detection,h=DS.events,d=DS.resolver,p=DS.pubSub,f=DS.constants;return c.extend({shorthand:["queueSize"],associations:{slideRefs:r},subscriptions:(n={},n[h.loader.SILENCE]="onSilenceLoader",n[h.slide.READY]="onSlideLoaded",n),initialize:function(){this.loaders=[],this.silenceLoader=!1,this.slideLoaded=!1,this.once("change:queueSize",this.onQueueSizeUpdate.bind(this))},onQueueSizeUpdate:function(){e=u.capabilities.isMemoryDeficientDevice?0:this.queueSize()},onSilenceLoader:function(){this.silenceLoader=!0},showLoader:function(t){var e;this.slideLoaded||this.silenceLoader||(e=f.DESKTOP_LOADER_DELAY*(u.browser.isIE?2:1),this.lastSlideId!=t&&p.trigger(h.loader.SHOW,e),this.lastSlideId=t),this.silenceLoader=!1},getStrippedId:function(t){var e,i=(e=t,d.resolvePath(e,a.presentation));return l.stripPlayer(i.isScene?i.slides().first().absoluteId:t)},setCurrentSlide:function(t){this.currentSlideId=this.getStrippedId(t),this.slideLoaded=!1,this.loadQueue=[];var e=this.getReachables(this.currentSlideId);this.stopCurrentLoaders(e),this.offloadUnreachableAssets(e),this.currentReachables=e,this.showLoader(t)},stopCurrentLoaders:function(t){this.loaders.length>0&&this.loaders.forEach(function(e){null!=e&&null==s.find(t,{id:e.refId})&&e.dfds.forEach((function(t){t.reject()}))}.bind(this)),this.loaders=[]},offloadUnreachableAssets:function(t){null!=this.currentReachables&&s.difference(this.currentReachables,t).forEach((function(t){t.offloadAssets()}))},onSlideLoaded:function(){s.first(this.currentReachables).setSlideDataLoaded(),this.loadQueue=s.tail(this.currentReachables),this.slideLoaded=!0,this.loadIdx=0,this.preloadNextSlideData()},preloadNextSlideData:function(){this.slideLoaded&&(this.loadIdx<this.loadQueue.length?this.loadQueue[this.loadIdx].loadSlideData().always(function(){this.loadIdx++,this.preloadNextSlideData()}.bind(this)):this.preloadNextSlide())},preloadNextSlide:function(){if(this.slideLoaded&&0!==this.loadQueue.length){var t=this.loadQueue.shift(),e=t.loadAssets();e.refId=t.id,this.loaders.push(e),e.then(this.preloadNextSlide.bind(this))}},getReachables:function(t){var i,n=0,r=[];if(null!=(i=this.getRefById(t)))for(r.push(i);n<r.length&&r.length<=e;)r.push.apply(r,r[n].getReachableSlides().map(function(t){return this.getRefById(t.absoluteId)}.bind(this))),r=s.uniq(r),n++;return s.take(r,e+1)},getRefById:function(t){return this.slideRefs().find({id:l.stripPlayer(t)})},addReviewRef:function(t){if(null==this.getRefById(t.absoluteId)){var e=this.getRefById(t.id);if(null!=e){var i=new o(s.assign({},e.attributes,{id:l.stripPlayer(t.absoluteId)}));this.slideRefs().add(i)}}}})}.call(e,i,e,t))||(t.exports=n)},4214:function(t,e,i){var n;function r(t){return function(t){if(Array.isArray(t))return o(t)}(t)||function(t){if("undefined"!=typeof Symbol&&null!=t[Symbol.iterator]||null!=t["@@iterator"])return Array.from(t)}(t)||function(t,e){if(!t)return;if("string"==typeof t)return o(t,e);var i=Object.prototype.toString.call(t).slice(8,-1);"Object"===i&&t.constructor&&(i=t.constructor.name);if("Map"===i||"Set"===i)return Array.from(t);if("Arguments"===i||/^(?:Ui|I)nt(?:8|16|32)(?:Clamped)?Array$/.test(i))return o(t,e)}(t)||function(){throw new TypeError("Invalid attempt to spread non-iterable instance.\nIn order to be iterable, non-array objects must have a [Symbol.iterator]() method.")}()}function o(t,e){(null==e||e>t.length)&&(e=t.length);for(var i=0,n=new Array(e);i<e;i++)n[i]=t[i];return n}n=function(t){"use strict";var e,n,o=i(7945),s=(i(1630),i(9789),i(4282)),a=i(8377),l=i(4964),c=i(8289),u=i(6),h=i(7875),d=i(8656),p=i(631),f=i(8359),g=i(2686),m=DS._,v=DS.utils,S=DS.constants,y=DS.events,b=(DS.vow,DS.resolver),w=DS.BaseModel,x=(DS.Chunk,DS.pubSub),D=DS.detection,C="_default",E="custom",T=/hotspot.*marker/,P=/tooltip/,I=/value":"[^,]*_tooltip/,A=/(Incorrect|Correct)Review/,L=1e3,M={webobject:[{name:"_remotedata",type:S.varTypes.STRING,value:""}]},k=w.extend({mixins:[c,h,p,u,d],resolveables:["variables","actionGroups"],abilities:{resolveAsThis:!0,resolveAsParent:!0,beEventTarget:!0,groupObjects:!1},associations:{variables:s,textLib:a,animations:l},shorthand:["kind","data","states","alpha","xPos","yPos","rotateXPos","rotateYPos","rotation","width","height","imagelib","dragdrop","dragrotation","dragpath","resume","depth","scaleX","scaleY","xOffset","yOffset","events","actionGroups"],playerPropNames:{DragOverId:null,DropTargetId:null,LastKeyAlt:!1,LastKeyCode:-1,LastKeyShift:!1,LastKeyCtrl:!1,LastKeyValue:null,Moved:null,ReviewMode:null,Text:null,Expanded:!1,DragConnectData:"",SelectedItemData:"",TimelineControlled:!0,DragConnected:!1,Enabled:!0,MouseOver:!1,ObjectState:C,OnStage:!1,HiddenByLayer:!1,model:{Alpha:"alpha",depth:"depth",height:"height",InitXPos:"xPos",InitYPos:"yPos",InitDepth:"depth",nXPos:"xPos",nYPos:"yPos",RawXPos:"xPos",RawYPos:"yPos",rotateXPos:"rotateXPos",rotateYPos:"rotateYPos",Rotation:"rotation",ScaleX:"scaleX",ScaleY:"scaleY",ShuffleXPos:"xPos",ShuffleYPos:"yPos",tabIndex:"tabIndex",width:"width"}},subscriptions:(n={},n[y.player.RESET]="onPlayerReset",n),shortEvents:{self:(e={"change:xPos change:yPos":"onPositionUpdate"},e[o.SHOW]="show",e[o.HIDE]="hide",e[o.SET_OBJ_STATE]="setState",e[o.BRING_TO_FRONT]="bringToFront",e[o.SET_ENABLED]="setEnabled",e[o.STORE_RESUME_DATA]="storeResumeData",e[o.RESTORE_RESUME_STATE]="restoreResumeState",e[o.GET_MOUSE_POSITION]="getMousePosition",e[o.MOVE_TO]="moveTo",e[o.SET_REVIEW]="setReview",e)},isSlideObject:!0,initialize:function(){this.addExtraVariables().setupToggleVisibilityState(),this.getLayer().once(y.data.UPDATED,this.bindTimelineEvents.bind(this)),this.hiderParents=[],this.showFns=[],this.containsGif=g.containsGif(this.imagelib()),this.isVectorShape()&&this.isCorrectIncorrectReview()&&this.set("accType","button")},shouldUpdateGif:function(){return!(!this.containsGif||!this.prop("OnStage"))},addExtraVariables:function(){return(M[this.kind()]||[]).forEach(function(t){this.variables().addVariable(t)}.bind(this)),this},bindTimelineEvents:function(){var t=this.getLayer().timeline();this.listenTo(t,y.timeline.BEFORE_SEEK_UPDATE,this.onBeforeSeekUpdate.bind(this)),this.listenTo(t,y.timeline.AFTER_SEEK_UPDATE,this.onAfterSeekUpdate.bind(this))},isInDefaultState:function(){return this.prop("ObjectState")===C},isDraggable:function(){return!(!this.dragdrop()||!this.dragdrop().dragenabled)},isDroppable:function(){return!(!this.dragdrop()||!this.dragdrop().dropenabled&&!this.dragdrop().dragoverenabled)},isSlideable:function(){return!!this.dragpath()},isZoomable:function(){return!!this.get("zoomdata")},isWebObject:function(){return this.isKind("webobject")},isTweenable:function(){return!(!this.animations()||this.animations().isEmpty())},getTweenableClass:function(){return D.browser.isChrome||!this.isTweenable()?"":"tweenable"},isAtNewDepth:function(){return this.depth()!==this.prop("depth")},isShuffled:function(){return this.xPos()!==this.prop("ShuffleXPos")||this.yPos()!==this.prop("ShuffleYPos")},isScaled:function(){return this.scaleX()!==this.prop("ScaleX")||this.scaleY()!==this.prop("ScaleY")},isRotated:function(){return this.rotation()!==this.prop("Rotation")},isAlphaed:function(){return this.alpha()!==this.prop("Alpha")},isInNewPosition:function(){return this.prop("ShuffleXPos")!==this.prop("RawXPos")||this.prop("ShuffleYPos")!==this.prop("RawYPos")},isHotSpotMarker:function(){return T.test(this.id)},isToolTip:function(){return P.test(this.id)},isCorrectIncorrectReview:function(){return A.test(this.id)},isObscurableBySelf:function(){if(this.isStateGroupSlideObject)return!1;var t,e,i,n=m.find(this.events(),{kind:"onrollover"});return n&&(t=JSON.stringify(n.actions),e=function(t){var e=!1,i=["thenActions","elseActions"];if(t.actions)return t.actions.some((function t(n){return"if_action"===n.kind?i.forEach((function(i){e=e||n[i]&&n[i].some((function(e){return!(!e.kind.startsWith("show")||"_this"===e.objRef.value)||"if_action"===e.kind&&t(e)}))})):n.kind.startsWith("show")&&"_this"!=n.objRef.value&&(e=!0),e}));return!1}(n),i=I.test(t)),e&&!i},isRotatable:function(){return null!=this.dragrotation()},hasAnimated:function(){return this.isRotated()||this.isAlphaed()||this.isScaled()||this.isInNewPosition()},getAnimationResumeState:function(){return m.reduce(["RawXPos","RawYPos","ScaleX","ScaleY","Rotation","Alpha"],function(t,e){return t[e]=this.prop(e),t}.bind(this),{})},getPathRef:function(){return this.getCurrentStateData().vectorData.pr},getPathLib:function(){return this.getPathRef().l},commandsetId:function(){return this.getPathRef().i},getRelativeId:function(){if(null!=this.relativeId)return this.relativeId;var t=this.getLayer(),e=t.parent;return t=t.isBaseLayer()?e:t,this.relativeId=this.absoluteId.substr(t.absoluteId.length+1)},getHitType:function(){var t;return null!=this.hitType?this.hitType:(t=this.isVectorShape()||this.isSvgImage()?S.SVG_HIT:!this.isGroupingSlideObject||this.isKind("scrollarea")||this.isKind("expandinglabel")?S.RECT_HIT:S.GROUP_HIT,this.hitType=t)},getStateFromVar:function(){return m.find(this.states(),{name:this.prop("ObjectState")})},getStateFromName:function(t){return m.find(this.states(),{name:t})},getStateFromIndex:function(t){return this.states()[t].name},getCurrentStateIndex:function(){return this.states().indexOf(this.getStateFromVar())},getCurrentStateData:function(){return this.isInDefaultState()?this.data():this.getStateFromVar().data},getPosition:function(){return{top:this.prop("RawYPos"),left:this.prop("RawXPos")}},getShapeMask:function(){var t=this.get("shapemaskId");return m.isEmpty(t)?null:b.resolvePath(t,this)},hasVarText:function(){return this.textLib().some((function(t){return"richvartext"===t.get("type")}))},hasLocalizedText:function(){return null==this.hasL10nText&&(this.hasL10nText=this.textLib().some((function(t){return null!=t.get("vartextL10nRef")}))||[].concat(r((this.states()||[]).map((function(t){return t.data}))),[this.data()]).some((function(t){return null!=v.getPath(t,"vectorData.altTextL10nRef")}))),this.hasL10nText},fixZeroBoundsMetrics:function(t){return 0!==t.strokewidth||0!==t.width&&0!==t.height||(t.strokewidth=.5),t},getCurrentStateMetrics:function(){var t=(this.getCurrentStateData()||{}).html5data,e={xPos:0,yPos:0,width:this.get("width"),height:this.get("height"),strokewidth:0};return this.hasVarText()&&0===t.width&&0===t.height&&(t.width=e.width,t.height=e.height),this.fixZeroBoundsMetrics(m.extend(e,t))},getBounds:function(){var t=this.getCurrentStateMetrics(),e=t.strokewidth,i=2*e;return t.strokewidth*=2,m.extend(t,{fullX:Math.ceil(t.xPos-e),fullY:Math.ceil(t.yPos-e),fullWidth:t.width+i,fullHeight:t.height+i})},getSlide:function(){return this.getClosestAncestor((function(t){return!!t.isSlide}))},getLayer:function(){return this.getClosestAncestor((function(t){return null!=t.isBaseLayer}))},moveTo:function(t,e){var i,n,r=b.getRef(t.xOffset,e.context),o=b.getRef(t.yOffset,e.context),s=b.getRef(t.xPos,e.context),a=b.getRef(t.yPos,e.context);i=s+(r=t.addoffsetx?r:-r),n=a+(o=t.addoffsety?o:-o),this.trigger("moveTo",i,n)},getMousePosition:function(t){this.trigger("getMousePosition",t)},setState:function(t,e){var i=b.getRef(t.stateRef,e.context,e);return this.prop("ObjectState",i),this},setReview:function(t){this.prop("ReviewMode",t.enabled.value),this.trigger("setReview",t.enabled.value)},setStateFromIndex:function(t){this.prop("ObjectState",this.getStateFromIndex(t))},setTransformDirty:function(){this.transformDirty||(this.transformDirty=!0,this.trigger(y.slideObject.TRANSFORM_DIRTY))},setEnabled:function(t){this.prop("Enabled",t.enabled.value)},setSlideIndex:function(t){this.prop("slideIndex",t)},getFlattenedDepth:function(){return this.getLayer().startDepth+this.layerDepth},bringToFront:function(t){this.prop("depth",L++)},setHiddenByLayer:function(t,e){var i=this.currView;this.hiderParents=t?m.without(this.hiderParents,e):m(this.hiderParents).push(e).uniq().value(),this.prop("HiddenByLayer",this.hiderParents.length>0),null!=i&&(m.isFunction(i.updateTrueVisibility)?i.updateTrueVisibility():i.props.parent&&m.isFunction(i.props.parent.updateTrueVisibility)&&i.props.parent.updateTrueVisibility())},adjustVariables:function(){m.toArray(arguments).forEach(function(t){this.adjustVariable(t.name,t.value)}.bind(this))},adjustVariable:function(t,e){var i=this.getClosestParentRef(),n={kind:"adjustvar",variable:t,operator:"set",value:{type:"number",value:e}};f.executeAction(n,{context:this}),i.executePlayerEvent("onvarchanged")},getInitParentContainer:function(){return this.parent.isKind("shufflegroup")?this.parent.parent:this.parent},getParentContainer:function(){var t=this.getInitParentContainer();return null!=t.getChildParent?t.getChildParent(this):t},reparentChild:function(t){var e=this.getInitParentContainer();null!=e.reparentChild&&e.reparentChild(this,t)},reattachChild:function(){var t=this.getInitParentContainer();null!=t.reattachChild&&t.reattachChild(this)},storeResumeData:function(t,e){b.resolvePath(t.varref,e.context).value(this.getFullResumeData(!0))},restoreResumeState:function(t,e){var i=b.resolvePath(t.varref,e.context),n=t.limited,r=n?"setResumeDataLimited":"setResumeData";this.resetObjectBeforeResume(n),this[r](i.value()).forceUpdateResume()},resetForSeek:function(){var t=this.currView;this.trigger("clearAnimations"),this.trigger("unparentForSeek"),this.resetPropsExcept(["Enabled","ReviewMode","HiddenByLayer","depth","ShuffleXPos","ShuffleYPos"]),this.prop({RawXPos:this.prop("ShuffleXPos"),RawYPos:this.prop("ShuffleYPos")}),null!=t&&(m.isFunction(t.applyStylesDirectly)?t.applyStylesDirectly():t.props.parent&&m.isFunction(t.props.parent.applyStylesDirectly)&&t.props.parent.applyStylesDirectly())},onBeforeSeekUpdate:function(){this.prop("TimelineControlled")&&this.prop("OnStage")&&(this.shouldHideOnSeek=!0,this.resetForSeek())},onAfterSeekUpdate:function(){this.shouldHideOnSeek&&(this.hiding=!1,this.prop("updateGifOnShow",!0),this.trigger("hide"))},setupToggleVisibilityState:function(){this.hideShowState=null},toggleVisibility:function(t,e,i,n){var r=function(){i=i||{},n=n||{};var r,o=this.prop("OnStage"),s=this.prop("TimelineControlled"),a="show"===t,l=!!n.isSeekAction,c=null!=i&&i.transition===E,u=a?"shown":"hidden",h=function(){a||(this.hiding=!1,this.prop("OnStage",!1)),this.trigger(u),this.executePlayerEvent(e+"complete"),x.trigger(y.slideObject.TOGGLE_VISIBILITY)}.bind(this),d=(i.animationId,n.time,function(){r=this.animations().get(i.animationId),this.trigger(t+E,a,n,r,h)}.bind(this)),p=null!=n.timelineLabel;if(this.shouldHideOnSeek=this.shouldHideOnSeek&&!a,(!a&&!p||l&&0===n.currentTime)&&this.prop("updateGifOnShow",!0),!s&&p&&a&&l&&(n.beforeSeekTime<n.time||n.time===n.currentTime))this.resetForSeek();else if(!a&&!o||a&&o&&!this.hiding||l&&!s&&n.beforeSeekTime>n.time)return;this.hideShowState=i.kind,this.prop("TimelineControlled",p),this.trigger(t),a?this.prop("OnStage",!0):this.hiding=!0,this.executePlayerEvent(e),c?d():h()}.bind(this);return null!=this.currView?r():(this.showFns||(this.showFns=[]),this.showFns.push(r)),this},onTweenUpdate:function(t){this.trigger(y.tween.UPDATE,t)},onPlayerReset:function(){},killMounted:function(){return this.resetSubscriptions(),this},killEverything:function(){return this.off(),this}}),R=k.prototype;return R.show=m.partial(R.toggleVisibility,"show","ontransitionin"),R.hide=m.partial(R.toggleVisibility,"hide","ontransitionout"),R.isVectorShape=m.partial(R.isKind,"vectorshape"),R.isSvgImage=m.partial(R.isKind,"svgimage"),k}.call(e,i,e,t),void 0===n||(t.exports=n)},5892:function(t,e,i){var n;void 0===(n=function(t){"use strict";var e,n=i(107),r=DS._,o=DS.BaseModel,s=DS.resolver,a=DS.events,l=DS.utils,c=DS.vow,u=DS.detection,h=DS.superagent,d=function(t){return s.resolvePath(t,s.getPresentationContext())},p={slide:"getSlideLinkSlide",slidedraw:"getDrawLinkSlide",actio
[truncated: 647,339 more chars]
