# Supplementary material for: Obtaining and Documenting Informed Consent: An Advanced UME Cross-Specialty, Role-Playing Skill Builder
Source: MedEdPORTAL. 2026 Mar 3;22:11580. doi: 10.15766/mep_2374-8265.11580 (PMC12956033; doi:10.15766/mep_2374-8265.11580)
Supplement: Supplementary file 1 — Course Syllabus.docxPrereadings.pdfStatPearls Article.pdfADMSEP eModule folderClinical Vignettes.pdfRubric.pdfMARRQD, PARRQD Templates.docxOrientation.pptxObserver-Scribe Template.docxVignette Answers.pdf [file mep_2374-8265.11580-s001.zip › D. ADMSEP eModule folder/html5/lib/stylesheets/desktop.min.css]

@media(forced-colors: active),(-ms-high-contrast: active){.show-focus .tab-focus-box,.skipnav{forced-color-adjust:none;-ms-high-contrast-adjust:none}#outline-search-content .cs-listitem,#outline-search-content .search-clear{forced-color-adjust:none;-ms-high-contrast-adjust:none;color:WindowText !important;color:ButtonText !important;border:none}#outline-search-content .cs-listitem.cs-selected,#outline-search-content .cs-listitem:hover,#outline-search-content .cs-listitem.hover,#outline-search-content .search-clear.cs-selected,#outline-search-content .search-clear:hover,#outline-search-content .search-clear.hover{color:HighlightText !important;background:Highlight !important}#outline-search-content .cs-listitem.cs-selected .cs-icon polygon,#outline-search-content .cs-listitem:hover .cs-icon polygon,#outline-search-content .cs-listitem.hover .cs-icon polygon,#outline-search-content .search-clear.cs-selected .cs-icon polygon,#outline-search-content .search-clear:hover .cs-icon polygon,#outline-search-content .search-clear.hover .cs-icon polygon{fill:HighlightText !important}#outline-search-content .scrollarea-btn:after{background:ButtonText !important}#outline-search-content .search-results{background:Window !important;background:Canvas !important}#outline-search-content .cs-icon polygon{fill:WindowText !important;fill:ButtonText !important}#outline-search{forced-color-adjust:none;-ms-high-contrast-adjust:none}#outline-search .cs-input{color:WindowText !important;color:ButtonText !important}#outline-search .cs-input::placeholder{color:WindowText !important;color:ButtonText !important;opacity:1}#tabs .selected-animation-done:after{background:Highlight}#tabs .search-icon path,#tabs circle{stroke:WindowText !important;stroke:ButtonText !important}#tabs #search-tab:hover,#tabs #search-tab.hover{background:Highlight !important}#tabs #search-tab:hover .search-icon path,#tabs #search-tab:hover circle,#tabs #search-tab.hover .search-icon path,#tabs #search-tab.hover circle{stroke:HighlightText !important}#tabs .tab:hover,#tabs .tab.hover{background:Highlight !important}#tabs .tab:hover .view-content,#tabs .tab.hover .view-content{forced-color-adjust:none;-ms-high-contrast-adjust:none;color:HighlightText !important;background:Highlight !important}#bottom-bar .cs-button:not(.cs-settings){forced-color-adjust:none;-ms-high-contrast-adjust:none}#bottom-bar .cs-button:not(.cs-settings) path:not(.icon-stroke-only),#bottom-bar .cs-button:not(.cs-settings) polygon,#bottom-bar .cs-button:not(.cs-settings) .cs-icon>rect{fill:WindowText !important;fill:ButtonText !important}#bottom-bar .cs-button:not(.cs-settings) circle{stroke:WindowText !important;stroke:ButtonText !important}#bottom-bar .cs-button:not(.cs-settings):not(.cs-volume):hover,#bottom-bar .cs-button:not(.cs-settings):not(.cs-volume).hover{background:Highlight !important}#bottom-bar .cs-button:not(.cs-settings):not(.cs-volume):hover path:not(.icon-stroke-only),#bottom-bar .cs-button:not(.cs-settings):not(.cs-volume):hover polygon,#bottom-bar .cs-button:not(.cs-settings):not(.cs-volume):hover .cs-icon>rect,#bottom-bar .cs-button:not(.cs-settings):not(.cs-volume).hover path:not(.icon-stroke-only),#bottom-bar .cs-button:not(.cs-settings):not(.cs-volume).hover polygon,#bottom-bar .cs-button:not(.cs-settings):not(.cs-volume).hover .cs-icon>rect{fill:HighlightText !important}#bottom-bar .cs-button:not(.cs-settings):not(.cs-volume):hover circle,#bottom-bar .cs-button:not(.cs-settings):not(.cs-volume):hover path.icon-stroke-only,#bottom-bar .cs-button:not(.cs-settings):not(.cs-volume).hover circle,#bottom-bar .cs-button:not(.cs-settings):not(.cs-volume).hover path.icon-stroke-only{stroke:HighlightText !important}#bottom-bar .cs-settings .thumb-on circle{fill:Highlight !important}#bottom-bar .cs-settings .thumb-on .track{fill:Highlight;fill-opacity:.6}#bottom-bar .cs-settings .thumb-off circle{fill:ButtonText !important}#bottom-bar #captions.cs-button.cs-selected:hover,#bottom-bar #captions.cs-button.cs-selected.hover{background:Highlight !important}#bottom-bar #captions.cs-button.cs-selected:hover:after,#bottom-bar #captions.cs-button.cs-selected.hover:after{background:ButtonFace !important}#bottom-bar #captions.cs-button.cs-selected:after{background:Highlight !important}#bottom-bar #seek{forced-color-adjust:none;-ms-high-contrast-adjust:none}#bottom-bar #seek .cs-brandhighlight-bg{background:Highlight !important}#bottom-bar #seek .progress-bar-fill:after{background:Highlight !important}#bottom-bar #seek .cs-seekcontrol{opacity:.7}#hamburger path{fill:WindowText !important;fill:ButtonText !important}#hamburger:hover,#hamburger.hover{background:Highlight !important}#hamburger:hover path,#hamburger.hover path{fill:HighlightText !important}#top-tabs .cs-topmenu-item,#top-tabs .panel-arrow-path,#top-tabs .cs-listitem,#top-tabs .scrolling-panel span,#top-tabs .cs-heading,#sidebar-panels .cs-topmenu-item,#sidebar-panels .panel-arrow-path,#sidebar-panels .cs-listitem,#sidebar-panels .scrolling-panel span,#sidebar-panels .cs-heading{forced-color-adjust:none;-ms-high-contrast-adjust:none;color:WindowText !important;color:ButtonText !important;background:Window !important;background:Canvas !important;border-color:WindowText !important;border-color:ButtonText !important}#top-tabs .cs-topmenu-item .scrollarea-btn:after,#top-tabs .panel-arrow-path .scrollarea-btn:after,#top-tabs .cs-listitem .scrollarea-btn:after,#top-tabs .scrolling-panel span .scrollarea-btn:after,#top-tabs .cs-heading .scrollarea-btn:after,#sidebar-panels .cs-topmenu-item .scrollarea-btn:after,#sidebar-panels .panel-arrow-path .scrollarea-btn:after,#sidebar-panels .cs-listitem .scrollarea-btn:after,#sidebar-panels .scrolling-panel span .scrollarea-btn:after,#sidebar-panels .cs-heading .scrollarea-btn:after{background:ButtonText !important}#top-tabs .cs-tabs,#top-tabs .cs-listitem,#sidebar-panels .cs-tabs,#sidebar-panels .cs-listitem{border:none !important}#top-tabs .panel-link:hover,#top-tabs .panel-link.hover,#top-tabs .cs-listitem:hover,#top-tabs .cs-listitem.hover,#sidebar-panels .panel-link:hover,#sidebar-panels .panel-link.hover,#sidebar-panels .cs-listitem:hover,#sidebar-panels .cs-listitem.hover{background:Highlight !important;color:HighlightText !important}#mobile-start-container{forced-color-adjust:none;-ms-high-contrast-adjust:none}#preso .caption-container>.caption{forced-color-adjust:none;-ms-high-contrast-adjust:none}}/*! normalize-scss | MIT/GPLv2 License | bit.ly/normalize-scss */html{line-height:1.15;-ms-text-size-adjust:100%;-webkit-text-size-adjust:100%}body{margin:0}article,aside,footer,header,nav,section{display:block}h1{font-size:2em;margin:.67em 0}figcaption,figure{display:block}figure{margin:1em 40px}hr{box-sizing:content-box;height:0;overflow:visible}main{display:block}pre{font-family:monospace,monospace;font-size:1em}a{background-color:rgba(0,0,0,0);-webkit-text-decoration-skip:objects}abbr[title]{border-bottom:none;text-decoration:underline;text-decoration:underline dotted}b,strong{font-weight:inherit}b,strong{font-weight:bolder}code,kbd,samp{font-family:monospace,monospace;font-size:1em}dfn{font-style:italic}mark{background-color:#ff0;color:#000}small{font-size:80%}sub,sup{font-size:75%;line-height:0;position:relative;vertical-align:baseline}sub{bottom:-0.25em}sup{top:-0.5em}audio,video{display:inline-block}audio:not([controls]){display:none;height:0}img{border-style:none}svg:not(:root){overflow:hidden}button,input,optgroup,select,textarea{font-family:sans-serif;font-size:100%;line-height:1.15;margin:0}button{overflow:visible}button,select{text-transform:none}button,html [type=button],[type=reset],[type=submit]{-webkit-appearance:button}button::-moz-focus-inner,[type=button]::-moz-focus-inner,[type=reset]::-moz-focus-inner,[type=submit]::-moz-focus-inner{border-style:none;padding:0}button:-moz-focusring,[type=button]:-moz-focusring,[type=reset]:-moz-focusring,[type=submit]:-moz-focusring{outline:1px dotted ButtonText}input{overflow:visible}[type=checkbox],[type=radio]{box-sizing:border-box;padding:0}[type=number]::-webkit-inner-spin-button,[type=number]::-webkit-outer-spin-button{height:auto}[type=search]{-webkit-appearance:textfield;outline-offset:-2px}[type=search]::-webkit-search-cancel-button,[type=search]::-webkit-search-decoration{-webkit-appearance:none}::-webkit-file-upload-button{-webkit-appearance:button;font:inherit}fieldset{padding:.35em .75em .625em}legend{box-sizing:border-box;display:table;max-width:100%;padding:0;color:inherit;white-space:normal}progress{display:inline-block;vertical-align:baseline}textarea{overflow:auto}details{display:block}summary{display:list-item}menu{display:block}canvas{display:inline-block}template{display:none}[hidden]{display:none}div.popup-pane p em,div.popup-pane p strong{white-space:nowrap;overflow:hidden;text-overflow:ellipsis}.offscreen{position:absolute;left:-9999px !important}.invisible{visibility:hidden !important}.visible{visibility:visible !important}.transparent{opacity:0 !important}.no-wid{display:inline-block;overflow:hidden !important;width:1px !important}.hidden{display:none !important}.accessibility,.slider{position:absolute;top:0;left:0;height:1px;width:1px;overflow:hidden;opacity:0}.accessibility:focus,.slider:focus{outline:none}.scrollable{overflow:auto}.focused{outline:none !important}rect.focused{fill:none;outline:none !important;stroke:#ff0}.align-left{text-align:left !important}.align-right{text-align:right !important}.align-center{text-align:center !important}.align-flex-start{display:-webkit-box;display:-webkit-flex;display:-moz-flex;display:-ms-flexbox;display:flex;-webkit-box-align:start;-ms-flex-align:start;-webkit-align-items:flex-start;-moz-align-items:flex-start;align-items:flex-start}.align-flex-center{display:-webkit-box;display:-webkit-flex;display:-moz-flex;display:-ms-flexbox;display:flex;-webkit-box-align:center;-ms-flex-align:center;-webkit-align-items:center;-moz-align-items:center;align-items:center}.align-flex-end{display:-webkit-box;display:-webkit-flex;display:-moz-flex;display:-ms-flexbox;display:flex;-webkit-box-align:end;-ms-flex-align:end;-webkit-align-items:flex-end;-moz-align-items:flex-end;align-items:flex-end}.inflexible{-webkit-box-flex:none;-webkit-flex:none !important;-moz-box-flex:none;-moz-flex:none !important;-ms-flex:none !important;flex:none !important}.auto-flexible{-webkit-box-flex:auto;-webkit-flex:auto !important;-moz-box-flex:auto;-moz-flex:auto !important;-ms-flex:auto !important;flex:auto !important}.initial-flexible{-webkit-box-flex:0;-webkit-flex:0 1 auto !important;-moz-box-flex:0;-moz-flex:0 1 auto !important;-ms-flex:0 1 auto !important;flex:0 1 auto !important}.bleed{padding:0 !important}.unstyled{margin:0;padding:0;list-style:none;border:none;background:none}.force-unstyled{background:none !important;border:none !important;box-shadow:none !important}.text-compact{display:inline-block;max-width:100%;overflow:hidden;white-space:nowrap;text-overflow:ellipsis}.text-rtl{direction:rtl;unicode-bidi:bidi-override;text-align:right}.text-align-sub{vertical-align:sub}.text-align-middle{vertical-align:middle}.ui-draggable{z-index:99}.ui-droppable{z-index:98}.ui-draggable-dragging{z-index:9999}.border-base,input[type=text],input[type=search]{border-style:solid;border-width:1px}.cursor-hover:hover,.rotatable:hover{cursor:pointer}.cursor-hover:hover *,.rotatable:hover *{cursor:pointer}.cursor-default{cursor:default !important}.cursor-default *{cursor:default !important}.opaque{pointer-events:all !important}.non-eventable{pointer-events:none}.full-size{height:100%;position:relative;width:100%}.abs{position:absolute}.tweenable{will-change:opacity,transform}.skipnav{position:fixed;display:inline-block;background-color:#000;border:2px solid #ff0;color:#fff;text-shadow:1px 1px 1px rgba(0,0,0,.4);padding:8px 16px;font-size:150%;border-radius:25px;margin:10px 0 0 10px;z-index:9999}.media-loader-container{position:absolute;opacity:.00001;z-index:9999}.focus-container{position:absolute;top:0;left:0;z-index:99999}*{box-sizing:border-box}html,body{height:100%}html{font-size:62.5%;-webkit-user-select:none;-moz-user-select:none;-ms-user-select:none;user-select:none}body{font-size:1.3rem;line-height:1.2;font-family:sans-serif;overflow:hidden}body.view-desktop.is-too-tall{overflow-y:scroll}body.view-desktop.has-scrollbar{overflow:scroll}body.view-desktop.is-too-wide{overflow-x:scroll}body.view-desktop *{-webkit-font-smoothing:subpixel-antialiasing}body.theme-classic.view-mobile::-webkit-scrollbar:not(.mobile-textarea),body.theme-classic.view-mobile *:not(.mobile-textarea)::-webkit-scrollbar{-webkit-appearance:none;display:none}a{color:inherit;text-decoration:none}input[type=text],input[type=search]{border-radius:4px;padding:.3em .5em}hr{position:absolute;top:0;left:0;width:100%;height:1px;background:none;border:0;border-top-style:solid;border-top-width:1px;color:none;margin:0}*:focus{outline:none}.view-desktop .grid-center{-webkit-box-pack:center;-ms-flex-pack:center;-webkit-justify-content:center;-moz-justify-content:center;justify-content:center;-webkit-box-align:center;-ms-flex-align:center;-webkit-align-items:center;-moz-align-items:center;align-items:center}.view-desktop .grid-row{max-width:100%;max-height:100%;display:-webkit-box;display:-webkit-flex;display:-moz-flex;display:-ms-flexbox;display:flex;-webkit-box-direction:normal;-webkit-box-orient:horizontal;-webkit-flex-direction:row;-moz-flex-direction:row;-ms-flex-direction:row;flex-direction:row}.view-desktop .grid-row.grid-reverse{-webkit-box-direction:reverse;-webkit-box-orient:horizontal;-webkit-flex-direction:row-reverse;-moz-flex-direction:row-reverse;-ms-flex-direction:row-reverse;flex-direction:row-reverse}.view-desktop .grid-row.grid-horz-center{-webkit-box-pack:center;-ms-flex-pack:center;-webkit-justify-content:center;-moz-justify-content:center;justify-content:center}.view-desktop .grid-row.grid-vert-center{-webkit-box-align:center;-ms-flex-align:center;-webkit-align-items:center;-moz-align-items:center;align-items:center}.view-desktop .grid-row>*{-webkit-box-flex:1;-webkit-flex:1;-moz-box-flex:1;-moz-flex:1;-ms-flex:1;flex:1;max-width:100%}.view-desktop .grid-row-align-start{-webkit-box-pack:start;-ms-flex-pack:start;-webkit-justify-content:flex-start;-moz-justify-content:flex-start;justify-content:flex-start}.view-desktop .grid-row-align-end{-webkit-box-pack:end;-ms-flex-pack:end;-webkit-justify-content:flex-end;-moz-justify-content:flex-end;justify-content:flex-end}.view-desktop .grid-col{max-width:100%;max-height:100%;display:-webkit-box;display:-webkit-flex;display:-moz-flex;display:-ms-flexbox;display:flex;-webkit-box-direction:normal;-webkit-box-orient:vertical;-webkit-flex-direction:column;-moz-flex-direction:column;-ms-flex-direction:column;flex-direction:column}.view-desktop .grid-col.grid-reverse{-webkit-box-direction:reverse;-webkit-box-orient:vertical;-webkit-flex-direction:column-reverse;-moz-flex-direction:column-reverse;-ms-flex-direction:column-reverse;flex-direction:column-reverse}.view-desktop .grid-col.grid-horz-center{-webkit-box-align:center;-ms-flex-align:center;-webkit-align-items:center;-moz-align-items:center;align-items:center}.view-desktop .grid-col.grid-vert-center{-webkit-box-pack:center;-ms-flex-pack:center;-webkit-justify-content:center;-moz-justify-content:center;justify-content:center}.view-desktop .grid-col>*{-webkit-box-flex:1;-webkit-flex:1;-moz-box-flex:1;-moz-flex:1;-ms-flex:1;flex:1;max-height:100%}.caption{font-family:"Open Sans Full",Helvetica,Arial,sans-serif;position:fixed;pointer-events:none;z-index:1;display:flex;align-items:center;flex-direction:column;margin:10px 0;width:60vw;left:50vw;transform:translateX(-50%) translateZ(0)}.caption>div{pointer-events:none;width:100%;text-align:center}.caption p{display:inline-block;pointer-events:none;padding:10px;text-shadow:-1px 0px #000,0px 1px #000,1px 0px #000,0px -1px #000;color:#fff;border-radius:4px;background:#31373a;margin:0 0 10px 0;padding:10px;text-align:center;line-height:1.5}.caption p p:last-child{margin-bottom:0}.caption p q:before,.caption p q:after{content:""}.theme-classic.view-mobile.is-portrait .caption{position:relative;margin-bottom:0}.theme-classic.view-mobile.is-landscape .caption{left:50%}.view-desktop .caption,.theme-unified .caption{position:absolute;width:60%;left:50%}.caption-controls{margin-right:10px}.text-direction-rtl .view-desktop .caption-controls{margin-left:10px;margin-right:0}.caption-controls .caption-btn.button-tapped{background:rgba(0,0,0,.2)}.caption-controls .caption-btn svg{margin-left:2px;margin-top:6px}.shortcut-slide{background:#fff;padding:2em 2em;-ms-overflow-style:none;scrollbar-width:none}.shortcut-slide::-webkit-scrollbar{display:none}.shortcut-slide h1{margin:0;color:#000;padding:0}.shortcut-slide table{font-size:2rem;line-height:2;width:100%;border-collapse:collapse}.shortcut-slide table tr{text-align:left}.shortcut-slide table td{padding:15px 0 5px 0;color:#1d1d1d;border-bottom:solid #ddd 1px}.shortcut-slide table th{padding:20px 0 0 0;color:#000}.shortcut-slide table td.action,.shortcut-slide table th.action{text-align:left}.shortcut-slide table td.key,.shortcut-slide table th.key{text-align:right}.shortcut-slide .switch{pointer-events:all !important;display:inline-flex;justify-content:space-between;cursor:pointer;align-items:center;float:right}.shortcut-slide .switch-label{margin-right:20px;cursor:pointer;font-size:1.6rem;font-weight:400}.shortcut-slide .toggle-on .thumb-off{visibility:hidden}.shortcut-slide .toggle-off .thumb-on{visibility:hidden}.shortcut-slide .switch-toggle{background:none;border:none}.shortcut-slide .disabled .disableable td{color:#999}.close-btn-floating{fill:#fff;border-radius:100%;border:none;background:rgba(0,0,0,0);padding:0}.close-btn-floating:after{position:absolute;top:-15px;right:-15px;bottom:-15px;left:-15px;z-index:-1;content:"";display:block;border-radius:50%;background:rgba(0,0,0,.5)}.error-icon{position:absolute;top:5px;left:calc(50% - 32px);height:30px;width:25px;z-index:999}#preso>.visible-overlay{visibility:hidden}body.showing-lightboxwnd #preso>.visible-overlay,body.showing-lightboxcontrolswnd #preso>.visible-overlay{visibility:visible}.LightboxWnd{visibility:hidden}body.showing-lightboxwnd .LightboxWnd{visibility:visible}.LightboxControlsWnd{visibility:hidden}body.showing-lightboxcontrolswnd .LightboxControlsWnd{visibility:visible}input,textarea{pointer-events:all}input:focus,textarea:focus{outline:none}.btn-unstyled{background:none;border:none;color:inherit;display:inline-block;height:inherit;line-height:inherit;padding:0;text-align:inherit}.slide-object-video.hidden{display:block !important;visibility:hidden}.video-slide-object{--docked-width: 0;position:relative;pointer-events:auto;background:rgba(0,0,0,0)}.video-slide-object video::-webkit-media-controls-start-playback-button{display:none !important;-webkit-appearance:none}.video-controls{position:relative;height:26px;margin:3px 0;padding:1px;border:1px solid #b9b9b9}.video-controls .progress-bar-inner{top:0}.video-controls-play-pause{background-image:-owg-linear-gradient(#868686, #5d5d5d);background-image:-webkit-linear-gradient(#868686, #5d5d5d);background-image:-moz-linear-gradient(#868686, #5d5d5d);background-image:-o-linear-gradient(#868686, #5d5d5d);background-image:linear-gradient(#868686, #5d5d5d);cursor:pointer;width:25px;line-height:20px;text-align:center;border-right:1px solid #454545}.video-controls-play-pause *{cursor:pointer}.video-controls-play-pause rect,.video-controls-play-pause path{fill:#fff !important}.video-controls-play-pause .pause-icon{width:6px;height:7px}.theme-unified .video-controls-play-pause .pause-icon{transform:translate(3px, 3px)}.video-controls-play-pause .play-icon{width:6px;height:7px}.video-controls{max-width:100%;max-height:100%;display:-webkit-box;display:-webkit-flex;display:-moz-flex;display:-ms-flexbox;display:flex;-webkit-box-direction:normal;-webkit-box-orient:horizontal;-webkit-flex-direction:row;-moz-flex-direction:row;-ms-flex-direction:row;flex-direction:row}.video-controls.grid-reverse{-webkit-box-direction:reverse;-webkit-box-orient:horizontal;-webkit-flex-direction:row-reverse;-moz-flex-direction:row-reverse;-ms-flex-direction:row-reverse;flex-direction:row-reverse}.video-controls.grid-horz-center{-webkit-box-pack:center;-ms-flex-pack:center;-webkit-justify-content:center;-moz-justify-content:center;justify-content:center}.video-controls.grid-vert-center{-webkit-box-align:center;-ms-flex-align:center;-webkit-align-items:center;-moz-align-items:center;align-items:center}.video-controls>*{-webkit-box-flex:1;-webkit-flex:1;-moz-box-flex:1;-moz-flex:1;-ms-flex:1;flex:1;max-width:100%}.video-controls .progress-bar{margin:0 0 0 1px;pointer-events:all !important}.theme-classic.view-mobile .video-controls .progress-bar{display:block}.video-controls .video-controls-play-pause{position:relative}.video-controls .video-controls-play-pause button{position:absolute;padding:0;left:50%;top:50%;border:none;transform:translate(-50%, -50%);background:rgba(0,0,0,0)}.theme-classic.view-mobile .video-controls input[type=range]{display:none}@media only screen and (orientation: portrait){.theme-classic.view-mobile .video-controls input[type=range]{display:none}}.video-controls .progress-bar-seek{height:22px;background-image:-owg-linear-gradient(#c3c3c3, #acacac);background-image:-webkit-linear-gradient(#c3c3c3, #acacac);background-image:-moz-linear-gradient(#c3c3c3, #acacac);background-image:-o-linear-gradient(#c3c3c3, #acacac);background-image:linear-gradient(#c3c3c3, #acacac);border-radius:0;border:none}@media only screen and (orientation: portrait){.theme-classic.view-mobile .video-controls .progress-bar-seek{height:22px;background-image:-owg-linear-gradient(#c3c3c3, #acacac);background-image:-webkit-linear-gradient(#c3c3c3, #acacac);background-image:-moz-linear-gradient(#c3c3c3, #acacac);background-image:-o-linear-gradient(#c3c3c3, #acacac);background-image:linear-gradient(#c3c3c3, #acacac);border-radius:0;border:none}}.video-controls .progress-bar-fill{background-image:-owg-linear-gradient(#a6a6a6, #7d7d7d);background-image:-webkit-linear-gradient(#a6a6a6, #7d7d7d);background-image:-moz-linear-gradient(#a6a6a6, #7d7d7d);background-image:-o-linear-gradient(#a6a6a6, #7d7d7d);background-image:linear-gradient(#a6a6a6, #7d7d7d);height:100%}@media only screen and (orientation: portrait){.theme-classic.view-mobile .video-controls .progress-bar-fill{background-image:-owg-linear-gradient(#a6a6a6, #7d7d7d);background-image:-webkit-linear-gradient(#a6a6a6, #7d7d7d);background-image:-moz-linear-gradient(#a6a6a6, #7d7d7d);background-image:-o-linear-gradient(#a6a6a6, #7d7d7d);background-image:linear-gradient(#a6a6a6, #7d7d7d)}.theme-classic.view-mobile .video-controls .progress-bar-fill:after{display:none}}.video-controls .progress-bar-elapsed-time{height:22px;line-height:22px;position:absolute;top:1px;right:5px;z-index:1;font-weight:bold;font-size:92.307%;color:#454545}.video-player-limited-container{position:relative;background-position:center center;background-repeat:no-repeat;background-size:contain}.video-player-limited-container video{height:100%;width:100%}.full-screen-mode .video-player-limited-container{width:calc(100% - var(--docked-width)) !important;height:100% !important;display:flex}.full-screen-mode .video-player-limited-container div{width:100%}.full-screen-mode .video-player-limited-container img{width:100%;height:auto;top:50%;left:50%;transform:translate(-50%, -50%)}.full-screen-mode>div{width:calc(100% - var(--docked-width))}.video-player-poster{position:absolute;top:0;left:0}.modern-video{width:inherit;height:inherit}.modern-video video{object-fit:fill}.full-screen-mode .modern-video video{object-fit:contain}.modern-video-controls{height:43px;width:100%;position:absolute;bottom:0px;left:0px}.modern-video-controls svg{margin:auto}.modern-video-controls button{width:100%;height:100%;background:none;border:none;pointer-events:all;cursor:pointer;transition:fill .25s ease-out}.modern-video-controls button:hover{fill:var(--video-hover-color);stroke:var(--video-hover-color)}.modern-video-controls .video-animation-container{position:absolute;padding-top:2px;width:100%;height:calc(100% + 2px);bottom:0px;left:0px;transition:opacity 100ms ease-out}.modern-video-controls .video-animation-container.controls-hidden{opacity:0}.modern-video-controls .video-animation-container .control-background{position:absolute;top:8px;height:calc(100% - 8px);width:100%;pointer-events:all;opacity:95%}.modern-video-controls .video-seekbar{width:100%;height:6px;cursor:pointer;position:relative}.modern-video-controls .video-seekbar svg{height:100%;width:100%;overflow:hidden;position:absolute}.modern-video-controls .video-seekbar .video-seekbar-hitarea{width:100%;height:18px;position:absolute;top:-10px;left:0px;background:rgba(0,0,0,0);pointer-events:all;z-index:1}.modern-video-controls .video-seekbar .video-seekbar-seek-position,.modern-video-controls .video-seekbar .video-seekbar-elapsed{position:absolute;top:0;left:0;height:100%}.modern-video-controls .video-seekbar .video-seekbar-popup{position:absolute;opacity:0}.modern-video-controls .video-seekbar .video-seekbar-popup .arrow-background,.modern-video-controls .video-seekbar .video-seekbar-popup .arrow-border{transform:translate(-50%, 4px) rotate(45deg)}.modern-video-controls .video-seekbar .video-seekbar-popup .content{min-width:50px;position:absolute;bottom:16px;transform:translate(-50%, 4px);border-radius:3px;border:1px solid;white-space:nowrap;padding:4px 1px;font-size:14px;box-shadow:0 0 8px rgba(0,0,0,.35)}.modern-video-controls .video-seekbar .video-seekbar-popup .content .seek-time-code{display:block;text-align:center}.modern-video-controls .video-seekbar .video-seekbar-seek-position{background:rgba(255,255,255,.6);opacity:0;transition:opacity 100ms ease-out}.modern-video-controls .video-seekbar .video-seekbar-seek-thumb{opacity:0;transition:opacity 100ms ease-out;border-radius:50%;width:12px;height:12px;position:absolute;top:50%;left:100%;transform:translate(-50%, -50%)}.modern-video-controls .video-seekbar.hovering .video-seekbar-popup,.modern-video-controls .video-seekbar.hovering .video-seekbar-seek-position{opacity:1}.modern-video-controls .video-seekbar.hovering .video-seekbar-seek-thumb,.modern-video-controls .video-seekbar.dragging .video-seekbar-seek-thumb{opacity:1}.modern-video-controls .video-controlbar{position:relative;width:100%;height:37px;z-index:2;pointer-events:none}.modern-video-controls .modern-video-control{display:none;position:absolute;top:4px;width:28px;height:calc(100% - 8px)}.modern-video-controls .modern-video-control .video-volume-track-container svg{height:100%;width:100%;overflow:hidden}.modern-video-controls .elapsed-time-enabled .video-elapsed-time{display:flex;justify-content:center;align-content:center;flex-direction:column}.modern-video-controls .pip-enabled .video-pip,.modern-video-controls .settings-enabled .video-settings,.modern-video-controls .play-pause-enabled .video-play-pause,.modern-video-controls .volume-enabled .video-volume,.modern-video-controls .captions-enabled .video-captions,.modern-video-controls .transcript-enabled .video-transcript,.modern-video-controls .playback-speed-enabled .video-playback-speed,.modern-video-controls .audio-channel-enabled .audio-channel,.modern-video-controls .full-screen-enabled .video-full-screen{display:block}.modern-video-controls .video-play-pause .video-play-icon{display:none}.modern-video-controls .video-play-pause .video-pause-icon{display:block}.modern-video-controls .video-pip .enter-pip-icon{display:block}.modern-video-controls .video-pip .exit-pip-icon{display:none}.modern-video-controls .video-pip.pip-mode .enter-pip-icon{display:none}.modern-video-controls .video-pip.pip-mode .exit-pip-icon{display:block}.modern-video-controls .video-full-screen .enter-fullscreen-icon{display:block}.modern-video-controls .video-full-screen .exit-fullscreen-icon{display:none}.modern-video-controls.full-screen-mode .video-full-screen .enter-fullscreen-icon{display:none}.modern-video-controls.full-screen-mode .video-full-screen .exit-fullscreen-icon{display:block}.modern-video-controls .video-elapsed-time{white-space:nowrap;cursor:auto}.modern-video-controls .video-volume-slider{position:absolute;bottom:0;left:50%;transform:translate(-50%, -18px);pointer-events:none;display:block;opacity:0;z-index:100}.modern-video-controls .video-volume-slider .video-volume-track-container{width:9px;height:58px;position:absolute;top:24px;left:50%;transform:translate(-50%, 0)}.modern-video-controls .video-volume-slider .video-volume-hitarea{width:17px;height:calc(100% + 20px);position:absolute;top:-10px;left:50%;transform:translate(-50%, 0);cursor:pointer}.modern-video-controls .video-volume-slider .video-volume-track{position:absolute;width:3px;bottom:0;height:100%;border-radius:1.5px;left:50%;transform:translate(-50%, 0);pointer-events:none}.modern-video-controls .video-volume-slider .video-volume-progress{position:absolute;left:50%;width:3px;height:50%;bottom:0;border-radius:1.5px;transform:translate(-50%, 0);pointer-events:none}.modern-video-controls .video-volume-slider .video-volume-dot{position:absolute;left:50%;width:10px;height:10px;border-radius:50%;transform:translate(-50%, -50%);pointer-events:none}.modern-video-controls .open .video-volume-slider{opacity:1;pointer-events:all}.modern-video-controls .transcript-underline,.modern-video-controls .captions-underline{display:none}.modern-video-controls .video-transcript.enabled .transcript-underline,.modern-video-controls .video-captions.enabled .captions-underline{display:block;position:absolute;width:18px;height:2px;left:50%;top:calc(50% + 12px);transform:translate(-50%, -50%)}.modern-video-controls .button-menu-popup{display:none;pointer-events:all}.modern-video-controls .button-menu-popup .content{min-width:150px;position:absolute;bottom:26px;transform:translate(-100%, -26px);border-radius:3px;border:1px solid;white-space:nowrap;padding:5px 2px;font-size:14px;box-shadow:0 0 8px rgba(0,0,0,.35)}.modern-video-controls .button-menu-popup .content .title{margin:5px 7px;font-weight:700}.modern-video-controls .button-menu-popup .content ul{padding:0;margin:0}.modern-video-controls .button-menu-popup .content li{list-style-type:none}.modern-video-controls .button-menu-popup .content .menu-choice{pointer-events:all;cursor:pointer;padding:4px 7px;border:1px solid rgba(0,0,0,0);border-radius:2px;text-align:left}.modern-video-controls .button-menu-popup .content .menu-choice .label{display:inline-block}.modern-video-controls .button-menu-popup .content .menu-choice .selected-icon{display:inline-block;margin-right:10px;visibility:hidden}.modern-video-controls .button-menu-popup .content .menu-choice.selected .selected-icon{visibility:visible}.modern-video-controls .button-menu-popup .content .menu-choice:hover{background:var(--hover-background-color);border-color:var(--hover-border-color)}.modern-video-controls .arrow-background,.modern-video-controls .arrow-border{--arrow-mask: url("data:image/svg+xml,%3Csvg xmlns='http://www.w3.org/2000/svg' width='20' height='20' viewBox='0 0 20 20'%3E%3Cpath d='M0,20 L20,0 L20,20 Z'/%3E%3C/svg%3E");position:absolute;left:50%;bottom:11px;width:20px;height:20px;transform:translate(-50%, -35px) rotate(45deg);border-radius:3px;mask-image:var(--arrow-mask);-webkit-mask-image:var(--arrow-mask);-moz-mask-image:var(--arrow-mask)}.modern-video-controls .arrow-background{bottom:12.6px}.full-screen-mode .focus-container{position:absolute;top:0;left:0}.full-screen-mode .open .button-menu-popup{display:block}.caption-container-host{position:absolute;top:0;left:0;width:100%;height:100%}.caption-container-host .caption-container{transform:translate(0, 0) !important;width:100% !important;height:calc(100% - 60px) !important}.paused .modern-video-controls .video-play-pause .video-play-icon{display:block}.paused .modern-video-controls .video-play-pause .video-pause-icon{display:none}.mobile-video-settings{position:fixed;top:0;left:0;width:100%;height:100%;padding:0 30px;z-index:3}.mobile-video-settings h2{font-weight:bold;font-size:18px;margin-top:24px;margin-bottom:34px}.mobile-video-settings .mobile-video-option{margin:22px 0;font-size:14px;pointer-events:all}.mobile-video-settings .mobile-video-option select{width:50%;height:32px;margin-top:10px;border:1px solid;border-radius:15px;padding-left:15px;box-sizing:border-box;-webkit-appearance:none;background-image:linear-gradient(45deg, transparent 50%, var(--icon-color) 50%),linear-gradient(135deg, var(--icon-color) 50%, transparent 50%);background-position:calc(100% - 20px) 50%,calc(100% - 15px) 50%;background-size:5px 5px,5px 5px;background-repeat:no-repeat}.mobile-video-settings .close-button{background:none;border:none;pointer-events:all;width:44px;height:44px;position:absolute;top:16px;right:16px}.mobile-video-settings .close-button svg{margin:auto}.is-portrait .mobile-video-settings h2{margin-top:46px}.is-portrait .mobile-video-settings .mobile-video-option select{width:calc(100% - 12px)}.modern-video-controls-top-container{position:absolute;width:28px;height:28px;pointer-events:none}.modern-video-controls-top-container .open .button-menu-popup{display:block}.local-hls-msg{background:#000}.local-hls-msg .local-hls-content{color:#fff;width:580px;height:235px;position:absolute;transform-origin:top left;transform:translate(-50%, -50%);top:50%;left:50%}.local-hls-msg .local-hls-content svg{fill:#fff;stroke:#fff;margin-inline:auto;margin-bottom:20px}.local-hls-msg .local-hls-content h2{width:100%;text-align:center;font-size:22px}.local-hls-msg .local-hls-content p{width:100%;text-align:center;font-size:18px}.local-hls-msg .local-hls-content .learn-more{vertical-align:middle;font-size:18px}.local-hls-msg .local-hls-content .learn-more .learn-more-link{transform:translateX(-50%);position:relative;display:inline-block;left:50%;text-decoration:underline}.local-hls-msg .local-hls-content .learn-more svg{display:inline-block;vertical-align:middle;transform:translateY(50%);margin-right:5px;top:-1px}.local-hls-msg .local-hls-content.small-content{width:152px;height:85px;position:absolute;transform-origin:top left;transform:translate(-50%, -50%);top:50%;left:50%}.local-hls-msg .local-hls-content.small-content svg{margin-inline:auto;margin-bottom:10px}.local-hls-msg .local-hls-content.small-content h2{margin-top:0;font-size:11px}.local-hls-msg .local-hls-content.small-content p{font-size:9px}.local-hls-msg .local-hls-content.small-content .learn-more .learn-more-link{font-size:9px}.local-hls-msg .local-hls-content.small-content .learn-more svg{margin-right:2.5px;top:-0.5px}.utility-window-wrapper{position:absolute;top:0;left:0;pointer-events:none}.utility-window-control .utility-window-wrapper{position:fixed;z-index:10}.utility-window{background:var(--window-background-color);border:1px solid var(--window-border-color);filter:drop-shadow(0px 1px 6px var(--window-shadow-color));font-family:var(--default-font);pointer-events:all;border-radius:3px;position:absolute;top:10px;right:10px;display:none;flex-direction:column}.utility-window.keyfocus{border-style:dashed;border:1px dashed var(--window-active-border-color)}.utility-window.open{display:flex}.utility-window .button-move-handle{display:none;position:absolute;top:0;left:0;pointer-events:all;width:100%;height:100%}.utility-window.key-moving .button-move-handle{display:block}.utility-window .resize-handles{--half-handle-width: 4px;--handle-width: 8px;--double-handle-width: 16px;position:absolute;top:calc(0px - var(--half-handle-width));left:calc(0px - var(--half-handle-width));width:calc(100% + var(--handle-width));height:calc(100% + var(--handle-width));pointer-events:none}.view-tablet .utility-window .resize-handles{--half-handle-width: 12px;--handle-width: 24px;--double-handle-width: 48px}.utility-window .resize-handles .handle{position:absolute;top:0;left:0;width:var(--handle-width);height:var(--handle-width);pointer-events:all}.utility-window .resize-handles .resize-tl{cursor:nwse-resize}.utility-window .resize-handles .resize-l{cursor:ew-resize;height:calc(100% - var(--double-handle-width));top:var(--handle-width)}.utility-window .resize-handles .resize-bl{cursor:nesw-resize;top:calc(100% - var(--handle-width))}.utility-window .resize-handles .resize-t{cursor:ns-resize;width:calc(100% - var(--double-handle-width));left:var(--handle-width)}.utility-window .resize-handles .resize-b{cursor:ns-resize;width:calc(100% - var(--double-handle-width));top:calc(100% - var(--handle-width));left:var(--handle-width)}.utility-window .resize-handles .resize-tr{cursor:nesw-resize;left:calc(100% - var(--handle-width))}.utility-window .resize-handles .resize-r{cursor:ew-resize;height:calc(100% - var(--double-handle-width));top:var(--handle-width);left:calc(100% - var(--handle-width))}.utility-window .resize-handles .resize-br{cursor:nwse-resize;top:calc(100% - var(--handle-width));left:calc(100% - var(--handle-width))}.utility-window .titlebar{width:100%;border-bottom:1px solid var(--window-divider-color);position:relative;z-index:20}.utility-window .titlebar .move-handle{position:absolute;top:0;left:0;width:100%;height:100%;pointer-events:all;cursor:move}.utility-window .titlebar .title{color:var(--text-default-color);font-size:calc(18px*var(--font-scale));margin:10px 22px 12px 22px;width:calc(100% - 92px);min-height:20px;overflow-wrap:break-word}.utility-window .title-buttons{position:absolute;top:0;left:0;width:100%;z-index:30}.utility-window .title-buttons button{background:none;border:none;pointer-events:all;cursor:pointer;transition:fill .25s ease-out;fill:var(--button-icon-color);stroke:var(--button-icon-color)}.utility-window .title-buttons button:hover{fill:var(--button-icon-hover-color);stroke:var(--button-icon-hover-color)}.utility-window .title-buttons .title-button{top:8px;right:0px;width:30px;height:30px;position:absolute}.utility-window .title-buttons .utility-close{right:10px}.utility-window.fullscreen{position:fixed}.utility-window .panel-container{width:100%;height:100%;padding:0 4px 0 4px;min-height:0}.utility-window .bottom-controls{min-height:40px;position:relative}.utility-window .bottom-controls button{background:none;border:none;pointer-events:all;cursor:pointer;transition:fill .25s ease-out;fill:var(--button-icon-color);stroke:var(--button-icon-color);width:30px;height:30px;position:absolute;top:7px}.utility-window .bottom-controls button:hover{fill:var(--button-icon-hover-color);stroke:var(--button-icon-hover-color)}.utility-window .bottom-controls .utility-move.active,.utility-window .bottom-controls .utility-resize.active{fill:var(--button-icon-hover-color);stroke:var(--button-icon-hover-color)}.utility-window .bottom-controls .utility-resize{right:5px}.utility-window .bottom-controls .utility-move{right:45px}.utility-window.rtl .kebab-menu{right:unset;left:40px}.utility-window.rtl .utility-close{right:unset;left:10px}.utility-window.rtl .utility-move{right:unset;left:45px}.utility-window.rtl .utility-resize{right:unset;left:5px}.transcript-panel{width:100%;height:100%;padding:14px 0 14px 18px;display:flex;flex-direction:column;position:relative}.transcript-panel label{font-size:calc(13px*var(--font-scale));color:var(--text-default-color)}.transcript-panel .select-control{margin-top:8px;width:calc(100% - 24px)}.transcript-panel .resume-auto-scroll{display:none;height:44px;width:fit-content;max-width:calc(100% - 10px);border-radius:22px;border:1px solid var(--button-border-color);background:var(--button-background-color);fill:var(--base-accent-color);color:var(--text-default-color);font-size:calc(14px*var(--font-scale));padding:0 20px;left:50%;bottom:10px;transform:translateX(-50%);position:absolute;white-space:nowrap;align-items:center;justify-content:center}.transcript-panel .resume-auto-scroll svg{margin:0 10px 0 0;display:inline;flex-shrink:0}.transcript-panel .resume-auto-scroll span{overflow:hidden;text-overflow:ellipsis}.select-control{position:relative}.select-control .select-button{position:relative;height:31px;width:100%;font-size:calc(14px*var(--font-scale));border:1px solid var(--select-border-color);background:var(--select-background-color);border-radius:16px;cursor:pointer}.select-control .select-button.open{border-color:var(--select-open-border-color)}.select-control .select-button .selected-text{position:absolute;top:50%;transform:translateY(-50%);left:16px;color:var(--text-default-color)}.select-control .select-button .down-arrow{width:0;height:0;border-left:5px solid rgba(0,0,0,0);border-right:5px solid rgba(0,0,0,0);border-top:5px solid var(--button-icon-color);position:absolute;top:50%;right:16px;transform:translateY(-50%)}.select-control .select-button.open .down-arrow{border-top-color:var(--button-icon-hover-color)}.select-control .select-droplist{display:none;border:1px solid var(--selectlist-border-color);background:var(--selectlist-background-color);width:calc(100% - 6px);height:fit-content;padding:2px 2px;border-radius:3px;position:absolute;top:33px;left:3px;z-index:10}.select-control .select-droplist.open{display:block}.select-control .select-droplist .select-option{box-sizing:border-box;padding:12px 10px;border:1px solid rgba(0,0,0,0);border-radius:2px;cursor:pointer}.select-control .select-droplist .select-option .selected-icon{fill:var(--base-accent-color);display:inline-block;visibility:hidden}.select-control .select-droplist .select-option .label{display:inline-block;margin-left:6px}.select-control .select-droplist .select-option.selected .selected-icon{visibility:visible}.select-control .select-droplist .select-option:hover{background:var(--selectitem-selected-background-color);border-color:var(--selectitem-selected-border-color)}.transcript-list{margin-top:12px;min-height:0;position:relative}.transcript-list .content{width:calc(100% - 20px);height:100%;overflow:scroll;float:left}.transcript-list .content ul{padding:0;margin:0;list-style-type:none;color:var(--text-default-color)}.transcript-list .content li{list-style-type:none;border:1px solid rgba(0,0,0,0);border-radius:3px;padding:4px 7px;margin-bottom:6px}.transcript-list .content li div{margin:0;padding:0}.transcript-list .content li .time-code{font-size:calc(13px*var(--font-scale));margin-bottom:4px;line-height:calc(16px*var(--font-scale))}.transcript-list .content li .cue-text{font-size:calc(14px*var(--font-scale));line-height:calc(22px*var(--font-scale));white-space:pre-wrap}.transcript-list .content li.selected{font-weight:bold;border:1px solid var(--listitem-selected-border-color)}.transcript-list .content li.selected .cue-text{color:var(--text-active-color)}.transcript-list .scrollbar{height:100%;width:8px;position:absolute;right:0;top:0;display:none}.transcript-list .scrollbar.scrollable{display:block}.transcript-list .scrollbar .scroll-thumb{position:absolute;top:0;left:0;width:8px;height:200px;border-radius:4px;background:var(--scrollbar-thumb-background-color)}.single-track .transcript-list{margin-top:0px}.kebab-menu{top:8px;right:40px;position:absolute;width:30px;height:30px}.kebab-menu .kebab-button{top:0px !important;left:0px}.kebab-menu .kebab-popup{position:relative;top:30px;left:55px;transform:translateX(-100%);display:none}.kebab-menu .kebab-popup.open{display:block}.kebab-menu .kebab-popup .content{min-width:110px;min-height:38px;position:absolute;top:3px;right:4px;border-radius:3px;padding:0 8px;font-size:calc(14px*var(--font-scale));box-shadow:0 0 8px rgba(0,0,0,.35);background:var(--window-background-color);border:1px solid var(--window-border-color)}.kebab-menu .kebab-popup .kebab-arrow-background{background:var(--window-background-color)}.kebab-menu .kebab-popup .kebab-arrow-border{background:var(--window-border-color)}.kebab-menu .kebab-popup .kebab-arrow-background,.kebab-menu .kebab-popup .kebab-arrow-border{--arrow-mask: url("data:image/svg+xml,%3Csvg xmlns='http://www.w3.org/2000/svg' width='20' height='20' viewBox='0 0 20 20'%3E%3Cpath d='M0,20 L20,0 L20,20 Z'/%3E%3C/svg%3E");position:absolute;right:20px;top:32px;width:20px;height:20px;transform:translate(-50%, -35px) rotate(225deg);border-radius:3px;mask-image:var(--arrow-mask);-webkit-mask-image:var(--arrow-mask);-moz-mask-image:var(--arrow-mask)}.kebab-menu .kebab-popup .kebab-arrow-background{top:33.6px}.kebab-menu .checkbox{margin:10px 4px;fill:var(--base-accent-color) !important;stroke:var(--text-default-color) !important;cursor:pointer;white-space:nowrap;text-align:left}.kebab-menu .checkbox .icon-wrap,.kebab-menu .checkbox .checkbox-label{display:inline-block;white-space:nowrap;vertical-align:middle}.kebab-menu .checkbox .checked-icon{display:none}.kebab-menu .checkbox .unchecked-icon{display:block}.kebab-menu .checkbox.checked .checked-icon{display:block}.kebab-menu .checkbox.checked .unchecked-icon{display:none}.kebab-menu .checkbox .checkbox-label{color:var(--text-default-color);display:inline-block;margin:0 6px;font-size:calc(14px*var(--font-scale))}.view-mobile .transcript-list .content{overflow:scroll}.orientation-changing .utility-window{transition:none !important}.orientation-changing .window-slide{transition:none !important}.view-phone .utility-window-wrapper:has(.utility-window.open){pointer-events:all}.view-phone .transcript-panel{padding:1px 0 1px 1px}.view-phone.is-portrait .utility-window{transition:top 150ms,height 150ms}.view-phone.is-landscape .utility-window{transition:left 150ms}.view-phone .utility-window{border:0}.view-phone .utility-window .panel-container{padding:4px 4px 4px 14px}.view-phone.is-portrait .utility-window.open{border-radius:12px 12px 0 0}.view-phone.is-portrait .utility-window.moving{transition:none}.view-phone.is-portrait .title-buttons{top:13px}.view-phone.is-portrait .titlebar h2{margin-bottom:16px}.view-phone.is-portrait .utility-window-thumb{width:60px;height:6px;background:var(--button-icon-color);border-radius:3px;position:relative;left:50%;transform:translate(-50%, 0);margin:9px 0 0 0;pointer-events:none}.html-reset p{margin:0}.html-reset font{font-size:inherit;font-family:inherit}.overlay{position:fixed;top:0;right:0;bottom:0;left:0;background:rgba(0,0,0,.5)}.overlay-message{background:rgba(0,0,0,0)}.print-overlay{position:fixed;top:0;right:0;bottom:0;left:0;pointer-events:all}.zoom-image-overlay{background:rgba(0,0,0,.15)}.view-desktop .overlay{position:fixed;top:-75%;right:-75%;bottom:-75%;left:-75%}.start-overlay{position:fixed;top:0;right:0;bottom:0;left:0;-webkit-border-radius:10px;-moz-border-radius:10px;-ms-border-radius:10px;-o-border-radius:10px;border-radius:10px;background:rgba(0,0,0,0);display:flex;align-items:center;justify-content:center;text-align:center;z-index:-1 !important}.start-overlay.opaque{z-index:10 !important;background:rgba(0,0,0,.35)}.start-overlay>button{background-color:rgba(0,0,0,0);align-items:center;cursor:pointer;display:flex;height:180px;justify-content:center;width:180px}.start-overlay .cs-button{align-items:center;border-radius:50px;display:flex;font-size:60px;height:100px;justify-content:center;padding:8px;text-align:center;width:100px}.start-overlay .cs-button div{height:60px;line-height:60px;padding:0px 5px;width:60px}.popup{width:100%;height:100%;display:flex;justify-content:center;align-items:center;position:absolute;top:0;display:none;background-color:rgba(255, 255, 255, 0.000001)}.popup.show{display:block}div.popup-pane{width:339px;height:225px;padding:22px;top:calc(50% - 2px);border-radius:5px}div.popup-pane p{color:#a4a4a4;height:171px;margin-top:0;overflow-y:auto;line-height:1.3;cursor:default}div.popup-pane p strong{font-weight:bold;display:block;margin-bottom:3px;font-size:.97em}div.popup-pane p em{display:block;font-weight:200;font-size:.97em;margin-bottom:14px;font-style:normal}div.popup-pane p span{display:block;font-size:.89em;line-height:1.5;word-break:break-all;word-break:break-word}div.popup-pane a{position:absolute;bottom:7px;text-decoration:underline;font-weight:bold;font-size:.86em}div.popup-pane .popup-close{right:24px;font-size:.86em}.popup-bio{white-space:pre-wrap}.text-direction-rtl .popup .popup-pane{direction:rtl}.text-direction-rtl .popup .popup-pane p em{color:#454545;font-weight:600}.text-direction-rtl .popup .popup-pane .popup-close{left:22px;right:auto}.text-direction-rtl .popup .lightbox-close-btn{top:0;right:auto;left:-27px}.lightbox-close-btn--large{width:25px;height:25px;top:-2px;right:-1px}.lightbox-close-btn--large .icon{transform:scale(1.3)}.message-window{border-radius:8px;border:1px solid rgba(0,0,0,0)}.sidebar-right:not(.sidebar-closed).theme-classic .message-window{margin-left:-120px}.sidebar-left:not(.sidebar-closed).theme-classic .message-window{margin-left:120px}.no-sidebar .message-window{margin-left:0}.message-window-header{position:relative;padding:1.1em 10px .8em}.message-window-header hr{position:absolute;top:auto;right:10px;bottom:0;left:10px;width:auto}.message-window-header hr+hr{bottom:1px}.message-window-heading{font-weight:normal;margin:0}.message-window-heading p{margin:0}h1.message-window-heading{font-size:1.17em}.image-container img{position:absolute}.zoom{position:absolute;top:0;left:0}.zoom-image{position:absolute;top:0;left:0;z-index:2000}.webobject{position:absolute;-webkit-overflow-scrolling:touch;pointer-events:all;background:#fff}.webobject .thumbnail{position:absolute;top:0;left:0}.webobject iframe{position:absolute;top:0;left:0;border:none;width:100%;height:100%;-webkit-overflow-scrolling:unset}.theme-classic.view-mobile .webobject-engage{border:1px solid #62686c}.theme-classic.view-mobile .webobject{overflow-y:scroll}.scrollarea{position:absolute;top:0;left:0}.scrollarea-background{position:absolute;top:0;left:0}.scrollarea-background svg{position:absolute;top:0;left:0}.scrollarea-background img{position:absolute}.scrollarea-area{position:absolute;top:0;left:0;line-height:0;overflow-y:auto;overflow-x:hidden;pointer-events:auto;z-index:2;background:rgba(0,0,0,0);overscroll-behavior:contain;-ms-overflow-style:auto}.prevent-scroll{overflow-y:hidden}.scrollarea-scrollbar{position:absolute;top:0px;left:0px;width:10px;height:0;background:rgba(0,0,0,0);pointer-events:all;cursor:pointer;z-index:10}.scrollarea-scrollbar:before{position:absolute;top:0px;left:0px;width:10px;height:100%;background:#ebebeb;border-radius:5px;content:"";display:block}.scrollarea-btn{position:absolute;top:0px;left:0px;width:100%;height:0;background:rgba(0,0,0,0);pointer-events:all;border-radius:5px;z-index:10}.scrollarea-btn:after{position:absolute;top:0px;left:1px;width:8px;height:100%;background:#b5b5b5;pointer-events:none;box-shadow:0 0 0px 1px #f2f2f2;border-radius:5px;content:"";display:block}.high-contrast-scroll.scrollarea-scrollbar{--scroll-scale: 1;--scroll-width: 10px;position:absolute;top:0;right:0;left:unset;width:calc(var(--scroll-width)*var(--scroll-scale));height:100%;border-radius:calc(var(--scroll-width)*.5*var(--scroll-scale))}.high-contrast-scroll.scrollarea-scrollbar:before{width:100%;box-sizing:border-box;border-radius:inherit;box-shadow:inset 0px 0px 1px #232323;background:#f5f5f5}.high-contrast-scroll .scrollarea-btn{left:50%;transform:translateX(-50%);border-radius:inherit}.high-contrast-scroll .scrollarea-btn:after{top:calc(2px*var(--scroll-scale));left:50%;width:calc(100% - 4px*var(--scroll-scale));height:calc(100% - 4px*var(--scroll-scale));transform:translateX(-50%);background:#828383;border-radius:inherit;content:"";display:block;box-shadow:unset}.high-contrast-scroll.scrollarea-scrollbar:hover .scrollarea-btn:after,.high-contrast-scroll.scrollarea-scrollbar.highlight-scrollbar .scrollarea-btn:after{background:#585858 !important}.accessible-text-scrollbar{position:relative !important;left:0px}.accessible-text-scrollbar:not(.high-contrast-scroll).scrollarea-scrollbar{width:7px;height:100%}.accessible-text-scrollbar:not(.high-contrast-scroll).scrollarea-scrollbar:before{position:absolute;top:0px;left:0px;width:7px;height:100%}.accessible-text-scrollbar:not(.high-contrast-scroll) .micro-scrollbar-btn.scrollarea-btn{width:7px}.accessible-text-scrollbar:not(.high-contrast-scroll) .micro-scrollbar-btn.scrollarea-btn:after{position:absolute;top:0px;left:0px;width:7px;height:100%;box-shadow:none}.slide-object-textinput .micro-scrollbar-btn:after{background:#828383 !important}.view-desktop .slide-object-button,.view-desktop .slide-object-button-text{width:100%;height:100%;padding:0;pointer-events:all}.theme-classic.view-mobile .slide-object-button,.theme-classic.view-mobile .slide-object-button-text{width:100%;height:100%;padding:0;background:#000;color:#fff;left:-1px;pointer-events:all}.expanding-label-container{position:relative}.expanding-label{position:absolute;z-index:1;overflow:hidden;pointer-events:all}.cursor-hover:hover .expanding-label,.rotatable:hover .expanding-label,.cursor-hover:hover .expanding-label *,.rotatable:hover .expanding-label *{cursor:default}.cursor-hover:hover .expanding-label .cursor-hover:hover *,.rotatable:hover .expanding-label .cursor-hover:hover *,.cursor-hover:hover .expanding-label .rotatable:hover *,.rotatable:hover .expanding-label .rotatable:hover *{cursor:pointer}.slide-object .expanding-label-path{position:absolute}.slide-object .expanding-label-path.content-shown{pointer-events:all}.expanding-label-content{position:relative;top:0;left:0;padding:6px;overflow:hidden}.expanding-label-content svg{position:relative}.marker-animation{position:absolute;display:block;--marker-size: 28px;--animation-margin: 5px;width:calc(var(--marker-size) + var(--animation-margin)*2);height:calc(var(--marker-size) + var(--animation-margin)*2)}@-moz-keyframes fadeInOut{0%{opacity:0}30%{opacity:1}100%{opacity:0}}@-webkit-keyframes fadeInOut{0%{opacity:0}30%{opacity:1}100%{opacity:0}}@-o-keyframes fadeInOut{0%{opacity:0}30%{opacity:1}100%{opacity:0}}@-ms-keyframes fadeInOut{0%{opacity:0}30%{opacity:1}100%{opacity:0}}@keyframes fadeInOut{0%{opacity:0}30%{opacity:1}100%{opacity:0}}.marker-animation-pulse{z-index:-1;border-radius:50%;-webkit-transform:translate(-5px, -5px);-moz-transform:translate(-5px, -5px);-ms-transform:translate(-5px, -5px);-o-transform:translate(-5px, -5px);transform:translate(-5px, -5px)}.marker-animation-pulse:before{position:absolute;width:inherit;height:inherit;content:" ";opacity:0;-webkit-animation:fadeInOut 1.3s .6s infinite;-moz-animation:fadeInOut 1.3s .6s infinite;-ms-animation:fadeInOut 1.3s .6s infinite;-o-animation:fadeInOut 1.3s .6s infinite;animation:fadeInOut 1.3s .6s infinite;background-image:-owg-radial-gradient(white, white 30%, rgba(0, 0, 0, 0) 70%, rgba(0, 0, 0, 0));background-image:-webkit-radial-gradient(white, white 30%, rgba(0, 0, 0, 0) 70%, rgba(0, 0, 0, 0));background-image:-moz-radial-gradient(white, white 30%, rgba(0, 0, 0, 0) 70%, rgba(0, 0, 0, 0));background-image:-o-radial-gradient(white, white 30%, rgba(0, 0, 0, 0) 70%, rgba(0, 0, 0, 0));background-image:radial-gradient(white, white 30%, rgba(0, 0, 0, 0) 70%, rgba(0, 0, 0, 0))}.marker-animation-pulse:after{position:absolute;width:inherit;height:inherit;content:" ";background-image:-owg-radial-gradient(rgba(0, 0, 0, 0.8), rgba(0, 0, 0, 0.8) 30%, rgba(0, 0, 0, 0) 70%, rgba(0, 0, 0, 0));background-image:-webkit-radial-gradient(rgba(0, 0, 0, 0.8), rgba(0, 0, 0, 0.8) 30%, rgba(0, 0, 0, 0) 70%, rgba(0, 0, 0, 0));background-image:-moz-radial-gradient(rgba(0, 0, 0, 0.8), rgba(0, 0, 0, 0.8) 30%, rgba(0, 0, 0, 0) 70%, rgba(0, 0, 0, 0));background-image:-o-radial-gradient(rgba(0, 0, 0, 0.8), rgba(0, 0, 0, 0.8) 30%, rgba(0, 0, 0, 0) 70%, rgba(0, 0, 0, 0));background-image:radial-gradient(rgba(0, 0, 0, 0.8), rgba(0, 0, 0, 0.8) 30%, rgba(0, 0, 0, 0) 70%, rgba(0, 0, 0, 0));-webkit-animation:fadeInOut 1.3s infinite;-moz-animation:fadeInOut 1.3s infinite;-ms-animation:fadeInOut 1.3s infinite;-o-animation:fadeInOut 1.3s infinite;animation:fadeInOut 1.3s infinite}.marker-animation-swirl{position:absolute;top:calc(var(--marker-size)/2);left:-3px;-webkit-transform-origin:right top;-moz-transform-origin:right top;-ms-transform-origin:right top;-o-transform-origin:right top;transform-origin:right top;width:calc(var(--marker-size)/2 + 3);height:calc(var(--marker-size)/2 + 3);border-radius:0 0 0 34px;background-image:-owg-linear-gradient(white, white 60%, rgba(0, 0, 0, 0) 90%, rgba(0, 0, 0, 0));background-image:-webkit-linear-gradient(white, white 60%, rgba(0, 0, 0, 0) 90%, rgba(0, 0, 0, 0));background-image:-moz-linear-gradient(white, white 60%, rgba(0, 0, 0, 0) 90%, rgba(0, 0, 0, 0));background-image:-o-linear-gradient(white, white 60%, rgba(0, 0, 0, 0) 90%, rgba(0, 0, 0, 0));background-image:linear-gradient(white, white 60%, rgba(0, 0, 0, 0) 90%, rgba(0, 0, 0, 0))}#dragdrop-gradient stop:first-child{stop-color:#fdfdfd}#dragdrop-gradient stop:last-child{stop-color:#e9e9e9}#dragdrop-gradient-2 stop:first-child{stop-color:red}#dragdrop-gradient-2 stop:last-child{stop-color:blue}#dragdrop-hover-gradient stop:first-child{stop-color:#bafbfb}#dragdrop-hover-gradient stop:last-child{stop-color:#a6e9e9}#wordbank-droparea-stroke-gradient stop:first-child{stop-color:#6c6c6c}#wordbank-droparea-stroke-gradient stop:last-child{stop-color:#c7c7c7}.slide-object-dragdrop-shape{stroke:#c7c7c7;stroke-width:1px;pointer-events:all}.slide-object-dragitem-hover{cursor:pointer}.slide-object-dragitem-hover .slide-object-dragdrop-shape{stroke:#bafbfb}.slide-object-droparea .slide-object-dragdrop-wordbank .slide-object-dragdrop-shape{stroke:url("#wordbank-droparea-stroke-gradient")}.dragdrop-review-dot .dragdrop-review-dot-drag-correct:nth-child(1){fill:#33a833;stroke:#008408;stroke-width:1.5}.dragdrop-review-dot .dragdrop-review-dot-drag-correct:nth-child(2),.dragdrop-review-dot .dragdrop-review-dot-drop-correct:nth-child(2){fill:rgba(0,0,0,0);stroke:#5cc959;stroke-width:1}.dragdrop-review-dot .dragdrop-review-dot-drag-incorrect:nth-child(1){fill:red;stroke:#fb3b3b;stroke-width:1.5}.dragdrop-review-dot .dragdrop-review-dot-drag-incorrect:nth-child(2){fill:rgba(0,0,0,0);stroke:#641d1d;stroke-width:1}.dragdrop-review-dot .dragdrop-review-dot-drop-correct:nth-child(1),.dragdrop-review-dot .dragdrop-review-dot-drop-incorrect:nth-child(1){fill:#000;stroke:none}.dragdrop-review-dot .dragdrop-review-dot-drop-incorrect:nth-child(2){fill:rgba(0,0,0,0);stroke:#db0000;stroke-width:1}.dragdrop-review-dot text{fill:#fff;font-size:92.307%}.theme-classic.view-mobile .dragdrop-review-dot text{font-size:76%}.slide-object-textinput textarea{width:100%;overflow-x:hidden;overflow-y:auto;resize:none}@-moz-keyframes rotate-hotspot{0%{-webkit-transform:rotate(0deg) scale(0.8);-moz-transform:rotate(0deg) scale(0.8);-ms-transform:rotate(0deg) scale(0.8);-o-transform:rotate(0deg) scale(0.8);transform:rotate(0deg) scale(0.8)}100%{-webkit-transform:rotate(360deg) scale(0.8);-moz-transform:rotate(360deg) scale(0.8);-ms-transform:rotate(360deg) scale(0.8);-o-transform:rotate(360deg) scale(0.8);transform:rotate(360deg) scale(0.8)}}@-webkit-keyframes rotate-hotspot{0%{-webkit-transform:rotate(0deg) scale(0.8);-moz-transform:rotate(0deg) scale(0.8);-ms-transform:rotate(0deg) scale(0.8);-o-transform:rotate(0deg) scale(0.8);transform:rotate(0deg) scale(0.8)}100%{-webkit-transform:rotate(360deg) scale(0.8);-moz-transform:rotate(360deg) scale(0.8);-ms-transform:rotate(360deg) scale(0.8);-o-transform:rotate(360deg) scale(0.8);transform:rotate(360deg) scale(0.8)}}@-o-keyframes rotate-hotspot{0%{-webkit-transform:rotate(0deg) scale(0.8);-moz-transform:rotate(0deg) scale(0.8);-ms-transform:rotate(0deg) scale(0.8);-o-transform:rotate(0deg) scale(0.8);transform:rotate(0deg) scale(0.8)}100%{-webkit-transform:rotate(360deg) scale(0.8);-moz-transform:rotate(360deg) scale(0.8);-ms-transform:rotate(360deg) scale(0.8);-o-transform:rotate(360deg) scale(0.8);transform:rotate(360deg) scale(0.8)}}@-ms-keyframes rotate-hotspot{0%{-webkit-transform:rotate(0deg) scale(0.8);-moz-transform:rotate(0deg) scale(0.8);-ms-transform:rotate(0deg) scale(0.8);-o-transform:rotate(0deg) scale(0.8);transform:rotate(0deg) scale(0.8)}100%{-webkit-transform:rotate(360deg) scale(0.8);-moz-transform:rotate(360deg) scale(0.8);-ms-transform:rotate(360deg) scale(0.8);-o-transform:rotate(360deg) scale(0.8);transform:rotate(360deg) scale(0.8)}}@keyframes rotate-hotspot{0%{-webkit-transform:rotate(0deg) scale(0.8);-moz-transform:rotate(0deg) scale(0.8);-ms-transform:rotate(0deg) scale(0.8);-o-transform:rotate(0deg) scale(0.8);transform:rotate(0deg) scale(0.8)}100%{-webkit-transform:rotate(360deg) scale(0.8);-moz-transform:rotate(360deg) scale(0.8);-ms-transform:rotate(360deg) scale(0.8);-o-transform:rotate(360deg) scale(0.8);transform:rotate(360deg) scale(0.8)}}@-moz-keyframes fade-hotspot{0%{opacity:0}50%{opacity:0}70%{opacity:.4}100%{opacity:0}}@-webkit-keyframes fade-hotspot{0%{opacity:0}50%{opacity:0}70%{opacity:.4}100%{opacity:0}}@-o-keyframes fade-hotspot{0%{opacity:0}50%{opacity:0}70%{opacity:.4}100%{opacity:0}}@-ms-keyframes fade-hotspot{0%{opacity:0}50%{opacity:0}70%{opacity:.4}100%{opacity:0}}@keyframes fade-hotspot{0%{opacity:0}50%{opacity:0}70%{opacity:.4}100%{opacity:0}}.hotspot-ring,.slide-object .hotspot-marker span:before,.slide-object .hotspot-marker:after,.slide-object .hotspot-marker:before{position:absolute;content:" ";display:block;border-radius:50%;border:5px solid #00ecf5;opacity:0;-webkit-animation:fade-hotspot .8s infinite linear;-moz-animation:fade-hotspot .8s infinite linear;-ms-animation:fade-hotspot .8s infinite linear;-o-animation:fade-hotspot .8s infinite linear;animation:fade-hotspot .8s infinite linear}.slide-object .hotspot-marker{position:absolute;border-radius:50%;background:#000;color:#000;border-left-color:#fff;border-right-color:#fff;border-width:7px;border-style:solid;margin-left:-7px;margin-top:-7px;box-sizing:content-box;width:2px;height:2px;-webkit-animation:rotate-hotspot 1s infinite linear;-moz-animation:rotate-hotspot 1s infinite linear;-ms-animation:rotate-hotspot 1s infinite linear;-o-animation:rotate-hotspot 1s infinite linear;animation:rotate-hotspot 1s infinite linear}.slide-object .hotspot-marker:before{position:absolute;top:-13px;right:-13px;width:16px;height:16px}.slide-object .hotspot-marker:after{position:absolute;top:-23px;right:-23px;width:36px;height:36px;-webkit-animation-delay:.1s;-moz-animation-delay:.1s;-ms-animation-delay:.1s;-o-animation-delay:.1s;animation-delay:.1s}.slide-object .hotspot-marker span:before{position:absolute;top:-33px;right:-33px;width:56px;height:56px;-webkit-animation-delay:.2s;-moz-animation-delay:.2s;-ms-animation-delay:.2s;-o-animation-delay:.2s;animation-delay:.2s}.drop-list{position:absolute}.drop-list svg{cursor:pointer}.drop-list text{-webkit-touch-callout:none;-webkit-user-select:none;-khtml-user-select:none;-moz-user-select:none;-ms-user-select:none;user-select:none}.drop-list:focus{outline:none}.drop-list-drop-down{position:absolute;top:0;left:0;border-width:1px;border-style:solid;background:#fff;overflow:hidden}.drop-list-drop-down-inner{height:100%}.drop-list-top-container{position:absolute;top:0;left:0}.drop-list-top-container svg{overflow:visible}.drop-list-scrollable{overflow-y:scroll;overflow-x:hidden}#drop-list-gradient stop:first-child{stop-color:#fdfdfd}#drop-list-gradient stop:last-child{stop-color:#dfdfdf}.drop-list-item{pointer-events:visible}.drop-list-item-over{fill:#adffff}.drop-list-item-out{fill:#fff}.drop-list-item-selected{fill:#fbfe98}.mobile-drop-list{position:absolute;z-index:999;pointer-events:all;opacity:0}.timer{position:absolute;top:6px;right:0}.text-direction-rtl .timer{position:absolute;top:6px;right:auto;left:0}.timer svg{overflow:visible}.timer-text,.timer-wheel{position:relative;float:right}.text-direction-rtl .timer-text,.text-direction-rtl .timer-wheel{float:left}.timer-text{margin-right:7px}.text-direction-rtl .timer-text{margin-left:0;margin-right:7px}.timer-text:focus{outline:none !important}.cs-duration stop:first-child{stop-color:#0af}.cs-duration stop:last-child{stop-color:#00d4ff}.cs-elapsed stop:first-child{stop-color:#fde246}.cs-elapsed stop:last-child{stop-color:#fccd2b}.theme-classic.view-mobile .timer{background:#494949}.theme-classic.view-mobile .timer .timer-text{width:100%;text-align:center;margin:0;color:#fff;top:50%;-webkit-transform:translateY(-50%);-moz-transform:translateY(-50%);-ms-transform:translateY(-50%);-o-transform:translateY(-50%);transform:translateY(-50%)}.sequence-ctrl{position:absolute;top:0;left:0;pointer-events:all}.sequence-ctrl-scroll-area{position:absolute;top:0;left:0;overflow-x:hidden}.sequence-ctrl-drop{position:absolute;top:0;left:0;overflow:visible}.sequence-ctrl-num{position:relative;float:left;font-size:123.077%;font-weight:bold;overflow:hidden}.sequence-ctrl-hit{position:relative;float:left}.sequence-ctrl-bar{position:absolute;top:0;left:0;height:2px;background:#000}.sequence-ctrl-bar:before{position:relative;float:left;top:-2px;display:block;content:"";width:0px;height:0px;border-style:solid;border-width:3px 0 3px 4px;border-color:rgba(0,0,0,0) rgba(0,0,0,0) rgba(0,0,0,0) #000}.sequence-ctrl-bar:after{position:relative;float:right;top:-2px;display:block;content:"";width:0px;height:0px;border-style:solid;border-width:3px 4px 3px 0;border-color:rgba(0,0,0,0) #000 rgba(0,0,0,0) rgba(0,0,0,0)}.slideframe{position:absolute;top:0;left:0;overflow:hidden;pointer-events:all;background:rgba(255, 255, 255, 0.000001)}#app-top-overlay{display:none}#app-top-container{position:absolute;top:0;left:0;pointer-events:all}.ff-drop-in-core #app-top-container{z-index:1}.acc-blocker{width:100%;height:100%;position:absolute;top:0px;left:0px}.acc-shadow-dom{overflow:hidden;display:block;position:absolute;left:0;top:0;z-index:100000;pointer-events:none}.view-mobile .acc-shadow-dom{z-index:unset}.acc-shadow-el{background:none;border:none;pointer-events:none;position:absolute;display:block;opacity:0 !important}.acc-shadow-el[aria-hidden=true]{visibility:hidden}.view-mobile .acc-shadow-el{pointer-events:unset}.acc-text{margin:0;color:rgba(0,0,0,0)}.acc-elso p{margin:0}.acc-droplist{color:rgba(0,0,0,0);border:0}.acc-checkbox{-webkit-appearance:none}.acc-radio{-webkit-appearance:none}.acc-slider{-webkit-appearance:none;border:rgba(0,0,0,0);background:rgba(0,0,0,0)}.acc-slider::-webkit-slider-thumb{-webkit-appearance:none}.acc-slider::-moz-range-thumb{background:rgba(0,0,0,0);border:rgba(0,0,0,0)}.acc-slider::-ms-thumb,.acc-slider::-ms-track,.acc-slider::-ms-fill-lower,.acc-slider::-ms-fill-upper{border:rgba(0,0,0,0);background:rgba(0,0,0,0);color:rgba(0,0,0,0)}.acc-textinput{border:none !important;background:none;border-radius:0;color:rgba(0,0,0,0) !important;transform-origin:0 0;opacity:1 !important;resize:none;-ms-overflow-style:none;scrollbar-width:none}.acc-textinput::-webkit-input-placeholder{color:rgba(0,0,0,0)}.acc-textinput:-moz-placeholder{color:rgba(0,0,0,0)}.acc-textinput::-moz-placeholder{color:rgba(0,0,0,0)}.acc-textinput:-ms-input-placeholder{color:rgba(0,0,0,0)}.acc-textinput::-webkit-scrollbar{display:none}.acc-button-menu{position:absolute}.acc-menu-list{margin:0}.semantic-list{list-style:none;list-style-position:inside;padding:0;margin:0}.acc-clickable{pointer-events:auto !important}.acc-three-sixty-panel{position:absolute;padding:0;margin:0}.acc-three-sixty-panel .acc-panel-child{position:absolute;padding:0;margin:0}.acc-three-sixty-panel .acc-panel-exit{position:absolute;bottom:0;height:3px;width:100%}.acc-three-sixty-image-status,.acc-three-sixty-image-content{position:absolute;width:100%;height:100%;left:0;top:0;pointer-events:none}.acc-listbox{margin:0}.acc-table th>div,.acc-table td>div{height:100%;width:100%;position:relative}.acc-table th>div p,.acc-table td>div p{height:100%;width:100%}.debug-window{white-space:nowrap;line-height:1.4;transition:height .1s ease-out,width .1s ease-out;border-radius:6px 6px 0 0;overflow:hidden;padding:1px;border:1px solid #a9a9a9;background:#fff;position:absolute;width:400px;height:min(100% - 20px,630px);top:10px;left:10px;box-shadow:0 0 20px 0 rgba(0,0,0,.19)}.debug-window textarea{line-height:1.4}.debug-window .titlebar{position:relative;display:inline-block;border-radius:5px 5px 0 0;background:#e7eaed;width:100%;height:40px}.debug-window .titlebar .lineA{width:100%;height:1px;background:#a9a9a9;position:absolute;bottom:1px;left:0}.debug-window .titlebar .lineB{width:100%;height:1px;background:#fff;position:absolute;bottom:0;left:0}.debug-window .titlebar .min,.debug-window .titlebar .close{border-radius:50%;width:14px;height:14px;display:inline-block;margin:12px 3px 0 3px;cursor:pointer}.debug-window .titlebar .min{margin-left:18px;background-color:#f4be4f;border:1px solid #d7a03e}.debug-window .titlebar .close{background-color:#ec695e;border:1px solid #d04d40;margin-left:18px;display:none}.debug-window .titlebar .tabs{cursor:default;position:relative;display:inline-block;white-space:nowrap;width:calc(100% - 74px);bottom:9px;left:10px;border:0}.debug-window .titlebar .tabs .debug-tab{text-align:center;display:inline-block;position:relative;top:12px;height:34px;width:33%;min-width:80px;max-width:140px;line-height:36px;box-sizing:border-box}.debug-window .titlebar .tabs .debug-tab:hover{border:1px solid rgba(169,169,169,.4);background:rgba(245,245,245,.4);border-bottom:none;border-radius:8px 8px 0 0}.debug-window .titlebar .tabs .debug-tab.selected{background:#fff;border:1px solid #a9a9a9;border-bottom:none;border-radius:8px 8px 0 0}.debug-window .scrollbar{transition:height .1s ease-out;width:8px;height:100px;position:absolute;top:0;right:0;border-radius:4px;background:#000;opacity:.6}.debug-window.resizing{transition:none !important}.debug-window.minified{height:41px !important;width:100px !important}.debug-window.minified .tabs{display:none}.debug-window.minified .resize{display:none}.debug-window .resize{cursor:nwse-resize;position:absolute;bottom:0;right:0;width:18px;height:18px}.debug-window .scroll-wrapper{position:relative;width:100%;height:calc(100% - 40px)}.debug-window .scroll-wrapper .scroll-content{position:relative;padding:10px;width:100%;overflow:hidden;height:100%;background:#fff}.debug-section{position:relative;padding:25px 15px 15px 15px;min-width:200px;min-height:140px;overflow:hidden}.debug-section .border{width:100%;height:calc(100% - 20px);position:absolute;top:10px;left:0;background:#f5f5f5;border:1px solid #a9a9a9;border-radius:4px}.debug-section .title{line-height:20px;padding:2px 10px;position:absolute;border:1px solid #a9a9a9;border-radius:4px;background:#fff;top:0;left:10px;white-space:nowrap}.debug-section .content{position:relative}.debug-section .copy-btn,.debug-section .open-wnd-btn{cursor:pointer;margin-left:10px;width:24px;height:23px;vertical-align:top;border:1px solid rgba(0,0,0,0);border-radius:2px;background:none;padding:1px;position:relative}.debug-section .copy-btn:hover,.debug-section .open-wnd-btn:hover{border:1px solid #222;background:#ddd;padding:1px}.debug-section .copy-btn:focus,.debug-section .open-wnd-btn:focus{outline:1px dotted #222 !important;border:none}.debug-section .open-wnd-btn{border:1px solid #222;margin-left:5px}.debug-section .copy-btn:active,.debug-section .open-wnd-btn:active{background:#fff}.debug-section .copy-btn svg{position:absolute;top:1px;left:1px}.debug-settings input{width:calc(100% - 34px)}.debug-settings textarea{width:calc(100% - 34px);resize:none}.debug-statements .statement{white-space:normal;border:1px solid #d7a03e;border-radius:4px;padding:5px;margin:10px 0;background:#fff}.debug-statements .statement.failed{border-color:red}.debug-statements .statement.success{border-color:green}.debug-statements .statement.open .details{display:inline-block;border:1px solid #d3d3d3;padding:10px;margin:10px 10px;width:calc(100% - 20px)}.debug-statements .statement .summary{margin:5px 0;position:relative}.debug-statements .statement .details{position:relative;font-family:monospace;margin-left:20px;white-space:pre;user-select:text;display:none;overflow:hidden}.debug-statements .statement .details .copy-btn{position:absolute;top:5px;right:5px}.debug-statements .download{cursor:pointer;z-index:2000;top:0px;position:absolute;padding:2px 2px 0 2px;right:10px;border:1px solid rgba(0,0,0,0);background:none;border-radius:4px}.debug-statements .download:hover{border:1px solid #222;background:#ddd}.debug-statements .download-icon{width:26px;height:19px}.debug-storyline-launch input{width:calc(100% - 34px)}.debug-storyline-launch .launch{text-align:right;width:100%}.debug-storyline-launch .launch button{cursor:pointer;padding:5px}.debug-storyline-launch .launch button:focus{outline:1px dotted #222 !important}.debug-custom-settings{position:relative}.debug-custom-settings input[type=text]{width:100%}.debug-custom-settings textarea{width:calc(100% - 34px);resize:none}.debug-custom-settings .setting-group{border:1px solid #a9a9a9;padding:0 10px;width:100%}.debug-custom-settings .locked input[type=text],.debug-custom-settings input[data-ref=auth]{width:calc(100% - 34px)}.debug-custom-settings .lock-icon{pointer-events:bounding-box;display:none;width:13px;height:16px;fill:#333;position:relative;top:4px;left:16px}.debug-custom-settings .locked .lock-icon{display:inline-block}.debug-custom-settings .locked .open-wnd-btn{display:none}.debug-custom-settings .tooltip{transition:opacity .1s ease-out;opacity:0;pointer-events:none;text-align:center;white-space:normal;width:80%;padding:10px;position:absolute;top:0;left:0;background:#333;color:#fff;border:none;border-radius:4px;transform:translate(-100%, -50%)}.debug-build-actor{position:absolute;background:rgba(20,20,20,.5);top:0;left:0;width:100%;height:100%}.debug-build-actor .panel{border:1px solid #222;width:calc(100% - 20px);min-width:140px;max-width:400px;transform:translate(-50%, -50%);top:50%;left:50%;position:absolute;padding:5px 10px;background:#f5f5f5;border-radius:6px}.debug-build-actor .panel input{width:100%}.debug-build-actor .panel .button-wrapper{text-align:right;width:100%;margin-bottom:5px}.debug-build-actor .panel .button-wrapper button{padding:5px;margin-left:10px}.debug-build-actor .panel .button-wrapper button:focus{outline:1px dotted #222 !important}.start-language-picker{--control-background: white;--control-border: 1px solid black;--control-text-color: black;--control-font-family: Lato, sans-serif;top:calc(50% - 140px);position:absolute;left:50%;transform:translate(-50%, -50%);display:flex;max-width:calc(100% - 20px);width:450px;height:64px;border-radius:32px;border:var(--control-border);background:var(--control-background)}.mobile-start-course-title .start-language-picker{top:unset;left:unset;transform:unset;position:relative}.start-language-picker .language-select{-webkit-appearance:none;font-family:var(--control-font-family);width:100%;height:100%;font-size:20px;color:var(--control-text-color);background:none;border:none;padding:10px 30px;overflow:auto;position:absolute}.start-language-picker .language-select option{background:var(--control-background);color:var(--control-text-color)}.start-language-picker .caret{position:absolute;right:30px;top:50%;transform:translateY(-50%);pointer-events:none}.start-language-picker .caret svg{fill:var(--control-text-color)}.slide-container{position:relative;margin:0 auto;overflow:hidden}.view-desktop .slide-container{-webkit-transform-origin:50% 0;-moz-transform-origin:50% 0;-ms-transform-origin:50% 0;-o-transform-origin:50% 0;transform-origin:50% 0}.pinch-zoom-started .slide-container{overflow:visible}.zoom-mode .slide-container{overflow:unset}body.view-mobile:not(.slide-is-transitioning) .slide-transition-container{overflow:hidden}.popup.show~.area-primary .main-window-slide-container{position:relative}.popup.show~.area-primary .main-window-slide-container:after{background:#000;opacity:.6;content:"";position:absolute;top:0;right:0;bottom:0;left:0}.slide-transition-container{position:absolute;top:0;left:0}.slide-transition-container.no-cursor,.slide-transition-container.no-cursor *{cursor:none !important}.slide{position:absolute;top:0;left:0;-webkit-transform-origin:left top 50%;-moz-transform-origin:left top 50%;-ms-transform-origin:left top 50%;-o-transform-origin:left top 50%;transform-origin:left top 50%}.slide.transitioning.init-zoomed{overflow:hidden}.slide-overlay{position:absolute;top:0;left:0;background:#000;z-index:2000}.slide-top-container{position:absolute;top:0;left:0;z-index:1000}.slide-top-container svg{overflow:visible}.mouse-blocker{position:absolute;top:0;left:0;width:100%;height:100%;pointer-events:all;cursor:normal}.mouse-blocker.truly-visible{display:none}.slide-text-fix{position:absolute;top:-1000px;left:-1000px;width:1px;height:1px;background:rgba(0,0,0,0)}.slide-layer{position:absolute;top:0;left:0;width:100%;height:100%;margin:0;overflow:hidden}.alternating-svg .slideobject-maskable{position:absolute;top:0;left:0}.slide-object{position:absolute !important;pointer-events:none}.slide-object text{text-rendering:geometricPrecision;font-feature-settings:"liga";-webkit-touch-callout:none;-webkit-user-select:none;-khtml-user-select:none;-moz-user-select:none;-ms-user-select:none;user-select:none;line-height:normal}.slide-object text .text-run{unicode-bidi:isolate-override;unicode-bidi:-webkit-isolate-override}.slide-object text .text-run tspan{white-space:pre}.slide-object text .text-segment{pointer-events:none}.slide-object text .text-segment.link{pointer-events:all}.slide-object text .rtl-pos-span{direction:rtl;unicode-bidi:isolate-override;unicode-bidi:-webkit-isolate-override;white-space:pre}.slide-object g .text-background{pointer-events:none}.slide-object input,.slide-object textarea{position:absolute;top:0;left:0;background:none;border:none;border-radius:0}.slide-object:focus{outline:none}.slide-object-image{pointer-events:auto}.slide-object svg{position:relative;display:block;overflow:visible;pointer-events:none}.slide-object g.eventable{pointer-events:visiblePainted}.slide-object g.uneventable{pointer-events:none}.slide-object use{pointer-events:none}.slide-object.cursor-disabled input,.slide-object.cursor-disabled textarea{cursor:inherit}.tooltip *{pointer-events:none;cursor:default}.placeholder-object{background:#ccc;border:1px solid #666;padding:10px}.textlib{position:relative}.textlib-wrapper .textlib{position:absolute;z-index:1}.textlib-wrapper .textlib .textlib-inner{position:static}.textlib .textlib-inner{display:-webkit-box;display:-webkit-flex;display:-moz-flex;display:-ms-flexbox;display:flex;width:100%;height:100%}.textlib .textlib-content-wrap{overflow-wrap:break-word;-webkit-box-flex:none;-webkit-flex:none;-moz-box-flex:none;-moz-flex:none;-ms-flex:none;flex:none;width:calc(100% + 1px);pointer-events:none}.textlib .textlib-content-wrap font{white-space:pre-wrap}.textlib .textlib-content-wrap.is-scrollable{padding-right:var(--scroll-padding) !important;justify-content:flex-start !important;pointer-events:var(--scroll-pointer-evts) !important}.textlib .textlib-content-wrap a{pointer-events:all}.textlib .textlib-content-wrap::-webkit-scrollbar{display:none}.textlib .textlib-content-wrap h1,.textlib .textlib-content-wrap h2,.textlib .textlib-content-wrap h3,.textlib .textlib-content-wrap h4,.textlib .textlib-content-wrap h5,.textlib .textlib-content-wrap h6{font-weight:normal}.textlib p{margin:0}.textlib font{font-size:inherit;font-family:inherit}.slide-bg{position:absolute;top:0;left:0;z-index:0}.object-text-shadow{text-shadow:2px 2px 3px rgba(0,0,0,.2)}.link-hit-area{cursor:pointer;fill:none;pointer-events:all}.slide-loader-overlay{position:fixed;top:0;right:0;bottom:0;left:0;pointer-events:all;z-index:1000}.slide-loader-overlay.with-indicator{cursor:none}.slide-loader-overlay .slide-loader{background-size:45px;position:absolute}#slide-lock{position:absolute;z-index:10000;width:31px;height:34px;background:url(data:image/png;base64,iVBORw0KGgoAAAANSUhEUgAAAB8AAAAiCAYAAACnSgJKAAACcklEQVRYhe2WwWsTQRTG34qHQDahzhBIWZKAORRaFkG6KxQsaRREcqoH0YN49BCPAdFD6UnrnyF6sRf1H8hSEg8hlKKFktIUIWSDlDYwhEJDdvJ50A1Jk6hps82l32XgzZv5fe/tY3eJLnUpIgprOrJWDhODJ5LLkzEQ1nTYtZ+TMRDWdACYjAEXPhED3fALN3AafqEGBsGllKhUqt4bOA2XUqLVauHk5ATl/R/eGuiGd4OPj48hhMDOTsk7Ay58ELher+Pg4ABbW9/ObeDqsI12u03tdpuklCSlJMdxOqvjOMT5NXr75hW9ePn6rOy/w11wtVqjUIiT4zj08NGzM8P+S2FN77R6d3cPganreP9hHbVaDUt3HuDj+mdvp70bnLVymNMXUalUUCgUMacvjgV+ZdhGtVqj+Vv36Mund5Rcuq1Eoxptbn4nxqYoGtXIs+oTyeVOxW4sa+UwM7uAUqkEy9qAfiNxsV+7+6nHsKwNbG9v4+b83T64YRhgjIFzDs45UqnU+Azu7e1jZnYBT54+R/5roefieDyO1dVVSCnRbDZRLpeRyWQwPT3tbYdM08TKygps2wbnHIwxMMZQLBaRTqdhmqZ3BjjnEEKAMdYDYYwhn8/3xV0NnfZRBPy+W1GUkc6Nlj1AjDEoikIAyF17AH8MAaB6vd7DG/p6HUWHh4f/zOGc98XODVcUhdbW1sjn81EgECBVVSkUCpGmaRSLxcjn83Xyxi7GWN9fT7cajQZs2x44dGNpu1u53++nYDBInHOKRCIUi8VIVVVSVXXgubEM3NHRUV9cCEFCCHIch4iIDMPwZuAGDdNpefLMz6Nff/cMQ2ukJmUAAAAASUVORK5CYII=)}.layer-modal-bg{position:absolute;top:0;left:0;width:100%;height:100%;background:rgba(255, 255, 255, 0.000001);pointer-events:all}#presentation-canvas{position:absolute}.ff-drop-in-misc button .dropin-wrap{height:auto !important}html.-ms- .slide-object svg{font-family:sans-serif}html.-ms- .slide-object input,html.-ms- .slide-object textarea{background:rgba(0,0,0,0)}html.-ms- input[type=range]::-ms-tooltip{display:none}html.-ms- .overlay-message{background:rgba(0,0,0,0)}html.-ms- input::-ms-clear{display:none}html.-ms- .view-desktop .panel-content{height:100% !important}html.-ms- .top-tab:before{top:30% !important}html.-ms- .theme-unified .video-controls-play-pause svg.pause-icon{transform:none !important}html.-webkit-,html.-webkit- body{-webkit-tap-highlight-color:rgba(255,255,255,0);-webkit-tap-highlight-color:rgba(0,0,0,0)}@media only screen and (orientation: landscape){_::-webkit-full-page-media button.caption-btn svg.caption-icon,_:future button.caption-btn svg.caption-icon,.theme-classic.view-mobile button.caption-btn svg.caption-icon{margin-left:-7px !important}}@font-face{font-family:"Open Sans Full";font-style:normal;font-weight:300;src:url(../../../html5/lib/stylesheets/mobile-fonts/open-sans-light.woff) format("woff")}@font-face{font-family:"Open Sans Full";font-style:normal;font-weight:400;src:url(../../../html5/lib/stylesheets/mobile-fonts/open-sans-regular.woff) format("woff")}@font-face{font-family:"Open Sans Full";font-style:normal;font-weight:700;src:url(../../../html5/lib/stylesheets/mobile-fonts/open-sans-bold.woff) format("woff")}.placeholder{background-image:-owg-linear-gradient(rgb(188, 188, 188), rgb(230, 230, 230));background-image:-webkit-linear-gradient(rgb(188, 188, 188), rgb(230, 230, 230));background-image:-moz-linear-gradient(rgb(188, 188, 188), rgb(230, 230, 230));background-image:-o-linear-gradient(rgb(188, 188, 188), rgb(230, 230, 230));background-image:linear-gradient(rgb(188, 188, 188), rgb(230, 230, 230));display:flex;justify-content:center;align-items:center}.placeholder-text{color:#9b9b9b;font-weight:bold;font-family:Arial;width:100%;text-align:center}.three-sixty-image{font-family:"Open Sans Full",sans-serif;font-size:13px}.three-sixty-image .three-overlay-svg{pointer-events:none}.three-sixty-image .three-misc-overlays{pointer-events:none}.three-sixty-image .box-handle{position:absolute;left:0;top:0;width:10px;height:10px;background:rgba(0,0,0,0);pointer-events:all;cursor:pointer}.three-sixty-image .box-handle-tl{left:-5px;top:-5px;cursor:nwse-resize}.three-sixty-image .box-handle-tr{left:calc(100% - 5px);top:-5px;cursor:nesw-resize}.three-sixty-image .box-handle-br{left:calc(100% - 5px);top:calc(100% - 5px);cursor:nwse-resize}.three-sixty-image .box-handle-bl{left:-5px;top:calc(100% - 5px);cursor:nesw-resize}.three-sixty-image .box-handle-t{left:calc(50% - 5px);top:-5px;display:none;cursor:ns-resize}.three-sixty-image .box-handle-r{left:calc(100% - 5px);top:calc(50% - 5px);display:none;cursor:ew-resize}.three-sixty-image .box-handle-b{left:calc(50% - 5px);top:calc(100% - 5px);display:none;cursor:ns-resize}.three-sixty-image .box-handle-l{left:-5px;top:calc(50% - 5px);display:none;cursor:ew-resize}.three-sixty-image .hotspot-bb .box-handle,.three-sixty-image .hotspot-bb .box-handle-t,.three-sixty-image .hotspot-bb .box-handle-r,.three-sixty-image .hotspot-bb .box-handle-b,.three-sixty-image .hotspot-bb .box-handle-l{display:block;background:red;background:#fff;border:1px solid #a9a9a9 !important;transform:scale(0.8)}.three-sixty-image .three-css{pointer-events:none !important}.three-sixty-image .three-css *{pointer-events:none !important}.three-sixty-image .marker-el{position:absolute;left:0;top:0;width:50px;height:50px;cursor:pointer;pointer-events:all !important}.three-sixty-image .marker-el *{pointer-events:all !important}.three-sixty-image .marker-el .bg{position:absolute;left:0;top:0;width:50px;height:50px;border-radius:500px;transform-origin:5% 50%;transition:all 250ms ease-out}.three-sixty-image .marker-el .bg.has-label{transition:none}.three-sixty-image .hint:focus-within .hint-bubble .hint-selection{visibility:visible}.three-sixty-image .hint{display:none;bottom:35px;right:12px;position:absolute;transform-origin:bottom right}.three-sixty-image .hint.opened .hint-marker .closed_icon{visibility:hidden}.three-sixty-image .hint.closed .hint-marker .opened_icon{visibility:hidden}.three-sixty-image .hint.closed .hint-bubble{opacity:0}.three-sixty-image .hint.closed .hint-bubble .hint-content{pointer-events:none}.three-sixty-image .hint .hint-marker{width:36px;height:36px;border:1px solid rgba(0,0,0,0);border-radius:500px;transition:all 250ms ease-out;background:#fff;pointer-events:all;cursor:pointer}.three-sixty-image .hint .hint-marker svg{position:absolute;top:50%;left:50%;-webkit-transform:translate(-50%, -50%);-moz-transform:translate(-50%, -50%);-ms-transform:translate(-50%, -50%);-o-transform:translate(-50%, -50%);transform:translate(-50%, -50%)}.three-sixty-image .hint .hint-bubble{width:300px;bottom:40px;right:0px;position:absolute;transition:opacity 100ms ease-out}.three-sixty-image .hint .hint-bubble .hint-wrapper{display:table;min-height:44px;float:right;position:relative}.three-sixty-image .hint .hint-bubble .hint-selection{visibility:hidden;border:1px dashed #537298;padding:5px;position:absolute;width:calc(100% - 10px);height:calc(100% - 10px);top:5px;left:5px}.three-sixty-image .hint .hint-bubble .hint-content{display:table-cell;vertical-align:middle;border-radius:4px;min-width:200px;max-width:265px;padding:10px 10px;pointer-events:all;line-height:1.4;font-size:12px}.three-sixty-image .hint.show{display:block}.three-sixty-image .hint.disabled{display:none !important}.three-sixty-image .tooltip:focus-within .tooltip-bubble .tooltip-selection{visibility:visible}.three-sixty-image .tooltip{visibility:hidden;position:absolute;width:300px;opacity:0;transition:opacity 200ms ease-out}.three-sixty-image .tooltip.show{visibility:visible;opacity:1}.three-sixty-image .tooltip .tooltip-bubble .tooltip-arrow{display:table-cell;position:absolute;height:100%;width:10px;left:0px;top:0px}.three-sixty-image .tooltip .tooltip-bubble .tooltip-arrow svg{position:absolute;width:200%}.three-sixty-image .tooltip .tooltip-bubble .tooltip-wrapper{display:table;min-height:20px;position:relative;transform:translateY(-50%)}.three-sixty-image .tooltip .tooltip-bubble .tooltip-selection{visibility:hidden;border:1px dashed #537298;padding:5px;position:absolute;width:calc(100% - 8px);height:calc(100% - 8px);top:4px;left:6px}.three-sixty-image .tooltip .tooltip-bubble .tooltip-content{position:relative;top:0px;display:table-cell;vertical-align:middle;max-width:300px;padding:5px;pointer-events:all;line-height:1.4;font-size:12px}.three-sixty-image .tooltip .left-arrow .tooltip-wrapper{left:10px}.three-sixty-image .tooltip .left-arrow .tooltip-content{left:0px;padding:5px 10px 5px 5px;border-radius:0 4px 4px 0}.three-sixty-image .tooltip .left-arrow .tooltip-arrow{left:-10px}.three-sixty-image .tooltip .left-arrow .tooltip-selection{left:0px}.three-sixty-image .tooltip .right-arrow .tooltip-wrapper{left:calc(-100% - 10px);float:right}.three-sixty-image .tooltip .right-arrow .tooltip-content{padding:5px 5px 5px 10px;border-radius:4px 0 0 4px}.three-sixty-image .tooltip .right-arrow .tooltip-arrow{left:calc(100% - 10px)}.three-sixty-image .marker-bounds{position:absolute !important;left:0;top:0;width:50px;height:50px}.three-sixty-image .marker-label-container{position:absolute;left:0;top:0;width:0;overflow:hidden}.three-sixty-image .marker-label{position:relative;left:0px;top:50%;width:auto;transform:translateY(-52%);white-space:nowrap;color:#000;font-size:50px}.three-sixty-image .marker-label div{display:inline}.three-sixty-image .marker-label br{display:none}.three-sixty-image .panel-el{position:absolute;left:0;top:0;width:auto;height:auto;color:#000;transition:opacity 100ms ease-out;opacity:0;pointer-events:all !important}.three-sixty-image .panel-el .micro-scrollbar.scrollarea-scrollbar{left:auto;margin-right:7px}.three-sixty-image .panel-body-container::-webkit-scrollbar{-webkit-appearance:none;display:none}.three-sixty-image .panel-body-outer{margin:4% 0;position:relative}.three-sixty-image .panel-el.panel-shown{opacity:1}.three-sixty-image .panel-corner{overflow:visible}.three-sixty-image .panel-bubble-arrow{position:absolute;left:-10px;top:50%}.three-sixty-image .panel-bubble-arrow.panel-dir-left{position:absolute;left:auto;right:-10px;top:50%}.three-sixty-image .panel-head{margin:4% 0;position:relative;display:flex}.three-sixty-image .panel-title{margin:0;padding:0;font-weight:normal;line-height:1.4;width:100%;overflow:hidden;overflow-wrap:break-word}.three-sixty-image .panel-no-title{height:0px;margin:0 !important}.three-sixty-image .panel-no-body{height:0px;margin:0 !important}.three-sixty-image .panel-empty{margin:6% 0}.three-sixty-image .panel-body-top .panel-image-thumb{margin:4% 0;width:100%}.three-sixty-image .panel-content ul{padding-inline-start:2em}.three-sixty-image .panel-content ul li{list-style-type:disc;cursor:default}.three-sixty-image .panel-content ol{padding-inline-start:2em}.three-sixty-image .panel-content ol li{list-style-type:decimal;cursor:default}.three-sixty-image .panel-body{line-height:1.4}.three-sixty-image .panel-body-container{-ms-overflow-style:none;position:relative;overflow-y:scroll}.three-sixty-image .panel-bubble{position:relative;background:#fff;padding:3% 9% 6%;border-radius:10px;border:1px solid #000;width:225px}.three-sixty-image .panel-body-grads{position:absolute;pointer-events:none}.three-sixty-image .panel-content-grad-bottom{height:20px;width:calc(100% + 6px);position:absolute;left:-3px;bottom:-9px;z-index:1;background:rgba(0,0,0,0);pointer-events:none}.three-sixty-image .panel-content-grad-bottom{bottom:-1px;left:0;width:100%;background:linear-gradient(180deg, transparent, white)}.three-sixty-image .panel-audio{position:relative;padding-top:1px;padding-bottom:1px;margin-top:6%;margin-bottom:4%;width:104%;transform:translateX(-2%);z-index:1}.three-sixty-image .panel-audio-play{min-width:40px;border-color:rgba(0,0,0,0);background:rgba(0,0,0,0);text-align:center;position:relative;cursor:pointer}.three-sixty-image .panel-button-wrapper:focus-within .panel-button-text-selection{visibility:visible}.three-sixty-image .panel-button:focus .panel-button-selection{visibility:visible}.three-sixty-image .three-overlays:not(.edit-mode) .panel-button:hover{filter:brightness(80%)}.three-sixty-image .panel-button{width:104%;transform:translateX(-2%);min-height:44px;max-height:51px;cursor:pointer;display:flex;align-items:center}.three-sixty-image .panel-button .panel-button-text-selection{pointer-events:none;visibility:hidden;border:1px dashed #fff;position:absolute;width:calc(100% - 8px);height:calc(100% - 8px);top:4px;left:4px}.three-sixty-image .panel-button .panel-button-selection{pointer-events:none;visibility:hidden;border:1px dashed #537298;position:absolute;width:calc(100% + 2px);height:calc(100% + 2px);top:-1px;left:-1px}.three-sixty-image .panel-button .panel-button-wrapper{padding:4px 10px;width:100%}.three-sixty-image .panel-button .panel-button-content{color:#fff;text-align:center}.three-sixty-image svg.panel-audio-play-icon{position:absolute;left:50%;top:50%;transform:translate(-50%, -50%)}.three-sixty-image svg.panel-audio-play-icon rect{display:none}.three-sixty-image svg.panel-audio-play-icon.audio-is-playing rect{display:block}.three-sixty-image svg.panel-audio-play-icon.audio-is-playing path{display:none}.three-sixty-image .panel-audio-seek-fill{height:100%;width:0%;background:#000;position:relative;border-radius:8px}.three-sixty-image .panel-audio-seek-fill:after{content:"";position:absolute;width:9px;height:9px;background:#000;right:0;left:calc(100% - 4px - 1px);top:calc(-50% - 2.5px);border-radius:500px;box-sizing:content-box}.three-sixty-image .panel-audio-time{margin:0 .8em;align-self:center}.three-sixty-image .marker-content{position:relative;width:100%;height:100%}.three-sixty-image .marker-content svg{position:absolute;left:0;top:0;width:100%;height:100%}.three-sixty-image .three-navigation{line-height:1.2}.panel-video-poster{position:relative;margin:4% 0}svg.panel-video-play{margin-left:0px;position:absolute;left:50%;top:50%;transform:translate(-50%, -50%)}.panel-video-overlay{position:absolute;left:0;top:0;width:100px;height:100px}.panel-media-overlay{position:absolute;left:0;top:0;background:rgba(0,0,0,.8)}.panel-video-container{position:absolute;left:50%;top:50%;transform:translate(-50%, -50%)}.panel-image,.panel-video{width:100%}.acc-panel-scroll{position:absolute;display:block;left:-5px;top:100%;height:10px;transform-origin:0 0;transform:rotate(-90deg)}.acc-panel-scroll-container{position:absolute;left:95%;top:0;width:5px;height:100%}.panel-video-controls{position:absolute;bottom:-2px;height:43px;width:calc(100% + 1px);display:flex;padding:0 7px}.panel-video-controls button{pointer-events:all;background:none;border:none;min-width:30px;height:43px;cursor:pointer;position:relative;text-align:center}.panel-video-controls .panel-video-volume{padding-left:2px;width:30px;position:relative}.panel-video-controls .panel-video-volume .panel-video-volume-slider{pointer-events:none;opacity:0;position:absolute;top:-10px;width:30px;height:43px}.panel-video-controls .panel-video-volume .panel-video-volume-slider.open{opacity:1;pointer-events:all}.panel-video-controls .panel-video-volume:hover .panel-video-volume-slider{opacity:1;pointer-events:all}.panel-video-controls .panel-video-volume-button{z-index:1}.panel-video-controls .panel-video-volume-slider-bg{position:absolute;top:26px;left:16px;-webkit-transform:translate(-50%, -100%);-moz-transform:translate(-50%, -100%);-ms-transform:translate(-50%, -100%);-o-transform:translate(-50%, -100%);transform:translate(-50%, -100%)}.panel-video-controls .panel-video-volume-slider-range{cursor:pointer;position:absolute;top:48px;-webkit-transform-origin:0 0;-moz-transform-origin:0 0;-ms-transform-origin:0 0;-o-transform-origin:0 0;transform-origin:0 0;-webkit-transform:rotate(-90deg);-moz-transform:rotate(-90deg);-ms-transform:rotate(-90deg);-o-transform:rotate(-90deg);transform:rotate(-90deg);width:75px;height:30px;outline:none;padding-left:40px;opacity:0;box-sizing:content-box !important;-moz-appearance:none;-webkit-appearance:none;background:rgba(0,0,0,0)}.panel-video-controls .panel-video-volume-slider-track{pointer-events:none;position:absolute;top:1px;left:16px;-webkit-transform-origin:0 1.5px;-moz-transform-origin:0 1.5px;-ms-transform-origin:0 1.5px;-o-transform-origin:0 1.5px;transform-origin:0 1.5px;-webkit-transform:rotate(-90deg);-moz-transform:rotate(-90deg);-ms-transform:rotate(-90deg);-o-transform:rotate(-90deg);transform:rotate(-90deg);width:60px;height:3px;z-index:1;border-radius:1.5px}.panel-video-controls .panel-video-volume-slider-progress{pointer-events:none;position:absolute;top:1px;left:16px;-webkit-transform-origin:0 1.5px;-moz-transform-origin:0 1.5px;-ms-transform-origin:0 1.5px;-o-transform-origin:0 1.5px;transform-origin:0 1.5px;-webkit-transform:rotate(-90deg);-moz-transform:rotate(-90deg);-ms-transform:rotate(-90deg);-o-transform:rotate(-90deg);transform:rotate(-90deg);width:30px;height:3px;z-index:2;border-radius:1.5px}.panel-video-controls .panel-video-volume-slider-thumb{pointer-events:none;position:absolute;left:16px;-webkit-transform:translate(-50%, -50%);-moz-transform:translate(-50%, -50%);-ms-transform:translate(-50%, -50%);-o-transform:translate(-50%, -50%);transform:translate(-50%, -50%);width:12px;height:12px;border:1px solid;z-index:3;border-radius:50%}.panel-video-controls .panel-video-volume-icon{position:absolute;top:50%;left:50%;-webkit-transform:translate(-50%, -50%);-moz-transform:translate(-50%, -50%);-ms-transform:translate(-50%, -50%);-o-transform:translate(-50%, -50%);transform:translate(-50%, -50%)}.panel-video-controls>*{margin:0 5px}.panel-video-captions:after{content:"";position:absolute;width:19px;height:2px;left:50%;top:calc(50% + 13px);-webkit-transform:translate(-50%, -50%);-moz-transform:translate(-50%, -50%);-ms-transform:translate(-50%, -50%);-o-transform:translate(-50%, -50%);transform:translate(-50%, -50%)}.panel-video-captions-icon{margin-top:4px}.panel-video-seek{margin:0 5px}.panel-video-seek-range{position:absolute;top:0;left:0;width:100%;opacity:0;pointer-events:none}.panel-video-seek-fill{height:100%;width:0%;background:#000;position:relative;border-radius:8px}.panel-video-seek-fill:after{content:"";position:absolute;width:12px;height:12px;background:#000;right:0;left:calc(100% - 6px - 1px);top:calc(-50% - 3px);border-radius:8px;box-sizing:content-box}.panel-video-player{width:100%;height:100%}.panel-media-close{background:rgba(0,0,0,0);border:none;position:absolute;right:35px;top:35px}.crop-tool-shown .panel-media-close{display:none}svg.panel-video-play-icon{position:absolute;left:50%;top:50%;transform:translate(-50%, -50%) scale(1.1)}svg.panel-video-play-icon rect{display:none}svg.panel-video-play-icon.video-is-playing rect{display:block}svg.panel-video-play-icon.video-is-playing path{display:none}svg.panel-media-icon-close{cursor:pointer;overflow:visible}.panel-selection-box{position:absolute;border:1px dashed #537298;left:0;top:0;z-index:999;background:rgba(0,0,0,0)}.panel-selection-box.panel-selection-placeholder{border:1px dotted #7f7f7f}.panel-audio-seek-hover{pointer-events:none;color:#fff;bottom:2em;left:100%;position:relative;border-radius:.9em;padding-top:.2em;padding-bottom:.2em;padding-left:.6em;padding-right:.6em;display:inline-block;transform:translateX(-50%);z-index:9999;visibility:hidden;opacity:0;transition:opacity 100ms ease-out,visibility 0ms 100ms}.panel-audio-seek-hover.audio-hover-is-shown{visibility:visible;opacity:1;transition:opacity 100ms ease-out}.three-sixty-overlay{overflow:hidden}.three-setting-intial-camera .three-sixty-image-bb{display:none !important}.three-setting-intial-camera .marker-bounds:not(.hotspot-bounds){display:none !important}.three-setting-intial-camera .marker-el{pointer-events:none !important}.three-setting-intial-camera .marker-el *{pointer-events:none !important}.three-sixty-image-mobile-overlay{position:fixed;left:0;top:0;width:100%;height:100%;pointer-events:none;z-index:99999}.three-sixty-image-mobile-overlay .panel-bubble{position:fixed}.three-sixty-image-mobile-overlay .panel-bubble-arrow{display:none}.view-phone .panel-media-overlay:not(.panel-video-player){background:rgba(0,0,0,.85)}.view-phone .three-sixty-image .panel-title{width:calc(100% - 30px)}.view-phone .panel-mobile-icon-close{position:absolute;right:0;top:8px;padding:17px;z-index:999}.view-phone .panel-mobile-icon-close *{pointer-events:none}.view-phone .panel-no-title .panel-mobile-icon-close{transform:translateY(-8px)}.view-phone .panel-head.panel-no-title{height:25px}.view-phone.is-portrait .panel-mobile-pull-btn{height:5px;position:absolute;background:#e8e8e8;width:60px;border-radius:500px;transform:translate(-50%);left:50%;pointer-events:none}.view-phone.is-portrait .panel-mobile-pull-hit{position:absolute;width:120px;height:40px;left:50%;top:0;transform:translate(-50%);background:rgba(0,0,0,0)}.view-phone.is-portrait .three-sixty-image-mobile-overlay .panel-title{margin-top:.7em}.view-phone.is-portrait .three-sixty-image-mobile-overlay .panel-bubble{width:100%;height:98%;bottom:-50%;border-bottom-left-radius:0 !important;border-bottom-right-radius:0 !important}.view-phone.is-portrait .panel-mobile-collapsed .micro-scrollbar{display:none !important}.view-phone.is-landscape .three-sixty-image-mobile-overlay .panel-bubble{width:40%;height:100%;padding:3% 3% 6%;right:0;bottom:0 !important;border-radius:0 !important}.view-phone.is-landscape .three-navigation.three-free,.view-phone.is-landscape .three-navigation.three-guided{left:40px;transform:translateX(0)}.view-phone .hint{bottom:34px}.view-phone .hint .hint-bubble{bottom:-4px;right:46px}.view-phone .hint .hint-bubble .hint-content{padding:13px 10px}.slide-loader{position:absolute;pointer-events:none;left:50%;top:50%;-webkit-animation:spin 1.8s linear infinite;-moz-animation:spin 1.8s linear infinite;-ms-animation:spin 1.8s linear infinite;animation:spin 1.8s linear infinite;width:100px;height:100px;-webkit-transform:translate(-50%, -50%);-ms-transform:translate(-50%, -50%);z-index:-1;background:rgba(0,0,0,0) url("data:image/svg+xml;base64,CjxzdmcgeG1sbnM9Imh0dHA6Ly93d3cudzMub3JnLzIwMDAvc3ZnIiB2ZXJzaW9uPSIxLjEiIHhtbG5zOnhsaW5rPSJodHRwOi8vd3d3LnczLm9yZy8xOTk5L3hsaW5rIiBwcmVzZXJ2ZUFzcGVjdFJhdGlvPSJub25lIiB3aWR0aD0iMTAwcHgiIGhlaWdodD0iMTAwcHgiIHZpZXdCb3g9Ii0xIC0xIDEwMSAxMDEiPgogIDxkZWZzPgogICAgPGxpbmVhckdyYWRpZW50IGlkPSJncmFkIiBncmFkaWVudFVuaXRzPSJ1c2VyU3BhY2VPblVzZSIgeDE9Ii0wLjA1IiB5MT0iLTUwLjA3NSIgeDI9Ii0wLjA1IiB5Mj0iLTI1LjkyNDk5OTk5OTk5OTk5NyIgc3ByZWFkTWV0aG9kPSJwYWQiPgogICAgICA8c3RvcCAgb2Zmc2V0PSIwJSIgc3RvcC1jb2xvcj0iIzAwMDAwMCIvPgogICAgICAKICAgICAgPHN0b3AgIG9mZnNldD0iNTAuOTgwMzkyMTU2ODYyNzQlIiBzdG9wLWNvbG9yPSIjMDAwMDAwIiBzdG9wLW9wYWNpdHk9IjAuNTIxNTY4NjI3NDUwOTgwNCIvPgogICAgICAKICAgICAgPHN0b3AgIG9mZnNldD0iMTAwJSIgc3RvcC1jb2xvcj0iI0ZGRkZGRiIgc3RvcC1vcGFjaXR5PSIwIi8+CiAgICA8L2xpbmVhckdyYWRpZW50PgogICAgPGcgaWQ9InNwb2tlIj4KICAgICAgPHBhdGggZmlsbD0idXJsKCNncmFkKSIgc3Ryb2tlPSJub25lIiBkPSIKICAgICAgTSAwLjUgLTI2LjMKICAgICAgTCAxLjk1IC01MCAtMi4wNSAtNTAgLTEgLTI2CiAgICAgIFEgLTAuODA1MjczNDM3NSAtMjYuNDM1MTU2MjUgLTAuMyAtMjYuMyAwLjAzMzc4OTA2MjUgLTI2LjUyOTg4MjgxMjUgMC41IC0yNi4zIFoiLz4KICAgIDwvZz4KICA8L2RlZnM+CiAgCiAgPGcgdHJhbnNmb3JtPSJtYXRyaXgoIDEsIDAsIDAsIDEsIDQ5LjU1LDUwKSAiPgogICAgPHVzZSB4bGluazpocmVmPSIjc3Bva2UiLz4KICA8L2c+CiAgCiAgPGcgdHJhbnNmb3JtPSJtYXRyaXgoIDAuOTM5Njk3MjY1NjI1LCAwLjM0MTMwODU5Mzc1LCAtMC4zNDIwMjU3NTY4MzU5Mzc1LCAwLjkzNzcyODg4MTgzNTkzNzUsIDQ5LjU1LDQ5LjYpICI+CiAgICA8dXNlIHhsaW5rOmhyZWY9IiNzcG9rZSIgb3BhY2l0eT0iLjA1Ii8+CiAgPC9nPgogIAogIDxnIHRyYW5zZm9ybT0ibWF0cml4KCAwLjc2NjI5NjM4NjcxODc1LCAwLjY0MjEyMDM2MTMyODEyNSwgLTAuNjQyMTIwMzYxMzI4MTI1LCAwLjc2NDE5MDY3MzgyODEyNSwgNDkuNSw1MCkgIj4KICAgIDx1c2UgeGxpbms6aHJlZj0iI3Nwb2tlIiBvcGFjaXR5PSIuMSIvPgogIDwvZz4KICAKICA8ZyB0cmFuc2Zvcm09Im1hdHJpeCggMC41MDA0NzMwMjI0NjA5Mzc1LCAwLjg2NTQ3ODUxNTYyNSwgLTAuODY0NzQ2MDkzNzUsIDAuNDk4NDc0MTIxMDkzNzUsIDQ5LjU1LDUwKSAiPgogICAgPHVzZSB4bGluazpocmVmPSIjc3Bva2UiIG9wYWNpdHk9Ii4yIiAvPgogIDwvZz4KICAKICA8ZyB0cmFuc2Zvcm09Im1hdHJpeCggMC4xNzQyNTUzNzEwOTM3NSwgMC45ODQ0ODE4MTE1MjM0Mzc1LCAtMC45ODMwOTMyNjE3MTg3NSwgMC4xNzI2NTMxOTgyNDIxODc1LCA0OS41NSw0OS45NSkgIj4KICAgIDx1c2UgeGxpbms6aHJlZj0iI3Nwb2tlIiBvcGFjaXR5PSIuMyIgLz4KICA8L2c+CiAgCiAgPGcgdHJhbnNmb3JtPSJtYXRyaXgoIC0wLjE3Mjk1ODM3NDAyMzQzNzUsIDAuOTg0NzEwNjkzMzU5Mzc1LCAtMC45ODI4Nzk2Mzg2NzE4NzUsIC0wLjE3Mzk5NTk3MTY3OTY4NzUsIDQ5LjYsNTApICI+CiAgICA8dXNlIHhsaW5rOmhyZWY9IiNzcG9rZSIgb3BhY2l0eT0iLjM1IiAvPgogIDwvZz4KICAKICA8ZyB0cmFuc2Zvcm09Im1hdHJpeCggLTAuNDk5MzEzMzU0NDkyMTg3NSwgMC44NjYxNDk5MDIzNDM3NSwgLTAuODY0MTA1MjI0NjA5Mzc1LCAtMC40OTk2NjQzMDY2NDA2MjUsIDQ5LjYsNTApICI+CiAgICA8dXNlIHhsaW5rOmhyZWY9IiNzcG9rZSIgb3BhY2l0eT0iLjQiIC8+CiAgPC9nPgogIAogIDxnIHRyYW5zZm9ybT0ibWF0cml4KCAtMC43NjU0NDE4OTQ1MzEyNSwgMC42NDMxNTc5NTg5ODQzNzUsIC0wLjY0MTA5ODAyMjQ2MDkzNzUsIC0wLjc2NTA3NTY4MzU5Mzc1LCA0OS42LDQ5Ljk1KSAiPgogICAgPHVzZSB4bGluazpocmVmPSIjc3Bva2UiIG9wYWNpdHk9Ii40NSIgLz4KICA8L2c+CiAgCiAgPGcgdHJhbnNmb3JtPSJtYXRyaXgoIC0wLjkzOTI3MDAxOTUzMTI1LCAwLjM0MjU1OTgxNDQ1MzEyNSwgLTAuMzQwNzU5Mjc3MzQzNzUsIC0wLjkzODIwMTkwNDI5Njg3NSwgNDkuNTUsNTApICI+CiAgICA8dXNlIHhsaW5rOmhyZWY9IiNzcG9rZSIgb3BhY2l0eT0iLjUiIC8+CiAgPC9nPgogIAogIDxnIHRyYW5zZm9ybT0ibWF0cml4KCAtMC45OTk3ODYzNzY5NTMxMjUsIDAuMDAwNjQwODY5MTQwNjI1LCAwLjAwMDY4NjY0NTUwNzgxMjUsIC0wLjk5ODE2ODk0NTMxMjUsIDQ5LjUsNTApICI+CiAgICA8dXNlIHhsaW5rOmhyZWY9IiNzcG9rZSIgb3BhY2l0eT0iLjU1IiAvPgogIDwvZz4KICAKICA8ZyB0cmFuc2Zvcm09Im1hdHJpeCggLTAuOTM5Njk3MjY1NjI1LCAtMC4zNDEzNTQzNzAxMTcxODc1LCAwLjM0MjA0MTAxNTYyNSwgLTAuOTM3NzQ0MTQwNjI1LCA0OS41LDUwLjA1KSAiPgogICAgPHVzZSB4bGluazpocmVmPSIjc3Bva2UiIG9wYWNpdHk9Ii42IiAvPgogIDwvZz4KICAKICA8ZyB0cmFuc2Zvcm09Im1hdHJpeCggLTAuNzY2Mjk2Mzg2NzE4NzUsIC0wLjY0MjE4MTM5NjQ4NDM3NSwgMC42NDIxNTA4Nzg5MDYyNSwgLTAuNzY0MjA1OTMyNjE3MTg3NSwgNDkuNTUsNDkuOTUpICI+CiAgICA8dXNlIHhsaW5rOmhyZWY9IiNzcG9rZSIgb3BhY2l0eT0iLjY1IiAvPgogIDwvZz4KICAKICA8ZyB0cmFuc2Zvcm09Im1hdHJpeCggLTAuNTAwNDU3NzYzNjcxODc1LCAtMC44NjU1Mzk1NTA3ODEyNSwgMC44NjQ4MDcxMjg5MDYyNSwgLTAuNDk4NDc0MTIxMDkzNzUsIDQ5LjUsNTApICI+CiAgICA8dXNlIHhsaW5rOmhyZWY9IiNzcG9rZSIgb3BhY2l0eT0iLjciIC8+CiAgPC9nPgogIAogIDxnIHRyYW5zZm9ybT0ibWF0cml4KCAtMC4xNzQyNDAxMTIzMDQ2ODc1LCAtMC45ODQ1Mjc1ODc4OTA2MjUsIDAuOTgzMTU0Mjk2ODc1LCAtMC4xNzI2Mzc5Mzk0NTMxMjUsIDQ5LjUsNTApICI+CiAgICA8dXNlIHhsaW5rOmhyZWY9IiNzcG9rZSIgb3BhY2l0eT0iLjc1IiAvPgogIDwvZz4KICAKICA8ZyB0cmFuc2Zvcm09Im1hdHJpeCggMC4xNzMwMDQxNTAzOTA2MjUsIC0wLjk4NDc0MTIxMDkzNzUsIDAuOTgyODk0ODk3NDYwOTM3NSwgMC4xNzQwMTEyMzA0Njg3NSwgNDkuNSw1MCkgIj4KICAgIDx1c2UgeGxpbms6aHJlZj0iI3Nwb2tlIiBvcGFjaXR5PSIuOCIgLz4KICA8L2c+CiAgCiAgPGcgdHJhbnNmb3JtPSJtYXRyaXgoIDAuNDk5Mzc0Mzg5NjQ4NDM3NSwgLTAuODY2MTk1Njc4NzEwOTM3NSwgMC44NjQxMjA0ODMzOTg0Mzc1LCAwLjQ5OTY5NDgyNDIxODc1LCA0OS41NSw1MCkgIj4KICAgIDx1c2UgeGxpbms6aHJlZj0iI3Nwb2tlIiBvcGFjaXR5PSIuODUiIC8+CiAgPC9nPgogIAogIDxnIHRyYW5zZm9ybT0ibWF0cml4KCAwLjc2NTUwMjkyOTY4NzUsIC0wLjY0MzE3MzIxNzc3MzQzNzUsIDAuNjQxMDk4MDIyNDYwOTM3NSwgMC43NjUxMjE0NTk5NjA5Mzc1LCA0OS41LDUwKSAiPgogICAgPHVzZSB4bGluazpocmVmPSIjc3Bva2UiIG9wYWNpdHk9Ii45IiAvPgogIDwvZz4KICAKICA8ZyB0cmFuc2Zvcm09Im1hdHJpeCggMC45MzkzMzEwNTQ2ODc1LCAtMC4zNDI1NTk4MTQ0NTMxMjUsIDAuMzQwNzQ0MDE4NTU0Njg3NSwgMC45MzgyMzI0MjE4NzUsIDQ5LjUsNDkuOTUpICI+CiAgICA8dXNlIHhsaW5rOmhyZWY9IiNzcG9rZSIgb3BhY2l0eT0iLjk1IiAvPgogIDwvZz4KPC9zdmc+Cg==") no-repeat center center}.mobile-chrome-warning{position:fixed;width:300px;height:75px;bottom:60px;background:rgba(0,0,0,.0001);display:none;pointer-events:none;z-index:99}.mobile-chrome-warning-btn{position:absolute;left:-16px;top:-15px;width:107px;height:107px;background:rgba(0,0,0,.6);border-radius:50%;border:1px solid rgba(255,255,255,.2);pointer-events:all;-webkit-transform:scale(0.6)}.mobile-chrome-warning-btn svg{position:absolute;left:60%;top:58%;-webkit-transform:translate(-50%, -50%)}.mobile-chrome-warning-bubble{position:relative;color:#fff;padding:10px;background:rgba(0,0,0,.8);border-radius:5px;float:left;margin-left:100px;margin-top:15px;pointer-events:none}.mobile-chrome-warning-bubble:before{position:absolute;top:8.5px;left:-20px;width:30px;height:30px;content:"";display:block;width:0;height:0;border-style:solid;border-width:12.5px 20px 12.5px 0;border-color:rgba(0,0,0,0) rgba(0,0,0,.8) rgba(0,0,0,0) rgba(0,0,0,0);pointer-events:none}.theme-classic.view-mobile .swipe-resume-arrow{position:fixed;top:30%;left:50%;-webkit-transform:translate(-50%, 0);width:12%}.theme-classic.view-mobile .mobile-chrome-warning-text{position:fixed;top:56%;left:50%;-webkit-transform:translate(-50%, 0);height:30%;width:80%;line-height:43px;text-align:center;color:#aeb7bd;word-break:break-word;font-size:20px}.slide-loader .mobile-loader-dot{display:none}@-ms-keyframes spin{from{-ms-transform:translate(-50%, -50%) rotate(0deg)}to{-ms-transform:translate(-50%, -50%) rotate(360deg)}}@-moz-keyframes spin{from{-moz-transform:translate(-50%, -50%) rotate(0deg)}to{-moz-transform:translate(-50%, -50%) rotate(360deg)}}@-webkit-keyframes spin{from{-webkit-transform:translate(-50%, -50%) rotate(0deg)}to{-webkit-transform:translate(-50%, -50%) rotate(360deg)}}@keyframes spin{from{transform:translate(-50%, -50%) rotate(0deg)}to{transform:translate(-50%, -50%) rotate(360deg)}}body.theme-classic.view-mobile{background:#000 !important}body.theme-unified{background:#1b1a1a}.theme-classic.view-mobile .load-container,.theme-unified .load-container{position:absolute;left:0;top:0;width:100%;height:100%;background-color:rgba(0,0,0,.5);z-index:1;visibility:visible;-webkit-transition:visibility 250ms,opacity 250ms linear;-moz-transition:visibility 250ms,opacity 250ms linear;-mz-transition:visibility 250ms,opacity 250ms linear;transition:visibility 250ms,opacity 250ms linear;pointer-events:none}.theme-classic.view-mobile .hide-slide-loader .load-container,.theme-unified .hide-slide-loader .load-container{opacity:0;visibility:hidden}.theme-classic.view-mobile .slide-loader,.theme-unified .slide-loader{-webkit-animation:none;-moz-animation:none;-ms-animation:none;animation:none;background:none;text-align:center;width:120px;height:80px;top:60%}.theme-unified .slide-loader{top:50%}.theme-classic.view-mobile .slide-loader .mobile-loader-dot,.theme-unified .slide-loader .mobile-loader-dot{width:30px;height:30px;background-color:#fff;border-radius:100%;display:inline-block;-webkit-animation:slide-loader 1s ease-in-out 0s infinite both;-moz-animation:slide-loader 1s ease-in-out 0s infinite both;-ms-animation:slide-loader 1s ease-in-out 0s infinite both;animation:slide-loader 1s ease-in-out 0s infinite both}.theme-classic.view-mobile .slide-loader .dot1,.theme-unified .slide-loader .dot1{-webkit-animation-delay:-0.2s;-moz-animation-delay:-0.2s;-ms-animation-delay:-0.2s;animation-delay:-0.2s}.theme-classic.view-mobile .slide-loader .dot2,.theme-unified .slide-loader .dot2{-webkit-animation-delay:-0.1s;-moz-animation-delay:-0.1s;-ms-animation-delay:-0.1s;animation-delay:-0.1s}@-ms-keyframes slide-loader{0%,80%,100%{-ms-transform:scale(0.6)}40%{-ms-transform:scale(0)}}@-moz-keyframes slide-loader{0%,80%,100%{-moz-transform:scale(0.6)}40%{-moz-transform:scale(0)}}@-webkit-keyframes slide-loader{0%,80%,100%{-webkit-transform:scale(0.6)}40%{-webkit-transform:scale(0)}}@keyframes slide-loader{0%,80%,100%{transform:scale(0.6)}40%{transform:scale(0)}}.mobile-load-title-overlay{display:none}.theme-classic.view-mobile .mobile-load-title-overlay{display:block !important;position:fixed;top:0;right:0;bottom:0;left:0;z-index:999;pointer-events:none}.theme-classic.view-mobile .mobile-load-title-overlay .mobile-load-title{position:relative;height:30%;width:80%;margin:0 auto;line-height:43px;text-align:center;color:#aeb7bd;word-break:break-word}@media only screen and (min-width: 320px)and (orientation: landscape){.theme-classic.view-mobile .mobile-load-title{font-size:28.8px;-moz-transform:translateY(33%);-ms-transform:translateY(33%);-webkit-transform:translateY(33%);transform:translateY(33%)}}@media only screen and (min-width: 320px)and (orientation: portrait){.theme-classic.view-mobile .slide-loader{top:55%}.theme-classic.view-mobile .mobile-load-title{font-size:28.8px;-moz-transform:translateY(35%);-ms-transform:translateY(35%);-webkit-transform:translateY(35%);transform:translateY(35%)}}#tooltip{position:fixed;border-width:1px;border-style:solid;border-radius:2px;padding:8px 12px}.top-ui-bg{display:none;z-index:2}.bottom-ui-bg{display:none;z-index:2}.left-ui-bg{display:none;z-index:2}.right-ui-bg{display:none;z-index:2}button{font-family:inherit;padding:0}.is-360,#preso,#wrapper{background:rgba(0,0,0,0) !important}.rtl{direction:rtl}#slide-label,#slide-label-message,#slide-label-lightbox{position:absolute;top:0;left:0;opacity:0}#top-bar{pointer-events:none;z-index:2}#top-bar button{pointer-events:all}#top-bar .panel *{pointer-events:all}#sidebar{z-index:3}#sidebar .view-content{text-align:inherit !important}.tab-focus-box{border:none;left:0;pointer-events:none;position:absolute;top:0;z-index:9999}body.show-focus .tab-focus-box{border:2px solid #ff0}.target-container{width:100%;height:100%;position:absolute;z-index:99999;background:rgba(0,0,0,0);display:none}body.highlight-mode .target-container{display:block;pointer-events:none}body.target-mode .target-container{display:block}.target-container .target-highlight{border:1px dashed #9b9b9b;background:rgba(255,255,255,.2);display:none;position:absolute}.target-container .target-highlight.active{display:block}.target-container .target-highlight.target-selected{border:1px solid #00aff0}.area-secondary-wrapper:after{content:"";display:block;pointer-events:none;width:20px;height:100%;position:absolute;right:0;top:0;z-index:99}.sidebar-right .area-secondary-wrapper:after{left:0;-webkit-transform:scaleX(-1);-moz-transform:scaleX(-1);-ms-transform:scaleX(-1);-o-transform:scaleX(-1);transform:scaleX(-1)}.floating-sidebar #sidebar{z-index:9999}.floating-sidebar .sidebar-overlay{position:absolute;left:0;top:0;background:rgba(0,0,0,.5);width:100%;height:100%;z-index:99;display:block}.floating-sidebar.sidebar-closed .sidebar-overlay{display:none}.floating-sidebar .area-secondary-wrapper{box-shadow:0 0 50px rgba(0,0,0,.5)}.floating-sidebar .area-secondary-wrapper:after{display:none}.sidebar-overlay{display:none}.sidebar-closed #sidebar .view-content{visibility:hidden !important}.sidebar-closed #hamburger{display:block}.sidebar-closed .area-secondary-wrapper{box-shadow:0 0 50px rgba(0,0,0,0)}.cs-logo img{position:absolute;top:50%;left:50%;-webkit-transform:translate(-50%, -50%);-moz-transform:translate(-50%, -50%);-ms-transform:translate(-50%, -50%);-o-transform:translate(-50%, -50%);transform:translate(-50%, -50%)}.cs-logo{box-shadow:none !important;text-align:center;line-height:170px}.cs-tab,.tab{text-transform:uppercase}.cs-tab .view-content,.tab .view-content{white-space:nowrap}.tabs.overflow-tabs .tab .view-content{overflow-x:hidden;text-overflow:ellipsis;white-space:nowrap}.presentation-title{font-size:123.077%;font-weight:normal;margin:0}.presentation-title div{position:relative;float:left}.presentation-title .top-tabs-line{left:0;top:0;height:100px;width:13px;z-index:99;border-right:1px solid #ccc}#top-ellipsis{cursor:pointer}#top-ellipsis .panel-arrow{position:absolute;left:50%;transform:translate(-100%);top:45px;z-index:9999}.top-ellipsis-panel{z-index:4;width:auto !important;height:auto !important}.top-ellipsis-panel .panel{z-index:9999 !important}.top-ellipsis-panel .panel .panel-arrow{display:none}.top-ellipsis-panel .panel-links{margin-left:4px;margin-right:4px}.top-ellipsis-panel .panel-links .top-tab{position:relative !important;display:block;left:0 !important;top:0 !important;transform:translate(0, 0) !important;margin-top:15px !important;margin-bottom:15px !important;overflow:visible !important;background:rgba(0,0,0,0);border:none}.top-ellipsis-panel .panel-links .top-tab .view-content{text-align:left;overflow:hidden;text-overflow:ellipsis;white-space:nowrap}.top-tabs-drop-icon{position:absolute;left:45%;top:45%;-webkit-transform:translate(-80%, -50%);-moz-transform:translate(-80%, -50%);-ms-transform:translate(-80%, -50%);-o-transform:translate(-80%, -50%);transform:translate(-80%, -50%);z-index:4}.top-tabs-drop-icon div{display:inline-block;margin:1px;width:4px;height:4px;border-radius:50%;background:#fff;-webkit-transition:background .2s ease-out;-moz-transition:background .2s ease-out;-o-transition:background .2s ease-out;transition:background .2s ease-out}.resume-shown .presentation-title{display:none}#tabs,.top-tab{font-size:92.307%}#top-tabs .top-tab{background-color:rgba(0,0,0,0);border-color:rgba(0,0,0,0)}.top-tab{padding-left:0;padding-right:0}.top-tab .top-tab-text{white-space:nowrap}.tab{border:none;background-color:rgba(0,0,0,0);-webkit-transition:color 200ms ease-out;-moz-transition:color 200ms ease-out;-o-transition:color 200ms ease-out;transition:color 200ms ease-out;cursor:pointer}.tab.cs-selected.selected-animation-done:after{content:"";position:absolute;left:0;top:63px;width:100%;height:2px}.tab-selected-slider{position:absolute;left:0;top:-1px;width:100px;height:10px;z-index:9999}.slider-mask{position:absolute;width:100%;top:0;left:0;height:71px;overflow:hidden}.panel #resources-content,.panel #glossary-content,.panel #transcript-content{overflow-y:auto !important}.panel-arrow{position:absolute;left:0;top:-10px}.panel-link,.custom-link{cursor:pointer}.search-icon{opacity:1;overflow:visible !important;-webkit-transition:opacity 200ms ease-out;-moz-transition:opacity 200ms ease-out;-o-transition:opacity 200ms ease-out;transition:opacity 200ms ease-out}.search-icon:hover{opacity:1}.search-icon path,.search-icon circle{-webkit-transition:stroke .25s ease-out;-moz-transition:stroke .25s ease-out;-o-transition:stroke .25s ease-out;transition:stroke .25s ease-out}.search-clear-close .cs-icon{-webkit-transform:translateY(-1px);-moz-transform:translateY(-1px);-ms-transform:translateY(-1px);-o-transform:translateY(-1px);transform:translateY(-1px);vertical-align:middle !important}.search-results{position:relative;overflow:auto;-webkit-transition:height .2s ease-out;-moz-transition:height .2s ease-out;-o-transition:height .2s ease-out;transition:height .2s ease-out}.search-results .listitem{padding-left:38px}#outline-search-content.rtl .listitem{padding-right:38px;padding-left:0px !important}.search-ui{position:relative;top:58px;-webkit-transform:translateY(-100%);-moz-transform:translateY(-100%);-ms-transform:translateY(-100%);-o-transform:translateY(-100%);transform:translateY(-100%);margin-left:1em;margin-right:1em}.search-clear{position:absolute;right:.5em;top:50%;-webkit-transform:translateY(-50%);-moz-transform:translateY(-50%);-ms-transform:translateY(-50%);-o-transform:translateY(-50%);transform:translateY(-50%);font-size:1.5em;opacity:.5;-webkit-transition:opacity 200ms ease-out;-moz-transition:opacity 200ms ease-out;-o-transition:opacity 200ms ease-out;transition:opacity 200ms ease-out}.search-clear:hover{opacity:1}.rtl .search-clear{right:inherit;left:.5em}#search-results-content{z-index:2 !important}body.ff-on #outline-content>ul,body.ff-on #outline-content ul li:first-child{margin-top:0px !important;padding-top:0px}#outline-search{border-radius:1.2em}#outline-search input[type=search]{background:rgba(0,0,0,0);border-radius:0;min-height:33px;margin-left:1em;padding-top:7px;width:90%}.rtl #outline-search input[type=search]{direction:rtl}.rtl #outline-search{direction:ltr}.search{-webkit-transition:height 250ms ease-out;-moz-transition:height 250ms ease-out;-o-transition:height 250ms ease-out;transition:height 250ms ease-out}.search-scroll{-webkit-transform:translateY(58px);-moz-transform:translateY(58px);-ms-transform:translateY(58px);-o-transform:translateY(58px);transform:translateY(58px);display:none}.search-input-shown .outline-scroll{-webkit-transform:translateY(58px);-moz-transform:translateY(58px);-ms-transform:translateY(58px);-o-transform:translateY(58px);transform:translateY(58px)}.search-results-active .outline-scroll{display:none}.search-results-active .search-scroll{display:block}#outline-content,#outline-search-content{-webkit-transition:-webkit-transform 250ms ease-out;-moz-transition:-moz-transform 250ms ease-out;-o-transition:-o-transform 250ms ease-out;transition:transform 250ms ease-out;font-size:103.769%}#outline-content ul,#outline-content .search-results ul,#outline-search-content ul,#outline-search-content .search-results ul{list-style:none;margin:0;padding:0;margin-top:1px}.rtl #outline-content ul,.rtl #outline-content .search-results ul,.rtl #outline-search-content ul,.rtl #outline-search-content .search-results ul{padding-right:10px}#outline-content>ul,.search-results>ul,.resources-content>ul{padding:1px 3px}body.ff-on #outline-content>ul,body.ff-on .search-results>ul{padding:0px 0px !important}body.ff-on #outline-content.rtl,body.ff-on #search-results-content.rtl{padding-right:12px}body.ff-on #outline-content.rtl ul,body.ff-on #outline-content.rtl .search-results ul,body.ff-on #search-results-content.rtl ul,body.ff-on #search-results-content.rtl .search-results ul{padding-right:0px}#outline-content li,.search-results li{list-style:none;position:relative;margin-bottom:2px}#outline-content li div,.search-results li div{padding-top:11px;padding-bottom:11px}.listitem{cursor:pointer;-webkit-transition:color 200ms ease-out;-moz-transition:color 200ms ease-out;-o-transition:color 200ms ease-out;transition:color 200ms ease-out}.listitem .visitedIcon{display:none}.listitem .lockedIcon,.listitem .lockedViewedIcon{display:none}body.ff-on .presentation-title .view-content{height:100%}body.ff-on .presentation-title-text,body.ff-on .top-tabs-line{white-space:nowrap;top:45%;-webkit-transform:translateY(-50%);-moz-transform:translateY(-50%);-ms-transform:translateY(-50%);-o-transform:translateY(-50%);transform:translateY(-50%)}body.ff-on .panel-arrow{top:-9px}body.ff-on #top-ellipsis .panel-arrow{top:47px}body.ff-on .cs-menu.topmenu-panel,body.ff-on .top-tabs-drop,body.ff-on #arrow-shadow .panel-arrow-path{box-shadow:0 0 8px rgba(0,0,0,.35)}body.ff-on .cs-tabs:not(.topmenu-item):not(#captions.cs-button){font-weight:700;letter-spacing:1px}body.ff-on #prev>div>span.text,body.ff-on #submit>div>span.text,body.ff-on #next>div>span.text{font-weight:700;letter-spacing:1px}body.ff-on #captions.cs-button:after,body.ff-on #captions-overflow #settings-captions:after{content:"";position:absolute;width:19px;height:2px;left:50%;top:calc(50% + 13px);-webkit-transform:translate(-50%, -50%);-moz-transform:translate(-50%, -50%);-ms-transform:translate(-50%, -50%);-o-transform:translate(-50%, -50%);transform:translate(-50%, -50%)}body.ff-on #captions-overflow #settings-captions{position:relative}body.ff-on #playback-speed .panel-down-arrow,body.ff-on #language-picker .panel-down-arrow{position:absolute !important;left:50% !important;top:100% !important;margin-left:-9px !important;margin-top:-8px !important}body.ff-on #playback-speed .panel-down-arrow div div,body.ff-on #language-picker .panel-down-arrow div div{--arrow-mask: url("data:image/svg+xml,%3Csvg xmlns='http://www.w3.org/2000/svg' transform='translate(-7,-7)' width='30' height='30' viewBox='0 0 30 30'%3E%3Cpath d='M0,30 L30,0 L30,30 Z'/%3E%3C/svg%3E");mask-image:var(--arrow-mask);-webkit-mask-image:var(--arrow-mask);-moz-mask-image:var(--arrow-mask)}body.ff-on #playback-speed .settings-panel,body.ff-on #language-picker .settings-panel{-webkit-filter:drop-shadow(0px 0px 4px rgba(0, 0, 0, 0.35));-moz-filter:drop-shadow(0px 0px 4px rgba(0, 0, 0, 0.35));filter:drop-shadow(0px 0px 4px rgba(0, 0, 0, 0.35));min-width:150px;white-space:nowrap;padding:5px 2px;font-size:14px}body.ff-on #playback-speed .settings-panel .title,body.ff-on #language-picker .settings-panel .title{margin:5px 7px;font-weight:700}body.ff-on #playback-speed .settings-panel ul,body.ff-on #language-picker .settings-panel ul{margin:0;padding:0}body.ff-on #playback-speed .settings-panel li,body.ff-on #language-picker .settings-panel li{list-style-type:none}body.ff-on #playback-speed .settings-panel .menu-choice,body.ff-on #language-picker .settings-panel .menu-choice{pointer-events:all;cursor:pointer;padding:4px 7px;text-align:left;border:1px solid rgba(0,0,0,0);width:100%;height:100%}body.ff-on #playback-speed .settings-panel .menu-choice .selected-icon,body.ff-on #language-picker .settings-panel .menu-choice .selected-icon{display:inline-block;margin-right:10px;visibility:hidden}body.ff-on #playback-speed .settings-panel .menu-choice .label,body.ff-on #language-picker .settings-panel .menu-choice .label{display:inline-block}body.ff-on #playback-speed .settings-panel .menu-choice.selected .selected-icon,body.ff-on #language-picker .settings-panel .menu-choice.selected .selected-icon{visibility:visible}body.ff-on #settings{position:relative !important}body.ff-on #settings .panel-down-arrow{position:absolute !important;left:50% !important;top:100% !important;margin-left:-9px !important;margin-top:-8px !important}body.ff-on #settings .settings-panel{will-change:filter;-webkit-filter:drop-shadow(0px 0px 4px rgba(0, 0, 0, 0.35));-moz-filter:drop-shadow(0px 0px 4px rgba(0, 0, 0, 0.35));filter:drop-shadow(0px 0px 4px rgba(0, 0, 0, 0.35))}body.ff-on .carrot,body.ff-on .item-collapsed .carrot{top:inherit !important;position:relative !important;margin-left:-35px !important;margin-right:5px !important}body.ff-on .rtl .carrot,body.ff-on .rtl .item-collapsed .carrot{left:inherit !important;margin-left:5px !important;margin-right:-35px !important}body.ff-on .carrot{-webkit-transform:translateY(6px) rotate(90deg);-moz-transform:translateY(6px) rotate(90deg);-ms-transform:translateY(6px) rotate(90deg);-o-transform:translateY(6px) rotate(90deg);transform:translateY(6px) rotate(90deg)}body.ff-on .rtl .carrot{-ms-transform:translate(6px, 5px) rotate(-90deg)}body.ff-on .item-collapsed .carrot{-webkit-transform:translate(6px, 3px) rotate(0deg);-moz-transform:translate(6px, 3px) rotate(0deg);-ms-transform:translate(6px, 3px) rotate(0deg);-o-transform:translate(6px, 3px) rotate(0deg);transform:translate(6px, 3px) rotate(0deg)}body.ff-on .rtl .item-collapsed .carrot{-webkit-transform:translate(-3px, 0px) rotate(180deg);-moz-transform:translate(-3px, 0px) rotate(180deg);-ms-transform:translate(-3px, 0px) rotate(180deg);-o-transform:translate(-3px, 0px) rotate(180deg);transform:translate(-3px, 0px) rotate(180deg);-ms-transform:translate(8px, -1px) rotate(180deg)}body.ff-on #outline-content li div,body.ff-on .search-results li div{padding-top:inherit;padding-bottom:inherit;min-height:2.9652em}body.ff-on li div.listitem.cs-selected .visitedIcon,body.ff-on li div.listitem.cs-viewed:not(.is-scene):not(.cs-locked) .visitedIcon,body.ff-on .search-results li div.listitem.cs-selected .visitedIcon,body.ff-on .search-results li div.listitem.cs-viewed:not(.is-scene):not(.cs-locked) .visitedIcon{display:inline-block;margin-top:2px}body.ff-on li div.listitem.cs-restricted:not(.cs-viewed):not(.cs-selected):not(.is-scene) .lockedIcon,body.ff-on li div.listitem.cs-locked:not(.cs-viewed):not(.cs-selected):not(.is-scene) .lockedIcon,body.ff-on .search-results li div.listitem.cs-restricted:not(.cs-viewed):not(.cs-selected):not(.is-scene) .lockedIcon,body.ff-on .search-results li div.listitem.cs-locked:not(.cs-viewed):not(.cs-selected):not(.is-scene) .lockedIcon{display:inline-block}body.ff-on li div.listitem.cs-locked.cs-viewed:not(.cs-selected):not(.is-scene) .lockedViewedIcon,body.ff-on .search-results li div.listitem.cs-locked.cs-viewed:not(.cs-selected):not(.is-scene) .lockedViewedIcon{display:inline-block}body.ff-on li.item-collapsed div.listitem.cs-unvisited.cs-restricted .lockedIcon,body.ff-on li.item-collapsed div.listitem.cs-unvisited.cs-locked .lockedIcon{display:inline-block}body.ff-on li.item-collapsed div.listitem.cs-complete:not(.cs-locked) .visitedIcon{display:inline-block;margin-top:2px}body.ff-on li.item-collapsed div.listitem.cs-complete.cs-locked .lockedViewedIcon{display:inline-block}body.ff-on li.item-collapsed div.listitem.cs-viewed:not(.cs-complete) .visitedIcon{display:none !important}body.ff-on li.item-collapsed div.listitem.cs-viewed:not(.cs-complete) .lockedViewedIcon{display:none !important}body.ff-on li:not(.item-collapsed)>div.is-promoted-slide .visitedIcon{display:none !important}body.ff-on li:not(.item-collapsed)>div.is-promoted-slide .lockedIcon{display:none !important}body.ff-on li:not(.item-collapsed)>div.is-promoted-slide .lockedViewedIcon{display:none !important}body.ff-on #outline-panel .listitem{display:flex;align-items:center}body.ff-on .outline-states{margin-right:1.8em;margin-left:auto;min-width:16px}body.ff-on .linkText{margin-top:11px;margin-bottom:11px;margin-right:10px}body.ff-on #outline-content.rtl .linkText{margin-right:0px;margin-left:10px}body.ff-on .listitem.no-wrap .linkText{white-space:nowrap;overflow:hidden;text-overflow:ellipsis;margin-right:10px;line-height:normal}body.ff-on #outline-content.rtl .outline-states,body.ff-on #outline-search-content.rtl .outline-states{margin-right:auto;margin-left:1.8em}body.ff-on #outline-content.rtl .listitem.no-wrap .linkText,body.ff-on #outline-search-content.rtl .listitem.no-wrap .linkText{margin-right:0px;margin-left:10px}body.ff-on #outline-content.rtl.listitem,body.ff-on #outline-search-content.rtl.listitem{flex-direction:row-reverse}body.ff-on #top-bar .timer-wheel.cs-pie{transform:translateY(50%);top:-9px}.listitem.is-scene:focus{background:rgba(0,0,0,0) !important}.listitem.no-wrap{white-space:nowrap;overflow:hidden;text-overflow:ellipsis}.carrot *{pointer-events:none !important}.carrot{position:absolute;left:0;top:0;pointer-events:all !important;-webkit-transform:translateY(7px) rotate(90deg);-moz-transform:translateY(7px) rotate(90deg);-ms-transform:translateY(7px) rotate(90deg);-o-transform:translateY(7px) rotate(90deg);transform:translateY(7px) rotate(90deg)}.cs-listitem{-webkit-transition:color .25s ease-out;-moz-transition:color .25s ease-out;-o-transition:color .25s ease-out;transition:color .25s ease-out}.cs-listitem .cs-icon-carrot *{-webkit-transition:fill .25s ease-out;-moz-transition:fill .25s ease-out;-o-transition:fill .25s ease-out;transition:fill .25s ease-out}.cs-button .text{-webkit-transition:color .25s ease-out;-moz-transition:color .25s ease-out;-o-transition:color .25s ease-out;transition:color .25s ease-out;vertical-align:middle;display:inline-block}.cs-button .view-content{height:100%;display:flex;align-items:center;justify-content:center}#prev .view-content .btn-icon,#next .view-content .btn-icon{line-height:.75}.cs-tabs{-webkit-transition:color .25s ease-out;-moz-transition:color .25s ease-out;-o-transition:color .25s ease-out;transition:color .25s ease-out}.cs-icon{overflow:visible !important}.cs-icon path,.cs-icon rect,.cs-icon polygon{-webkit-transition:fill .25s ease-out;-moz-transition:fill .25s ease-out;-o-transition:fill .25s ease-out;transition:fill .25s ease-out}.scrolling-panel,.search-content,.is-scrollable{overflow-x:hidden;overflow-y:auto}*{outline:none !important;-ms-overflow-style:none;-webkit-overflow-scrolling:auto;scrollbar-width:none}*:not(.mobile-textarea)::-webkit-scrollbar{display:none}.micro-scrollbar.scrollarea-scrollbar{position:absolute;right:0px;left:auto;overflow:visible !important}.micro-scrollbar.scrollarea-scrollbar.horizontal-scroll{height:unset}.micro-scrollbar .scrollarea-scrollbar:before{position:absolute;top:0px;left:20px;width:6px;height:100%;background:#383838;border-radius:5px;content:"";display:block}.micro-scrollbar .scrollarea-btn:after{position:absolute;top:0px;left:0px;width:8px;height:100%;background:#b5b5b5;pointer-events:none;box-shadow:0 0 0px 1px rgba(0,0,0,0);border-radius:5px;content:"";display:block;-webkit-transition:background 350ms linear;-moz-transition:background 350ms linear;-o-transition:background 350ms linear;transition:background 350ms linear}.slide-scroll.scrollarea-scrollbar:before,.slide-hscroll.scrollarea-scrollbar:before{background:none}.slide-scroll>.scrollarea-btn:after,.slide-hscroll>.scrollarea-btn:after{left:1px}.micro-scrollbar-btn.scrollarea-btn{position:absolute;-webkit-transition:opacity 500ms ease-out;-moz-transition:opacity 500ms ease-out;-o-transition:opacity 500ms ease-out;transition:opacity 500ms ease-out}.horizontal-scroll .scrollarea-scrollbar{bottom:-9px;top:auto}.horizontal-scroll .scrollarea-scrollbar:before{position:absolute;top:0px;left:0px;width:100%;height:6px}.horizontal-scroll .scrollarea-btn:after{pointer-events:all;position:absolute;top:1px;left:0px;width:100%;height:9px;box-shadow:0 0 1px 0px rgba(0,0,0,0)}.sidebar-contents .micro-scrollbar-btn.scrollarea-btn{left:-2px}.document-scrolling .micro-scrollbar-btn.scrollarea-btn{pointer-events:none !important}.document-scrolling .micro-scrollbar *{pointer-events:none !important}.item-collapsible{margin-top:7px;margin-bottom:7px}.item-collapsed .carrot{-webkit-transform:translate(6px, 4px) rotate(0deg);-moz-transform:translate(6px, 4px) rotate(0deg);-ms-transform:translate(6px, 4px) rotate(0deg);-o-transform:translate(6px, 4px) rotate(0deg);transform:translate(6px, 4px) rotate(0deg)}.item-collapsed ul{display:none}.resource{background:rgba(0,0,0,0) !important;position:relative;min-height:3.6em;overflow:hidden;-webkit-transition:color 250ms ease-out;-moz-transition:color 250ms ease-out;-o-transition:color 250ms ease-out;transition:color 250ms ease-out;cursor:pointer}.resource .link-icon{-webkit-transform:translateY(0.5em);-moz-transform:translateY(0.5em);-ms-transform:translateY(0.5em);-o-transform:translateY(0.5em);transform:translateY(0.5em)}.resource .file-icon,.resource .file-text{position:relative;float:left}.resource a{position:absolute;top:0;left:0;display:block;width:100%;height:100%}.rtl .resource .file-icon{float:right;margin-right:1em}.rtl .resource .file-name{margin-left:0;margin-right:3.4em}.rtl .resource a{left:-10px}.resource .file-name{-webkit-transform:translateY(-50%);-moz-transform:translateY(-50%);-ms-transform:translateY(-50%);-o-transform:translateY(-50%);transform:translateY(-50%);margin-left:4.1em;position:absolute;top:53%;width:calc(100% - 4em)}.resource .file-icon{float:left;margin-left:1.3em;position:relative;top:.7em}.resource .file-icon .file-icon-text{text-transform:uppercase;position:absolute;left:50%;top:50%;-webkit-transform:translate(-50%, -50%);-moz-transform:translate(-50%, -50%);-ms-transform:translate(-50%, -50%);-o-transform:translate(-50%, -50%);transform:translate(-50%, -50%);font-size:8px;color:gray}.resource .resource-ext-link .file-icon{top:1.05em}.resource .resource-ext-link .file-icon-text{opacity:0}.resource .resource-ext-xls .file-icon-bg{fill:#dae9da}.resource .resource-ext-xls .file-icon-fold{fill:#b5d3b6}.resource .resource-ext-xls .file-icon-text{color:#308933}.resource .resource-ext-pdf .file-icon-bg{fill:#f7dad7}.resource .resource-ext-pdf .file-icon-fold{fill:#efb2b1}.resource .resource-ext-pdf .file-icon-text{color:#d63e30}.resource .resource-ext-doc .file-icon-bg{fill:#ced8f0}.resource .resource-ext-doc .file-icon-fold{fill:#9eb4e0}.resource .resource-ext-doc .file-icon-text{color:#0026b0}.resource .resource-ext-ppt .file-icon-bg{fill:#fce1d6}.resource .resource-ext-ppt .file-icon-fold{fill:#f8c3ae}.resource .resource-ext-ppt .file-icon-text{color:#ee6c34}.resource .resource-ext-rtf .file-icon-bg,.resource .resource-ext-zip .file-icon-bg{fill:#d8eff9}.resource .resource-ext-rtf .file-icon-fold,.resource .resource-ext-zip .file-icon-fold{fill:#b1def3}.resource .resource-ext-rtf .file-icon-text,.resource .resource-ext-zip .file-icon-text{color:#34b4e2}.resource .resource-ext-file .file-icon-bg{fill:#e5e6e8}.resource .resource-ext-file .file-icon-fold{fill:#cbcdd0}.resource .resource-ext-file .file-icon-text{color:#727b81}.btn{cursor:pointer}.btn div{white-space:nowrap}.btn div svg{display:inline}.btn.cs-disabled{pointer-events:none;opacity:.5}.cs-button:hover{background-color:rgba(0,0,0,0) !important}.menu-icon-wrapper{padding:25px}.menu-icon-wrapper path{-webkit-transition:fill .2s ease-out;-moz-transition:fill .2s ease-out;-o-transition:fill .2s ease-out;transition:fill .2s ease-out}button#hamburger{background-color:rgba(0,0,0,0);border-width:0}#icon-pause{overflow:visible}#transcript-content{padding:10px 20px}#glossary-content{padding:20px;padding-top:0;line-height:1.4em;font-size:103.769%}#glossary-content p{margin:0;padding:0}#glossary-content .glossary-content{margin-top:5px}#glossary-content dd.glossary-desc{margin-inline-start:0;padding-bottom:5px}#glossary-content .glossary-title{padding-bottom:8px}#resources-content{font-size:103.769%}#resources-content .resources-list{margin:0;padding-top:.5em;list-style-type:none}.rtl .resources-content ul{padding-inline-start:0}.resource,.glossary-item{margin-left:0}.glossary-term{padding:15px 0px 10px 0px}.glossary-content p.empty-p{height:1em}#seek.read-only{pointer-events:none}#seek div{width:100%}#seek input{width:100%}.progress-bar-inner input[type=range]{position:absolute;left:0;-moz-appearance:none;-webkit-appearance:none;width:100%;height:100%;cursor:inherit;pointer-events:inherit;display:block;opacity:0;z-index:2}.progress-bar-fill{height:100%}#bottom-bar .progress-bar-seek,#floating-seek .progress-bar-seek{-webkit-transform:translateY(7px);-moz-transform:translateY(7px);-ms-transform:translateY(7px);-o-transform:translateY(7px);transform:translateY(7px);width:100%;height:3px;border-radius:1.5px;display:block;overflow:hidden;position:relative;overflow:visible;z-index:1}#bottom-bar .progress-bar-inner,#floating-seek .progress-bar-inner{width:100%;height:100%;top:6px;position:relative}#bottom-bar .progress-bar-inner input[type=range]::-moz-range-thumb,#floating-seek .progress-bar-inner input[type=range]::-moz-range-thumb{border-radius:0;width:1px}#bottom-bar .progress-bar-inner input[type=range]::-ms-thumb,#floating-seek .progress-bar-inner input[type=range]::-ms-thumb{border-radius:0;width:1px}#bottom-bar .progress-bar-inner input[type=range]::-webkit-slider-thumb,#floating-seek .progress-bar-inner input[type=range]::-webkit-slider-thumb{-webkit-appearance:none;border-radius:0;width:1px}#bottom-bar .progress-bar-fill,#floating-seek .progress-bar-fill{position:absolute;top:0;left:0;pointer-events:none;border-radius:1.5px;border:solid 1px rgba(0,0,0,0)}#bottom-bar .progress-bar-fill:after,#floating-seek .progress-bar-fill:after{position:relative;left:100%;content:"";display:block;width:10px;height:10px;border-radius:50%;border:solid 1px rgba(0,0,0,0);top:-1px;opacity:0;z-index:10000;-webkit-transition:opacity 200ms ease-out;-moz-transition:opacity 200ms ease-out;-o-transition:opacity 200ms ease-out;transition:opacity 200ms ease-out;-webkit-transform:translate(-5px, -3.5px);-moz-transform:translate(-5px, -3.5px);-ms-transform:translate(-5px, -3.5px);-o-transform:translate(-5px, -3.5px);transform:translate(-5px, -3.5px)}#bottom-bar .progress-bar-fill-preview,#floating-seek .progress-bar-fill-preview{position:absolute;height:3px;opacity:0;border:solid 1px rgba(0,0,0,0);-webkit-transition:opacity 200ms linear;-moz-transition:opacity 200ms linear;-o-transition:opacity 200ms linear;transition:opacity 200ms linear;pointer-events:none;border-radius:1.5px}#bottom-bar .prev-progress-bar-fill-preview,#floating-seek .prev-progress-bar-fill-preview{position:absolute;right:0;height:3px;opacity:0;border:solid 1px rgba(0,0,0,0);top:-1px;pointer-events:none;border-radius:1.5px}#bottom-bar .progress-bar:not(.read-only):hover,#floating-seek .progress-bar:not(.read-only):hover{cursor:pointer}#bottom-bar .progress-bar:not(.read-only):hover .progress-bar-fill-preview,#bottom-bar .progress-bar:not(.read-only):hover .prev-progress-bar-fill-preview,#bottom-bar .progress-bar:not(.read-only):hover .progress-bar-fill:after,#floating-seek .progress-bar:not(.read-only):hover .progress-bar-fill-preview,#floating-seek .progress-bar:not(.read-only):hover .prev-progress-bar-fill-preview,#floating-seek .progress-bar:not(.read-only):hover .progress-bar-fill:after{opacity:1}.view-mobile #bottom-bar .progress-bar:not(.read-only):hover .progress-bar-fill-preview,.view-mobile #bottom-bar .progress-bar:not(.read-only):hover .prev-progress-bar-fill-preview,.view-mobile #bottom-bar .progress-bar:not(.read-only):hover .progress-bar-fill:after,.view-mobile #floating-seek .progress-bar:not(.read-only):hover .progress-bar-fill-preview,.view-mobile #floating-seek .progress-bar:not(.read-only):hover .prev-progress-bar-fill-preview,.view-mobile #floating-seek .progress-bar:not(.read-only):hover .progress-bar-fill:after{opacity:0}.slider-bar input[type=range]{opacity:0;box-sizing:content-box;padding:0px;bottom:-33px;position:absolute;left:2px;-webkit-transform-origin:0 0;-moz-transform-origin:0 0;-ms-transform-origin:0 0;-o-transform-origin:0 0;transform-origin:0 0;-webkit-transform:rotate(-90deg);-moz-transform:rotate(-90deg);-ms-transform:rotate(-90deg);-o-transform:rotate(-90deg);transform:rotate(-90deg);-moz-appearance:none;-webkit-appearance:none;margin:10px 0;width:75px;height:27px;outline:none;background:rgba(0,0,0,0)}.slider-bar input[type=range]::-webkit-slider-runnable-track{border-style:solid;border-width:1px;height:7px}.slider-bar input[type=range]::-webkit-slider-thumb{-webkit-appearance:none;border-style:solid;border-width:1px;width:20px;height:30px;margin-top:-15px;margin-left:5px}.slider-bar input[type=range]::-webkit-slider-thumb:hover{cursor:pointer}.slider-bar input[type=range]::-moz-range-track{border-style:solid;border-width:1px;height:5px}.slider-bar input[type=range]::-moz-range-track:hover{cursor:pointer}.slider-bar input[type=range]::-moz-range-thumb{border-radius:0;width:5px;height:20px}.slider-bar input[type=range]::-moz-range-thumb:hover{cursor:pointer}.slider-bar input[type=range]::-moz-focus-outer{border:0}@supports(-ms-accelerator: true){.slider-bar input[type=range]{bottom:23px !important;height:22px}.slider-bar input[type=range]::-ms-thumb{margin-top:0}}.slider-bar input[type=range]::-ms-track{border-style:solid;border-width:1px;color:rgba(0,0,0,0);height:5px}.slider-bar input[type=range]::-ms-fill-lower,.slider-bar input[type=range]::-ms-fill-upper{background:rgba(0,0,0,0)}.slider-bar input[type=range]::-ms-thumb{margin-top:0px;border-style:solid;border-width:1px;width:5px;height:20px}input[type=range]::-ms-tooltip{display:none}.cs-volume.volume-panel .slider-bar{height:0 !important;overflow:hidden;position:relative}.cs-volume.volume-panel.open .slider-bar{height:75px !important;overflow:visible}.cs-volume.volume-panel .volume-range{cursor:pointer}.volume.open .btn:before{position:absolute;left:-8px;top:-23px;display:block;content:"";width:46px;height:108px}.volume button{width:30px;height:30px;bottom:0;position:absolute;cursor:pointer}.volume-icon circle{-webkit-transition:stroke .2s ease-out;-moz-transition:stroke .2s ease-out;-o-transition:stroke .2s ease-out;transition:stroke .2s ease-out}.volume-track{position:absolute;left:50%;width:3px;top:100%;height:60px;z-index:999;border:solid 1px rgba(0,0,0,0);-webkit-transform-origin:0 0;-moz-transform-origin:0 0;-ms-transform-origin:0 0;-o-transform-origin:0 0;transform-origin:0 0;-webkit-transform:rotate(-180deg) translateX(-1.5px) translateY(15px);-moz-transform:rotate(-180deg) translateX(-1.5px) translateY(15px);-ms-transform:rotate(-180deg) translateX(-1.5px) translateY(15px);-o-transform:rotate(-180deg) translateX(-1.5px) translateY(15px);transform:rotate(-180deg) translateX(-1.5px) translateY(15px);pointer-events:none;border-radius:1.5px}.volume-progress{position:absolute;left:50%;width:3px;top:100%;z-index:9999;border:solid 1px rgba(0,0,0,0);-webkit-transform-origin:0 0;-moz-transform-origin:0 0;-ms-transform-origin:0 0;-o-transform-origin:0 0;transform-origin:0 0;-webkit-transform:rotate(-180deg) translateX(-1.5px) translateY(15px);-moz-transform:rotate(-180deg) translateX(-1.5px) translateY(15px);-ms-transform:rotate(-180deg) translateX(-1.5px) translateY(15px);-o-transform:rotate(-180deg) translateX(-1.5px) translateY(15px);transform:rotate(-180deg) translateX(-1.5px) translateY(15px);pointer-events:none;border-radius:1.5px}.volume-dot{position:absolute;left:0;top:0;left:50%;width:10px;height:10px;background:#fff;border:solid 1px rgba(0,0,0,0);border-radius:50%;-webkit-transform:translate(-5px, -2px);-moz-transform:translate(-5px, -2px);-ms-transform:translate(-5px, -2px);-o-transform:translate(-5px, -2px);transform:translate(-5px, -2px);pointer-events:none;z-index:10000}.cs-settings .switch{pointer-events:all !important;margin:15px 0 15px 0;display:flex;justify-content:space-between;cursor:pointer;align-items:center}.cs-settings .switch-label{margin-right:20px;cursor:pointer}.cs-settings .toggle-on .thumb-off{visibility:hidden}.cs-settings .toggle-off .thumb-on{visibility:hidden}.cs-settings .switch-toggle{background:none;border:none;cursor:pointer}.cs-settings .content-panel,.cs-settings .settings-panel{white-space:nowrap;display:none;position:absolute;bottom:37px;transform:translateX(15px) translateX(-50%);padding:8px 18px 8px 18px;pointer-events:all !important;cursor:default}.cs-settings .content-panel .icon-buttons,.cs-settings .settings-panel .icon-buttons{margin:6px 0 -4px 0}.cs-settings .content-panel .icon-buttons .cs-button,.cs-settings .settings-panel .icon-buttons .cs-button{position:static;margin-right:10px}.cs-settings .content-panel .overflow-button>div,.cs-settings .settings-panel .overflow-button>div{height:100%}.cs-settings .content-panel .exit-fullscreen-icon,.cs-settings .settings-panel .exit-fullscreen-icon{display:none}.cs-settings.full-screen .settings-panel .enter-fullscreen-icon{display:none}.cs-settings.full-screen .settings-panel .exit-fullscreen-icon{display:inline-block}.cs-settings .overflow-button{display:none}.cs-settings .cs-button{width:30px;height:30px;position:absolute;bottom:0;pointer-events:all !important;cursor:pointer}.cs-settings .panel-down-arrow{display:none;position:absolute;left:4px;bottom:24px;cursor:default}.cs-settings.open .content-panel,.cs-settings.open .settings-panel,.cs-settings.open .panel-down-arrow{display:block}.captions-overflow #captions-overflow,.reset-overflow #reset-overflow,.fullScreenToggle-overflow #fullScreenToggle-overflow{display:inline-block}.captions-overflow .captions-off #icon-on{display:none}.captions-overflow .captions-on #icon-off{display:none}.mobile-start-overlay{background:#000;position:fixed;top:0;right:0;bottom:0px;left:0}.mobile-start-overlay .mobile-start-overlay-thumbnail img{max-width:100%;max-height:100%;position:absolute;top:50%;left:50%;-webkit-transform:translate(-50%, -50%);-moz-transform:translate(-50%, -50%);-ms-transform:translate(-50%, -50%);-o-transform:translate(-50%, -50%);transform:translate(-50%, -50%);display:block}.mobile-start-overlay .mobile-start-overlay-thumbnail.fill-window{width:100%;height:100%}.mobile-start-overlay .mobile-start-overlay-thumbnail.fill-window img{max-width:unset !important;max-height:unset !important;width:100%;height:100%;object-fit:cover}.mobile-start-overlay #mobile-start-button{-webkit-appearance:none;background:rgba(0,0,0,0);position:absolute;top:50%;right:0;left:0;cursor:pointer;height:180px;width:100%;border:none;-webkit-transform:translateY(-50%);-moz-transform:translateY(-50%);-ms-transform:translateY(-50%);-o-transform:translateY(-50%);transform:translateY(-50%);z-index:10}.mobile-start-overlay svg.play-icon{width:125px;height:125px;fill:none}.mobile-start-overlay svg.play-icon circle{fill:#000}.mobile-start-overlay svg.play-icon path{fill:#fff}.mobile-start-overlay .restart{background:rgba(0,0,0,0);border-color:rgba(0,0,0,0);position:absolute;left:50%;-webkit-transform:translateX(-50%);-moz-transform:translateX(-50%);-ms-transform:translateX(-50%);-o-transform:translateX(-50%);transform:translateX(-50%);bottom:3em;cursor:pointer}.mobile-start-overlay .start-focus .restart{outline:3px solid #ff0 !important}.resume-shown #slide,.resume-shown #bottom-bar{display:none}.mobile-start-resume-text{position:absolute;top:calc(59% - 54px);left:0;right:0;font-size:1.2em;text-align:center;color:#636363;padding-left:15px;z-index:10000}.mobile-start-resume-text button{border-color:rgba(0,0,0,0);position:absolute;left:50%;-webkit-transform:translateX(-50%);-moz-transform:translateX(-50%);-ms-transform:translateX(-50%);-o-transform:translateX(-50%);transform:translateX(-50%);padding:18px;padding-left:50px;padding-right:30px;background:#fff;border-radius:30px;cursor:pointer}.mobile-start-resume-text button:after{content:"";position:absolute;pointer-events:none;left:20px;top:50%;transform:translateY(-50%);width:0;height:0;border-style:solid;border-width:9px 0 9px 15px;border-color:rgba(0,0,0,0) rgba(0,0,0,0) rgba(0,0,0,0) #6e6e6e;clear:both}.overlay-message{background:rgba(0,0,0,.3)}.frame-blocker-container{display:grid;grid-template-columns:100px 100px 100px;grid-template-rows:100px 100px 100px;gap:0px 0px;grid-auto-flow:row;grid-template-areas:"top top top" "left slide right" "bottom bottom bottom";pointer-events:none}.frame-blocker-slide{grid-area:slide;pointer-events:none;display:none}.frame-blocker-top{grid-area:top;background:rgba(0,0,0,.8);pointer-events:all}.frame-blocker-bottom{grid-area:bottom;background:rgba(0,0,0,.8);pointer-events:all}.frame-blocker-right{grid-area:right;background:rgba(0,0,0,.8);pointer-events:all}.frame-blocker-left{grid-area:left;background:rgba(0,0,0,.8);pointer-events:all}.zoom-image-overlay{z-index:1}.cs-window{box-shadow:rgba(0,0,0,.19) 0px 0px 20px 0px !important;border-radius:0px !important;border-color:rgba(0,0,0,0) !important}.ff-on .mobile-start-course-title{width:100%;height:50%;display:flex;justify-content:center;align-items:center;text-align:center;padding-bottom:33.75px;font-size:1.56em;text-shadow:4px 4px 25px rgba(0,0,0,.3);color:#e8e8e8;z-index:10000}.ff-on .mobile-start-course-title.multi-lang{height:calc(50% - 80px);flex-direction:column;gap:32px;padding-bottom:unset}.ff-on .mobile-start-course-title.multi-lang>:first-child{margin-top:auto}.ff-on .mobile-start-course-title.multi-lang>:last-child{margin-bottom:32px}.ff-on .search-clear{opacity:1;font-size:1em;right:1em}.ff-on .rtl .search-clear{right:inherit;left:1em}.ff-on #search-results-content{border-radius:3px !important}.ff-on #outline-search input[type=search]{padding:.3em .5em}.mobile-start-title-icon{position:absolute;top:21px;left:20px;z-index:10000}.message-window{background:#fffefe;border-radius:5px;border:1px solid mercury}.message-window hr{display:none}.message-window .slide-object-scrollarea{display:none}.message-window .message-window-header{padding-bottom:10px;padding-left:15px}.message-window .message-window-text-wrapper{position:absolute;left:0;top:0;width:100%;height:100%;pointer-events:none;font-family:sans-serif}.message-window .message-window-text{position:relative;width:100%;line-height:1.7em;font-size:1.14em;margin:0 auto;margin-top:4.5em;max-height:5em;text-align:left;overflow-y:scroll;pointer-events:all;padding-left:15px;padding-right:2px}.message-window .message-slide-container-wrapper .slide-transition-container{top:-20px}.message-window .slide-object-button-text{position:absolute;left:-9px;top:0}.message-window .slide-object-button{pointer-events:all}body:not(.ff-multi-language-runtime) .message-window .slide-object-button{width:80px;height:100%}.message-window button.slide-object-button{background:rgba(0,0,0,0) !important;border:1px solid #fff !important;-webkit-transition:background 200ms ease-out;-moz-transition:background 200ms ease-out;-o-transition:background 200ms ease-out;transition:background 200ms ease-out}.message-window [data-model-id*=btn0]{left:10px}.message-window [data-model-id*=btn0] .slide-object-button-text{position:absolute;left:-10px;top:-3px}.message-window .slide-object-button,.message-window .slide-object-button-text{background:none;display:block !important}.message-window button{opacity:.8;border:none !important;background:#fff !important;border-radius:30px !important;margin-top:-3px;text-shadow:none !important;-webkit-transition:opacity 200ms ease-out;-moz-transition:opacity 200ms ease-out;-o-transition:opacity 200ms ease-out;transition:opacity 200ms ease-out}.message-window button svg{background:none}.message-window button:hover{opacity:1}.message-window .message-window-heading p{text-align:left;padding-bottom:15px}.message-window .text-input-PrintPromptSlide_Input input{width:300px !important;left:47px}.ff-on .cs-window{box-shadow:0px 0px 7px 1px rgba(0,0,0,.35) !important;background-color:rgba(0,0,0,0) !important;border-radius:3px !important}.ff-on .overlay-message{background-color:rgba(0,0,0,.8) !important}.ff-on .message-window{border-radius:3px}.ff-on .message-window button{opacity:1}.ff-on .message-window-header{font-size:138.462%;font-weight:normal;padding-left:21px;padding-right:21px}.ff-on .message-window-heading p{padding-bottom:12px}.ff-on .message-window-text{padding-left:21px;padding-right:21px}.lightbox-close-btn-floating{fill:#fff;border-radius:100%;border:none;background:rgba(0,0,0,0);padding:0}.lightbox-close-btn-floating:after{position:absolute;top:-15px;right:-15px;bottom:-15px;left:-15px;z-index:-1;content:"";display:block;border-radius:50%;background:rgba(0,0,0,.5)}#light-box-wrapper>div{pointer-events:none}#light-box-bottom{pointer-events:all}.caption-container{pointer-events:none}.cs-button .cs-icon{vertical-align:baseline;display:inline-block;height:100%}#top-bar,#bottom-bar{z-index:3}#icon-play,#icon-pause,#caption-icon,#volume{position:absolute;top:50%;left:50%;transform:translate(-50%, -50%)}#prev>div>span.text{margin-left:4px;margin-right:0}#prev>div>span.text.rtl{margin-left:0;margin-right:4px}#submit>div>span.text,#next>div>span.text{margin-left:0;margin-right:4px;transform:translate(0, 0)}#submit>div>span.text.rtl,#next>div>span.text.rtl{margin-left:4px;margin-right:0}#submit>div>span.text{transform:translate(0, 0)}span.text{vertical-align:text-top;line-height:1}/*# sourceMappingURL=desktop.min.css.map */
