# Supplementary material for: Obtaining and Documenting Informed Consent: An Advanced UME Cross-Specialty, Role-Playing Skill Builder
Source: MedEdPORTAL. 2026 Mar 3;22:11580. doi: 10.15766/mep_2374-8265.11580 (PMC12956033; doi:10.15766/mep_2374-8265.11580)
Supplement: Supplementary file 1 — Course Syllabus.docxPrereadings.pdfStatPearls Article.pdfADMSEP eModule folderClinical Vignettes.pdfRubric.pdfMARRQD, PARRQD Templates.docxOrientation.pptxObserver-Scribe Template.docxVignette Answers.pdf [file mep_2374-8265.11580-s001.zip › D. ADMSEP eModule folder/meta.xml]

<?xml version="1.0" encoding="utf-8"?><meta xmlns:xsd="http://www.w3.org/2001/XMLSchema" xmlns:xsi="http://www.w3.org/2001/XMLSchema-instance"><project id="60iN0Gthsup" courseid="6FduJwKQ0ri_course_id" thumburl="story_content/thumbnail.jpg" title="Informed Consent_MedEdPortal no javascript 20250625" datepublished="2025-06-25T10:41:31" version="1.0.0.0" flashdata="story_content/data.swf" html5data="mobile/data.json" mobiledata="mobile/data.gz" enabledownload="false" duration="About 11 minutes" totalaudio="0" totalvideo="1115980"><description /><keywords /><slidemeta moniker="slide" monikerplural="slides" viewslides="21" slidecountdescription="21 slides" /><author name="dhamaoka" email="" website="" /><application name="Articulate Storyline" version="3.96.33815.0" xmlversion="4.0" /></project></meta>
