# Supplementary material for: Obtaining and Documenting Informed Consent: An Advanced UME Cross-Specialty, Role-Playing Skill Builder
Source: MedEdPORTAL. 2026 Mar 3;22:11580. doi: 10.15766/mep_2374-8265.11580 (PMC12956033; doi:10.15766/mep_2374-8265.11580)
Supplement: Supplementary file 1 — Course Syllabus.docxPrereadings.pdfStatPearls Article.pdfADMSEP eModule folderClinical Vignettes.pdfRubric.pdfMARRQD, PARRQD Templates.docxOrientation.pptxObserver-Scribe Template.docxVignette Answers.pdf [file mep_2374-8265.11580-s001.zip › D. ADMSEP eModule folder/story_content/user.js]

window.InitUserScripts = function()
{
var player = GetPlayer();
var object = player.object;
var addToTimeline = player.addToTimeline;
var setVar = player.SetVar;
var getVar = player.GetVar;
window.Script1 = function()
{
  myWindow = window.open("","Print","width=900,height=1500,scrollbars=0,resizable=0");

var player=GetPlayer();
var course=player.GetVar("CourseName");
var txtLearner=player.GetVar("inputLearner");
var txtReviewer=player.GetVar("inputReviewer");
var txtDate=player.GetVar("inputDate");
var txtWell=player.GetVar("inputWell");
var txtImprovement=player.GetVar("inputImprovement");
var txtIndication=player.GetVar("ratingIndication");
var txtMechanism=player.GetVar("ratingMechanism");
var txtDuration=player.GetVar("ratingDuration");
var txtDosing=player.GetVar("ratingDosing");
var txtSideEffects=player.GetVar("ratingSideEffects");
var txtBlackBox=player.GetVar("ratingBlackBox");
var txtAdverseReactions=player.GetVar("ratingAdverseReactions");
var txtContraindications=player.GetVar("ratingContraindications");
var txtAlternatives=player.GetVar("ratingAlternatives");
var txtCourseOfIllness=player.GetVar("ratingCourseOfIllness");
var txtEmergencyContact=player.GetVar("ratingEmergencyContact");
var date=player.GetVar("SystemDate");
var score=player.GetVar("testScore");

var contents ='<html></head><style type="text/css">';
contents+='h1 {font-size:36px; bottom-margin: 10px; color:#333333}';
contents+='h2 {font-family:"Arial"; font-size:20px; color:#333333}';
contents+='h3 {font-family:"Arial"; font-size:30px; color:#0085C3}';
contents+='h4 {font-family:"Arial"; font-size:16px; vertical-align:bottom}';
contents+='.center {font-family: lato, helvetica, verdana, sans-serif; padding-bottom: 15px; width: 50%; margin-left: auto; margin-right: auto}';
contents+='.center70 {font-family: lato, helvetica, verdana, sans-serif; padding-bottom: 15px; width: 70%; margin-left: auto; margin-right: auto}';
contents+='</style><body>';

contents+='<table class = "center70">';
contents+='<tr><td ><h1>Informed Consent Feedback</h1></td></tr>';
contents+='</table>';

contents+='<table class = "center70">';
contents+='<tr><td style = "width: 20%">Learner:</td><td><b>'+txtLearner+'</b></td></tr>';
contents+='<tr><td style = "width: 20%">Reviewer:</td><td><b>'+txtReviewer+'</b></td></tr>';
contents+='<tr><td style = "width: 20%">Date:</td><td><b>'+txtDate+'</b></td></tr>';
contents+='</table>';

contents+='<table class = "center70">';
contents+='<tr><td>Please see the feedback below for specifics on the observed informed consent.</td></tr>';
contents+='</table>';

contents+='<table class = "center">';
contents+='<tr>';
contents+='<th style = "text-align: left">Informed Consent Area</th>';
contents+='<th style = "text-align: left">Rating</tr></th></tr>';
contents+='<tr><td>Indication(s)</td><td>'+txtIndication+'</td></tr>';
contents+='<tr><td>Mechanism</td><td>'+txtMechanism+'</td></tr>';
contents+='<tr><td>Duration of Use</td><td>'+txtDuration+'</td></tr>';
contents+='<tr><td>Dosing Schedule</td><td>'+txtDosing+'</td></tr>';
contents+='<tr><td>Common Side Effects</td><td>'+txtSideEffects+'</td></tr>';
contents+='<tr><td>Black Box Warnings</td><td>'+txtBlackBox+'</td></tr>';
contents+='<tr><td>Adverse Drug Reactions</td><td>'+txtAdverseReactions+'</td></tr>';
contents+='<tr><td>Contraindications</td><td>'+txtContraindications+'</td></tr>';
contents+='<tr><td>Alternatives</td><td>'+txtAlternatives+'</td></tr>';
contents+='<tr><td>Course of Illness</td><td>'+txtCourseOfIllness+'</td></tr>';
contents+='<tr><td>Follow-Up & Emergency Contact</td><td>'+txtEmergencyContact+'</td></tr>';
contents+='</table>';

contents+='<table class = "center70">';
contents+='<tr><td><b>Areas of Strength: </b>'+txtWell+'</td></tr>';
contents+='</table>';

contents+='<table class = "center70">';
contents+='<tr><td><b>Areas for Improvement: </b>'+txtImprovement+'</td></tr>';
contents+='</table>';

contents+='</body></html>';

myWindow.document.write(contents);
myWindow.document.close();
myWindow.focus();
//myWindow.print();
}

};
